# Supplementary material for: Live Cells Imaging and Comparative Phosphoproteomics Uncover Proteins from the Mechanobiome in Entamoeba histolytica
Source: Int J Mol Sci. 2023 May 13;24(10):8726. doi: 10.3390/ijms24108726 (PMC10217974; doi:10.3390/ijms24108726)
Supplement: Supplementary file 1 [file ijms-24-08726-s001.zip]

Archive with 18 entries (18 files):
- Supplemental material.docx
- __MACOSX/._Supplemental material.docx
- Supplemental Movie 2-Wortmannin cells.avi
- __MACOSX/._Supplemental Movie 2-Wortmannin cells.avi
- Supplemental Movie1-Control cells.avi
- __MACOSX/._Supplemental Movie1-Control cells.avi
- Table 1. All proteomics data.xlsx
- __MACOSX/._Table 1. All proteomics data.xlsx
- Table 2.Phosphoproteome-EHI.xlsx
- __MACOSX/._Table 2.Phosphoproteome-EHI.xlsx
- Table 3. FC-VolcanoPlot.xlsx
- __MACOSX/._Table 3. FC-VolcanoPlot.xlsx
- Table 4. Signalling.xlsx
- __MACOSX/._Table 4. Signalling.xlsx
- Table 5. Signalling WtmnFC2.xlsx
- __MACOSX/._Table 5. Signalling WtmnFC2.xlsx
- Table 6. CYTOSKELETON.xlsx
- __MACOSX/._Table 6. CYTOSKELETON.xlsx
