# Supplementary material for: Live Cells Imaging and Comparative Phosphoproteomics Uncover Proteins from the Mechanobiome in Entamoeba histolytica
Source: Int J Mol Sci. 2023 May 13;24(10):8726. doi: 10.3390/ijms24108726 (PMC10217974; doi:10.3390/ijms24108726)
Supplement: Supplementary file 1 [file ijms-24-08726-s001.zip › Table 1. All proteomics data.xlsx]

## Sheet: 1.Imputation
Intensity con1	Intensity con2	Intensity con3	Intensity trt1	Intensity trt2	Intensity trt3	C: Amino acid	C: Charge	C: Reverse	C: Potential contaminant	C: Multiplicity	N: Localization prob	N: PEP	N: Score	N: Delta score	N: Score for localization	N: Mass error [ppm]	N: Intensity	N: Position	T: Proteins	T: Positions within proteins	T: Leading proteins	T: Protein	T: Sequence window	M: Number of Phospho (STY)	M: Protein group IDs
24.9302	25.2832	24.8526	26.4928	26.4972	25.8525	S	2			___1	1	1.73632e-05	96.208	86.067	89.231	0.39751	431410000	104	B1N2G1	104	B1N2G1	B1N2G1	KIVEKEKEEIEKEEVSIKETKEEETKEDKKA	1	5
22.3648	20.6081	21.8464	20.6822	21.7752	21.9006	S	2			___1	1	0.00128761	90.827	75.455	90.827	-0.069114	193190000	111	B1N2G3	111	B1N2G3	B1N2G3	KPTKTNRGKKIRRKISEEEEYEEKRTKKRKH	1	6
21.5286	21.365	21.5354	22.5816	23.1795	22.6004	S	2			___1	0.999736	0.00139423	44.441	41.344	44.441	0.49012	30902000	9	B1N2I3	9	B1N2I3	B1N2I3	_______MSKKVAAKSNVPEVIPGSTKDAFG	1	12
28.922	28.5484	28.4707	27.6072	26.6345	26.6514	S	2			___1	0.999999	8.43882e-30	186.62	167.82	186.62	-0.09216	1765600000	278	B1N2K6	278	B1N2K6	B1N2K6	KQMHDYKHRSRDLVYSVVGTPDYTAPEVFER	1	14
24.9818	24.9737	25.4851	24.288	21.5532	23.5724	S	2			___1	0.999999	0.0219753	83.998	62.07	83.998	0.062998	174480000	419	B1N2K6	419	B1N2K6	B1N2K6	NFEDFEEEESFDAKISPQDTKNLAFVGYTYK	1	14
21.2101	22.4751	21.0032	22.0992	21.3391	22.5002	S	2			___1	0.791478	0.000578665	80.585	67.161	80.585	-0.79099	18908000	39	B1N2M1	39	B1N2M1	B1N2M1	GRHASIDKIEPFLVASTEEEAIKNGQLIRKS	1	17
24.6582	25.6087	26.7171	21.1952	20.2487	21.5615	S	2			___1	0.947493	0.0050424	77.124	62.455	77.124	-0.1913	187970000	233	P11426;B1N2P0;Q9TYD6;B1N621	233;233;230;189	P11426	P11426	CYVAEDFNEEMQKAASSSELEKSYELPDGQV	1	23
26.0169	26.4494	26.0635	25.5621	21.5995	25.7789	S	2			___1	0.982471	2.24233e-05	116.84	99.363	115.29	0.40785	336770000	235	P11426;B1N2P0;Q9TYD6;B1N621	235;235;232;191	P11426	P11426	VAEDFNEEMQKAASSSELEKSYELPDGQVIT	1	23
24.6129	20.8656	24.3448	25.5787	24.9752	24.8148	S	2			___1	1	0.00255765	74.789	72.035	74.789	-0.15626	159570000	61	P11426;B1N2P0;Q9TYD6;B1N621;B1N5D1;O15593	61;61;58;17;61;47	P11426;O15593	P11426	AGMGQKDAYVGDEAQSKRGILTLKYPIEHGI;AGMGQKDAYVGDEAQSKRGILTLKYPLEHGI	1	23;2422
21.3207	20.7373	20.9088	22.1524	22.6537	21.7894	S	3			___1	0.999327	0.000120904	69.331	67.619	69.331	0.3504	203160000	366	P11426;B1N2P0;Q9TYD6;B1N621	366;366;363;322	P11426	P11426	STFQNMWITKEEYDESGPAIVHRKCF_____	1	23
23.138	23.8481	24.0995	24.72	24.4315	24.4449	S	2			___1	1	2.29465e-07	143.25	126.34	108.72	-0.50329	422220000	43	P11426;B1N2P0;Q9TYD6;B1N5D1;O15593	43;43;40;43;29	P11426;O15593	P11426	PRAVFPSIVGRPRHVSVMAGMGQKDAYVGDE	1	23;2422
24.3839	24.2765	24.7376	25.4341	24.2189	24.7172	S	2			___1	0.996684	0.00032432	90.729	86.38	90.729	0.21582	162630000	240	P11426;B1N2P0;Q9TYD6;B1N621	240;240;237;196	P11426	P11426	NEEMQKAASSSELEKSYELPDGQVITVGNER	1	23
24.8656	24.7479	19.7412	26.0029	21.565	25.4842	S	2			___1	0.999345	1.04441e-06	110.92	108.77	110.92	-0.10696	172920000	40	B1N2P3	40	B1N2P3	B1N2P3	HITHTFEQYEFTKTQSPLPLNGVRRRTAPLS	1	26
22.8848	23.1325	22.597	19.7774	21.351	20.6061	S	2			___1	0.984998	0.0318689	45.28	43.436	45.28	0.89373	23284000	598	B1N2P4	598	B1N2P4	B1N2P4	LLSSFRRAYEESVIKSRVGVLLCGKSGCGKT	1	27
24.8598	25.0492	19.7979	23.8556	20.0124	25.5445	S	2			___1	0.999889	0.000981662	67.136	55.215	44.44	-2.2883	129290000	46	B1N2Q8;C4M6N9	46;644	B1N2Q8	B1N2Q8	KKAGKAHSRGSSKEQSIERTEEKPKNLITST	1;2	32
25.6855	25.4076	26.2815	26.0318	26.2441	26.1044	S	2			___1	0.94343	0.000895022	103.83	53.64	89.46	0.071484	846130000	103	B1N2Q8;C4M6N9	103;701	B1N2Q8	B1N2Q8	GTINEVTLAVPKRSDSMGSIKKKKWGFSFFH	1	32
24.9854	25.0168	24.9743	25.0643	25.5651	25.6911	S	2			___1	0.99659	8.96829e-05	105.13	97.287	94.122	0.24247	239030000	20	B1N2S3	20	B1N2S3	B1N2S3	DISYDIVHSLPSRAYSSSYSSDKLLGRTRHK	1	35
20.4373	26.4794	26.7317	20.9657	20.2638	20.184	S	2			___1	0.999879	9.66495e-05	60.419	59.01	60.419	-0.10213	227970000	537	B1N2U3	537	B1N2U3	B1N2U3	LTQGSGSAPPPVPPLSPRRQAEQKLSLASRP	1	38
23.7708	23.6564	23.3246	20.6708	25.0324	24.7498	S	2			___1	0.991162	0.000297172	63.488	59.548	61.757	1.2747	173960000	451	B1N2W4	451	B1N2W4	B1N2W4	VNGCEKEKHECERKMSQESVDQCSTNLRKKE	1	44
25.7674	26.1129	25.5128	26.4398	26.9265	27.3566	S	2			___1	1	0.00579851	100.69	80.4	100.69	0.1677	567990000	157	B1N2X2	157	B1N2X2	B1N2X2	APKNSFNKGQHQGKNSFGVHKKRETFAKKQQ	1	46
22.7291	22.1878	22.3658	23.641	24.0456	23.3504	S	2			___1	0.999597	1.97084e-05	98.508	91.821	98.508	0.8451	58226000	497	C4M4N3;B1N306;B1N3D6;Q06193	497;497;497;496	C4M4N3	C4M4N3	SVSPVVRVAVETKNPSDLPKLVEGMKRLSRS	1	49
23.7396	23.5476	23.6513	21.2441	23.451	23.25	S	2			___1	0.941856	0.00366239	52.101	51.049	46.063	0.98964	60886000	438	C4M1Y2;B1N309	438;438	C4M1Y2	C4M1Y2	TITGKKLEMKGPNETSQ______________	1	50
23.9533	20.6457	23.8975	21.5321	26.6182	26.3892	S	2			___1	0.984087	0.000215921	84.975	78.025	84.975	0.34365	235420000	471	B1N318	471	B1N318	B1N318	LKVLRDEKGTINDQTSVPIEDTPNKSTETPD	1	53
24.949	25.1053	25.3359	24.3701	25.2307	24.8572	S	2			___1	1	1.58818e-05	149.73	133.07	83.652	-0.21769	747980000	448	B1N327;C4M556	448;451	B1N327	B1N327	ININDNSHDNKSLFRSFNANDMNKLTNNILH	1	56
20.33	22.6882	22.9814	20.1165	20.589	21.2981	S	3			___1	0.99192	1.84799e-05	59.539	57.109	59.539	0.84577	16357000	13	B1N328	13	B1N328	B1N328	___MTSENTNFELEISDDGNDADEFLQKASQ	1	57
25.4551	25.2178	25.4401	25.5395	24.9057	25.6006	S	2			___1	0.895079	0.00045384	81.526	70.977	81.526	-0.71068	1305700000	121	C4LYQ5;B1N332	121;121	C4LYQ5	C4LYQ5	VEVSPSHSIKSPRATSTDRDDPPKRSRRTPI	1	58
23.5116	23.6156	23.3969	23.0227	21.9109	24.1397	S	2			___1	0.994455	0.00282936	70.783	61.986	49.592	0.22615	2819600000	116	C4LYQ5;B1N332;C4LU36	116;116;116	C4LYQ5;C4LU36	C4LU36	FGQQRVEVSPSHSIKSPRATSTDRDDPPKRS;FGQQRVEVSPSHSIKSPRATSTDREEEPKRE	1;2	58;437
24.9515	26.0372	24.8906	26.0792	26.8566	26.8813	S	3			___1	1	0.000443493	108.72	62.715	89.231	0.31105	625120000	408	B1N341;B1N422	408;246	B1N341	B1N341	EGESMASKFVEENKRSAELGDKKTDLVEEIE	1	60
25.8102	26.31	26.3971	21.7921	26.0101	25.8514	S	3			___1	1	6.10008e-07	120.9	111.18	120.9	0.18928	359500000	364	B1N369;B1N3J8	364;378	B1N369	B1N369	RYVRPKKTQSEREEESKEEEKAIELEKKSSS	1	67
24.8408	24.385	24.5062	24.5795	22.7768	23.3229	S	2			___1	0.999223	1.44574e-05	101.23	95.761	101.23	0.54642	118530000	76	C4M7P1;B1N373	76;76	C4M7P1	C4M7P1	YGSDVEVLYRNEDEQSITEGIIPVEKNKKIQ	1	68
20.364	22.5735	22.6542	22.9163	23.1701	23.5916	S	3			___1	0.999999	0.000882677	71.879	54.648	71.879	0.38183	42838000	383	B1N387;C4M230;Q24803;C4M2R2	369;383;383;383	B1N387;C4M230;C4M2R2	C4M230	IDKAEAMVEFNGRGHSAAIHSNDKAVVEKYA	1	73;1389;1471
25.1955	25.3205	25.1368	23.6119	24.3542	24.8926	S	2			___1	0.999973	0.00193747	62.166	59.311	61.344	-2.0551	182630000	2	B1N3B2	2	B1N3B2	B1N3B2	______________MSLECSGCHKLFKELNS	1	77
20.715	23.1836	23.0657	21.1586	20.5002	20.6499	S	2			___1	0.92782	0.00041444	85.937	77.371	85.937	-1.6962	18307000	226	B1N3B5	226	B1N3B5	B1N3B5	IKPLSSSKLKDLSSISEDDLPIIEKKQFHFI	1	78
23.6164	23.5187	23.8957	21.6762	20.6031	21.1953	S	2			___1	1	0.0237455	43.68	31.525	40.015	-0.98213	40485000	57	B1N3E6	57	B1N3E6	B1N3E6	QNRDQIISILIKLENSMQIPMKDIETSNQNK	1	84
21.5085	20.8819	20.2066	22.2301	23.063	22.62	S	2			___1	0.965538	0.0104896	89.827	68.379	89.827	1.1582	20128000	73	B1N3I0	73	B1N3I0	B1N3I0	KSFNRNPHSSPKLLSSQNSKRKSIISPQLLT	1	89
26.2097	26.1224	26.1949	27.0512	26.5592	21.3313	S	2			___1	0.999969	0.000343087	132.79	121.78	132.79	0.86227	465420000	52	B1N3I0	52	B1N3I0	B1N3I0	RSRCSPRNSINTITISPQNELKSFNRNPHSS	1	89
19.9502	21.0869	20.1744	20.6025	26.6063	26.4069	S	3			___1	1	0.0194616	44.543	38.508	44.543	0.05265	191140000	11	B1N3I0	11	B1N3I0	B1N3I0	_____MSSKQLPKPKSPRAIPSLIMDKRKSI	1	89
26.6706	26.4796	27.3155	25.8034	27.6129	28.0974	S	2			___1	0.998878	2.81283e-07	122.33	95.322	94.532	-0.7388	4310000000	67	B1N3I0	67	B1N3I0	B1N3I0	SPQNELKSFNRNPHSSPKLLSSQNSKRKSII	1	89
20.7194	23.594	23.0993	22.3446	21.0424	22.0135	S	2			___1	0.998252	0.00996812	41.621	37.28	40.941	0.058583	31208000	80	B1N3I0	80	B1N3I0	B1N3I0	HSSPKLLSSQNSKRKSIISPQLLTIEKESQS	1	89
23.6885	23.2339	22.951	25.681	25.0452	20.7601	S	2			___1	0.994329	0.000793625	76.82	59.608	76.82	-0.20371	119910000	83	B1N3I0	83	B1N3I0	B1N3I0	PKLLSSQNSKRKSIISPQLLTIEKESQSLTN	1	89
24.5847	20.8642	25.0197	23.5018	20.637	23.5215	S	2			___1	0.888013	3.71591e-07	113.24	101.65	113.24	0.62031	196150000	31	B1N3I0	31	B1N3I0	B1N3I0	PSLIMDKRKSIKYYSSTNSTPRSRCSPRNSI	1	89
20.7163	25.2114	24.5026	25.1535	20.8109	20.101	S	2			___1	0.814225	0.0124789	58.132	51.442	52.247	-0.13402	99940000	72	B1N3J0	72	B1N3J0	B1N3J0	TCESDESTTKTEEVISSEKKEEEEKEAEEKA	1	90
25.2068	25.2114	24.0562	25.1535	25.0636	25.1999	S	2			___1	0.790119	0.00299849	81.92	74.033	42.083	0.34908	278370000	73	B1N3J0	73	B1N3J0	B1N3J0	CESDESTTKTEEVISSEKKEEEEKEAEEKAR	1	90
21.0773	20.253	20.8711	24.4482	24.5238	24.097	S	2			___1	1	0.00641868	54.09	6.3165	43.03	1.1312	64955000	234	B1N3K6	234	B1N3K6	B1N3K6	KKKAKKIESLTKKGLSQEEIEIKINNMHKEN	1	94
23.047	20.5548	21.1444	24.2552	24.2272	23.2905	S	2			___1	0.999996	0.00450413	76.728	50.022	76.728	-0.075241	58590000	9	B1N3K9	9	B1N3K9	B1N3K9	_______MSGKMTAKSQVATQVVVKKPGFDA	1	95
22.4469	21.9834	21.8902	20.8559	19.2591	21.4741	S	2			___1	0.795548	3.48924e-05	73.11	69.965	73.11	-0.34917	15648000	13	B1N3L4	13	B1N3L4	B1N3L4	___MSLNINKDIPKDSLNSYDPEDIYDYINN	1	96
25.7791	25.3813	25.328	23.0186	20.204	21.9848	S	2			___1	1	5.67221e-09	156.23	145.32	55.705	0.18993	159230000	52	B1N3L4	52	B1N3L4	B1N3L4	SYSLEQKILNDPLGDSIIENEPIPKENDELL	1	96
22.9087	22.8708	22.8907	23.544	22.7086	22.8324	S	2			___1	0.977758	0.00855192	43.592	39.578	43.592	0.66601	49875000	39	B1N3L4	39	B1N3L4	B1N3L4	DYINNSQRSIGPISYSLEQKILNDPLGDSII	1	96
25.772	24.8598	25.0422	26.885	25.9038	26.0273	S	3			___1	0.99997	1.22681e-14	115.55	111.93	96.793	0.46625	377390000	149	B1N3L4	149	B1N3L4	B1N3L4	KTEQKPIEIIQEEEGSNDIQQSTTNEKKGWF	1	96
26.1563	26.253	25.7227	27.0779	25.645	26.1529	S	3			___1	1	3.03308e-14	102.45	98.353	102.45	0.16825	478870000	100	B1N3N6	100	B1N3N6	B1N3N6	VKTLEKLVEEEENQQSDEEANIQLEEGVQKE	1	100
20.5685	24.5098	24.7353	23.3613	21.5893	25.0912	S	3			___1	1	0.000259594	91.62	74.034	90.759	1.1894	98339000	355	B1N3P0	355	B1N3P0	B1N3P0	IGDSGRGEETEKLDESKEEDRAKIEEARAKR	1	101
23.4958	23.7519	20.4025	22.8146	21.3315	20.7475	S	2			___1	1	0.00142251	100.93	74.224	85.813	0.48535	33333000	387	B1N3P0	387	B1N3P0	B1N3P0	EEKKEHQRNLAEEAHSKKKGGANETKYHYPA	1	101
24.9709	24.9636	24.9506	25.247	24.1877	24.0855	S	2			___1	1	7.4533e-06	142.58	126.4	47.082	-0.76376	252280000	8	B1N3P6	8	B1N3P6	B1N3P6	________MRKDRFISDEDTEIDKRDIVISD	1;2	103
23.683	21.0366	22.0036	21.3998	20.7923	23.0253	S	3			___1	1	0.000283837	53.603	48.019	53.603	0.52357	26209000	184	B1N3Q2	184	B1N3Q2	B1N3Q2	EKTHVEDNKKEQQEESINEPEIIEEQKRNNK	1	105
24.0068	23.8813	23.652	24.5135	25.1375	25.4207	S	2			___1	1	0.0264764	55.314	42.787	46.844	0.2311	151270000	150	B1N3S3;Q24859;C4LXP2	150;221;221	B1N3S3	B1N3S3	QQTKPPRLPCSLKRDSPPLPKISQRELTESE	1	110
24.2013	23.9027	23.6399	25.8359	20.0124	25.8665	S	2			___1	0.944985	0.0109942	61.213	50.143	61.213	-0.25239	186070000	475	B1N3W6	475	B1N3W6	B1N3W6	IPQHPKVDVEQHKTSSPVIVQRKASSTSLLP	1	118
20.0227	20.3756	20.7953	22.9149	23.0282	23.2624	S	2			___1	1	0.0419182	52.579	12.227	52.579	0.60007	26524000	26	B1N405	26	B1N405	B1N405	RTAERKKEIQEKRQVSQLKRRLRKTRQGDRN	1	127
27.7577	28.7549	27.3757	26.9721	28.151	27.2918	S	2			___1	1	2.47245e-288	308.42	221.33	268.12	0.3444	19097000000	817	B1N424	817	B1N424	B1N424	EEIKEEEIKEENKEESKEEETKEEVNQENTD	1	130
30.9275	30.6342	30.73	31.0176	31.1604	30.9564	S	2			___1	1	9.8427e-125	250.47	178.53	147.24	0.37424	19279000000	799	B1N424	799	B1N424	B1N424	EGENPQETKEENKEESKEEEIKEEEIKEENK	1	130
23.2811	24.7303	23.3052	23.9774	24.5607	24.8295	S	3			___1	1	8.73087e-05	135.08	50.396	61.344	0.068899	183130000	467	B1N438	467	B1N438	B1N438	DEKKKEKKKVEKKEDSPLKKEEKEESSANVS	1	133
21.9201	21.1849	21.2041	22.9308	20.9844	20.8865	S	3			___1	0.988946	0.000133997	54.3	47.372	54.3	-0.72552	16764000	435	B1N441	435	B1N441	B1N441	WGETPSTKKVNKEKKSNEENCQSQQQHQVIA	1	134
28.0655	28.3511	28.0049	27.1668	25.1141	27.413	S	4			___1	1	1.94361e-36	174.9	170.58	154.73	0.52941	1426600000	204	B1N459	204	B1N459	B1N459	LAEKDKKPENEEHEESIEEEDIEPPYDLNDI	1	137
25.946	26.7253	26.6442	26.7954	25.227	25.8221	S	2			___1	1	1.39219e-178	265.43	237.15	265.43	-0.81768	789040000	155	C4MAV6;B1N468	155;155	C4MAV6	C4MAV6	NEMINKAIDEYLNDDSYEECMKADGH_____	1	140
20.5371	21.9006	19.6314	21.4764	22.3769	22.4983	S	2			___1	1	3.12305e-50	175.38	161.21	166.59	-0.010991	14289000	84	C4MAV6;B1N468	84;84	C4MAV6	C4MAV6	EVIENEEWDWKNEKFSSDDETNAENKDYFNF	1;2	140
22.972	23.142	22.6509	21.0345	21.4356	21.3702	S	2			___1	1	1.9312e-09	98.766	91.992	98.766	0.0082949	26780000	22	C4MAV6;B1N468	22;22	C4MAV6	C4MAV6	ESDEVIVGQLPQDRKSLLDGEEDEDGPIDTT	1	140
23.2397	23.7007	23.6809	23.76	23.735	23.0363	S	2			___1	0.988284	6.86549e-05	108.56	79.661	108.56	0.20339	154130000	300	B1N478	300	B1N478	B1N478	RVESILAESVKSESYSPTRDRSTSKTSSSSQ	1;2	141
24.7417	24.1784	19.6587	26.3022	25.6197	24.9895	S	2			___1	1	2.63397e-05	75.73	69.898	41.911	-0.67275	304280000	225	B1N480	225	B1N480	B1N480	LIEEAKEINEEDEAMSEDEELEDRKKKEDIK	1	143
25.8176	26.5721	26.3718	23.2103	20.6697	22.6916	S	2			___1	1	2.71381e-20	171.78	152.48	136.57	0.072754	284760000	333	B1N480	333	B1N480	B1N480	IVGKYMMERGGKNEESEEDDEIEISDLIIEK	1	143
20.4731	20.6249	21.2718	23.5612	24.428	19.8725	S	2			___1	1	0.0404809	53.968	8.2878	53.968	0.046292	34948000	326	B1N4A5	326	B1N4A5	B1N4A5	IEGNIYKVALKEVPESKKDSLLREARVMKLC	1	148
21.2033	20.0712	19.664	25.7521	26.3879	26.2467	S	3			___1	0.988785	0.0144258	42.031	39.169	42.031	-0.59363	223950000	47	B1N4B4;C4LUD2	47;47	B1N4B4	B1N4B4	NNGSLVGTEESPRLLSPRDPTHRHHIMDDKT	1	150
22.6061	21.0914	22.1607	22.5293	22.5552	21.6575	S	2			___1	0.875332	0.000370771	69.188	57.813	50.966	0.13154	26597000	12	B1N4B4;C4LUD2	12;12	B1N4B4	B1N4B4	____MESIVVTSHRKSFSTDNVNEGTDLKSP	1	150
24.8248	22.6957	24.4519	24.712	25.1168	24.1881	S	2			___1	0.975152	0.000158585	127.29	119.24	92.633	-0.1089	142440000	14	B1N4B4;C4LUD2	14;14	B1N4B4	B1N4B4	__MESIVVTSHRKSFSTDNVNEGTDLKSPKP	1	150
22.944	22.6989	20.3872	23.8507	23.9996	21.3113	S	2			___1	1	0.00259474	74.475	70.488	74.475	-0.6103	46778000	151	B1N4D3	151	B1N4D3	B1N4D3	KDSYIEEINNEKNNLSPEEVEEKLKEMKEKY	1	153
22.3914	21.906	20.8298	24.288	23.8533	23.7163	S	2			___1	1	7.46642e-06	100.28	91.019	100.28	-1.3509	58853000	343	B1N4E9	343	B1N4E9	B1N4E9	EEMNKRNIKGDDYKLSIDDDGFQSDNNSSNK	1	156
22.4978	22.078	21.077	24.5092	23.2202	23.6949	S	2			___1	0.993544	0.000347469	67.227	64.05	67.227	0.25578	57579000	351	B1N4E9	351	B1N4E9	B1N4E9	KGDDYKLSIDDDGFQSDNNSSNKLNDQTEII	1	156
25.3045	25.2471	25.345	22.1228	21.6695	21.636	S	3			___1	0.852723	1.08706e-12	86.543	80.018	86.543	-0.17787	135040000	385	B1N4E9	385	B1N4E9	B1N4E9	VRRSRRSNYTPQSTPSPHSDDTPTPVSSARI	1	156
20.2679	22.7134	22.4913	20.095	24.1326	20.2439	S	2			___1	0.9941	0.000594477	73.296	64.73	73.296	0.3154	61648000	61	B1N4H6;C4M9N9	61;617	B1N4H6	B1N4H6	KKGSKKKGGSKKQNVSPSINEPKKSDVLEPS	1	161
21.5316	21.9576	21.825	22.2054	22.0055	21.6484	S	2			___1	0.84934	0.00351869	56.087	50.367	50.354	-0.034089	23153000	28	B1N4I0;C4M768	28;25	B1N4I0	B1N4I0	PRSLKSPRSPRKKFSSPELQEELLKYMEKYR	1	162
24.0253	24.4458	23.441	23.6702	23.0033	20.5137	S	2			___1	1	5.59547e-06	109.85	100.58	109.85	0.46863	136750000	2	C4MAT0;B1N4J0	2;2	C4MAT0	C4MAT0	______________MSLQEGELMSLQEDELK	1	163
21.2782	20.9804	20.5758	23.3148	19.0628	20.3702	S	2			___1	0.926598	4.20883e-05	95.954	75	95.954	0.40044	10982000	193	B1N4K0	193	B1N4K0	B1N4K0	NNLKSKIIEEVTDETSEEILKRKIKEYGFVS	1	164
25.9835	25.8698	25.7843	20.6935	20.9519	22.7204	S	3			___1	0.999939	1.44695e-14	112.12	110.67	99.269	0.16799	202190000	274	B1N4L2	274	B1N4L2	B1N4L2	IQKDFKRNYNEYIDQSDADDEVISALTEEGR	1	165
22.1707	22.0937	22.1844	22.2402	23.1717	22.698	S	2			___1	0.938203	0.00657022	61.48	57.495	61.48	-0.50378	35170000	418	B1N4L2	418	B1N4L2	B1N4L2	TRAVTFKRTPSSKVMSSVDTSRLYTGYL___	1	165
27.4852	27.6907	27.3975	25.2932	25.7433	26.2407	S	2			___1	0.996595	1.51806e-08	140.09	135.75	103.65	-0.039913	1669400000	419	B1N4L2	419	B1N4L2	B1N4L2	RAVTFKRTPSSKVMSSVDTSRLYTGYL____	1	165
23.0434	23.8329	22.9797	23.8544	24.0329	24.0699	S	2			___1	1	3.7418e-05	115.92	79.496	102.87	0.27439	81800000	128	B1N4L4	128	B1N4L4	B1N4L4	EDKKEIKHQKIEEVKSPERVGKKERRVKTKE	1	166
27.2436	26.993	26.7568	28.1049	27.7863	27.4522	S	2			___1	1	0.000152335	80.412	75.357	77.221	-0.16833	1111100000	61	B1N4N4	61	B1N4N4	B1N4N4	KAQQVEEFDEEPQPISPKQEVDELIPEEKKE	1	168
20.8804	21.1797	20.793	27.5584	28.1749	28.2074	S	2			___1	0.865928	0.00900152	113.62	39.158	113.62	-0.080554	810630000	438	B1N4N4;C4M8H1	291;438	B1N4N4;C4M8H1	C4M8H1	NLIYHETVERIEFSKSRNEPKPITLFSSMLD	1	168;2120
23.3612	20.4019	22.7828	24.8068	24.4831	20.276	S	3			___1	1	2.72927e-05	71.06	67.78	69.845	0.4961	70791000	140	B1N4T3;C4M012	140;475	B1N4T3	B1N4T3	HKTKEIQENIEKHENSIEENIKPNDNQLVNE	1	174
22.8469	22.195	22.2944	24.4611	24.3562	24.1234	S	3			___1	1	7.45686e-10	79.304	72.925	63.706	-0.28391	239320000	501	B1N4W6	501	B1N4W6	B1N4W6	GEDIGIEMLEEGQENSEDQKEKTSSELFEGS	1	176
24.6176	21.92	25.0499	24.3747	23.7253	24.1173	S	2			___1	1	0.00862703	49.356	42.658	49.356	0.14675	114300000	530	B1N4W6	530	B1N4W6	B1N4W6	GSPKTKPTQVESDQKSDVEVPMVIVKKEEES	1	176
23.958	24.1765	24.0417	23.4767	20.9133	23.036	S	2			___1	0.824269	1.56173e-05	119.74	99.54	93.623	-2.4515	72799000	249	B1N4W6	249	B1N4W6	B1N4W6	NSKSVSSDESEEQPKSSNETNEIKNVTKEEK	1	176
25.7925	25.5391	25.2802	23.9362	22.4291	23.3688	S	2			___1	0.941464	0.00186324	55.011	47.842	55.011	-0.19	181070000	15	B1N4W7	15	B1N4W7	B1N4W7	_MDLYHSPKEDILTDSPVFIGKADAIVAVFS	1	177
23.2463	23.2775	23.2703	23.9781	21.0036	22.9566	S	2			___1	0.989241	0.00333972	68.168	57.581	68.168	-1.6579	54899000	461	B1N500	461	B1N500	B1N500	VTLNPDDKPIAIKFNSDHSINPQKSINSRDS	1	179
23.9367	21.1686	23.3761	20.8317	21.5815	21.6823	S	3			___1	0.999993	2.44773e-06	74.222	73.93	74.222	0.40541	33447000	151	B1N506;C4LTI6	151;653	B1N506	B1N506	YNNNIFKETAIVHEPSNVNIPIVPVPIRRSD	1	180
26.2566	25.7079	25.302	24.9721	25.3985	25.5096	S	2			___1	1	0.0144232	57.106	30.4	46.069	0.24698	301260000	129	B1N506;C4LTI6	129;631	B1N506	B1N506	FRLQRNERFKPNDVGSVKLEDRYNNNIFKET	1	180
25.2281	25.1954	25.4635	22.8707	23.4754	23.5538	S	3			___1	1	3.47492e-06	124.21	115.51	50.149	-0.15132	378330000	101	B1N506;C4LTI6	101;603	B1N506	B1N506	DFFENGLTTVRRRFDSCNARMNRTPLQEFRL	1	180
21.5973	23.997	23.7333	23.9392	21.5392	21.4397	S	2			___1	0.972199	0.000970931	58.712	54.095	58.712	0.77547	46773000	350	B1N545;C4M7R9	350;397	B1N545	B1N545	RYLRQILYPEESETISIEEDKDLSTHS____	1	182
24.1953	24.1965	24.3731	23.0166	23.5087	23.5512	S	2			___1	0.975033	4.61628e-05	94.023	60.023	80.96	0.40735	92873000	223	B1N5A8;O96875	223;199	B1N5A8	B1N5A8	CPLNWKPGKDTIEPTSDGIKKYLTTLKQTR_	1	186
26.3561	26.7966	26.3629	25.3814	22.0586	25.9959	S	2			___1	0.972006	3.20996e-06	106.58	84.027	106.58	0.91231	496800000	82	B1N5D0;C4LV89	82;82	B1N5D0	B1N5D0	DTTEKESSNGEEKESSTGEEKEVKKDAVKNV	1	187
20.5679	19.7215	22.5773	22.9477	20.4132	23.1217	S	2			___1	0.988502	0.00209997	40.622	38.825	40.622	0.52754	23475000	179	B1N5F3;C4M709	179;860	B1N5F3	B1N5F3	KYNTDSDGDLEIFRKSLDLSREPNQQEVPLT	1	189
19.8182	21.3103	30.2649	29.0468	29.3213	28.8664	S	2			___1	1	2.84045e-08	133.86	126.52	87.429	-0.14109	4093600000	219	B1N5I9	219	B1N5I9	B1N5I9	KKEMEKQKAIEKENNSITPRDQSKNEEQPTT	1;2	190
20.4135	21.2074	24.545	22.0986	23.8189	24.041	S	2			___1	0.936675	0.000574747	88.283	81.597	88.283	0.98912	56538000	299	C4LS86	299	C4LS86	C4LS86	KLKIKNKGGESLVSHSFVLPETKHETPSPLP	1	193
26.76	26.7562	26.8076	26.757	27.418	27.0606	S	2			___1	1	0.000311659	109.16	89.481	68.171	0.52058	1187400000	697	C4LS87	697	C4LS87	C4LS87	EREERRRKKFERPLESPKRSNSTVSTSSTPL	1	194
22.8662	23.902	21.2001	22.999	21.7167	23.5475	S	2			___1	1	0.0123703	83.862	62.292	60.167	0.062176	43963000	32	C4LS99;O15576	32;16	C4LS99	C4LS99	KHTPHKVSQYKKGKDSLHVQGKRRYDRKQQG	1	199
30.9894	31.3237	30.8787	30.9426	31.6064	31.4125	S	3			___1	1	5.85755e-06	124.06	100.26	99.343	0.16069	16997000000	162	C4LSA0	162	C4LSA0	C4LSA0	KSNAKLPKAGHANFNSR______________	1	200
22.4063	22.1318	22.1626	23.7715	23.9894	23.8639	S	2			___1	0.999981	0.0213773	49.448	43.5	49.448	-0.15352	61089000	1291	C4LSA5	1291	C4LSA5	C4LSA5	TLTKSSNLRSIQLAQSPKFGSSALEVVYKKR	1	201
20.5717	23.7507	21.1152	21.6731	22.5276	21.7997	S	2			___1	0.77034	0.000306138	76.341	66.891	49.621	-0.13928	23506000	467	C4LSA7	467	C4LSA7	C4LSA7	DYSNSPSQSKFIMGTSPSQGGMSQQTKFTLG	1	202
26.1339	26.1338	26.2297	26.9066	26.5521	26.4409	S	2			___1	1	6.80838e-06	141	82.118	141	0.35109	541260000	2	C4LSB9	2	C4LSB9	C4LSB9	______________MSEEQHDYELIEKMKAL	1	206
22.1508	21.5684	21.5263	20.1568	21.9374	19.7832	S	3			___1	0.991653	7.93549e-05	55.158	51.887	55.158	0.56522	8668500	2	C4LSC4	2	C4LSC4	C4LSC4	______________MSGGDVETFENAQAVVE	1	208
21.7348	21.521	19.7235	20.7219	23.947	23.8123	S	2			___1	0.989932	0.000295511	75.911	63.991	50.305	0.085785	37663000	127	C4LSD7	127	C4LSD7	C4LSD7	VIFVMTKVDLKSDQNSEDITTDKKIVTEDLL	1	213
28.8054	28.7781	28.5811	29.5967	29.7396	29.329	S	3			___1	1	1.42664e-05	147.49	143.62	117.37	0.53542	4150300000	2	C4LSD9	2	C4LSD9	C4LSD9	______________MSEEENKPIEETPTTEK	1	214
21.4793	21.7403	22.3099	21.3468	22.2019	22.2292	S	2			___1	0.999666	7.18241e-05	64.845	61.31	56.488	0.41201	115300000	82	C4LSE0	82	C4LSE0	C4LSE0	IKDSTEVSDETNVQVSDEDKEFREASIQQSI	1	215
21.3259	21.2989	21.2633	22.8471	22.5901	21.8066	S	2			___1	0.991723	1.55195e-05	73.13	71.77	58.373	1.0682	133920000	422	C4LSE2	422	C4LSE2	C4LSE2	IISTQEESDSVGSEVSPRSPRMSKSEKKDKQ	1;2	216
25.4339	21.1362	21.1276	21.2362	24.8463	24.5072	S	3			___1	0.997049	1.09396e-07	133.15	131.66	73.13	1.232	208000000	425	C4LSE2	425	C4LSE2	C4LSE2	TQEESDSVGSEVSPRSPRMSKSEKKDKQDKK	1;2	216
24.1274	23.5431	22.9497	18.9642	21.2078	20.7549	S	3			___1	0.846481	0.000116145	60.472	56.936	56.681	0.13545	77896000	478	C4LSE2	478	C4LSE2	C4LSE2	VVSSIITSTSQENNTSPQSVKSLKAMWEAQA	1	216
29.8445	20.5422	29.3719	21.3715	21.2525	19.9791	S	3			___1	0.99546	0.016374	46.73	35.016	46.73	-0.83086	1658800000	352	C4LSE9	352	C4LSE9	C4LSE9	RDDFKLNEYRDDYRPSDRRDDYRPSESRDDY	1	218
20.522	20.7937	20.0587	19.2192	25.8943	21.019	S	2			___1	1	0.00312645	96.82	86.068	96.82	0.25526	62977000	220	C4LSE9;B1N2E8	220;137	C4LSE9	C4LSE9	DKRRNESPMRRERGYSPFEKREFAYRSDDRR	1	218
25.3756	26.6182	26.1065	25.4154	25.9915	25.6381	S	3			___1	1	0.00657783	88.921	73.506	56.043	-0.20428	601390000	211	C4LSE9;B1N2E8	211;128	C4LSE9	C4LSE9	GTIERRCSEDKRRNESPMRRERGYSPFEKRE	1	218
26.0456	26.2331	26.0698	25.4392	26.2552	25.9426	S	2			___1	0.9898	0.00294566	97.594	80	97.594	0.94155	408660000	282	C4LSE9	282	C4LSE9	C4LSE9	RNDRFERRDDYRTTDSRDDYRTTDRRDDYRQ	1	218
24.0138	24.47	24.9469	21.0514	22.5281	21.8721	S	3			___1	0.825467	6.07265e-06	102.89	93.899	102.89	-0.39951	72520000	349	C4LSF7	349	C4LSF7	C4LSF7	DNIIGEPAQKHDESGSNETEEKESKQEESKQ	1	221
23.8576	23.9567	23.7237	24.3623	24.5466	24.5407	S	2			___1	0.998734	4.96745e-94	227.66	219.32	164.65	-0.60787	512890000	472	C4LSF7	472	C4LSF7	C4LSF7	SKQTTETETKEESKKSESSVALSSITSTQSV	1;2;3	221
24.8033	25.1094	25.1648	24.1062	24.8577	26.0914	S	2			___1	0.997496	5.31146e-75	224.36	218.28	165.1	-0.044742	3494200000	500	C4LSF7	500	C4LSF7	C4LSF7	QSVSKNEATETSSTKSIETTKSTKEELKQVV	1;2	221
23.7912	23.2398	23.0142	23.1523	24.3837	23.6706	S	2			___1	1	0.000263781	109.54	103.07	46.069	0.0065361	289070000	3794	C4LSF8	3794	C4LSF8	C4LSF8	EIVDAEMWDKEDNDKSMEEENAIGKGMKGEA	1	222
26.0967	27.0314	26.4372	26.1495	26.7737	26.8841	S	3			___1	1	3.20812e-09	161.1	151.03	49.66	0.2252	1159200000	3814	C4LSF8	3814	C4LSF8	C4LSF8	NAIGKGMKGEAEGMGSEEEGNVKEEKEKKKE	1	222
22.2831	21.7643	21.7156	23.1764	22.7675	22.2269	S	2			___1	0.90817	0.00871312	52.391	46.61	48.351	-0.75352	80550000	505	C4LSG2	505	C4LSG2	C4LSG2	ASKQSNHTGLLRRGASSPALLQRLQHDQSFL	1	224
24.4081	23.9361	24.0446	23.7436	21.6854	22.6374	S	2			___1	0.999751	3.5249e-05	84.946	74.332	84.946	-0.66755	141640000	470	C4LSG3	470	C4LSG3	C4LSG3	IQEVKRMGIKYEEEMSIEENEIPFADERLEQ	1	225
20.4431	22.1374	20.2895	22.1898	20.5677	19.9519	S	2			___1	0.999619	0.00837701	50.088	45.194	50.088	-2.1098	15491000	20	C4LSG8;B1N465	20;20	C4LSG8	C4LSG8	DRRKKPISLKKDKLFSDHTSQQTRSSLAKTT	1	228
28.0382	27.9879	27.7002	27.8412	27.6821	27.2536	S	3			___1	0.998802	4.20442e-17	157.73	132.58	98.491	0.065083	1977000000	1339	C4LSG8	1339	C4LSG8	C4LSG8	KANEKNTQDLLLFGPSPGLGSAEAYTKRNKK	1	228
26.037	26.0374	26.2273	25.8948	25.7587	25.9043	S	2			___1	0.839052	2.7545e-18	171.15	155.21	66.826	-1.1267	398240000	821	C4LSG8	821	C4LSG8	C4LSG8	EEKKDKTEETESTTTSPQKGSIVQTPRGKFS	1	228
26.1833	26.3849	25.7749	24.9492	25.8888	26.1582	S	2			___1	1	0.000100693	112.08	82.279	112.08	-0.20045	464090000	805	C4LSG8	805	C4LSG8	C4LSG8	GMFNNHRIKTVIERKSEEKKDKTEETESTTT	1	228
20.1623	21.7038	20.4198	20.8992	21.9151	21.6837	S	2			___1	1	0.0296879	51.286	19.864	51.286	-0.30369	9278700	289	C4LSH1	289	C4LSH1	C4LSH1	CKKDNLTRRSVKKIKSVQEQLKGLSENTLSD	1	231
24.9944	21.3721	25.2465	25.1183	21.6285	25.5411	S	2			___1	1	1.02601e-07	145.69	72.801	90.561	-0.38077	1062400000	828	C4LSH9	828	C4LSH9	C4LSH9	QMSHFLIKKESDEIVSGSEKKEEMSESEIEE	1;2	233
21.2374	24.4072	23.5086	20.8882	21.0098	20.7163	S	2			___1	1	1.02601e-07	126.42	71.613	126.42	-0.70964	930580000	830	C4LSH9	830	C4LSH9	C4LSH9	SHFLIKKESDEIVSGSEKKEEMSESEIEENI	1;2	233
21.3929	21.5362	21.4294	22.8969	22.5854	21.7723	S	3			___1	1	7.90453e-05	77.08	68.796	42.059	0.28315	553230000	837	C4LSH9	837	C4LSH9	C4LSH9	ESDEIVSGSEKKEEMSESEIEENIKEEKMSE	1;2	233
20.4374	21.847	21.1964	20.2404	24.8306	24.1593	S	3			___1	1	7.90453e-05	77.08	68.796	42.059	0.28315	460920000	839	C4LSH9	839	C4LSH9	C4LSH9	DEIVSGSEKKEEMSESEIEENIKEEKMSEGE	1;2	233
22.6328	23.0729	23.4546	22.5058	23.5418	23.7669	S	2			___1	0.759525	0.00468957	70.373	55.927	42.317	0.29994	59263000	51	C4LSI1	51	C4LSI1	C4LSI1	FNSRLEKLEGCKLLESSSEREDKHTPRISIT	1	234
20.7965	24.1029	23.6558	23.2034	24.4879	24.1182	S	2			___1	0.83827	1.26622e-06	111.79	77.918	111.79	0.52931	91643000	52	C4LSI1	52	C4LSI1	C4LSI1	NSRLEKLEGCKLLESSSEREDKHTPRISITA	1	234
21.0829	22.0788	22.4039	22.0931	21.0214	20.6435	S	3			___1	1	0.00022144	50.305	45.789	46.412	-1.119	27842000	138	C4LSJ3	138	C4LSJ3	C4LSJ3	KMWDNDEDEPIKDDLSDGLEFEEQKDDDIPL	1	238
25.7521	26.2213	26.0953	24.995	25.5126	25.6872	S	2			___1	1	2.57443e-52	205.49	173.33	194.29	0.48123	341770000	54	C4LSJ4	54	C4LSJ4	C4LSJ4	FDNIDDIDIEDLKNESIKEESKEEVGGKKMV	1	239
20.6669	23.6138	20.5494	20.3591	23.3472	23.5676	S	3			___1	0.999999	1.97164e-05	98.062	95.201	98.062	0.42482	35939000	59	C4LSJ4	59	C4LSJ4	C4LSJ4	DIDIEDLKNESIKEESKEEVGGKKMVQQKLV	1	239
20.8341	23.626	23.1976	24.4991	24.1085	24.3877	S	2			___1	1	2.06152e-06	105.99	99.555	105.99	-1.2887	86315000	24	C4LSK3	24	C4LSK3	C4LSK3	SEENHYHLSYIPSTKSQLEQEFGNKKDMISV	1	241
23.2831	22.7348	22.4638	23.9343	23.5399	22.6508	S	2			___1	0.998146	3.3427e-08	114.63	110.65	114.63	-0.1087	57782000	14	C4LSK5	14	C4LSK5	C4LSK5	__MAANIVQAFQATLSPDQNIRNQGEQVLDS	1	242
24.9855	21.3754	23.9186	25.3896	25.0569	25.9971	S	4			___1	0.999512	8.34461e-05	108.45	87.497	108.45	-0.10681	287390000	595	C4LSK9	595	C4LSK9	C4LSK9	NKHKATSSKLVSNNKSIGNNDHHNEKVITTN	1	243
21.4877	26.1838	25.9184	20.9722	20.8939	19.5359	S	3			___1	0.950279	4.67325e-07	112.02	73.785	94.717	-0.11204	142580000	76	C4LSL9	76	C4LSL9	C4LSL9	LTIGMRGLSPRRRGNSSGEYEKLKNENVILR	1	245
23.2667	22.8146	22.2687	24.2713	24.646	20.2325	S	3			___1	0.882668	3.16553e-05	74.364	64.015	74.364	0.14498	69025000	75	C4LSM2;C4LVN8	73;75	C4LSM2;C4LVN8	C4LVN8	TFAGYDIFTGKRLDDSCPSTHNVEVPEVKRT;TYAGYDIFTGKRLDDSCPSTHNVEVPEVKRT	1	246;617
21.1219	20.7493	20.3192	21.7731	25.6343	25.6195	S	2			___1	0.973911	1.7566e-28	188	107.13	188	0.024301	103640000	1496	C4LSM3	1496	C4LSM3	C4LSM3	KKTLSSSVISISRTRSTDTCDDFKSNTNNLE	1	247
22.6192	23.2816	23.0505	21.6438	21.8722	22.9347	S	2			___1	1	0.00591968	101.65	80.274	101.65	0.66164	33344000	190	C4LSN4	190	C4LSN4	C4LSN4	KYAEDKAFVGTVRYASINNHRGREQSRRDDL	1	249
20.9241	19.0817	22.0821	21.124	21.8888	21.4312	S	2			___1	0.9492	0.00132188	54.898	39.736	49.298	-1.4031	8996300	117	C4LSN6	117	C4LSN6	C4LSN6	SQLIALSHNKKKRSMSESNNPEIKMKTDFQS	1	250
22.2904	22.3305	22.3272	20.6033	22.3761	20.7739	S	2			___1	1	2.78048e-06	66.004	52.195	50.897	-0.3338	24495000	113	C4LSN8	113	C4LSN8	C4LSN8	KEDESHSEEEKEENQSEEEKEKKEEKKDNET	1;3	251
24.9601	27.4726	27.4303	26.3595	26.8553	26.128	S	3			___1	1	5.42235e-52	207.04	128.36	63.095	0.16042	3193000000	94	C4LSN8	94	C4LSN8	C4LSN8	EEEEKKEESKMEEEHSKEEKEDESHSEEEKE	1;3	251
27.8018	27.9176	28.0227	25.869	26.4461	26.8769	S	2			___1	1	0.0152156	94.087	27.125	92.201	0.32837	1036100000	283	C4LSN8	283	C4LSN8	C4LSN8	CPEPRKDNRKGGFKRSFNENKTETKNDPKHI	1	251
23.017	19.7541	23.1518	21.6356	21.5411	20.6691	S	3			___1	1	0.00152182	68.044	53.48	68.044	0.861	17808000	267	C4LSP1	267	C4LSP1	C4LSP1	YLSSINQNKEEEKRHSQEENQINNKMIKSEQ	1	253
20.6865	21.1417	20.2485	23.4198	24.1231	23.598	S	2			___1	1	0.00923476	65.232	65.232	65.232	0.6269	42189000	208	C4LSP3	208	C4LSP3	C4LSP3	LERKSEAERLIREAFSDGEEKLEKEVTHMTS	1	254
24.8866	24.4641	24.1689	25.2798	25.1762	20.9926	S	3			___1	0.955303	2.14589e-18	89.751	86.63	40.064	2.0191	178270000	2	C4LSQ4	2	C4LSQ4	C4LSQ4	______________MSEETNTTAETEQVLET	1	257
23.9823	24.1027	23.7352	23.7952	24.2053	24.0554	S	2			___1	0.997017	0	351.95	293.87	351.95	-0.061243	981770000	239	C4LSQ6	239	C4LSQ6	C4LSQ6	GEEEMKKEEEDINGDSPTTKMEEDDSSEDFS	1	258
20.9406	20.5059	20.4813	25.2839	25.1561	24.7452	S	3			___1	0.988404	6.09511e-10	98.299	98.299	98.299	0.016767	106360000	274	C4LSQ7	274	C4LSQ7	C4LSQ7	QKDQNNQITSHQLNNSPHQSDFREIPIHVWN	1	259
24.055	23.8231	24.9846	20.8638	20.2739	20.1714	S	2			___1	0.999519	0.0383108	74.6	71.898	74.6	-0.0018196	65468000	29	C4LSQ8	29	C4LSQ8	C4LSQ8	SISKIGKENARWSAKSPRRKSITQEMYNEEI	1	260
22.9101	22.6388	22.4723	22.0638	23.2594	23.7493	S	2			___1	0.999357	0.0237149	58.699	42.561	58.699	0.36427	48758000	68	C4LSR2	68	C4LSR2	C4LSR2	RIGMRPLKTIPLKSLSPVERKKKAAKKRKVK	1	263
21.6635	21.2446	20.0203	21.8379	22.7606	22.365	S	2			___1	0.852124	0.0129005	77.662	45.248	77.662	-0.13218	16257000	88	C4LSR5	88	C4LSR5	C4LSR5	KPRVSFGDKLVRVASSPIKRLKSFATPRSAR	1	264
20.4603	22.522	22.4959	20.5809	21.6589	21.5095	S	2			___1	0.999989	0.00028337	80.411	76.067	80.411	0.62303	11938000	430	C4LSR9	430	C4LSR9	C4LSR9	YNSRTSRDGYELNPESDYEKRF_________	1	266
21.707	21.9181	21.4135	22.9802	22.8275	22.552	S	2			___1	1	0.00115986	84.753	80.41	44.511	-0.40187	32047000	329	C4LSV1	329	C4LSV1	C4LSV1	DDLKLDEHIKEMLKNSEEELIEEQKLETAFE	1	274
21.5594	23.9252	24.5301	25.026	24.7412	24.8579	S	2			___1	1	5.52644e-50	207.95	195.32	156.08	-0.25631	538730000	114	C4LSV9	114	C4LSV9	C4LSV9	VTHGGHASFEDVEKMSGEENDSLMEEWSHRH	1;2	280
24.14	24.6577	24.5309	25.38	26.0675	25.7685	S	2			___1	0.999286	0.00659011	100.09	80.527	100.09	-0.078157	240340000	29	C4LSW1	29	C4LSW1	C4LSW1	NFNINDIHNDKIQTHSPVKSFEGDEIPRFKA	1	281
24.7839	24.7456	24.528	25.0588	25.2478	25.6139	S	2			___1	0.999984	0.00239083	89.44	74.971	89.44	-0.41135	207350000	256	C4LSW9	256	C4LSW9	C4LSW9	KVLKIRMEEAEKVIKSPENISRVHSMDLCNL	1	282
20.7736	24.2479	23.9346	19.4834	21.5402	22.7561	S	3			___1	0.998711	5.29813e-06	54.466	53.178	53.091	0.44374	69218000	54	C4LT03	54	C4LT03	C4LT03	VQPPKEMMENMERPNSVPLNNAVYNAPPFIP	1	291
27.2854	21.7372	27.3468	27.3932	28.3622	28.1268	S	2			___1	0.997793	1.64574e-14	167.09	148.35	121.53	-0.20868	1569100000	109	C4LT03	109	C4LT03	C4LT03	VKQLVSSPPTYKKSNSTSINSHIKIQQTNNY	1	291
23.5442	23.5974	24.0172	21.3426	23.5405	23.5275	S	1			___1	1	0.00656445	59.153	43.538	47.603	0.44085	92566000	3	C4LT03	3	C4LT03	C4LT03	_____________MESPLLKSVLSLLEEDED	1	291
26.9382	26.3551	26.1841	23.7609	21.74	22.7453	S	2			___1	1	1.52979e-07	132.64	130.26	75.548	-0.59513	344400000	2	C4LT05	2	C4LT05	C4LT05	______________MSIDDPLVNDDLIEQRR	1	292
24.3872	22.2882	23.6678	25.3534	25.0698	24.9607	S	2			___1	0.97793	0.00542516	110.93	60.898	78.043	0.67956	3803300000	10	C4LT18	10	C4LT18	C4LT18	______MSTTVERRKSTQLMKKSSSEAKIHK	1	294
26.3177	26.197	25.9625	27.1066	27.6386	26.7837	S	2			___1	1	1.37248e-06	126.07	117.28	78.441	-1.7575	3302500000	28	C4LT18	28	C4LT18	C4LT18	LMKKSSSEAKIHKSKSMVNIAKPVVMSKQAP	1	294
24.8215	19.7603	20.3882	21.5504	26.5371	25.835	S	2			___1	0.863987	7.27839e-07	105.46	97.337	99.93	-0.24508	197080000	21	C4LT20	21	C4LT20	C4LT20	PTAAGMRGRDTRSTFSGSTDVSSFSTVGENK	1;2	296
25.5117	25.8354	26.1024	21.7788	20.9614	21.0409	S	2			___1	1	0.00642807	68.355	36.102	68.355	0.43411	202990000	382	C4LT27	382	C4LT27	C4LT27	LKQRPQSRVADNRPQSRVGDTKLQSSMRNTS	1	300
23.9118	24.4064	24.9412	24.9408	25.423	25.3975	S	3			___1	1	3.28434e-64	211.83	182.44	112.44	0.22297	458720000	174	C4LT30	174	C4LT30	C4LT30	EINIQDEFKKEEVKESPKGYKKKVSIMTERK	1	302
20.8891	21.8768	19.8137	24.0619	23.8035	20.1084	S	2			___1	1	0.00249391	73.386	64.641	60.55	-0.35977	32154000	77	C4LT30	77	C4LT30	C4LT30	NEPENISPISSFKKVSPDPFENEKEISIIER	1	302
20.4246	21.6356	21.2998	20.6879	22.1397	21.9113	S	3			___1	1	0.0250604	46.001	24.701	46.001	0.44087	10254000	1101	C4LT45	1101	C4LT45	C4LT45	CRMLFVHIVQKAVEKSVKKILIEFISQIEDD	1	304
23.7887	23.2558	23.7492	24.865	25.0772	24.5216	S	2			___1	1	3.70587e-18	163.84	138.36	139.86	0.24858	645190000	743	C4LT54	743	C4LT54	C4LT54	VNDESQKECEENLIKSEEETINNKLLGTKSE	1	307
20.9276	23.8964	23.5572	24.0207	24.1137	20.8239	S	2			___1	0.998815	0.00181564	66.059	52.625	66.059	0.50573	63130000	828	C4LT54	828	C4LT54	C4LT54	PQEKEELVQSSNKENSLQDTTLPSKNVIMTK	1	307
24.4296	24.255	24.2454	26.0117	26.5296	25.3507	S	2			___1	0.999937	3.91341e-05	108.37	98.243	84.166	-0.026481	476190000	690	C4LT54	690	C4LT54	C4LT54	ETEKVIEVAREESKKSIETNNEELQSTEIKQ	1	307
22.9178	22.9698	22.2357	23.6043	23.992	20.4164	S	2			___1	0.825358	3.27115e-05	98.062	90.347	98.062	0.31339	50515000	700	C4LT54	700	C4LT54	C4LT54	EESKKSIETNNEELQSTEIKQNEKEETTITH	1	307
23.4593	23.4227	23.2509	23.0735	21.8129	21.1662	S	2			___1	1	0.0447628	40.475	9.4042	40.475	0.17751	45270000	687	C4LT54	687	C4LT54	C4LT54	SSSETEKVIEVAREESKKSIETNNEELQSTE	1	307
22.2838	22.5898	22.1967	22.1664	20.4769	20.7778	S	2			___1	1	0.000136922	126.77	115.13	69.331	0.09556	20933000	145	C4LT60	145	C4LT60	C4LT60	DDGSFEKMILQEDEDSLEREILELRAKELEE	1	311
23.1016	23.0413	23.0029	21.2045	19.841	20.1324	S	2			___1	0.999884	2.38608e-06	102.64	90.021	102.64	-1.5086	26038000	5	C4LT60	5	C4LT60	C4LT60	___________MSKNSPSEPNQWDEKRIESR	1	311
24.8719	25.0076	25.1069	24.5244	25.2701	25.1617	S	2			___1	1	0.000167158	135.58	119.48	135.58	-0.17657	202700000	565	C4LT76	565	C4LT76	C4LT76	TLKTNKGVSPKSKVNSPKQETELEKVLKAHQ	1	316
22.9563	22.2702	22.3261	23.615	23.355	23.0517	S	2			___1	0.999994	7.50457e-05	69.188	62.685	69.188	-0.97895	50726000	3	C4LT91	3	C4LT91	C4LT91	_____________MQSPQPINTDFHIVRISG	1	319
20.775	22.1751	19.4008	22.9373	20.0271	23.1818	S	2			___1	0.800139	0.00239978	51.939	37.704	51.939	0.18031	22282000	2	C4LT97	2	C4LT97	C4LT97	______________MSDDTSKLPVLQKEHPN	1	322
22.6429	22.8649	22.3336	22.2936	22.6885	22.6881	S	2			___1	0.999997	0.000479033	120.63	99.077	120.63	0.23822	38132000	153	C4LT99	153	C4LT99	C4LT99	RKIAEYVKKIEERYESDKEVVEEEEKDMLCA	1	323
22.2318	21.5523	19.9101	23.3019	23.2864	21.0178	S	3			___1	1	9.98025e-05	48.5	41.46	48.5	-0.70243	28573000	114	C4M815;C4LTA1	114;114	C4M815	C4M815	SDEFKAMMMEFGERVSEDEADELIKDIGLNK	1	325
25.593	25.7151	25.6962	25.2166	25.9615	25.4935	S	2			___1	0.987409	6.39089e-05	109	92.224	109	-0.68872	727700000	296	C4LTB1	296	C4LTB1	C4LTB1	SPHRYDSPRDRYNSYSPSRDYREVRSPPRNS	1	328
21.3756	27.5912	26.8053	20.3215	21.5238	20.0197	S	3			___1	1	6.87305e-12	154.85	105.31	66.215	0.30995	924690000	306	C4LTB1	306	C4LTB1	C4LTB1	RYNSYSPSRDYREVRSPPRNSRERRRDH___	1;2	328
20.851	20.0609	20.4496	25.842	26.1055	26.3673	S	2			___1	1	0.0184595	41.295	31.291	41.295	0.12812	218910000	37	C4LTB2	37	C4LTB2	C4LTB2	KKKQEDARIVAEVRASPRKAAEAKAKEEAEA		329
24.1718	21.389	23.9517	20.3416	21.4837	20.7367	S	3			___1	0.970365	8.72589e-05	47.73	42.383	47.73	-0.29644	35124000	16	C4LTB3	16	C4LTB3	C4LTB3	MELPSSLLLQEITSQSPENDQVFRLTQRVSQ	1	330
23.032	23.0155	22.8967	24.41	23.5045	20.1661	S	2			___1	0.997658	1.02728e-05	110.04	95.386	110.04	0.17882	59057000	273	C4LTF5	273	C4LTF5	C4LTF5	FLIRRITLLRAHESDSELEEEIEKFNVTFQG	1	342
20.0554	19.7123	20.8391	23.7455	23.7649	20.6823	S	2			___1	0.992503	4.05205e-07	116.51	104.27	116.51	-0.0061289	28318000	392	C4LTF5	392	C4LTF5	C4LTF5	PHRVAQQQQMLQRPASSTGVVPSKNMNVFDD	1	342
20.9731	24.1401	24.1789	21.0339	23.5405	24.4854	S	2			___1	1	1.43285e-101	195.25	191.53	148.39	-0.81276	73168000	110	C4LTF9;C4LYH1	110;113	C4LTF9	C4LTF9	GKKQASEEEEEEEGDSE______________	1;2	344
22.6276	22.0199	21.4751	22.411	22.9015	22.4454	S	2			___1	1	0.00203231	78.814	54.88	71.513	0.47115	32771000	627	C4LTG0	627	C4LTG0	C4LTG0	LFIGNEIQIKNCELESEEEVRLNLE______	1	345
25.3725	20.5712	24.5775	25.68	24.2586	25.1839	S	3			___1	0.997221	0.000125516	55.588	52.867	55.588	0.53829	180420000	130	C4LTH9	130	C4LTH9	C4LTH9	EKEVSFEDNNTINNDSEDEEIHKSSIFRDHY	1	348
19.8695	20.553	20.184	20.4758	22.8536	22.7325	S	2			___1	0.968408	0.0014263	68.972	55.872	68.972	-2.5151	14548000	100	C4LTK1	100	C4LTK1	C4LTK1	NKQKRMESYSPRSSSSENDDCQLKRKRGRSR	1	355
21.3941	24.7117	20.6895	23.8711	24.2321	24.2717	S	3			___1	1	6.49836e-09	149.6	129.93	127.66	-0.43827	82779000	27	C4LTM1	27	C4LTM1	C4LTM1	RVEMLKKEEDEVENNSEKKKAPGIDMNKVNL	1	362
22.9006	22.8649	23.0255	20.5047	21.5442	21.7695	S	3			___1	0.962582	1.87646e-07	70.028	65.828	70.028	-1.6847	39328000	878	C4LTM1;Q24836	878;369	C4LTM1	C4LTM1	DKPKSSILLTHKKQPSVMGDVTMDNIDSLNS	1	362
23.6333	23.893	23.6389	22.9088	22.9763	22.0825	S	2			___1	1	8.45277e-09	81.709	72.751	43.958	-0.12872	96948000	27	C4LTM5	27	C4LTM5	C4LTM5	FSMDHESFPSFRGNGSPINEDKNEDIPEFIT	1	364
19.9664	22.8808	22.8133	24.8076	25.0123	24.7247	S	2			___1	0.980281	4.71777e-05	79.237	73.423	67.76	1.329	106030000	85	C4LTM5	85	C4LTM5	C4LTM5	KYISDLSVSEPSAPISPFRNLSSTFLTQRNQ	1	364
23.3907	23.6204	23.0515	24.3144	23.7716	20.9096	S	2			___1	1	2.19691e-06	106.3	100.42	106.3	0.72477	91184000	2607	C4LTM6	2607	C4LTM6	C4LTM6	AVYVYLERRRNLKVFSEGEEVEESKEESKEE	1;2	365
23.5394	23.1624	23.1367	19.7323	24.196	23.0265	S	3			___1	0.999402	0.000138485	66.467	64.08	62.582	0.19695	2284700000	2615	C4LTM6	2615	C4LTM6	C4LTM6	RRNLKVFSEGEEVEESKEESKEEEKINN___	1;2	365
25.5446	21.6414	25.4878	20.8017	20.0162	26.2417	S	3			___1	0.999774	1.32011e-06	92.792	90.034	62.582	0.19695	2378100000	2619	C4LTM6	2619	C4LTM6	C4LTM6	KVFSEGEEVEESKEESKEEEKINN_______	1;2	365
23.9083	23.5896	23.2845	20.514	20.7125	20.3088	S	2			___1	1	2.27799e-10	128.88	109.95	120.32	0.0041869	307360000	542	C4LTN6;B1N4E1	542;51	C4LTN6	C4LTN6	DNKKEEYVDNPFGEVSDDELKEVDVPTMKFE	1	367
21.9824	20.9669	21.9997	21.3974	21.2664	21.8171	S	2			___1	1	0.000695357	59.539	54	47.564	-0.1661	14554000	675	C4LTN6;B1N4E1	675;184	C4LTN6	C4LTN6	QPKHQDQVVDNPFDFSGNENAKEEKEVDNPF	1	367
26.0959	20.0578	25.4813	24.3904	23.0171	23.4681	S	2			___1	0.999926	0.000244501	132.64	121.33	132.64	0.46146	160650000	588	C4LTN6;B1N4E1	588;97	C4LTN6	C4LTN6	DEPKKENKNLFNFEESAEEPTKEVDNPFATN	1	367
23.2517	23.6714	23.8403	22.3067	21.7218	21.2307	S	2			___1	0.800474	3.19819e-05	87.511	80.909	87.511	0.50433	180100000	514	C4LTN6;B1N4E1	514;23	C4LTN6	C4LTN6	EETTETKQNNQIKRQSSELMEIDNTFNFDNK	1	367
25.1373	25.2998	24.8865	24.6537	24.9172	24.3916	S	2			___1	0.999945	0.0252507	74.376	22.121	74.376	-0.28729	189310000	149	C4LTN6;B1N5Z1	149;101	C4LTN6	C4LTN6	PQFQSPSPKQSKSPLSPPKSSIKTRLSINSH	1	367
25.568	25.6514	25.3517	24.849	25.1839	24.7372	S	2			___1	1	0.000144407	95.067	80.635	82.59	-0.34498	378980000	394	C4LTN6;B1N5Z1	394;347	C4LTN6	C4LTN6	FNSTIPKSQPASVIKSRTNAFNFDQPKQPSK	1;3	367
21.7587	21.2887	21.3693	23.3782	23.3545	22.6462	S	2			___1	0.999993	0.00157846	51.798	48.62	51.798	0.5864	37011000	408	C4LTN6	408	C4LTN6	C4LTN6	KSRTNAFNFDQPKQPSKTSQTFDFGESHLEE	1	367
23.1653	23.0141	22.9168	23.2136	22.5226	21.3909	S	2			___1	0.995552	4.6517e-07	115.01	105.73	115.01	2.125	41550000	55	C4LTP1	55	C4LTP1	C4LTP1	TLDTSQINTLSSSEYSPRQSLLQILNEKGIV	1	368
20.5761	22.5231	21.4575	21.9918	22.117	21.4855	S	2			___1	0.99996	0.000435421	81.656	74.752	71.176	-0.41025	39567000	1220	C4LTP4	1220	C4LTP4	C4LTP4	LFGHIKTTRARRAIKSEEYTQNLDRSTRKEK	1	370
24.907	21.6972	20.8215	22.0269	25.2739	24.8166	S	2			___1	0.783234	2.2761e-05	89.462	86.436	89.462	0.67377	101580000	302	C4LTP9	302	C4LTP9	C4LTP9	EIKNVPNNSNGEEGTSDEEFSKLIQMRLHRS	1	372
24.327	23.8625	24.1265	25.0984	25.3392	25.6605	S	2			___1	0.999331	1.57507e-06	104.81	96.263	87.352	0.44316	186020000	178	C4LTR1	178	C4LTR1	C4LTR1	VHSYNEEDIKKVKPLSPSSSLSQINALKTKQ	1	376
20.2722	19.476	20.2735	24.4174	24.7742	24.6303	S	2			___1	0.985061	0.00846565	66.989	48.364	66.989	0.96333	77071000	16	C4LTR7	16	C4LTR7	C4LTR7	MNKQIKEPKEPSTSVSPKSRQTKTKSRQGTK	1	379
24.7924	24.5498	24.5485	25.607	24.7354	25.0669	S	2			___1	0.996227	5.16178e-06	103.71	82.355	103.71	0.29046	192340000	15	C4LTT1	15	C4LTT1	C4LTT1	_MNYWTGTFRFPPTQSPIDILLGKEDCTLEK	1	384
24.8336	24.4178	24.6754	24.253	24.8099	24.7021	S	2			___1	1	0.00955323	79.659	74.968	79.659	0.030463	229760000	220	C4LTT3	220	C4LTT3	C4LTT3	EQSGGNKLSKGQEMLSPRYVSIKKGHETPLE	1	385
23.3088	23.3758	23.4873	24.2407	24.1098	24.242	S	2			___1	1	0.0293924	40.475	30.695	40.475	-0.092253	90802000	46	C4LTT7	46	C4LTT7	C4LTT7	SREGIITTTRLNNLVSPPPRSQITITPRKSP	1	387
24.6549	24.9054	24.541	24.295	24.7938	24.729	S	2			___1	0.917301	9.57317e-07	125.68	104.23	125.68	0.67046	311380000	155	C4LTU8	155	C4LTU8	C4LTU8	DIEKKESNETKLPPNSPTKYTNNRLFIKSVP	1	391
23.5078	23.4543	23.0264	24.832	24.7813	24.1115	S	2			___1	1	1.5196e-05	146.81	126.21	137.45	0.7323	151400000	135	C4LTU8	135	C4LTU8	C4LTU8	KQIKVQIEKTLEHEESPINQDIEKKESNETK	1	391
21.1335	19.9393	20.7139	23.44	22.5479	21.9353	S	2			___1	0.895305	0.000101921	137.69	129.77	59.339	-1.0048	61114000	5	C4LTV0	5	C4LTV0	C4LTV0	___________MPSTSEIEDPLINDGEMKED	1;2	392
28.5428	29.1918	29.2224	28.2728	29.0936	29.3903	S	2			___1	1	0.0324433	86.18	77.945	82.831	0.046536	3298900000	134	C4LTV5	134	C4LTV5	C4LTV5	EQPKSELGTPREGIKSPRVIGKEKRRLSGGS	1	395
21.7765	20.9956	21.7759	24.8102	25.0897	24.5858	S	2			___1	1	0.00404797	77.185	23.947	56.514	-0.60635	655130000	146	C4LTV5	146	C4LTV5	C4LTV5	GIKSPRVIGKEKRRLSGGSVDFKSETSLEET	1;2	395
23.078	20.035	22.8054	22.5484	23.0154	22.4731	S	2			___1	0.842386	0.0105835	55.261	45.904	53.448	0.61468	36619000	157	C4LTV5	157	C4LTV5	C4LTV5	KRRLSGGSVDFKSETSLEETDRITETKRRSS	1	395
21.1729	19.6868	21.4717	25.9946	26.7799	26.4982	S	2			___1	1	0.00124695	71.176	71.176	71.176	-0.11126	276880000	5	C4LTW1	5	C4LTW1	C4LTW1	___________MEVESPRPNRNSKRFSMRKT	1	397
26.7277	27.0131	21.4275	20.5469	20.2963	21.3396	S	2			___1	0.96037	0.00838658	81.771	46.229	69.65	-0.32559	246560000	437	C4LTX2	437	C4LTX2	C4LTX2	ENDNNSFRKAASRSRSFVDRLPSGIVQRKRP	1	404
23.4868	24.2902	23.9488	24.6672	23.9079	24.0885	S	2			___1	0.964136	0.00170005	72.615	72.208	72.615	-0.48062	139790000	776	Q24818;C4LTX6;Q24860	776;776;780	Q24818	Q24818	VSEVESKNWEFAMTLSPKNSLSDRSNIKTTM	1	405
20.0311	19.2252	19.7388	22.7098	23.3257	22.9781	S	2			___1	0.999963	0.00763031	62.088	56.99	61.235	0.70888	25635000	455	Q24818;C4LTX6;Q24860	455;455;458	Q24818	Q24818	TDMYVQGYFSYDAHKSGGVTVSHLRFGQKPI	1	405
19.114	25.3897	24.6917	24.6759	25.6996	25.3317	S	2			___1	1	1.17487e-08	124.42	99.57	124.42	-0.041474	879700000	2	C4LTY4	2	C4LTY4	C4LTY4	______________MSEEGKKPHKCRHLGCD	1	408
20.5336	21.0212	20.6172	23.1667	24.133	23.8344	S	2			___1	1	0.0385022	58.981	43.541	58.981	-0.28031	42770000	1192	C4LTY5	1192	C4LTY5	C4LTY5	RSSSLSPRVRNKFIESEDKVILTNEVNKSFT	1	409
25.79	26.1904	25.7511	24.3627	25.4623	25.8377	S	2			___1	0.999951	5.89731e-07	118.08	114.14	68.179	-0.4422	830240000	1233	C4LTY5	1233	C4LTY5	C4LTY5	ERSGWEKGEETLHCCSPRKCDFMRKGSERRE	1	409
23.1748	23.9501	23.1383	22.0513	22.4711	22.6464	S	2			___1	1	0.0269632	66.568	45.869	53.751	-0.02728	51634000	1170	C4LTY5	1170	C4LTY5	C4LTY5	EVNNSNDPQLIDRNDSFERKTERSSSLSPRV	1	409
20.5045	21.0552	19.3797	25.2686	25.8461	25.434	S	2			___1	0.755277	0.00513892	72.891	67.951	72.891	0.16281	146070000	1424	C4LTY5	1424	C4LTY5	C4LTY5	RPSTVNKNNPFDLSHSKTFEDN_________	1	409
23.8817	23.9253	23.9192	23.7613	22.4478	22.6162	S	2			___1	0.817179	6.92429e-05	91.589	85.767	91.589	1.641	164160000	131	C4LTZ9	131	C4LTZ9	C4LTZ9	ITLANTIDKMDELDDSTQQELLEIKKEDESA	1	414
21.2332	20.6263	20.4316	24.3269	24.7616	24.404	S	2			___1	0.999651	0.000167758	135.63	93.346	135.63	0.25615	71686000	356	C4LU04	356	C4LU04	C4LU04	TSIYPSNVNRTTRSHSFSVKDLVPTTEIPLK	1	418
22.6992	22.4302	23.3248	21.3055	20.7124	23.8593	S	2			___1	1	0.0115862	103.55	44.95	103.55	0.10558	38186000	39	C4LU05	39	C4LU05	C4LU05	VHISVGSSKNSPRHLSANYKKGSISVDDLLK	1	419
20.0498	19.1065	21.3023	22.1626	22.9154	22.7526	S	2			___1	1	0.0204496	44.543	39.636	44.543	0.70296	20237000	297	C4LU10	297	C4LU10	C4LU10	DDFNEKDMKDKAHLLSPCNKEECNVFELCGG	1	422
24.8652	25.962	25.6878	24.7538	25.5685	24.7802	S	3			___1	0.996721	0.000331901	112.71	26.041	107.97	0.97109	564300000	14	C4LU20	14	C4LU20	C4LU20	__MTAVPPINRVRRESTLSRDEYRERIVQEI	1	427
19.4355	23.6472	20.3771	21.5362	23.8153	24.1614	S	3			___1	1	0.00350631	66.056	45.849	66.056	-0.16092	48732000	245	C4LU32	245	C4LU32	C4LU32	VEIPTEMLNQINAGKSVEEIKEQHKDIQQPQ	1	433
21.0425	20.7167	21.4551	21.4078	21.4279	20.6536	S	2			___1	0.999961	0.000364446	71.148	64.315	71.148	0.82485	6758100	498	C4LU33	498	C4LU33	C4LU33	KISEDGLGVSLFYDPSK______________	1	434
19.6717	20.8462	21.5309	24.3761	24.5295	24.0972	S	2			___1	0.783519	0.00607713	47.037	41.317	47.037	-0.14508	63937000	440	C4LU33	440	C4LU33	C4LU33	DFKNSIMETKYISINSPSLTQRKGTKQPQYI	1	434
27.6438	27.8883	27.8009	27.1503	27.1014	27.4131	S	3			___1	1	1.29224e-20	171.21	163.24	103.14	0.30446	1354600000	391	C4LU34	391	C4LU34	C4LU34	SRSRNYRLDHSNPNHSPR_____________	1	435
22.6781	23.0323	23.1491	22.7035	22.6895	23.0222	S	2			___1	0.999987	0.0246959	60.255	49.091	60.255	0.54278	46705000	13	C4LU35	13	C4LU35	C4LU35	___MNYITSCITRKNSGIEETRAIEIIKNGE	1	436
28.6079	28.8553	28.5373	28.0805	28.4379	28.7184	S	2			___1	0.99739	4.31752e-10	157.97	140.76	157.97	-0.090065	2646400000	121	C4LU36	121	C4LU36	C4LU36	VEVSPSHSIKSPRATSTDREEEPKRERRTPL	1;2	437
22.4764	24.1546	23.5869	21.659	21.5376	19.5254	S	2			___1	0.999533	0.000937931	58.093	58.093	58.093	0.28377	37110000	308	C4LU38	308	C4LU38	C4LU38	RRDGVMMAGLEEDYDSDD_____________	1	438
24.6047	24.3627	24.3719	24.7331	24.6568	24.8685	S	2			___1	0.999994	0.000914635	65.231	53.173	65.231	0.94574	153760000	101	C4LU40	101	C4LU40	C4LU40	EKDESEDEKMDEKADSGIVDDETIEKAKKEA	1	439
20.2683	20.4298	20.3879	21.5664	22.0203	22.5247	S	3			___1	1	0.0259537	54.982	22.511	54.982	-0.24871	13393000	189	C4LU44;C4M3G3	189;190	C4LU44	C4LU44	EEKTKRKEGSKERPKSLKEKLSPRKESKEEK	1	442
19.9711	20.4791	18.3693	25.2981	26.7178	20.1308	S	2			___1	0.98963	1.55432e-10	144.28	88.561	100.02	0.23179	273810000	247	C4LU44;C4M3G3	247;248	C4LU44	C4LU44	KRKTVCTMERREKRRSSEISIKKEKKNIEVT	1	442
23.0282	23.3291	22.9829	20.9403	22.047	22.4868	S	2			___1	0.999573	0.000262745	60.621	55.45	60.621	1.4928	37592000	2	C4LU44;C4M3G3	2;2	C4LU44	C4LU44	______________MSDIEKTPEILENQTNR	1	442
21.211	19.7279	21.046	22.1432	22.2687	22.9267	S	2			___1	0.994663	0.00721209	68.536	57.67	68.536	0.80725	17658000	101	C4LU44;C4M3G3	101;101	C4LU44	C4LU44	FMFKRKTNEKTTVSESPKKSHKDKKKEGGEE	1	442
20.6152	20.1098	21.0773	23.6599	24.5236	24.2789	S	3			___1	0.849731	0.010634	41.399	20.622	41.399	-0.19559	57728000	109	C4LU55	109	C4LU55	C4LU55	SVNASQRNKEDTQNESKEKKELAKDIAGDVK	1	444
23.362	20.8239	23.6428	23.364	23.8324	24.0437	S	2			___1	1	4.01597e-09	137.95	107.94	137.95	0.50948	66904000	423	C4LU55	423	C4LU55	C4LU55	MDTQTGNYGAACKGHSINEQQIKEITK____	1	444
19.8206	21.1582	20.4575	20.4615	22.0758	23.2748	S	3			___1	1	0.001985	88.155	71.536	88.155	-0.12815	55139000	162	C4LU55	162	C4LU55	C4LU55	KAGKTAYSGAKKAVKSEEFKQAKSQVASGAK	1	444
27.5798	27.8498	27.529	28.4807	28.9908	28.5685	S	2			___1	0.999983	2.16265e-48	201.12	189.39	201.12	-0.46331	8028200000	117	O15820;C4LU66	117;117	O15820	O15820	TIIRRKAEAGFIMTASHNPAGKEHGDFGLKL	1	448
22.7299	23.3292	22.7524	20.309	22.5855	21.8541	S	2			___1	0.997976	0.000399361	78.69	74.828	78.69	0.56278	35082000	469	C4LU67	469	C4LU67	C4LU67	LTYMIQDYIIPDKLFSPTFDDFPSGNSKLLI	1	449
24.1597	20.8294	23.9438	20.8855	25.0457	24.7254	S	2			___1	1	0.000142629	91.592	87.44	42.314	0.33449	100340000	1369	C4LU72;Q07569	1369;1357	C4LU72	C4LU72	VESKNKDSENEKAALSEEIDQANEKLKNIQA	1	450
23.6992	22.9833	22.6256	24.8538	24.9037	20.5967	S	2			___1	0.998536	0.000196336	71.376	61.245	59.227	-0.36581	304910000	1117	C4LU72;Q07569	1117;1105	C4LU72	C4LU72	QVAATKKASDERDTLSQNLENEKLTTKNLTK	1	450
25.435	25.9873	25.5536	26.7486	26.6183	25.774	S	2			___1	1	1.13318e-05	115.56	111.38	66.004	-0.10081	471550000	1535	C4LU72;Q07569	1535;1523	C4LU72	C4LU72	AKLNTQITKLTRDNQSAEEELNELRSKADKD	1	450
22.8247	23.2012	22.2908	21.0119	20.1146	21.8427	S	3			___1	0.999999	3.01178e-07	65.875	60.169	65.875	2.8747	22203000	1555	C4LU72;Q07569	1555;1543	C4LU72	C4LU72	LNELRSKADKDKKKISELEEQVNELESRPVG	1	450
21.7096	21.5777	21.783	23.009	23.7222	22.5799	S	2			___1	0.991069	0.00396772	54.343	44.338	54.343	-0.062328	52716000	2104	C4LU72;Q07569	2104;2092	C4LU72	C4LU72	KKYQQQVRDDETRMSSLEDEIKKGTDALANK	1	450
21.5561	21.8814	23.0864	20.8411	22.357	19.8425	S	2			___1	1	6.56686e-06	138.75	132.27	125.23	0.056774	200520000	1746	C4LU72;Q07569	1746;1734	C4LU72	C4LU72	LEDVTNQREKLVAKNSENDAEIDSLKEEKKA	1	450
20.8612	21.2793	22.0641	20.4358	23.0764	23.1395	S	2			___1	0.99999	0.000823745	64.705	59.871	64.705	3.3264	18085000	1754	C4LU72;Q07569	1754;1742	C4LU72	C4LU72	EKLVAKNSENDAEIDSLKEEKKALEDEIEKI	1	450
23.5718	22.7866	22.3384	23.1705	24.0488	23.3419	S	2			___1	1	0.0001463	86.214	78.952	86.214	-0.35455	97428000	1007	C4LU72;Q07569	1007;995	C4LU72	C4LU72	ATVDKKDKTIAEMQESIDEKEDEITKLKGDI	1	450
29.9459	30.2087	30.1888	30.2187	30.45	30.8316	S	2			___1	0.984885	2.41929e-06	151.03	137.88	151.03	0.10203	9988800000	135	C4LU80	135	C4LU80	C4LU80	TVAPSTPSKTEPTPASPSKPKFCTNCGAKLS	1	454
19.6113	20.7488	19.9354	22.0348	22.9377	22.6624	S	2			___1	0.798323	0.00567211	54.812	47.682	45.614	0.01541	18969000	137	C4LU80	137	C4LU80	C4LU80	APSTPSKTEPTPASPSKPKFCTNCGAKLSGG	1	454
23.6808	19.9344	23.7038	23.6057	24.131	23.8183	S	3			___1	0.999964	1.76896e-40	198.45	107.7	175.46	0.24355	5056400000	488	C4LU87	488	C4LU87	C4LU87	PAPLPEEKKEEEVPESDSDSEEVEKPKEKKE	1;2	457
22.3204	22.4381	23.6695	22.5585	23.7964	21.8027	S	3			___1	0.99454	1.76896e-40	198.45	107.7	180.21	-0.19187	7067200000	490	C4LU87	490	C4LU87	C4LU87	PLPEEKKEEEVPESDSDSEEVEKPKEKKEL_	1;2	457
20.9178	26.0597	21.0198	20.0245	26.978	26.177	S	3			___1	1	0.000474711	70.783	54.842	70.783	-0.57583	952310000	13	C4LUA0	13	C4LUA0	C4LUA0	___MSQTPVSTPKKRSPCEMVKPNIIKRRQS	1	461
26.8072	26.5194	20.0598	26.4542	26.5799	20.2319	S	2			___1	1	7.22953e-05	94.781	86.439	43.861	-0.57979	2265300000	2	C4LUA0	2	C4LUA0	C4LUA0	______________MSQTPVSTPKKRSPCEM	1;2;3;4	461
21.5133	24.3793	24.4829	20.1452	20.776	21.2463	S	2			___1	0.999978	8.99936e-07	77.445	75.678	67.655	-1.4814	45270000	2	C4LUB9;C4M0E1	2;2	C4LUB9	C4LUB9	______________MSLPGDLNVLTHNPDLP	1	466
24.2745	24.1325	23.5068	20.9582	21.2987	24.6191	S	4			___1	0.990716	0.000322067	47.806	42.342	40.208	0.71857	80989000	287	C4LUC0	287	C4LUC0	C4LUC0	APENANHSPHSGSDISEEEQKINNNAEDNTI	1	467
22.1968	22.8537	22.4551	22.5005	22.6363	23.5673	S	2			___1	0.97785	3.68757e-07	142.77	123.13	142.77	1.1198	43020000	163	C4LUC1	163	C4LUC1	C4LUC1	QAPQVITKSTAKVASSVAKEPAKTEEKKTEV	1	468
20.7667	20.759	20.4472	20.2122	23.2199	20.3719	S	2			___1	0.995431	0.000575874	63.691	52.745	63.691	0.8893	14758000	297	C4LUC6	297	C4LUC6	C4LUC6	FDTPTKKVQPQIKQNSPSIQSPSEFQPKSFN	1	471
22.5065	23.0606	22.6078	22.3971	23.0637	22.8567	S	3			___1	1	3.62446e-76	225.65	185.86	160.46	-0.78103	62905000000	757	C4LUC7;O00851	757;757	C4LUC7;O00851	C4LUC7	EAASILKGKKERRRESVDYTNNKWTADYINY	1	472;2421
22.331	21.7632	21.1262	23.7622	23.2081	20.462	S	2			___1	0.999277	6.92962e-05	73.672	66.722	73.672	-0.15475	29194000	324	C4LUD4	324	C4LUD4	C4LUD4	NSLDNSTSLQPKECISPHGEYSSEIELVSNK	1	474
21.696	22.0131	22.0727	23.2852	21.5787	20.3848	S	2			___1	0.907926	0.000386814	68.168	61.129	45.469	-2.3533	22263000	493	C4LUF8	493	C4LUF8	C4LUF8	SKDINEVEPSAQLTLSQKEAQPVCQKMVISK	1	478
26.85	27.1122	25.4157	26.3281	26.8586	27.1012	S	2			___1	1	3.74832e-28	172.26	156.63	165.18	-0.13519	861100000	578	C4LUF8	578	C4LUF8	C4LUF8	GNQPKTIKLSKEFHKSPNKKLPIPPQKCADT	1	478
22.9885	23.3789	23.8488	23.4663	24.4428	24.0481	S	2			___1	1	4.16744e-05	96.096	93.972	96.096	-0.22596	155470000	585	Q6WKY8;C4LUG2	585;585	Q6WKY8	Q6WKY8	LAQEAKQSMAEAAVHSRVNSSIDMTVSTPVC	1	480
22.4128	20.7117	21.5369	23.5279	23.3564	23.7078	S	2			___1	0.79604	6.97734e-08	78.708	73.803	66.536	-0.38545	54882000	589	Q6WKY8;C4LUG2	589;589	Q6WKY8	Q6WKY8	AKQSMAEAAVHSRVNSSIDMTVSTPVCSKQH	1;2	480
24.2763	20.5002	24.789	21.8173	21.3417	21.5962	S	3			___1	1	6.89767e-06	66.467	64.7	61.963	0.081663	53003000	340	C4LUH2	340	C4LUH2	C4LUH2	YNISKAQEIEEEFFNSEDIDQIDEELDKEIC	1	482
23.7625	23.5783	23.9942	21.7206	21.1861	24.5883	S	3			___1	0.999978	2.67258e-05	107.97	91.193	107.97	-0.062691	68690000	197	C4LUH3	197	C4LUH3	C4LUH3	KTSTTSKEVLSKLSDSDKIEHKLENVEKDNE	1	483
19.8285	20.4771	20.897	21.9233	22.3241	20.1547	S	2			___1	1	0.0324101	51.445	30.925	51.445	-1.8709	10395000	167	C4LUH8	167	C4LUH8	C4LUH8	ENESSKRKVQKKSKISEVQEDKKEKKVKKRK	1	486
19.7328	23.4121	20.6856	21.8372	23.1588	20.5863	S	3			___1	1	0.00147114	67.136	53.718	67.136	-0.69281	24273000	115	C4LUH8	115	C4LUH8	C4LUH8	SVRQRRNRKRMIVEKSDDVEKKETLNVSEEV	1	486
22.2177	22.283	22.9719	20.4386	22.6038	21.1941	S	2			___1	1	0.000513612	72.705	62.352	46.069	-0.61044	72536000	2	C4LUI9	2	C4LUI9	C4LUI9	______________MSDVEVPALALRDASFS	1	487
29.9076	29.4747	29.023	30.7867	29.8566	29.6979	S	3			___1	0.960017	4.17755e-77	202.74	197.73	184.46	-0.22468	6502600000	454	C4LUJ0;Q9N2Q0	454;187	C4LUJ0	C4LUJ0	EGELLTEVHEDSLAHSPTNQV__________	1;2	488
23.6577	20.2474	23.5312	20.5789	20.587	20.2659	S	2			___1	0.774638	0.00045313	49.036	47.101	49.036	1.2754	80360000	540	C4LUJ3	540	C4LUJ3	C4LUJ3	EYWKIQEENEEQNTHSITQ____________	1;2	490
23.7441	20.8925	23.8296	23.9697	22.5146	24.164	S	3			___1	1	0.00713035	85.813	70.996	85.813	0.063515	64185000	224	C4LUJ5	224	C4LUJ5	C4LUJ5	EIDYDRYNSRRIDRMSDRISSERERDHIPVD	1	491
24.8112	25.0695	25.4326	20.6137	21.5752	24.3223	S	2			___1	0.970917	0.0213027	64.654	20.304	64.654	0.19122	130910000	477	C4LUK7	477	C4LUK7	C4LUK7	RLTFTSALAYLRKISSPVEGKRKTQKPRQLH	1	494
24.2296	23.8682	23.9226	23.4176	22.0981	20.2413	S	3			___1	0.998683	1.95127e-13	105.55	103.79	105.55	0.40905	66579000	81	C4LUK9	81	C4LUK9	C4LUK9	EPKPKKADDLDDLLNSLDDKPKPTSSQSSTK	1	496
22.4657	22.9501	22.2992	20.4093	21.1502	21.0408	S	2			___1	1	0.00522779	57.525	48.468	57.525	-0.75939	21214000	58	C4LUK9	58	C4LUK9	C4LUK9	TNKQKKEDDLDDLLDSLDAKPKEEPKPKKAD	1	496
24.8506	20.4451	24.5645	19.4967	20.6209	21.9622	S	3			___1	0.950022	5.30266e-09	51.557	50.376	51.557	0.61067	55066000	217	C4LUK9	217	C4LUK9	C4LUK9	DDLLDGIDSTTPKRQSNAPVPITAVINEDPN	1	496
20.5778	20.3174	21.1861	24.8143	25.2149	25.276	S	2			___1	0.803132	0.012334	58.274	31.89	58.274	0.35443	109080000	565	C4LUL3;C4MAU1	565;528	C4LUL3	C4LUL3	QKLKEHFDQIRRNASSVDTIKKFPDELVVQQ	1	497
25.9351	25.8099	25.532	24.7356	26.1269	25.0922	S	2			___1	1	3.43977e-06	131.72	127.95	105.96	-0.71647	990540000	51	C4LUM0	51	C4LUM0	C4LUM0	IVDKKDGEEEENNDMSEEPKELNEEELAQLD	1	499
22.217	22.5704	21.6885	22.6009	23.1046	23.1275	S	2			___1	1	0.0314659	52.49	14.934	52.49	-0.38891	39028000	74	C4LUN8	74	C4LUN8	C4LUN8	LKQLQKEINELKLEISEEEKKVLTKEFNGTN	1	506
23.6648	23.2772	18.0688	24.5238	23.989	24.6181	S	2			___1	0.999929	0.00199755	52.862	44.996	52.862	1.5974	90262000	32	C4LUQ0	32	C4LUQ0	C4LUQ0	DERINREIIKSLKLNSPELEEESLVKQFLII	1	508
20.8822	20.2013	26.3799	25.6638	25.9774	25.6706	S	3			___1	0.99528	0.000257788	60.472	53.728	60.472	-0.13982	259960000	555	C4LUQ8	555	C4LUQ8	C4LUQ8	TNEEQEKETPNNENRSEDKEEITDSQDKKRK	1	514
26.0038	24.9992	25.6776	19.7228	25.5353	20.3515	S	3			___1	0.83854	1.33898e-05	123.54	114.39	70.907	-0.056673	266610000	3	C4LUV8	3	C4LUV8	C4LUV8	_____________MSSEHQTTEHSHNSIIKK	1	525
25.1514	24.6871	18.7734	26.41	26.8263	26.0843	S	3			___1	0.999992	9.92756e-05	77.959	68.113	77.959	-0.070171	344030000	272	C4LUW0;C4LUU6	272;370	C4LUW0	C4LUW0	QLERPNERTPLERGASIDRPPIDTKPSLDKV	1	527
26.7874	26.3326	26.5769	18.0231	25.2369	19.7657	S	2			___1	1	6.46539e-07	127.32	97.703	44.734	-0.085082	1440800000	462	C4LUW0	462	C4LUW0	C4LUW0	TDIHDRSERIDRSDRSGAEKKRNFLPINNNP	1;2	527
26.9866	25.9627	26.5457	25.3986	26.885	27.0569	S	3			___1	1	5.06246e-08	148.41	117.84	118.58	-0.01727	3142800000	453	C4LUW0	453	C4LUW0	C4LUW0	PIERDPRLNTDIHDRSERIDRSDRSGAEKKR	1	527
25.0687	26.0393	25.0372	24.2718	25.4014	25.1694	S	2			___1	0.999992	0.000213209	133.75	85.329	133.75	0.30166	240890000	9	O15612;C4LUW3	9;9	O15612	O15612	_______MGRCLRNHSITYKTPKVPYERERF	1	528
20.4123	21.2499	21.2402	17.8818	20.5591	24.3883	S	3			___1	0.973575	0.000140144	88.561	48.932	88.561	0.84653	22200000	26	C4LUW4	26	C4LUW4	C4LUW4	SPFHLPETQPKKENTSEGPKEEEKKERIKKF	1	529
22.9796	22.8951	23.0461	23.8735	20.6732	20.8922	S	2			___1	0.999936	4.6004e-05	61.039	47.053	61.039	3.3672	40101000	2	C4LUX9	2	C4LUX9	C4LUX9	______________MSEFQEYPSQPSVQSGD	1	533
22.0294	21.7781	21.69	23.4342	23.3652	22.6187	S	2			___1	0.936013	4.60893e-06	133.94	120.78	133.94	0.42219	335700000	13	C4LUY2	13	C4LUY2	C4LUY2	___MTTLQDDNSLVTSQRAEYYSNSKAPNYN	1	534
23.8572	22.5779	19.7315	21.2757	21.448	21.3903	S	2			___1	1	0.0118759	59.198	53.885	59.198	-3.933	21457000	30	C4LUZ3	30	C4LUZ3	C4LUZ3	EEDSEKMSEDYDERNSEEEDVPRTREGYIAH	1	535
27.0586	19.6859	20.6424	25.1306	25.3091	25.9846	S	3			___1	1	1.18927e-08	136.53	123.73	129.74	1.3152	289240000	2	C4LV12	2	C4LV12	C4LV12	______________MSDEEHKERRDEEKREM	1	540
22.8208	22.8139	20.4349	23.0659	23.2877	23.8202	S	2			___1	1	2.08387e-06	116.03	79.644	116.03	-0.24322	48615000	238	C4LV14	238	C4LV14	C4LV14	KSNDIVERKKEKKNLSQDNNPPKRVSLFKQR	1	541
23.3022	23.4113	20.2332	21.1644	19.8877	21.572	S	2			___1	0.958317	0.00070185	67.496	63.634	67.496	0.28966	54102000	49	C4LV15	49	C4LV15	C4LV15	STRSGIRLGMRKGTPSPSSTPQIQSPVVIES	1;2	542
21.6916	20.6416	21.656	19.7033	21.7437	20.0192	S	2			___1	0.999986	1.45759e-05	121.84	114.6	53.625	-0.4414	123690000	395	C4LV25	395	C4LV25	C4LV25	MSKTSFLHYSNRSRASCGDILEILSQENNTK	1	546
24.1531	24.5188	24.3357	26.766	25.2526	25.0773	S	3			___1	1	7.49687e-15	100.44	99.305	93.404	-0.71235	253360000	996	C4LV26	996	C4LV26	C4LV26	DAEGKLVVNEEEQNESEEGVEEEQNEDGMEK	1	547
21.8412	21.8031	21.9971	22.5373	21.3021	22.242	S	2			___1	1	0.000269261	62.203	52.403	44.391	-0.60177	70549000	951	C4LV26	951	C4LV26	C4LV26	EDENEEKDERKRMIESEDVDLLQMKFVKETV	1	547
26.1011	25.9793	25.7776	24.2838	25.1316	24.8531	S	3			___1	1	0.000472407	87.824	74.015	83.692	0.18348	291640000	139	C4LV42	139	C4LV42	C4LV42	KKLRENKVNRTPDDKSEKNETKPPKGPSQKS	1	553
26.0415	19.066	26.2573	25.5634	25.6558	26.3229	S	2			___1	0.999814	1.89724e-05	126.56	105.5	126.56	0.026036	389970000	328	C4LV43	328	C4LV43	C4LV43	DNQQQKTETQKEISNSIEEDKNKSKTQIEKE	1	554
29.5308	29.7696	29.6904	29.8758	30.0858	30.3744	S	2			___1	0.973222	2.88573e-05	133.12	101.63	133.12	0.016997	6081600000	393	C4LV59	393	C4LV59	C4LV59	IFKLNQIIEKFDAPSSPRSFTICGDKSSCSS	1	560
25.6542	25.8171	25.7209	20.3837	20.721	20.2538	S	2			___1	0.993785	0.00281663	42.633	41.598	42.633	-0.18233	167230000	415	C4LV59	415	C4LV59	C4LV59	CGDKSSCSSQQQPICSPKRSKTPACEEQGQT	1	560
26.2108	21.657	26.004	25.2162	26.6702	20.7372	S	3			___1	0.999983	7.66917e-07	131.86	99.421	109.99	-0.13286	311280000	361	C4LV66	361	C4LV66	C4LV66	YSFGKKKESKKETHDSKEEIKEEVTDIKKQN	1	561
22.9109	22.8483	22.3752	23.9053	24.04	23.3376	S	2			___1	0.997586	3.09906e-06	124.7	123.07	66.467	-0.24878	238790000	7	C4LV70	7	C4LV70	C4LV70	_________MSSHNQSPGVDQSLVTNIRKQK	1;2	562
20.5982	20.7046	20.0784	22.5759	23.2534	22.7222	S	2			___1	0.997501	0.000459877	91.307	70.268	91.307	0.46718	23170000	113	C4LV75	113	C4LV75	C4LV75	ATKLILKGDLNKHAVSEGQSAVKRASGKGST	1	563
22.7576	20.7449	23.1867	22.4629	22.5183	23.1676	S	2			___1	0.998563	0.00051563	90.707	76.076	90.707	-0.06382	37849000	117	C4LV75	117	C4LV75	C4LV75	ILKGDLNKHAVSEGQSAVKRASGKGSTSGSQ	1	563
23.1686	23.2254	23.5395	23.2327	23.794	23.6435	S	2			___1	0.991364	0.0028599	89.356	63.883	47.621	-0.15955	163200000	102	C4LV82	102	C4LV82	C4LV82	TTLSPRPKTERCRRESPTHSVKNSPRSPRSA	1;2	565
21.7462	19.6633	22.159	22.4708	23.5358	23.11	S	2			___1	0.999887	0.0425305	56.404	43.368	56.404	0.37483	35227000	90	C4LV82	90	C4LV82	C4LV82	KTITLTWDDFIKTTLSPRPKTERCRRESPTH	1	565
24.6498	24.6058	24.9559	23.8228	24.2787	24.1703	S	3			___1	0.999962	4.01691e-06	103.44	98.126	94.673	-0.043165	305920000	27	C4LV83	27	C4LV83	C4LV83	ERRERYNDRFERRERSYDDYNSHERRREERY	1	566
20.8355	21.346	20.5121	22.4721	22.7916	20.9091	S	3			___1	1	0.0109136	46.88	24.302	46.88	-0.026597	13078000	827	C4LV85;Q9XZM0	827;68	C4LV85	C4LV85	EALFSTKEEPKKKPVSDNEIKAEKMTKTQTK	1	567
20.5058	20.9898	20.2988	22.3503	20.4481	22.0064	S	2			___1	0.96593	0.00101721	55.912	52.673	55.912	-0.071552	9559900	217	C4LV85;Q965E8	217;217	C4LV85	C4LV85	PRVSSEKQEQETQVISEEQQKEQQQDEQTTK	1	567
27.5377	27.5643	27.2493	21.7083	26.5997	26.8134	S	3			___1	0.993377	9.76124e-06	118.66	108.85	118.66	0.62053	1851900000	134	C4LV90	134	C4LV90	C4LV90	VGSVQCRFKRQKTDRSNESVSNDERKWVDLL	1;2	568
19.9454	22.8165	23.6389	20.2992	21.6531	20.9073	S	2			___1	0.999923	3.34924e-05	97.273	86.986	97.273	1.2355	1016300000	137	C4LV90	137	C4LV90	C4LV90	VQCRFKRQKTDRSNESVSNDERKWVDLLAQI	1;2	568
26.3759	26.141	25.9339	26.0229	26.413	26.0922	S	2			___1	1	5.29214e-07	123.68	117.07	114.63	-0.54128	931990000	186	C4LV95	186	C4LV95	C4LV95	PRDFHRDRYENDDCYSPRERSPNNH______	1	569
20.4216	21.0183	26.1398	26.4343	26.751	26.5657	S	2			___1	0.999998	8.86449e-06	124.12	63.864	124.12	0.13947	376880000	162	C4LV95	162	C4LV95	C4LV95	TERSRSRERYRPTYYSPRRSRSISPRDFHRD	1	569
22.1912	22.5124	22.5469	23.5959	21.1999	20.4286	S	2			___1	0.94977	0.0140931	44.436	34.332	44.436	1.3025	29579000	369	C4LV97	369	C4LV97	C4LV97	KNIRQKKVQQLDRSTSMEGLVVSKEQIELDQ	1	570
20.6398	19.8152	21.0499	24.053	24.8412	24.6532	S	2			___1	0.912974	0.0269255	54.772	33.994	54.772	0.63682	73846000	424	C4LVA5	424	C4LVA5	C4LVA5	RWVRQQSSIQTHKRSSAMLNRLSIKQLC___	1	572
21.6958	20.6626	21.2838	23.8891	23.9958	24.04	S	2			___1	0.980887	0.00463255	79.659	59.139	77.744	-0.26118	49514000	508	C4LVB1	508	C4LVB1	C4LVB1	KEIKEKTSKEVKEETSLNHEKGIKDTEDNIK	1	575
25.0396	24.7067	24.7565	21.0733	21.2216	22.6828	S	3			___1	0.997776	0.000119161	114.54	102.27	114.54	0.076273	170430000	186	C4LVB1	186	C4LVB1	C4LVB1	LADTDEIKKEGNETKSPETENKNKKSIEEVE	1	575
23.551	23.2767	23.4686	20.5773	25.4869	21.5224	S	2			___1	0.9835	0.000311858	67.646	53.837	58.246	-0.44851	203330000	631	C4LVB1	631	C4LVB1	C4LVB1	TQREKDIKGIPMVSKSPGIEKTKKSLLLMRR	1	575
27.8738	28.4196	28.4733	27.9633	28.4018	28.7255	S	2			___1	1	0.000536305	107.53	80.822	58.699	-0.062748	2060300000	196	C4LVB1	196	C4LVB1	C4LVB1	GNETKSPETENKNKKSIEEVEGKIIQEIYER	1	575
24.4565	24.04	24.2218	23.4916	24.1006	24.2486	S	2			___1	1	2.60855e-05	109.79	86.337	109.79	-0.71557	195660000	363	C4LVB1	363	C4LVB1	C4LVB1	DKIIQHSLNTKSQRASECIDSKVINNTNEAK	1;2	575
21.7478	23.9522	21.6321	23.5007	24.2681	20.4529	S	2			___1	0.997752	0.0327289	63.816	31.496	63.816	0.23398	51553000	293	C4LVB2;Q5KTW9;C4MBP1	293;282;293	C4LVB2;C4MBP1	C4LVB2	WEQVNKQKPIWTRNPSEITKEEYASFYKTIS	1	576;2379
20.6593	21.3374	20.5517	23.298	23.8933	21.0809	S	3			___1	0.999455	0.00192528	40.857	32.291	40.857	-0.39417	25894000	326	C4LVB7	326	C4LVB7	C4LVB7	ILYKRFSSSDTHQPLSH______________	1	578
25.0322	25.7186	25.1436	24.6209	25.1417	25.2995	S	2			___1	0.931679	0.0261186	72.325	45.195	64.841	0.1417	237380000	489	C4LVC1	489	C4LVC1	C4LVC1	ELIAKVNQSEKEDITSPKDDMNIISHVWEVN	1	581
23.926	24.0956	24.2575	22.39	21.2609	23.6577	S	2			___1	0.999581	0.000428249	130.47	123.34	89.636	-0.28659	295050000	875	C4LVC1	875	C4LVC1	C4LVC1	VKYVAPQQTKGGESGSDSRESIH________	1;2	581
24.7079	25.7121	25.7928	20.8335	21.0544	21.7531	S	2			___1	0.791059	0.0164463	69.672	52.902	69.672	0.67862	140500000	857	C4LVC1	857	C4LVC1	C4LVC1	KSSIINSSPTPRRSSSVSVKYVAPQQTKGGE	1	581
23.3593	21.5563	23.7324	20.7854	20.4698	19.4202	S	2			___1	1	0.00475138	67.385	52.711	49.448	1.2069	24698000	2	C4LVC1	2	C4LVC1	C4LVC1	______________MSVKENQVEKTKGSEVS	1	581
21.5931	21.4694	21.4128	20.868	23.2686	22.3487	S	2			___1	0.998916	0.00127519	65.949	53.154	65.949	2.3032	21142000	482	C4LVC1	482	C4LVC1	C4LVC1	EAARDVDELIAKVNQSEKEDITSPKDDMNII	1	581
23.2595	23.6239	23.4884	23.092	23.6121	23.8862	S	2			___1	1	5.66467e-06	101.2	93.555	89.507	-0.72066	182710000	78	C4LVC9	78	C4LVC9	C4LVC9	KQTSQEKIKECVEEGSEKEYKYENTENNEIN	1	582
24.1039	24.7119	25.2558	23.0137	24.3444	19.7657	S	3			___1	1	8.19632e-06	150.7	149.74	150.7	-0.02523	2178000000	59	C4LVC9	59	C4LVC9	C4LVC9	NMSKKTHPTDEEDENSEKEKQTSQEKIKECV	1;2	582
23.7447	19.5295	23.1984	21.1961	21.1843	20.7172	S	3			___1	0.988266	0.000261648	84.375	76.331	84.375	-0.26726	23681000	219	C4LVF6	219	C4LVF6	C4LVF6	IKFPECKNPSEQQDRSETVERSVETPNRFDN	1	585
22.2017	21.7044	21.5173	20.2885	19.9704	19.7751	S	2			___1	0.791829	0.000122381	63.302	54.988	63.302	-0.42373	14448000	12	C4LVG4	12	C4LVG4	C4LVG4	____MAGIQLADEVTSVYNDFKLSHKYRYIV	1	588
22.5881	23.0024	22.5454	22.5845	23.1358	23.3291	S	2			___1	1	0.0201704	80.706	43.15	67.113	0.31311	46873000	60	C4LVG4	60	C4LVG4	C4LVG4	KNATYDDFLKDLPEKSARYAVYDLEYDTPEG	1	588
26.2238	26.4794	26.5238	25.9105	26.5473	27.0093	S	2			___1	0.992334	1.99245e-51	193.11	89.138	193.11	0.013203	591640000	62	C4LVH3	62	C4LVH3	C4LVH3	EQRLVYDDTKEVIRTSNEEKQLRDLQMRAEE	1	591
21.3971	21.0819	24.7943	25.9936	25.8557	25.2345	S	2			___1	0.999906	0.000236646	92.039	72.945	92.039	-0.17552	196100000	135	C4LVJ4	135	C4LVJ4	C4LVJ4	YGIVSFKGKGGMTSESPIIKDNTIIDNYDAS	1	598
25.9572	25.9447	26.3919	21.2405	22.41	20.4852	S	2			___1	1	3.80484e-07	142.55	119.97	142.55	-0.039255	217790000	246	C4LVK2	246	C4LVK2	C4LVK2	NRLEEMITSYEKAEGSDERNEIKEQQMQDEI	1	600
24.9449	24.8914	24.8632	21.3542	26.0389	26.2556	S	2			___1	1	4.44458e-06	97.291	83.702	57.288	-0.68945	243000000	108	C4LVK2	108	C4LVK2	C4LVK2	AFENEKNAALEIGMISPRVNNTNESEEKENE	1	600
21.6838	20.6319	20.8246	23.2176	21.7757	22.0253	S	3			___1	0.998048	0.000375098	45.82	39.856	45.82	-0.016537	19249000	34	C4LVM1	34	C4LVM1	C4LVM1	NEEKIKEDNEIEEHESIEIDKDSNIKENAVF	1	610
29.8595	30.2738	29.3718	29.021	29.5133	29.9943	S	3			___1	1	3.15875e-76	221.78	188.02	45.916	0.56594	12394000000	619	C4LVM5	619	C4LVM5	C4LVM5	QNLKIELPKNELHEDSDSEKKEKKDEN____	1;2	612
19.5209	22.0195	20.7499	21.9036	21.921	20.9301	S	2			___1	1	0.0134611	57.174	35.403	57.174	1.0331	14144000	172	C4LVM8	172	C4LVM8	C4LVM8	GVRGMAAQNELAQMKSEDQLALNKMEVTAAA	1	614
27.1501	27.0572	26.7732	27.5955	27.7236	27.9746	S	2			___1	1	0.00239867	94.465	66.261	94.465	-0.067311	1091500000	44	C4LVN3	44	C4LVN3	C4LVN3	PITTPVDIKNEYKNDSPQPVIKEMSSDNQLR	1	615
23.667	20.1888	21.3507	24.5132	24.7694	24.9094	S	2			___1	1	8.68627e-08	135.81	118.3	65.274	0.22192	98168000	3	C4LVN8	3	C4LVN8	C4LVN8	_____________MSSNGSDNEFEKGNAEHS	1;2;3	617
19.9823	20.9744	21.4973	23.703	23.8231	20.4547	S	3			___1	0.999401	0.000391919	62.617	55.843	55.453	0.32159	37732000	145	C4LVP4	145	C4LVP4	C4LVP4	DFGKSGYEAFLRHEMSAPPLTEEEEEREKEI	1	621
28.3691	19.8349	20.4676	29.2169	29.4657	29.4361	S	2			___1	0.995923	1.34228e-06	98.926	94.309	70.197	-0.22726	3001300000	10	C4LVP6	10	C4LVP6	C4LVP6	______MLPNQRPSQSPRQQDDRICDKYLKL	1	622
21.2807	20.6847	21.1002	21.4831	20.4161	20.8702	S	2			___1	0.999637	0.000132785	59.372	53.096	59.372	1.996	8794700	2	C4LVP8	2	C4LVP8	C4LVP8	______________MSEEQSLITNSIDTPKN	1	624
24.8103	19.7376	24.6622	25.2024	25.3155	25.0766	S	3			___1	0.999992	1.24492e-05	69.016	66.415	69.016	0.33279	171720000	154	C4LVR4	154	C4LVR4	C4LVR4	KGTDREEGDGEPPEFSDDEEEREWKAKNKLL	1	630
22.3296	22.4257	22.746	22.6101	19.8585	21.6391	S	2			___1	0.795929	0.000202852	80.236	73.867	80.236	-0.097402	24341000	160	C4LVR7	160	C4LVR7	C4LVR7	MPQGGRYTFNTGDDSSMDEGFGKQKGEDVTS	1	633
23.477	24.1223	23.6959	21.308	20.1533	20.7725	S	2			___1	0.994071	0.000338999	63.185	54.775	63.185	1.7126	98164000	111	C4LVS3	111	C4LVS3	C4LVS3	LSNNPKIIIFDRNDPSPLSHDDKTPNSSLDT	1	636
23.9549	23.9073	23.7716	24.5301	24.6523	24.6565	S	3			___1	1	0.000747859	83.243	77.523	68.033	0.13374	785560000	57	C4LVS4	57	C4LVS4	C4LVS4	SILLSPKHRAPPPPLSPRVNGLNDVQQPSWV	1	637
25.8695	25.6783	25.7465	22.7604	22.9319	22.9943	S	2			___1	0.931651	0.0346775	48.981	45.7	48.981	0.20925	194750000	129	C4LVS4	129	C4LVS4	C4LVS4	LHLQSPQIIQRPRSFSDTYGKLKEVPNTFNV	1	637
22.1017	21.7679	18.3754	19.7738	18.9623	23.801	S	2			___1	0.999999	0.00511688	67.997	61.915	67.997	0.22199	23539000	110	C4LVU4	110	C4LVU4	C4LVU4	LTSIKKLEEYKEIFESN______________	1	643
25.89	25.6645	25.4894	26.1944	25.927	26.7061	S	2			___1	0.999999	4.50333e-25	179.67	107.52	179.67	0.67809	412550000	52	C4LVU5	52	C4LVU5	C4LVU5	DDESEEYQMTEKERLSIEESKRLYGSKNLAR	1	644
20.1372	21.568	20.5206	21.4414	20.9093	22.5133	S	3			___1	1	0.0144763	54.066	47.612	54.066	0.68902	8834300	20	C4LVU8	20	C4LVU8	C4LVU8	TKTRPSLQNSKRDPHSLKSIREKTHQKNSKC	1	645
20.6036	26.7036	26.8592	27.7304	24.7098	26.7366	S	3			___1	0.999179	1.04561e-20	111.58	106.67	111.58	-0.37398	1235900000	81	C4LVV1	81	C4LVV1	C4LVV1	ESNQNEVLPEGEECNSEELESAKKKLLGSSD	1	646
24.2418	24.437	23.941	25.7245	25.6394	24.0527	S	2			___1	0.86637	5.52639e-06	133.28	118.12	107.51	0.72465	249960000	101	C4LVV1	101	C4LVV1	C4LVV1	SAKKKLLGSSDQLPHSSKEEEEEEALSVASD	1	646
25.8226	26.0256	25.9919	25.1486	25.5539	25.4333	S	3			___1	0.965686	8.40461e-05	130.29	117.77	130.29	-0.25699	431970000	843	C4LVV2	843	C4LVV2	C4LVV2	DYYDRRDDRDRHEYESSRRDDRDRHGYSSSR	1	647
20.568	23.8167	21.0104	23.1875	24.0441	24.2179	S	3			___1	0.913769	0.00485936	66.267	35.377	51.009	-0.29816	77658000	892	C4LVV2	892	C4LVV2	C4LVV2	GYSSSRRDDRDRYEESSRRDDRDRHGYSSSR	1	647
24.3473	23.1305	25.2798	20.6915	25.0912	25.7245	S	3			___1	0.940891	0.000678761	91.62	56.66	86.803	0.24841	257830000	855	C4LVV2	855	C4LVV2	C4LVV2	EYESSRRDDRDRHGYSSSRRDDRYDYESSRR	1	647
31.278	31.2194	31.4367	30.8963	31.1815	32.3839	S	2			___1	1	6.28653e-06	120.21	83.549	120.21	0.58892	34831000000	919	C4LVV2	919	C4LVV2	C4LVV2	SSSRRDDRGDRYDDRSPRRDDRSSNRRDDRD	1	647
24.9895	25.0662	24.3739	24.9327	25.3922	25.9378	S	3			___1	0.942071	0.000290094	91.076	73.936	51.771	-0.20884	289620000	867	C4LVV2	867	C4LVV2	C4LVV2	HGYSSSRRDDRYDYESSRRDDRDRHGYSSSR	1	647
22.5467	23.1239	23.0509	20.4698	21.8164	20.3854	S	2			___1	1	0.0165256	68.972	61.728	54.812	-0.013601	23958000	445	C4LVW4	445	C4LVW4	C4LVW4	KLLNNGKKVNGGDRLSQE_____________	1	651
23.9484	24.6443	24.4816	24.568	21.0874	19.8952	S	2			___1	0.999852	0.000101295	74.611	57.399	74.611	-0.22487	90707000	329	C4LVY1	329	C4LVY1	C4LVY1	EGLQEKSLTMQEREFSENEYEELVKELEKY_	1	660
21.6661	22.1738	21.5715	20.7257	20.3184	20.6445	S	2			___1	0.999901	0.0318689	45.28	35.998	45.28	0.8207	11176000	256	C4LVY1	256	C4LVY1	C4LVY1	YQEEHEKECRKYQEISGEREKEQKEEKKKED	1	660
20.457	20.0404	20.5106	21.9132	22.8246	23.736	S	2			___1	0.934092	0.000714581	108.98	85.148	108.98	0.008416	25350000	491	C4LVY9	491	C4LVY9	C4LVY9	IKSNTEIKERQQMRVSSTKGTNQTIGLVEPV	1	661
19.0459	22.0394	21.6323	23.1385	23.0006	22.8232	S	2			___1	1	0.0014263	68.972	58.423	68.972	0.31442	33149000	231	C4LVZ0	231	C4LVZ0	C4LVZ0	EGELQNVEKLLNGEESENIDKLFSGEGLFNK	1	662
25.3862	25.1502	24.6677	25.4521	25.4941	25.603	S	2			___1	1	8.32901e-06	96.247	78.111	81.448	0.53236	251870000	632	C4LVZ0	632	C4LVZ0	C4LVZ0	VNIIEPDIEGESIKLSEEGENDEDIKGLVTG	1	662
26.0857	26.4902	26.5144	26.4302	26.7015	27.22	S	2			___1	0.764004	0.0271046	76.255	62.877	76.255	0.26333	617210000	156	C4LW06	156	C4LW06	C4LW06	VPTAVNSKGKKKPASSQVV____________	1	668
23.7325	22.6262	20.5155	23.5225	19.5789	20.9589	S	2			___1	0.999798	0.000405564	62.94	57.3	62.94	-0.47079	32463000	8	C4LW16	8	C4LW16	C4LW16	________MAENDDISDEIKQTKSRKTYTRG	1	673
23.0438	22.8718	23.083	21.5872	20.9775	20.4307	S	2			___1	0.999999	2.55155e-05	92.098	87.618	92.098	-0.3901	47384000	377	C4LW23	377	C4LW23	C4LW23	KKEEQTKEIKKIEDGSDEIEETDVLEFLRKK	1	676
24.8507	20.1301	24.4813	24.5483	21.0728	22.7508	S	4			___1	0.999698	2.37848e-18	88.394	87.43	88.394	1.1415	339800000	343	C4LW23	343	C4LW23	C4LW23	NTYSEKNEEEDNDQESDDELLGTLQLHEEDI	1	676
23.7314	24.1838	23.3518	25.4322	23.9159	24.0434	S	2			___1	0.840621	2.21682e-19	123.02	119.16	123.02	0.26912	147060000	28	C4LW27	28	C4LW27	C4LW27	VSYGLPRLDDACCFQSSGDRCECNKVYSCHI	1	677
24.5098	24.6337	23.8834	20.6458	25.4289	24.8935	S	2			___1	0.840621	1.832e-07	123.02	111.1	123.02	-0.56998	141730000	29	C4LW27	29	C4LW27	C4LW27	SYGLPRLDDACCFQSSGDRCECNKVYSCHIP	1	677
24.8397	20.7573	24.9113	25.8887	26.0969	20.6293	S	3			___1	0.887679	9.72345e-10	97.057	93.781	82.639	0.5096	273930000	412	C4LW33	412	C4LW33	C4LW33	PLVNVETVNDSSRPMSR______________	1	682
20.7705	20.9716	20.9571	22.2725	23.2982	19.9632	S	2			___1	1	0.000884448	103.91	77.123	103.91	-2.3829	29159000	149	C4LW35	149	C4LW35	C4LW35	KSGDGDEEKPIKPTKSEQDEVPKKKKKVIKF	1	683
24.718	25.2171	25.2134	24.6678	25.3439	24.8137	S	3			___1	1	1.26901e-12	167.29	155.7	122.01	0.15362	204230000	135	C4LW35	135	C4LW35	C4LW35	DDYVSKRDIEEKGFKSGDGDEEKPIKPTKSE	1	683
24.7884	20.2221	24.6304	20.1833	24.1849	23.6064	S	2			___1	1	0.0058709	50.108	37.119	49.3	0.23472	86789000	3	C4LW36	3	C4LW36	C4LW36	_____________MNSPVHPKVERRITLLET	1	684
23.5873	22.5081	22.5454	24.4329	24.3381	24.0537	S	3			___1	0.979307	1.23685e-05	74.029	67.594	72.09	0.41633	165030000	108	C4LW36	108	C4LW36	C4LW36	QTKTRVPVEADDGNMSEEYVEEKQDSESEEL	1	684
19.915	20.2997	20.0236	23.3705	22.9786	23.1558	S	2			___1	0.989493	0.0252354	42.317	40.878	42.317	0.089806	29522000	247	C4LW47	247	C4LW47	C4LW47	KKELKKKIIEKKKNYSPFPPERDD_______	1	687
20.914	23.3515	23.7289	23.6676	20.9224	21.9136	S	2			___1	0.783212	0.000135478	89.468	83.927	89.468	0.16213	37931000	383	C4LW49	383	C4LW49	C4LW49	KGFIALEKGFNVLTSSFTFGSDKKEDDEEED	1	688
24.8745	24.1222	24.7394	24.2385	23.7735	23.0434	S	2			___1	1	5.03831e-05	113.24	105.37	70.41	-0.16028	119800000	122	C4LW50	122	C4LW50	C4LW50	SMSEEDEEESNENKESNEEGEEDEADKLIQQ	1	689
27.4371	27.2112	21.39	26.4032	21.3701	20.5385	S	2			___1	0.965679	3.78941e-06	127.34	115.33	127.34	0.18127	461520000	136	C4LW55	136	C4LW55	C4LW55	QLEPELSTKLPQQSTSPKRKRAITPHKLNFH	1	690
23.8555	24.0413	24.0434	24.0446	21.564	20.1917	S	2			___1	0.97139	4.52877e-05	78.272	76.809	43.841	-0.73029	83838000	113	C4LW55	113	C4LW55	C4LW55	TSPRMSPITRTSPRMSPATPGYAQLEPELST	1	690
25.1198	25.6388	25.4854	27.9519	28.6546	28.4517	S	2			___1	0.999499	6.94007e-05	108.5	101.83	108.5	0.31641	1270600000	15	C4LW65	15	C4LW65	C4LW65	_MSATEEPTVVERNPSSNFDKPKKDKKKSHK	1	691
25.0383	21.3299	25.3261	25.5644	25.4082	25.4984	S	2			___1	0.979293	1.04845e-07	128.54	110.13	128.54	0.49104	370600000	2	C4LW65	2	C4LW65	C4LW65	______________MSATEEPTVVERNPSSN	1	691
22.263	20.5304	22.0482	24.1469	23.8153	20.7271	S	3			___1	0.986796	0.000418164	51.568	48.952	51.568	-0.34067	42707000	2439	C4LW70	2439	C4LW70	C4LW70	TILGGKDRTEQTPILSQDNQTTEKEIKVIEK	1	692
22.5319	23.2928	23.0376	20.0116	20.673	21.596	S	2			___1	0.99943	0.000377858	69.361	61.646	63.681	-0.18744	44060000	2462	C4LW70	2462	C4LW70	C4LW70	KEIKVIEKQDEKELFSDNDDMTGAYNTKAGN	1	692
24.9086	26.0498	26.213	25.4144	26.2286	26.621	S	3			___1	0.999948	1.38745e-07	129.38	97.083	129.38	0.037998	474780000	356	C4LW70	356	C4LW70	C4LW70	RNSRMMGRRTGGTSNSKELKMFIGLNENDMK	1	692
24.8985	24.3111	24.2059	24.3583	24.7064	24.6753	S	2			___1	1	1.4073e-06	111.83	101.52	111.83	-0.73611	313920000	513	C4LW71	513	C4LW71	C4LW71	KNEEDDYKKIKEKGMSEEEYEAEKKEIKEIE	1	693
22.3052	23.5101	22.8437	20.4178	19.817	19.2496	S	3			___1	0.995744	0.00557999	65.179	49.172	65.179	0.22582	73584000	481	C4LW71	481	C4LW71	C4LW71	SLESSLQKIRNFSSKSKERKSEEEVDERKAI	1	693
24.0056	20.3623	23.5777	23.153	20.8191	21.9157	S	3			___1	0.998149	1.78765e-14	99.987	95.461	99.987	0.16668	42646000	414	C4LW71	414	C4LW71	C4LW71	EKPLVTIHKLKNENESLEEETPTSSIINTNV	1	693
28.3739	28.5382	28.3148	27.1745	28.2849	28.0925	S	2			___1	1	4.56411e-41	171.74	136.15	166.29	-1.006	1862500000	486	C4LW71	486	C4LW71	C4LW71	LQKIRNFSSKSKERKSEEEVDERKAILKNEE	1	693
23.8124	23.4922	23.5273	24.5748	23.3656	23.8803	S	2			___1	1	1.72578e-05	122.18	111.35	87.802	0.3874	89859000	448	C4LW71	448	C4LW71	C4LW71	TKTIQNDINENQNEVSDIEKKEDEWDDILKD	1	693
27.2909	27.4802	27.6576	26.8209	28.6539	28.7897	S	3			___1	1	1.52138e-176	265.08	224.14	67.902	0.24246	1636700000	42	C4LW72	42	C4LW72	C4LW72	SIEKEGKKERKKEEESEEELGDKALMEILKQ	1	694
24.5248	25.7586	24.9784	24.7871	25.4434	25.4216	S	2			___1	0.996917	0.00792724	95.531	95.531	59.35	0.083849	305600000	658	C4LW73	658	C4LW73	C4LW73	KKMVKKGVDRKNRSASVAFKETNEQKKISQK	1	695
24.618	24.2742	24.4392	25.0566	25.1721	24.6361	S	2			___1	0.996434	0.0428934	40.015	27.809	40.015	-0.21291	167560000	159	C4LWB0	159	C4LWB0	C4LWB0	EKNNSIIVEEPTGKDSILCTPSKVRNTVA__	1	708
26.5478	25.9461	25.3104	26.3877	25.7559	25.6942	S	2			___1	1	6.37317e-05	118.19	114.85	118.19	0.88121	403110000	148	C4LWB0	148	C4LWB0	C4LWB0	ILKENTILKLDEKNNSIIVEEPTGKDSILCT	1	708
24.2165	23.4064	23.9104	24.7606	25.4399	25.2104	S	2			___1	1	1.89058e-06	107.46	85.144	107.46	-0.11194	608760000	218	C4LWB9	218	C4LWB9	C4LWB9	SNDLFDVLLKSPSSKSPAHAPETVDKLLTST	1;2	711
28.1515	27.9114	27.9493	29.1858	28.66	28.3244	S	2			___1	0.865259	2.03539e-06	144.63	133.56	115.01	0.3836	2193000000	66	C4LWB9	66	C4LWB9	C4LWB9	KTTTTSSDDIFNLLNSPTKKSPSPSSQSFDF	1;2	711
27.4576	27.2474	28.2922	27.2365	27.5311	28.4301	S	3			___1	1	1.1146e-36	191.44	176.42	103.87	-0.075461	17135000000	153	C4LWC1	153	C4LWC1	C4LWC1	SKRIPARDREVIREDSHDRIERRTTEVQKEK	1	713
25.2253	25.3748	25.3297	24.2108	25.0515	25.1577	S	2			___1	1	0.00125534	125.16	106.38	125.16	-0.051972	4284800000	125	C4LWC1	125	C4LWC1	C4LWC1	MKQYGNDRRTTKPPRSPIDDRRTSQRDYSKR	1	713
21.8724	20.6222	20.5633	22.2472	20.585	21.9295	S	2			___1	0.795685	0.00176338	40.941	36.037	40.941	0.23854	8972300	620	C4LWC5	620	C4LWC5	C4LWC5	ESIVQPRVIKDVIDNSSDQNDQNNKIPIYNE	1	715
24.5519	24.7919	24.1574	25.1932	25.0857	25.3399	S	2			___1	1	0.0127901	78.098	17.7	78.098	-0.092113	246550000	325	C4LWC5	325	C4LWC5	C4LWC5	SESYSMSEDYSDMRRSLQLQGRKISLNYGIR	1	715
21.5047	21.1067	20.7278	20.4261	21.2749	21.0863	S	2			___1	0.998313	9.37279e-05	64.705	55.908	64.705	-0.2019	6970300	3	C4LWD1	3	C4LWD1	C4LWD1	_____________MDSEFDDYDESLVEIKII	1	717
26.2149	25.9434	26.121	26.2477	20.5173	26.2376	S	2			___1	0.999999	0.000139947	123.76	117.5	123.76	-0.30228	374190000	109	C4LWD7	109	C4LWD7	C4LWD7	NLPQPPKQRIEISRKSFEESLTNLKPKHEKG	1	719
24.5617	24.3617	24.6865	25.0016	26.1171	26.4552	S	2			___1	1	0.0129568	98.582	37.672	86.67	-0.22442	271700000	73	C4LWD9	73	C4LWD9	C4LWD9	SFNNSYTQPSLFKAVSPLKKKKSQEDSLREM	1	721
22.0393	22.2711	22.8072	20.9045	23.7141	20.4871	S	2			___1	0.993675	0.000348334	73.294	66.816	73.294	0.4069	30472000	33	C4LWD9	33	C4LWD9	C4LWD9	DKSTCSLSLSSEEEQSPRFSGCQALPLPISF	1	721
23.107	23.0261	22.8437	23.385	24.1643	23.949	S	2			___1	0.987482	4.09e-05	109.15	109.15	96.756	-0.82442	71053000	226	C4LWE2	226	C4LWE2	C4LWE2	VTQPSFQKRKFEVSHSPSNKASLPNQVKQTN	1	722
21.254	20.2131	21.1554	26.9233	26.9904	26.5062	S	3			___1	0.999984	4.48493e-05	67.877	66.016	66.467	-0.1572	357930000	61	C4LWE8	61	C4LWE8	C4LWE8	NKIIDNLKNTIDKNASEDGAHAHQTILNQQS	1	725
21.2254	22.4575	22.0849	22.0756	23.0941	22.413	S	2			___1	0.999661	0.00132028	75.911	74.368	75.911	0.12403	37731000	33	C4LWF2	33	C4LWF2	C4LWF2	SRSREHSHRYDDYRQSDDYSRRDDYKRRDDY	1	727
24.6046	24.4681	24.7556	24.8611	25.2851	25.0284	S	2			___1	0.990554	8.5245e-08	154.46	124.54	154.46	1.3984	182620000	71	C4LWF5	71	C4LWF5	C4LWF5	CKNHVPKATATAVTDSIAIKQALNAPKKEAE	1	729
27.8309	27.0416	26.542	22.1765	27.5947	21.9108	S	3			___1	0.999929	0.000559117	58.835	55.596	58.835	0.27435	704440000	101	C4LWF5	101	C4LWF5	C4LWF5	ENIGTVQKGAGGKPHSVVFGDSSERREEAAP	1	729
26.4788	20.5121	26.0504	26.6468	27.5815	27.5364	S	3			___1	0.789215	4.11092e-05	110.75	102.62	93.804	0.024827	868230000	107	C4LWF5	107	C4LWF5	C4LWF5	QKGAGGKPHSVVFGDSSERREEAAPTEQPQE	1	729
24.9153	19.7865	24.4873	21.71	22.8686	22.98	S	3			___1	0.916739	0.000402259	61.444	49.735	58.885	0.46628	74522000	117	C4LWH0	117	C4LWH0	C4LWH0	TVPIEEHKELHSCCHSIEESKLSVPSQLTSL	1	733
24.4009	25.1873	20.9865	20.2066	21.5871	20.7585	S	2			___1	0.845127	0.00422224	51.727	47.932	51.727	-2.8913	60358000	50	C4LWH0	50	C4LWH0	C4LWH0	NIVAFPLASVSPRSTSSDSSTTEFKGQSKLT	1	733
21.1263	21.7329	21.7338	22.2171	23.178	23.2156	S	3			___1	1	0.00151108	48.405	41.969	45.614	-0.21855	31079000	43	C4LWH7	43	C4LWH7	C4LWH7	SKKAAVSSKKAVAGVSQKKPVARHSHPGIKA	1	735
24.0454	23.6569	24.4294	25.3239	21.3293	24.5742	S	2			___1	0.937515	1.89932e-07	113.31	107.39	113.31	-0.16701	254360000	39	C4LWJ2;B1N3Q3;Q8IT44	39;63;24	C4LWJ2	C4LWJ2	NQFADAAEAEHFTNESDSEKYNNLWDYCSLY	1	739
27.1968	27.713	27.7188	26.723	26.9731	27.3752	S	2			___1	1	0.0223549	67.704	22.951	65.627	-0.101	1252800000	18	C4LWJ2;B1N3Q3	18;42	C4LWJ2	C4LWJ2	KSSSSEGVSHVRRSISLNKLKNQFADAAEAE	1;2	739
31.5882	32.3878	32.0141	31.7859	31.9529	32.0448	S	2			___1	0.999687	1.94142e-14	166.45	148.86	166.45	-0.17774	67000000000	6	C4LWJ2;B1N3Q3	6;30	C4LWJ2	C4LWJ2	__________MQKSSSSEGVSHVRRSISLNK	1;2	739
22.1184	22.5304	23.0065	20.4939	21.5833	22.0924	S	2			___1	0.999999	0.000766938	82.417	75.521	82.417	0.15361	109530000	2	C4LWJ6	2	C4LWJ6	C4LWJ6	______________MSDDVCYVCKKPFADDE	1	740
25.313	25.3158	25.1665	25.2835	25.0614	24.9804	S	2			___1	0.999783	1.52898e-18	173.49	152.54	173.49	0.4862	230060000	467	C4LWK5	467	C4LWK5	C4LWK5	EKHEFIETLGSIKTISPPVEIIVNDTSSRIN	1	741
24.326	25.2988	25.257	26.5288	26.6144	25.7599	S	2			___1	0.991105	2.66772e-40	191.57	167.06	126.25	0.0049145	628540000	308	C4LWK6	308	C4LWK6	C4LWK6	QIKMELRDIKKSRRMSATYLTDKSTRRKKVG	1	742
21.094	23.1474	19.7933	23.8557	24.1884	23.7908	S	2			___1	0.985281	0.000401389	58.693	57.658	58.693	0.52422	84532000	325	C4LWK6	325	C4LWK6	C4LWK6	TYLTDKSTRRKKVGGSLSIASTTSAVRKEYL	1	742
22.5911	23.0983	23.0473	23.0734	23.639	20.0849	S	2			___1	0.779346	1.27309e-06	117.37	109.29	105.96	0.33174	53477000	101	C4LWL0	101	C4LWL0	C4LWL0	IISSTPKLTGDSLLTSSGTVSNELKDTFEVI	1	743
23.7368	23.7609	23.4135	23.7407	20.0426	23.5095	S	2			___1	0.766847	1.08392e-06	107.78	100.65	80.236	0.17865	65326000	102	C4LWL0	102	C4LWL0	C4LWL0	ISSTPKLTGDSLLTSSGTVSNELKDTFEVID	1	743
23.6756	24.3855	24.6776	25.5819	19.6529	24.1247	S	2			___1	1	0.000211271	80.738	76.121	44.6	1.0069	381390000	9	C4LWL5	9	C4LWL5	C4LWL5	_______MTDKALEPSNDGDIEMSEEVKNKT	1;2	744
23.0389	23.0219	22.9356	24.5465	24.3464	23.9021	S	2			___1	1	8.70908e-06	99.407	94.352	44.6	1.0069	306850000	17	C4LWL5	17	C4LWL5	C4LWL5	TDKALEPSNDGDIEMSEEVKNKTEQPVENIS	1;2	744
20.5621	20.5128	20.6535	21.5737	21.275	21.4747	S	2			___1	1	0.0103134	65.043	26.037	65.043	0.10478	8573100	144	C4LWL6	144	C4LWL6	C4LWL6	SNTLKKSKEKEVIEQSIKIERTNSQRLIENS	1	745
22.3107	22.5884	22.4484	21.9928	24.6248	24.7021	S	2			___1	0.999639	0.00683681	64.82	52.584	64.82	0.72844	70398000	130	C4LWN2	130	C4LWN2	C4LWN2	ERYKQMLKDIADGKASPNSIQVTKTAPTSPP	1	748
21.5328	20.5775	22.9416	20.7519	19.8481	23.1951	S	2			___1	0.999988	0.000368192	53.444	47.484	53.444	1.4856	48684000	232	C4LWN2;B1N3R0	232;232	C4LWN2	C4LWN2	SINSSTSSPFLKPKKSPVEEDEDEWDTWQSR	1	748
25.9641	25.9561	25.5092	25.3888	26.0611	26.0052	S	2			___1	1	0.000179366	94.281	88.005	54.103	0.13403	359620000	290	C4LWN5	290	C4LWN5	C4LWN5	TQDGQILPKVEENNESGDDEEELRLLKKGKE	1	749
22.2613	21.7173	21.5153	21.002	19.7787	22.1927	S	2			___1	1	6.39768e-05	148.44	131.19	90.561	-0.069776	107850000	137	C4LWP8	137	C4LWP8	C4LWP8	SSLKIERQKIEEVKESEEIEIVKENKENEEN	1	753
21.15	20.7844	22.1899	19.7264	19.5361	21.3464	S	2			___1	0.827825	0.000344807	62.94	62.116	62.94	0.12377	9677500	2	C4LWQ4	2	C4LWQ4	C4LWQ4	______________MSVSEAKPILIIYFTRD	1	757
20.8183	20.3985	20.2508	23.3169	23.6465	22.9627	S	3			___1	1	4.27341e-38	162.7	133.35	137.85	0.43932	328230000	186	C4LWQ4	186	C4LWQ4	C4LWQ4	EVLKSVGLPELKVGESQENKEENKEEVKEEK	1	757
21.0616	20.9804	21.1587	23.2846	19.6501	20.174	S	2			___1	0.97228	0.00058842	49.343	36.966	49.343	-0.7983	16816000	200	C4LWQ6	200	C4LWQ6	C4LWQ6	ERAVQQEINEKEQNESQNEETNQLQEIKSEE	1	758
24.0574	23.8922	23.6563	21.6344	20.8182	21.1245	S	2			___1	0.999535	0.000846039	46.569	46.039	44.312	0.32232	49504000	809	C4LWQ8;C4LY96;C4M1E4	809;807;809	C4LWQ8;C4LY96;C4M1E4	C4LWQ8	YTYMTFKAIQLFRKISDEEPLYTPVDAVLSG;YTYMTFKAIQLYRKISDEEPLYTPVDAVLSG	1	760;956;1323
22.7538	22.527	22.9283	22.5155	23.308	23.1437	S	2			___1	0.995771	0.0218793	76.843	52.813	76.843	0.026539	46746000	495	C4LWQ8;C4M1E4	495;495	C4LWQ8;C4M1E4	C4LWQ8	KPCTVSGGGKSEISKSIRDAVIEGSVFVNNK	1	760;1323
23.9652	24.0975	24.1564	23.7675	24.4672	23.605	S	2			___1	0.999943	0.0049761	88.338	70.279	88.338	0.27115	103260000	41	C4LWT2	41	C4LWT2	C4LWT2	EEAKHTQKRPRTRGNSFYGRERPVFNGNKQC	1	769
22.9555	22.6461	22.3836	23.7236	22.5156	22.527	S	2			___1	1	1.94008e-05	143.28	135.24	143.28	1.0244	46061000	85	C4LWT4	85	C4LWT4	C4LWT4	EELFPSGDEDIKDEFSEEETPFEQNAKKTNL	1	771
24.7851	24.2835	24.8541	24.0155	24.6846	25.9869	S	3			___1	1	7.10247e-07	138.19	99.18	101.53	-1.291	369760000	60	C4LWT4	60	C4LWT4	C4LWT4	EEKEEHKLDEKEEHNSEEKVKEESAEELFPS	1	771
19.8942	20.5263	20.241	21.3239	22.1971	22.1136	S	2			___1	0.976754	0.00504895	73.435	65.867	73.435	0.17911	9346100	580	C4LWU6	580	C4LWU6	C4LWU6	EQLNEIFSTIAAGKDSITETDMQKAGMSAEQ	1	777
20.9696	21.2849	21.3515	22.7633	22.8627	22.4808	S	2			___1	0.942704	0.00544032	55.755	50.374	55.755	1.7392	27884000	152	C4LWU6;B1N3L1	152;152	C4LWU6	C4LWU6	KKCEPYPVKVENFSESFKDGKVFCALIHRHR	1	777
24.1399	20.1159	19.7738	24.5945	24.7563	20.027	S	3			___1	0.99091	9.72345e-10	97.057	93.819	79.373	0.74679	79654000	6	C4LWU8	6	C4LWU8	C4LWU8	__________MSNKHSELNETQEAVQSSMQK	1	778
24.6326	24.7904	25.3396	23.7212	24.063	24.9198	S	2			___1	0.999999	3.82027e-06	141.82	115.16	138.73	0.45686	160580000	28	C4LWU8	28	C4LWU8	C4LWU8	EAVQSSMQKPEEKVVSERGNTESNKVNDESV	1	778
20.0401	20.9971	21.6195	21.8505	23.7358	22.9141	S	3			___1	1	0.00912426	68.371	64.978	68.371	-0.15794	25655000	522	C4LWU9	522	C4LWU9	C4LWU9	SLLNIFHDNKKKHGFSPRSSTSTVVDTGMDE	1	779
21.6722	20.753	20.9594	24.4319	24.3214	24.2879	S	2			___1	1	0.0178515	51.286	33.15	44.543	-0.5863	71227000	172	C4LWV5	172	C4LWV5	C4LWV5	QSQQNIPIIQPKRVLSQPNFKDSIQTSPEEI	1	781
24.3895	24.2307	24.5991	25.2996	25.1705	24.6523	S	2			___1	0.999227	1.75572e-07	156.15	149.87	156.15	-0.3873	321560000	32	C4LWV7	32	C4LWV7	C4LWV7	HKKKKFVRPKLIKSESVASCKPAEGEFLKTH	1	782
21.404	21.1686	20.4957	21.8088	21.7121	21.0049	S	2			___1	0.999453	0.001702	51.286	29.258	51.286	0.23676	39116000	275	C4LWW5	275	C4LWW5	C4LWW5	KERELELKEIKGIEDSFEYQKLPESVDTVN_	1	786
21.2337	20.5959	20.3225	22.8863	21.7715	22.4064	S	2			___1	1	0.000472643	65.423	56.387	65.423	0.84379	13312000	135	C4LWX1	135	C4LWX1	C4LWX1	IEKGEKKKGDNVNNISIDQLMKTSISPVELR	1	789
23.0017	23.696	23.6665	23.5902	24.7886	24.1931	S	2			___1	0.986619	0.0261961	43.68	29	43.68	-0.3928	1912700000	145	C4LWX1	145	C4LWX1	C4LWX1	NVNNISIDQLMKTSISPVELRFNPGQTNDFK	1	789
23.2693	21.8148	23.5592	22.6853	23.6389	23.6447	S	2			___1	1	0.0194055	67.113	29.557	49.3	0.0087372	55391000	38	O15574;C4LWZ3	38;47	O15574	O15574	SLVLVLKHHSRGLVKSIEHDPGRGAPLARVV	1	795
20.5406	20.2422	20.7167	24.2849	20.0246	21.1622	S	2			___1	0.957837	0.00213036	127.97	117.11	127.97	1.8905	21507000	24	C4LWZ4	24	C4LWZ4	C4LWZ4	NEEEPKFIETEETETSDELSKSVKKEEGIVG	1	796
24.0288	21.6191	24.8495	26.1803	26.3144	26.1728	S	2			___1	0.919342	0.000425438	78.441	75.58	78.441	0.0059503	282480000	490	C4LX12	490	C4LX12	C4LX12	SQKKDDIFASLNTSKSKSSSPNIQQTNGDLF	1	802
21.187	24.1534	20.3907	26.6713	19.3951	26.04	S	2			___1	0.999925	3.14325e-06	147.02	145.97	147.02	-0.18981	194520000	469	C4LX12	469	C4LX12	C4LX12	SPQPKSQALFDFESESPFNSNSQKKDDIFAS	1	802
24.3176	24.4357	24.2923	23.6163	23.9445	23.6762	S	2			___1	0.988426	0.000600086	122.01	103.15	62.658	0.375	106550000	617	C4LX13	617	C4LX13	C4LX13	EEYKNDRQSECSRKGSVSGTDSPSSFKPKLT	1	803
22.4102	22.5866	22.6849	21.5357	20.3526	21.5472	S	3			___1	0.999641	0.00314387	42.314	12.734	42.314	-0.22349	78408000	591	C4LX13	591	C4LX13	C4LX13	NSSLLKVPMEKKNRCSEIPTDNIKSIEEYKN	1	803
24.5941	19.499	21.3916	24.1962	19.111	23.9511	S	3			___1	0.813658	1.76865e-05	55.999	54.128	49.744	-1.0577	61331000	529	C4LX23	529	C4LX23	C4LX23	VPQPLDSFISSESCVSDHSSCISDSKSHNSS	1	807
20.5095	20.6311	20.0866	23.7715	24.0926	23.7141	S	2			___1	0.949891	0.0282801	56.013	42.965	56.013	-0.16948	45971000	135	C4LX29	135	C4LX29	C4LX29	KSHSLSNSKSVSRSTSPSFNKEREVIEIKEI	1	810
25.3669	25.7893	26.0635	25.3475	26.212	25.8627	S	3			___1	1	0.0111563	108.93	44.508	52.247	-0.24905	381440000	322	C4LX32	322	C4LX32	C4LX32	SFKEPLKNKEKEGIKSPKQKEKEKKVVTPLP	1	812
19.9821	21.5126	19.5389	27.9877	27.9371	28.0337	S	2			___1	1	0.0315677	87.258	37.543	87.258	0.011205	797900000	307	C4LX32	307	C4LX32	C4LX32	AAEIEANEKKTKKRKSFKEPLKNKEKEGIKS	1	812
21.9687	19.7756	22.1544	20.5904	21.0516	20.7011	S	2			___1	0.999937	0.000928222	65.105	61.261	65.105	0.39549	8772400	253	C4LX32	253	C4LX32	C4LX32	LDNGTYSPLLSPTRRSQGANSLGVPHEKIKG	1	812
21.0432	20.965	20.8026	22.847	23.0502	22.858	S	2			___1	0.974127	0.000603855	64.537	52.117	64.537	1.0335	103760000	692	C4LX39	692	C4LX39	C4LX39	QSKLSSANTISVPKLSPTDSPQDNNNLKKRR	1;2	813
21.8191	22.2751	20.8724	22.9592	21.1992	20.6272	S	2			___1	0.820515	7.29794e-05	75.682	71.184	75.682	0.30081	16930000	2	Q6KCA4;C4LX40	2;2	Q6KCA4	Q6KCA4	______________MSLTEDNNNTTITIAKG	1	814
24.2934	25.0539	24.9947	23.4868	24.1419	23.8381	S	2			___1	1	0.0053936	116.37	48.148	101.65	-0.10228	134090000	385	C4LX75	385	C4LX75	C4LX75	TRLNHSQFTKLNQEMSRTRSELSTPPLVADK	1	825
21.0852	21.5107	21.4426	22.4188	22.3368	21.6203	S	2			___1	0.999999	0.00115108	62.203	58.189	62.203	-0.82297	18967000	347	C4LX75	347	C4LX75	C4LX75	SFNHDRLHKEQFQRKSAQLQLQGVSRPNKFN	1	825
24.6228	25.1704	25.3661	24.5299	24.8512	24.8865	S	2			___1	0.999403	3.37316e-06	106.14	84.084	106.14	-0.32143	192350000	409	C4LX75	409	C4LX75	C4LX75	PPLVADKSNEKSRAESLPSEARKERSLSYSC	1	825
22.5754	22.1994	22.3406	24.5642	25.7051	24.6719	S	2			___1	0.950352	0.00443753	63.185	54.589	63.185	0.18109	122610000	329	C4LX75	329	C4LX75	C4LX75	ILEFHNQALNGRKTDSPLSFNHDRLHKEQFQ	1	825
24.847	25.0486	24.6604	25.0581	25.2969	25.246	S	2			___1	0.992994	0.00892755	94.363	60.177	94.363	0.65493	207350000	1170	C4LX81	1170	C4LX81	C4LX81	GQIRQFYESKDLAVTSPRIKSQTIQSEKTSP	1	826
22.2391	22.726	22.297	23.6135	23.6771	23.3725	S	2			___1	0.953022	0.00755255	52.5	40.907	52.5	-0.40547	54147000	1973	C4LX90	1973	C4LX90	C4LX90	DSVAMKIFGISKESVSDGSLSVKESVTSEIF	1	830
20.382	24.2075	21.1416	24.2162	21.1416	24.2726	S	3			___1	0.924044	2.83241e-05	79.143	71.87	79.143	0.45343	59128000	111	C4LX97	111	C4LX97	C4LX97	RESISIIPREVEEEKSDDSFINRPNEKIFPS	1	832
27.8933	28.1502	28.4879	27.7268	28.0997	28.5147	S	2			___1	1	2.78657e-65	214.78	146.65	100.04	0.075557	2428600000	123	C4LXA4	123	C4LXA4	C4LXA4	ENNDEEKEVKDDKKVSSLEENKISKQTKNYG	1;2	835
29.184	29.275	29.3527	29.1467	29.0914	28.7904	S	2			___1	1	2.41888e-11	145.31	80.671	100.04	0.075557	4246500000	124	C4LXA4	124	C4LXA4	C4LXA4	NNDEEKEVKDDKKVSSLEENKISKQTKNYGK	1;2	835
25.1268	24.8556	24.7267	24.9145	20.523	24.4007	S	2			___1	0.930261	3.72339e-05	95.662	85.971	95.662	0.34513	225440000	298	C4LXB0	298	C4LXB0	C4LXB0	TTSTSGDKSVSPRSTSPSTPFLLTPYKKATS	1	837
20.4118	20.7405	20.5835	23.7746	24.5318	24.9913	S	2			___1	1	0.0306626	63.184	45.288	63.184	0.11638	71957000	55	P42649;C4LXB1	55;55	P42649	P42649	EERNLISVAYKNVVGSRRASWRIISSLEQKE	1	838
22.8149	23.0284	23.2271	22.6929	23.492	24.7893	S	2			___1	0.999994	0.0384552	74.376	58.512	74.376	-0.1484	73326000	55	C4LXB3	55	C4LXB3	C4LXB3	DDRRRYYDRYDRREYSPRDRIRYKSSRRRTR	1	839
27.5057	27.1687	27.5337	26.435	27.2072	27.7211	S	3			___1	1	4.79954e-10	151.99	140.82	151.99	0.059786	1276700000	74	C4LXB3	74	C4LXB3	C4LXB3	RIRYKSSRRRTRREYSRNEDREDRHRRVPEE	1	839
26.7974	26.9717	27.2266	25.7603	26.2557	26.442	S	2			___1	0.999998	2.93312e-07	124.81	120.43	97.734	0.061774	1690000000	36	C4LXB3	36	C4LXB3	C4LXB3	SVSRRRRSDYRSSDYSRERDDRRRYYDRYDR	1	839
24.8965	25.0313	25.1616	25.6878	25.5451	25.4359	S	2			___1	1	7.12945e-06	101.53	90.582	101.53	-0.39587	377080000	137	C4LXC5	137	C4LXC5	C4LXC5	KSKKICVNSIHNRMGSPELEYLNTQKQLTEE	1	843
22.9335	22.731	20.4704	21.1201	21.155	19.9541	S	2			___1	0.999387	0.000300358	56.783	53.248	56.783	0.069284	14972000	1674	C4LXD1	1674	C4LXD1	C4LXD1	FDDTENIFCASEVNESDDIAKKEEGLDNDGE	1	846
23.058	23.5179	23.4928	23.1452	24.0226	23.6865	S	2			___1	1	0.0179347	69.721	67.143	48.284	-0.1686	72784000	271	Q8MTW2;C4LXD7	271;275	Q8MTW2	Q8MTW2	IREAVKSAVCKVNIDSDGRLAMTGSIRRYLA	1	849
25.1681	25.0943	25.0191	21.1207	21.2335	21.3429	S	2			___1	1	1.21935e-06	100.53	97.651	100.53	-0.11401	109800000	164	C4LXD8	164	C4LXD8	C4LXD8	PQKDKNSVFDDFGFESEDENENKQSSSKITQ	1	850
20.8471	21.8174	21.5645	22.9012	23.3888	23.1482	S	3			___1	0.967588	0.0138631	59.067	38.861	59.067	-0.11433	28112000	231	C4LXE0	231	C4LXE0	C4LXE0	IQIIYDSNKNKFTRHSVQKRLYEKKNIMGLI	1	851
20.0467	20.016	18.9664	23.1335	23.0509	22.926	S	2			___1	0.998419	3.32256e-05	108.63	94.358	108.63	-2.7957	28516000	231	C4LXE2	231	C4LXE2	C4LXE2	DYKEKLVNEKDINKESFEQSLIKLTESYTSD	1	853
20.6742	20.6738	20.5602	22.9548	23.2271	21.2051	S	2			___1	0.953017	0.0003529	81.144	76.729	77.871	-0.61741	72201000	242	C4LXE2	242	C4LXE2	C4LXE2	INKESFEQSLIKLTESYTSDSTEETNPKEIV	1;2	853
20.654	27.738	21.107	27.7608	28.2342	27.8916	S	2			___1	0.813808	2.10077e-06	133.24	127.7	104.84	-0.28423	1055600000	247	C4LXE2	247	C4LXE2	C4LXE2	FEQSLIKLTESYTSDSTEETNPKEIVIIDDY	1;2	853
24.0853	23.9497	24.2549	23.7636	23.7808	23.6468	S	2			___1	0.992141	3.30158e-11	147.02	135.99	120.55	-0.11203	373920000	306	C4LXE2	306	C4LXE2	C4LXE2	WLNACEWVIRNISQSSPERKKHMDEVVLEKQ	1	853
20.9076	19.6397	20.3103	23.7429	24.2321	23.4654	S	3			___1	1	0.0191684	83.081	55.827	44.564	2.0584	70030000	14	C4LXE4;C4MAE2	14;19	C4LXE4	C4LXE4	__MESQPKLPFKQRVSFEERKAFAIQLRQKK	1	854
22.9623	22.9526	23.2362	22.7681	23.7941	23.2925	S	2			___1	1	0.0214924	79.148	58.176	63.076	0.56454	58134000	271	P51555;C4LXE8	271;271	P51555	P51555	KYDLGKKIPADKKDPSLVKDVDGLIAEYVDY	1	855
20.9076	20.4791	19.8779	27.0916	27.506	27.8468	S	2			___1	0.989823	0.0392157	73.196	66.566	73.196	0.42848	575010000	434	P51555;C4LXE8	434;434	P51555	P51555	EELGNIPYAGKNWRNSTA_____________	1	855
23.7524	23.2745	23.3213	20.2606	24.1372	24.0002	S	2			___1	0.999982	0.000293103	90.422	83.945	82.651	0.21315	88007000	264	C4LXG0	264	C4LXG0	C4LXG0	QTGVTEFTSKTEEDNSEEEPFIDEKKSNNKI	1	857
20.2202	23.3831	23.2342	20.3406	21.0927	21.8866	S	2			___1	0.999987	4.9809e-06	77.871	69.587	70.094	-0.14984	20807000	437	C4LXH0	437	C4LXH0	C4LXH0	LLRSGSARINLIDNDSDDEEQNSIDEDKQQP	1	863
20.5586	25.364	25.1242	26.1026	24.8239	24.7111	S	2			___1	1	0.00348589	56.29	49.996	56.29	-0.47589	208970000	242	C4LXH3	242	C4LXH3	C4LXH3	IVNDENKIKEDIVGASCEDIKNSEKPQINLE	1	864
24.434	24.0127	23.7986	25.1362	25.1559	24.7012	S	2			___1	0.804823	0.00615527	47.774	45.93	47.774	-1.1122	155720000	70	C4LXH3	70	C4LXH3	C4LXH3	CCIEHCDKMACPLEVSPSKLSQVNLKNDCCH	1	864
22.8569	23.752	23.2424	23.5849	21.4179	22.7146	S	2			___1	0.795627	0.000735696	50.776	49.788	50.752	0.56157	51112000	168	C4LXH3	168	C4LXH3	C4LXH3	PTTGEEKNEKIKNEKSITVPAEPNQSTFMET	1	864
20.7516	23.0173	23.2557	20.0446	22.2842	21.2827	S	2			___1	0.996742	0.00215737	50.305	38.386	50.305	-0.71795	23612000	226	C4LXH3	226	C4LXH3	C4LXH3	YPQESKEENKTLVEGSIVNDENKIKEDIVGA	1	864
24.0163	24.6868	24.083	24.8201	24.188	24.5259	S	2			___1	0.999734	1.71129e-05	100.45	96.578	92.671	0.33896	153600000	247	C4LXH4	247	C4LXH4	C4LXH4	KNNNKLIEQLQTEKASVEEETTIMQQEFQKN	1	865
21.6603	21.2855	21.2242	22.7461	22.3249	22.6514	S	2			___1	0.997165	0.00116971	62.861	58.139	62.861	0.20026	27196000	414	C4LXH5	414	C4LXH5	C4LXH5	SELKIRLAQQRRLQLSPTTSFNQPKKSSNAV	1	866
25.1349	20.725	25.2126	24.9109	21.5581	25.6163	S	3			___1	1	0.000172298	140.3	123.65	140.3	-0.047027	427090000	13	C4LXH6	13	C4LXH6	C4LXH6	___MPRQRKRPNPTPSPQQQKEGETWLHNYI	1;2	867
26.9528	26.7496	27.1303	27.8988	28.1438	26.8964	S	2			___1	1	3.05043e-26	184.22	176.84	184.22	-0.3715	1061400000	405	C4LXI1	405	C4LXI1	C4LXI1	IIEEKKEEEKEPLLYSN______________	1	869
25.7568	24.6554	24.9874	24.0568	23.9693	24.8341	S	2			___1	1	7.96335e-148	262.98	246.32	172.81	-0.33121	6016900000	678	C4LXI2	678	C4LXI2	C4LXI2	VVIKKKKIEEPKKGESQEEMNQANNKEKSRI	1	870
24.799	24.8439	25.3603	24.6729	25.155	25.0376	S	3			___1	1	3.88395e-47	199.01	174.08	58.275	0.37863	531640000	724	C4LXI2	724	C4LXI2	C4LXI2	DKEEKNENNLEGEKESAKKEDNTEEEEKKSI	1	870
20.8017	21.1681	22.5947	20.6398	20.6057	21.9016	S	2			___1	0.98054	1.67884e-05	97.776	86.12	97.776	0.020944	12464000	694	C4LXI2	694	C4LXI2	C4LXI2	QEEMNQANNKEKSRISLEPNISDVDMIIKDD	1	870
19.8698	20.4503	20.6837	22.0478	22.3099	21.501	S	2			___1	0.99983	0.00255564	57.973	45.177	52.862	1.129	12503000	156	C4LXI3	156	C4LXI3	C4LXI3	TSQYQIRKGSHVRVRSDVVDYNINGKKCLGT	1	871
22.5484	20.4458	22.4984	23.1141	24.4669	23.4294	S	2			___1	0.99949	1.64491e-08	160.55	153.75	160.55	-0.40744	133930000	495	C4LXI9	495	C4LXI9	C4LXI9	KKKRKRQKKKIMISQSAFFTHENEEKANAML	1	873
20.1587	24.1074	24.1205	25.5344	26.0792	25.9699	S	2			___1	1	0.012355	99.855	28.999	91.636	0.14606	239790000	424	C4LXJ2	424	C4LXJ2	C4LXJ2	KLQRLRGSKITVKKLSNEVKGDLAKTAKRQR	1	874
19.5198	19.914	20.5002	21.7683	22.5118	21.8967	S	2			___1	0.936796	0.00691088	80.245	61.145	80.245	0.9308	14208000	675	C4LXL5	675	C4LXL5	C4LXL5	NIKIINQARDINSRNSFKINERKQLREPIYN	1	881
20.7414	20.1032	20.0453	24.9708	25.0929	25.3259	S	3			___1	0.942539	6.7062e-08	152.37	124.69	93.495	0.11279	110730000	5056	C4LXM3	5056	C4LXM3	C4LXM3	ENKPNDKKEEEIENKSTEAKDVQNKDTTA__	1	883
22.6923	23.3981	23.0926	22.4836	22.7883	22.8009	S	2			___1	1	0.000264094	85.837	66.706	49.595	-0.42744	47192000	712	C4LXP4	712	C4LXP4	C4LXP4	QTFEELTTSKEEQNESLDQEDKTNYLDITEG	1	890
23.2228	23.0589	23.036	20.6749	21.3737	20.6591	S	3			___1	1	3.9769e-06	95.954	88.588	92.633	0.021864	112210000	411	C4LXP9	411	C4LXP9	C4LXP9	WIKKNSVYFPDKKKRSSEGEEPETKKIDTTI	1;2	892
25.4505	24.7747	24.2415	21.0321	25.1422	24.2122	S	3			___1	1	3.9769e-06	95.954	88.588	92.633	0.021864	244540000	412	C4LXP9	412	C4LXP9	C4LXP9	IKKNSVYFPDKKKRSSEGEEPETKKIDTTIQ	1;2	892
20.5178	20.9708	20.742	21.6406	21.801	21.3223	S	2			___1	0.977186	0.00946992	42.314	37.974	42.314	-0.32866	6276000	493	C4LXQ1	493	C4LXQ1	C4LXQ1	EEDKKKQEEDKITTKSNQTELVEEGSKTLYV	1	893
26.5905	25.9909	25.6878	19.9536	19.7519	20.7619	S	2			___1	0.999998	5.8966e-07	119.92	111.13	119.92	0.22959	419700000	271	C4LXQ7	271	C4LXQ7	C4LXQ7	GLFRSRAQSQSKKRGSNESPTFARSVSKEGL	1;2	896
27.5295	27.3177	20.6786	27.3815	28.11	28.2406	S	2			___1	0.98985	5.8966e-07	119.92	111.13	58.885	0.25173	1340600000	274	C4LXQ7	274	C4LXQ7	C4LXQ7	RSRAQSQSKKRGSNESPTFARSVSKEGLTVP	1;2	896
24.6704	24.7987	24.4803	20.8595	26.5076	25.6361	S	2			___1	0.952663	0.00093926	54.103	39.223	42.314	-0.33521	245940000	313	C4LXQ7	313	C4LXQ7	C4LXQ7	NNPGPLQNSPHKRVTSVCFTGQTVSKSIEKE	1	896
24.7385	25.2153	25.0552	20.3206	25.5128	25.1829	S	2			___1	1	1.29747e-09	160.12	149.36	80.412	0.7091	379160000	331	C4LXQ8	331	C4LXQ8	C4LXQ8	KKEKLVLPSKLGRVVSPHEAEEIQNILVENK	1	897
26.2293	26.5107	26.4374	25.618	25.8866	25.6346	S	2			___1	1	3.61601e-06	150.05	142.54	46.88	-0.35052	512110000	20	C4LXS7;C4MBM9	20;20	C4LXS7	C4LXS7	DKTTESKIIEINVNKSMDEENRQDNERHSIV	1	900
24.3378	23.9834	23.9932	20.8307	22.3504	20.5887	S	4			___1	0.999798	0.00564255	42.123	37.267	42.123	-0.24419	54486000	33	C4LXS7;C4MBM9	33;33	C4LXS7	C4LXS7	NKSMDEENRQDNERHSIVQKAIEEIDLNTPT	1	900
23.5368	25.7363	21.628	25.5318	24.626	25.5544	S	3			___1	0.90532	6.72673e-11	85.184	81.108	85.184	-0.97045	320800000	460	C4LXS8	460	C4LXS8	C4LXS8	NPNSQEIIVTEEMSQSPSETTRLNQAVAPEL	1	901
26.1197	25.9861	26.3374	24.8278	24.9021	26.1038	S	2			___1	1	3.76233e-10	140	130.01	140	-0.098358	1793300000	2	C4LXT4	2	C4LXT4	C4LXT4	______________MSDMEDTKKPKIVRSTK	1	904
26.2172	26.7398	26.4384	26.2893	20.8514	20.3006	S	2			___1	0.789787	3.03765e-06	120.32	111.78	120.32	0.55974	363030000	315	C4LXW4	315	C4LXW4	C4LXW4	TPPLNVNRIDNELTSSTPSTLSIQKTTTKPM	1	908
23.2977	23.6714	19.9585	22.341	23.2866	22.7552	S	2			___1	1	0.000564991	94.122	54.497	94.122	0.15203	46296000	372	C4LZA2;C4LXX5;C4LZU1;B1N384	372;372;372;372	C4LZA2	C4LZA2	KMEKILAAKKEALNQSVAKRFGKTQKVDGKV	1	912
23.3403	23.2127	23.0381	22.5163	23.3592	23.3853	S	2			___1	0.790243	0.00156666	53.453	40.822	53.453	-0.33173	56671000	55	C4LZA2;C4LXX5;B1N384	55;55;55	C4LZA2	C4LZA2	VYRNQSKNTRQPEGVSTEAGKQHSAISWGTG	1	912
22.7037	19.6388	22.0789	22.7706	23.4087	23.4831	S	2			___1	1	0.00155337	117.52	65.03	117.52	-0.21071	94889000	423	C4LXY6	423	C4LXY6	C4LXY6	KKSSGWTTRSGRMRKSEEIKEMKASVILCIN	1	917
24.4026	24.0491	23.9162	24.8502	24.3224	23.9739	S	2			___1	0.998061	1.78561e-14	120.11	111.06	120.11	1.0959	123060000	277	C4LY04	277	C4LY04	C4LY04	HSNSPQKDVDTSLLTSPEPEIEKEEAIEEVF	1	920
23.6888	22.7581	22.8422	23.3081	24.5708	23.5656	S	2			___1	0.993544	2.31804e-27	188.71	184.55	188.71	0.060131	394170000	265	C4LY04	265	C4LY04	C4LY04	ELKRMKEQMIIEHSNSPQKDVDTSLLTSPEP	1	920
23.8948	23.8926	23.9739	20.6503	20.0088	24.2625	S	2			___1	1	0.000436202	96.673	85.576	47.774	0.62718	290930000	769	C4LY04	769	C4LY04	C4LY04	TKKRLDGSPNIDKKNSPMQTPRKVAATQVLL	1;2	920
25.1948	25.0885	25.6294	25.7744	25.8995	20.9057	S	3			___1	1	0.00287363	82.483	37.369	54.09	-0.11732	406450000	761	C4LY04	761	C4LY04	C4LY04	SFNTNVDLTKKRLDGSPNIDKKNSPMQTPRK	1	920
26.5567	26.3545	26.1878	26.1086	20.8776	21.2386	S	2			___1	0.854822	3.62854e-05	116.24	74.838	116.24	0.028918	333310000	794	C4LY04	794	C4LY04	C4LY04	ATQVLLSPRLNSSFRSPRSVRINNDHEEEKD	1	920
25.7893	25.9457	25.5081	26.4732	26.1336	25.6676	S	2			___1	1	1.91928e-06	107.35	86.288	107.35	-0.058356	390420000	785	C4LY04	785	C4LY04	C4LY04	PMQTPRKVAATQVLLSPRLNSSFRSPRSVRI	1	920
26.7601	26.8275	26.6978	26.7461	27.35	27.06	S	3			___1	0.999999	5.20883e-94	227.25	205.68	85.849	-0.43226	5474300000	7	C4LY07	7	C4LY07	C4LY07	_________MEKKRNSAVDGPLSSSMILAAD	1;2	922
25.2153	25.0454	21.4158	25.7849	20.7789	20.2582	S	3			___1	0.901383	3.35182e-07	105.35	90.727	97.384	0.67876	195210000	14	C4LY07	14	C4LY07	C4LY07	__MEKKRNSAVDGPLSSSMILAADKTQYEMA	1;2	922
25.8978	24.4695	24.6677	25.7488	25.7179	25.2346	S	2			___1	1	1.14839e-49	205	195.65	94.234	-0.5552	1890300000	2	C4LY22	2	C4LY22	C4LY22	______________MSQDEQVQVPMNEEEPK	1	930
22.6968	22.0469	19.6294	20.9385	19.2276	21.4218	S	2			___1	0.998091	0.0319598	43.68	25.544	42.083	0.037093	11132000	402	C4LY23	402	C4LY23	C4LY23	QETKQSDWRANIKIDSIQDTRKQQPTSQQKQ	1	931
24.8486	20.5066	24.4788	24.5912	21.6204	23.6537	S	3			___1	0.999834	5.89336e-13	94.019	92.021	94.019	-0.48952	92064000	1058	C4LY24	1058	C4LY24	C4LY24	EFEQRLEEQLQEEEDSEEEDNPDTFIRPRRR	1	932
23.0242	21.0581	20.8393	20.6072	23.0426	22.2674	S	3			___1	0.999982	0.000215627	56.817	51.276	56.817	0.75106	22219000	599	C4LY25	599	C4LY25	C4LY25	FKETSNPQSPTNENKSHVDENPQHETELHKS	1	933
24.0825	24.746	24.1276	23.112	24.1884	23.7629	S	3			___1	0.999998	0.00032994	80.96	72.55	79.875	-0.31865	106650000	614	C4LY25	614	C4LY25	C4LY25	SHVDENPQHETELHKSNETNENKPIRRRKLV	1	933
24.516	20.8618	20.7764	25.6418	20.3035	25.1945	S	2			___1	1	0.000101982	121.99	106.44	121.99	-0.32307	114740000	14	C4LY26	14	C4LY26	C4LY26	__MAAPRRFAQLSVNSPLKKEIESKPKKDDE	1	934
22.5341	20.9418	22.9329	22.2478	22.3252	22.4712	S	2			___1	0.853482	0.0249858	42.976	34.557	41.242	0.34434	30131000	113	C4LY33	113	C4LY33	C4LY33	MIRTIQRNRDRAMIDSTDANKILDGSIDLKK	1	936
22.3691	22.1362	22.1738	20.1531	20.0643	20.8928	S	2			___1	0.991541	0.0049025	61.167	54.855	61.167	0.371	14758000	513	C4LY33	513	C4LY33	C4LY33	NEMVEQAKAKANDAQSQIDSKKDELTKAENS	1	936
22.6463	22.6556	23.2557	20.4802	19.6539	19.546	S	2			___1	0.994073	3.07817e-06	129.05	124.54	104.16	0.60279	1031500000	674	C4LY33	674	C4LY33	C4LY33	LGSDDGHRHHSTRDRSSTLEKPERTPSTPEE	1;2	936
21.3651	24.8051	23.8192	20.9126	22.0465	24.0065	S	3			___1	0.754692	3.02966e-08	118.32	107.51	108.96	-0.17604	65301000	644	C4LY33	644	C4LY33	C4LY33	NKHKSSDTLVDEEEDSSTTVHHHRDRSKTSL	1	936
22.1078	23.0421	22.6428	23.233	23.5642	23.682	S	2			___1	0.976819	1.90922e-07	116.19	52.715	116.19	1.5312	69025000	388	C4LY33	388	C4LY33	C4LY33	AKAKKDAATEKAKKSSAEVEEEKKRKKRAEA	1	936
22.5534	22.7018	22.2857	24.213	24.262	25.1338	S	2			___1	0.998974	0.000107723	120.06	108.47	120.06	0.30445	610850000	685	C4LY33	685	C4LY33	C4LY33	TRDRSSTLEKPERTPSTPEERKARREAREAR	1	936
26.5782	26.9765	26.8491	26.9533	27.4165	27.0765	S	2			___1	0.999964	2.08387e-06	116.03	85.633	116.03	0.32899	1050200000	661	C4LY33	661	C4LY33	C4LY33	TTVHHHRDRSKTSLGSDDGHRHHSTRDRSST	1;2	936
23.6	19.8833	21.4794	24.0857	25.9304	25.9787	S	4			___1	0.832077	2.23257e-05	136.68	131.84	118.72	0.013402	491860000	669	C4LY33	669	C4LY33	C4LY33	RSKTSLGSDDGHRHHSTRDRSSTLEKPERTP	1	936
27.1511	27.068	26.8413	26.8819	27.4261	27.3726	S	2			___1	1	3.68255e-06	127.51	121.2	119.34	0.39057	3694700000	13	C4LY42	13	C4LY42	C4LY42	___MSHPSTPSKFSQSPGPNRRGQIGSRHNL	1	939
21.9148	21.7611	21.7536	22.845	23.1491	22.7258	S	2			___1	1	0.0157363	43.03	37.31	43.03	0.21086	34816000	29	C4LY42	29	C4LY42	C4LY42	PGPNRRGQIGSRHNLSPLEQIERNCRTEMEQ	1	939
20.2946	20.0417	20.6445	22.0637	22.068	21.3188	S	2			___1	0.951773	0.00495952	57.347	44.359	57.347	1.3184	8780500	2	C4LY42	2	C4LY42	C4LY42	______________MSHPSTPSKFSQSPGPN	1	939
20.6496	20.2072	20.2319	22.0132	22.2527	21.3666	S	2			___1	0.99851	0.0423282	41.383	8.1909	41.383	-0.21187	11934000	173	C4LY53	173	C4LY53	C4LY53	ECKNCRTENIKTNIKSNDQLKIKRSEIKFGY	1	943
21.2527	20.2774	20.9652	21.283	21.7969	20.1387	S	3			___1	0.998517	0.00715802	59.198	48.034	59.198	-1.674	6194900	13	C4LY54	13	C4LY54	C4LY54	___MGNEETKTTKRGSLSDRYKLEKKPVHKF	1	944
22.2162	21.7283	21.1468	21.6506	20.8793	20.6036	S	2			___1	0.89215	0.000526496	45.885	43.822	45.885	0.45699	10669000	230	C4LY66	230	C4LY66	C4LY66	DNEKEMDDELNTENISDSETKQIGWKERINQ	1	946
21.7452	24.0507	23.9482	23.8599	23.6961	22.7197	S	2			___1	0.99774	7.46011e-19	106.32	95.565	106.32	-0.54555	210010000	476	C4LY66	476	C4LY66	C4LY66	DVEIDIDSIKENNQNSEETIKNDEDKVTELD	1;2	946
24.8954	25.684	25.416	25.006	25.3629	25.9718	S	2			___1	1	3.1743e-11	143.97	130.38	99.539	0.39883	1669800000	399	C4LY71	399	C4LY71	C4LY71	GLRTSIGKTTILERKSFENQSSYRNSLTKPS	1	949
26.5014	26.4688	26.3634	26.4208	25.7479	24.8768	S	3			___1	0.899086	3.66557e-18	87.357	83.168	87.016	0.23455	672110000	345	C4LY71	345	C4LY71	C4LY71	PDISVLNQSSSNSSTSPVPERQTTTNNLTTS	1;2	949
25.7529	26.5588	26.131	27.6289	26.7946	26.6057	S	3			___1	0.995772	8.35408e-09	152.23	144.52	150.06	0.44152	1775100000	447	C4LY71	447	C4LY71	C4LY71	DDEWVSGNTIKRRSESPRPILSDAEDEDIAP	1;2	949
27.0025	26.9594	27.0221	27.242	27.4444	27.9407	S	3			___1	0.999854	1.42568e-150	258.2	244.2	258.2	-0.062195	5782400000	141	C4LY71	141	C4LY71	C4LY71	TLYSSATHSPPVKSKSPSISNDIQNHSVPQR	1	949
24.5894	24.8453	24.6971	25.9584	26.0038	25.9919	S	2			___1	0.998726	4.37432e-12	162.09	152.62	155.16	0.20688	568040000	134	C4LY71	134	C4LY71	C4LY71	QKEKVQYTLYSSATHSPPVKSKSPSISNDIQ	1	949
23.7671	23.237	23.2338	23.7237	24.187	24.1049	S	2			___1	0.998826	4.22269e-05	110.98	83.296	110.98	-0.027954	85022000	702	C4LY72	702	C4LY72	C4LY72	NEINKSSLEQIKTIKSPTLQNKNEMKLKDLI	1	950
24.0016	23.6483	24.4416	23.4913	24.1179	24.1768	S	2			___1	0.99811	2.22836e-11	145.83	92.71	145.83	0.099262	101690000	42	C4LY78	42	C4LY78	C4LY78	SASKKAAVSSKKAVASVSQKKPVARHSHPGI	1	951
23.9035	20.7811	23.4967	24.8821	25.354	25.0267	S	3			___1	0.991785	0.00042771	67.136	56.906	67.136	-0.34289	135520000	44	C4LY78	44	C4LY78	C4LY78	SKKAAVSSKKAVASVSQKKPVARHSHPGIKA	1	951
21.6688	20.2552	22.1112	21.4834	20.1278	20.4966	S	2			___1	0.999976	0.000430416	66.893	66.893	66.893	0.73713	11942000	15	Q7JN53;C4M760;C4LY85;O15575	15;22;42;18	Q7JN53	Q7JN53	_LTGKTITLEVEPNDSIDAIKAKIQEKEGIP	1	953
22.8859	20.265	21.6733	23.4446	23.307	20.9485	S	2			___1	0.999272	0.00122762	44.238	37.108	44.238	-1.8858	29545000	173	C4LYA1	173	C4LYA1	C4LYA1	KQRASVGSTQPLYALSPRQHISTPVKGVPKE	1	959
23.228	22.9854	23.2736	23.1725	23.0069	23.0403	S	2			___1	1	0.000280391	85.563	84.444	85.563	-0.3574	54779000	323	C4LYA1	323	C4LYA1	C4LYA1	KVKRKGDENCGYEIQSPRVDIVIQPNDFLKK	1	959
22.4081	23.135	22.4379	24.0814	24.4692	24.541	S	2			___1	1	0.0407655	46.352	36.464	46.352	-0.71583	85846000	110	C4LYA1	110	C4LYA1	C4LYA1	PQSQRPIIPKLEVPNSPKQHLSNPQRSNTSP	1	959
24.7048	21.1416	25.7256	24.8878	25.38	25.7509	S	2			___1	0.999758	0.0170746	93.325	80.797	93.325	-3.5897	216320000	203	C4LYA1	203	C4LYA1	C4LYA1	EPTLTNNFFKKTTHISPRQFSGDSFIVNTSS	1	959
21.1669	20.0018	20.6607	24.1492	24.8065	24.2529	S	2			___1	0.999986	0.0207282	87.258	65.021	87.258	-0.18607	67939000	139	C4LYB2	139	C4LYB2	C4LYB2	EEKEKESKPKKFKSNSPLPKEDAFRKNLVKQ	1	961
24.5291	25.5724	24.1357	24.3941	25.292	25.06	S	2			___1	0.999977	0.0081623	71.558	55.085	71.558	-0.1141	190640000	1027	C4LYB3	1027	C4LYB3	C4LYB3	EVQTVNVEGVRSKAKSQIEESIKAMADPLKK	1	962
23.8538	22.6029	22.5322	23.451	24.0984	23.7584	S	2			___1	1	4.60868e-07	109.95	89.221	42.317	-2.4334	100380000	896	C4LYB3	896	C4LYB3	C4LYB3	IKDKNIQKQMLKVTRSMNEQVEEMLKLLSLP	1	962
23.4619	23.6067	22.9782	23.464	22.8105	23.2857	S	2			___1	0.999715	7.39203e-05	74.618	71.44	73.138	-0.062425	61743000	14	C4LYB4	14	C4LYB4	C4LYB4	__MTEEIQPPSLDLPSPRFIESLEFQPTDPK	1	963
21.0482	23.2386	22.61	20.3359	21.2662	20.9914	S	2			___1	0.852854	0.000896842	44.788	38.014	40.952	0.70285	16299000	79	C4LYC0	79	C4LYC0	C4LYC0	AKEKAGSSTSRVERVSSSADTAEEAREKRRL	1	965
19.1215	21.4256	21.4068	20.694	23.7165	23.9556	S	2			___1	0.961003	1.39167e-05	95.57	92.125	95.57	0.89036	30623000	80	C4LYC0	80	C4LYC0	C4LYC0	KEKAGSSTSRVERVSSSADTAEEAREKRRLE	1	965
23.2475	23.0074	23.0158	19.7753	20.3317	20.7383	S	2			___1	0.818638	0.00103434	73.834	66.743	73.834	0.8556	26871000	81	C4LYC0	81	C4LYC0	C4LYC0	EKAGSSTSRVERVSSSADTAEEAREKRRLER	1	965
21.8034	20.2814	20.4736	23.7853	23.9838	23.2432	S	2			___1	1	0.00175674	65.467	64.678	49.988	-0.4242	43707000	335	C4LYC2	335	C4LYC2	C4LYC2	ETPVVSEYEPTLRRHSIPLEECGFE______	1	966
21.1836	20.364	20.3216	24.1947	24.7167	24.6715	S	2			___1	1	0.0100493	55.291	39.701	55.291	0.98927	73495000	1005	C4LYC5	1005	C4LYC5	C4LYC5	YYKQQQVRFNKQREGSINEVPKVIDLAFAEI	1	967
24.2834	24.1717	24.5077	24.0283	24.1905	23.7656	S	3			___1	1	0.000129955	111.45	97.014	74.296	0.16855	344650000	59	C4LYD6	59	C4LYD6	C4LYD6	KEEAKEKKKGHGRNESQNLKTPPIAANPKVA	1	969
22.2224	21.6613	21.6559	20.6545	24.3185	24.116	S	3			___1	0.969636	0.00160159	43.208	30.369	43.208	-0.75493	50618000	186	C4LYD8	186	C4LYD8	C4LYD8	YSILEFMEKKEDIERSIDEIQSRKEVFEEEI	1	970
24.7191	24.6841	20.6535	25.1146	19.8084	24.922	S	3			___1	0.78262	8.83248e-08	76.693	73.765	76.267	0.85992	132350000	693	C4LYD8	693	C4LYD8	C4LYD8	EDGTNTSVVQDNEQSSQEEKQDTTCINTQEH	1	970
23.376	23.718	23.4546	24.4621	24.0904	23.8979	S	2			___1	1	1.17112e-06	130.83	112.56	91.238	0.34128	92784000	762	C4LYD8	762	C4LYD8	C4LYD8	LGKEGNETQEEKLTKSIEVEQLQNTTSNTLS	1	970
25.2337	24.9419	24.839	24.8506	24.4488	24.1161	S	2			___1	1	1.4849e-07	148.52	144.9	148.52	0.3025	184440000	8	C4LYD8	8	C4LYD8	C4LYD8	________MVEIIHLSEDIPIITEPEKLEEM	1	970
20.4758	20.383	20.6204	20.1068	22.3414	21.7306	S	2			___1	0.997432	0.00494783	60.157	50.502	60.157	0.34929	8794200	49	C4LYE7	49	C4LYE7	C4LYE7	SLDSKNHNNYTRVENSPIMSDKDNEMTPYIC	1	974
25.1138	25.9075	26.0796	24.7182	25.185	25.2256	S	2			___1	0.99928	0.000173907	137.85	90.248	127.76	-0.29109	275150000	134	C4LYG5	134	C4LYG5	C4LYG5	ALDKSVKLEKETRVKSLSDKMKVHTQKLTEM	1	976
22.9497	21.829	22.4673	20.3782	21.5999	22.6258	S	2			___1	0.999994	0.000369877	66.536	60.581	66.536	0.52217	20372000	977	C4LYG8	977	C4LYG8	C4LYG8	VTKNVTITPIEEEIPSEEKKVLRKKEKKEIV	1	977
21.6005	21.8985	21.6581	22.708	22.9653	23.2155	S	2			___1	0.799232	0.000619829	60.764	57.014	60.764	0.29528	27961000	196	C4LYH7;Q8I8X1	196;210	C4LYH7	C4LYH7	PLFPEPSQPIEEKKDSTVIEQGEEQQNKSKV	1	979
28.3384	28.249	28.002	28.6885	28.6382	28.4275	S	2			___1	0.999889	3.33681e-20	179.9	165.89	162.59	-0.1571	2147800000	61	C4LYH8	61	C4LYH8	C4LYH8	DDQFQSAKDYIDQSNSQEEEAKNVTTIKMEM	1	980
23.9314	23.2274	23.1966	24.2271	23.8044	24.1184	S	2			___1	1	0.000193438	77.899	75.425	76.301	-0.45642	249380000	693	C4LYH8	693	C4LYH8	C4LYH8	NYNDMIIDDNGAVHDS_______________	1	980
23.1297	23.2402	20.6785	22.1721	22.6003	22.7994	S	2			___1	0.816089	0.000197342	84.759	76.662	65.374	0.062302	105690000	408	C4LYH9	408	C4LYH9	C4LYH9	TLKPLKHKDGMSDEVSSEEKRRVSDIIPDEN	1	981
25.0359	25.0193	24.6189	24.764	25.3387	25.2793	S	2			___1	1	1.39298e-05	150.35	122.89	115.38	0.22636	409290000	375	C4LYH9	375	C4LYH9	C4LYH9	DEVQEKDVVKEVDIASQKEEAQKHLEEVQEH	1	981
27.7876	27.6988	27.5936	28.0565	28.3212	28.0364	S	2			___1	0.999997	6.66978e-19	172.56	103.1	83.758	-0.4238	2565500000	68	C4LYJ2	68	C4LYJ2	C4LYJ2	TPTSRKKEEETKPKKSPNDSVTVIDKEIEQN	1;2	989
23.1163	23.3247	22.7031	23.9928	24.8244	23.5153	S	2			___1	0.999998	4.68563e-05	103.35	70.673	103.35	0.3008	895130000	43	C4LYJ2	43	C4LYJ2	C4LYJ2	TPSASPKENKVSTPLSPNKEDGSVATPTSRK	1;2;3	989
24.6208	25.0883	24.1446	24.1663	23.5024	23.1633	S	3			___1	0.941779	2.47066e-13	90.388	89.355	66.294	0.027888	141440000	46	C4LYK7	46	C4LYK7	C4LYK7	PPVNQPNSQIGMKSVSPMLSPTVITSVEQNE	1;2	992
23.8915	24.4344	24.1267	23.5909	24.0311	24.5659	S	2			___1	0.999997	0.00579406	84.605	62.368	81.525	0.15499	213530000	531	C4LYL2	531	C4LYL2	C4LYL2	TKQPTTWSRKMSLERSPKKGVKSYSTTKIPV	1	993
25.4879	25.6656	25.3057	24.4576	24.7959	25.0337	S	2			___1	1	5.0104e-09	136.24	106.7	90.476	-1.4859	375490000	1280	C4LYL2	1280	C4LYL2	C4LYL2	VENKPLEKITPPKRMSEENNGIKLIDLEEET	1	993
19.0606	21.1624	21.1055	21.7705	22.2259	21.3435	S	2			___1	0.999997	0.00116114	62.94	58.597	61.495	0.17391	13086000	858	C4LYL2	858	C4LYL2	C4LYL2	QSTKMEEVPILPIRKSLNLAQENSENTKMEE	1	993
20.5775	21.1236	21.0562	24.682	25.7378	20.2343	S	2			___1	1	0.00488747	123.72	102.17	123.72	-0.14684	84437000	242	C4LYL2	242	C4LYL2	C4LYL2	EPVRNMRCRKEQKVISPVKKVVEEVAEKNNV	1	993
25.1492	24.8271	20.8909	23.6001	24.0628	23.81	S	2			___1	1	1.73968e-06	144.18	126.93	88.282	2.6018	176020000	103	C4LYL4	103	C4LYL4	C4LYL4	SQLKEVSKKPQEPEMSQEEKIRKQKEYEMNA	1	994
24.8424	24.8338	25.4291	24.2602	24.5364	24.9754	S	2			___1	0.999825	2.36772e-06	141.44	97.095	141.44	0.23946	183480000	154	C4LYM4	154	C4LYM4	C4LYM4	ITSQKIVVSEKKISASPQKVYDSTDTITQQP	1	1000
26.0995	25.6613	25.3494	25.8428	25.6005	26.0186	S	2			___1	1	2.11899e-07	126.09	121.91	84.297	-0.57954	535360000	1068	C4LYM9	1068	C4LYM9	C4LYM9	INNRTQRMQDQLNEISHD_____________	1	1001
25.4868	26.051	26.3109	24.5323	24.7159	21.7975	S	2			___1	0.992075	8.15743e-13	169.49	154.11	169.49	0.051344	251610000	358	C4LYN3	358	C4LYN3	C4LYN3	SVGSDVLSSTRSSARSTAGDQASRVSSLAFA	1	1004
26.3691	26.5759	26.9666	24.4712	26.349	26.6214	S	2			___1	1	2.61358e-61	209.74	174.69	199.97	-0.50667	2948800000	79	C4LYN8	79	C4LYN8	C4LYN8	RAEYLKRMISGERVKSDDPDKEEDAENKARS	1	1005
24.4336	23.2366	23.4083	25.2117	20.5349	23.4375	S	3			___1	0.999917	3.01702e-10	77.233	72.594	73.788	-0.18958	93895000	39	C4LYP7	39	C4LYP7	C4LYP7	NATAAQTTTPNGPAISEDEVKQEIAKIETEE	1	1008
24.4886	24.4131	24.2123	25.2302	25.0316	24.0759	S	2			___1	0.762342	0.0157363	43.03	26.892	43.03	-0.092046	156660000	385	C4LYP8	385	C4LYP8	C4LYP8	QEEEEMDKEDLQQITSPIKEVTQMEEIPIET	1	1009
24.8899	25.2709	25.0853	21.4117	21.763	20.6258	S	2			___1	0.999917	2.61138e-21	135.23	113.88	103.01	0.37348	107170000	219	C4LYP8	219	C4LYP8	C4LYP8	ALPQEHTTTNKELEISDITSNETNKNEKVEN	1	1009
20.6083	25.5634	25.7507	24.5643	25.2512	25.5841	S	3			___1	0.841287	0.00138397	63.29	63.29	54.09	0.26482	224530000	353	C4LYP8	353	C4LYP8	C4LYP8	KEDIIPHKKESVTRISDGSRFSVKKLSFDEN	1	1009
21.6495	22.0481	22.5732	23.4098	22.8619	22.6125	S	2			___1	1	0.000412649	116.13	112.17	56.036	0.28358	67317000	364	C4LYP8	364	C4LYP8	C4LYP8	VTRISDGSRFSVKKLSFDENEQEEEEMDKED	1	1009
22.844	21.7632	22.4725	23.3084	23.3788	21.2281	S	2			___1	0.891107	0.00807822	44.252	42.88	42.947	0.15344	37099000	412	C4LYP8	412	C4LYP8	C4LYP8	PIETQTPNHNKNEEISGISSISRLSDKMREE	1	1009
23.1723	23.2667	23.5879	24.1257	24.0785	23.8309	S	2			___1	0.934071	2.60836e-06	122.3	115.93	122.3	-0.02139	83096000	421	C4LYP8	421	C4LYP8	C4LYP8	NKNEEISGISSISRLSDKMREETKPSKSLML	1	1009
24.9998	25.1255	25.0346	25.0891	24.6979	24.5937	S	2			___1	0.999992	1.97105e-05	99.092	93.01	87.676	-0.38084	192750000	241	C4LYP8	241	C4LYP8	C4LYP8	TNKNEKVENIEEEKNSIILTHENDLIDKKES	1	1009
23.6122	23.4573	22.7237	21.7772	22.1237	22.2814	S	2			___1	0.999992	0.00497515	73.881	51.56	73.881	1.1729	44527000	55	C4LYP8	55	C4LYP8	C4LYP8	LGISQTTPKKIKQPKSLVEESHVEKKKTNKS	1	1009
26.2054	25.8501	26.3528	25.1314	25.6571	20.3385	S	3			___1	0.998272	3.442e-14	119.11	111.53	93.633	-0.30307	1106900000	304	C4LYQ0;Q24843	304;304	C4LYQ0	C4LYQ0	NYESYPVQRESSSRVSPSILKPLADYGILNP	1;2	1010
27.2643	28.0127	28.1222	27.651	27.9388	26.9981	S	2			___1	0.997752	5.00646e-31	183.7	153.9	183.7	-0.042627	1326300000	279	C4LYQ0;Q24843	279;279	C4LYQ0	C4LYQ0	ETPKIISEIVLKRSESQSDYSKTETNYESYP	1	1010
28.7228	29.0345	28.638	29.7483	29.8636	29.4062	S	2			___1	0.999824	5.62447e-20	172.36	145.65	50.354	-0.0078061	7262300000	250	C4LYQ0;Q24844	250;210	C4LYQ0	C4LYQ0	IEPNSFNEKEYKKSKSALPYTSSKIFLREET	1;2	1010
26.0963	25.8786	25.6798	25.6673	26.4526	26.5884	S	2			___1	1	0.0206855	82.008	82.008	82.008	-0.037858	433220000	89	C4LYR0	89	C4LYR0	C4LYR0	PTFVLVKDGIEQKRFSGADRNALKQMVETA_	1	1011
20.2403	25.155	25.4209	25.3774	25.4563	24.9004	S	2			___1	0.954628	0.000188588	88.574	83.387	88.574	-0.048688	203220000	38	C4LYR0	38	C4LYR0	C4LYR0	VIDFFATWCGPCRSISPYFEELAGQYNNIKF	1	1011
24.546	24.4181	21.3929	23.3079	23.652	23.8795	S	2			___1	1	1.22512e-05	98.281	83.007	58.98	0.50654	330720000	378	C4LYS7	378	C4LYS7	C4LYS7	PRPTEHLEEGKDEPESNDNDGIKKEDSNTNQ	1	1015
26.8234	26.2724	26.0548	26.6206	26.817	26.6026	S	2			___1	0.999983	8.0722e-31	180.24	134.96	180.24	0.11949	2222100000	607	C4LYS7	607	C4LYS7	C4LYS7	PTKGVPISEQTKESISPEEEKKMMFGKNFNK	1	1015
21.0175	21.8047	19.7995	23.5606	23.9238	23.4997	S	2			___1	0.997963	0.0266431	53.237	40.969	53.237	-0.14316	40148000	416	C4LYS7	416	C4LYS7	C4LYS7	FDQPIENKIPTSIVKSKKTEEPFSFGDGFNF	1	1015
21.8805	21.3304	20.7806	22.7653	21.0121	20.1874	S	2			___1	1	0.00129974	43.794	40.258	43.794	-0.33488	15428000	221	C4LYT8	221	C4LYT8	C4LYT8	YSKPIIQQEPEQQEDSEKQQEEEQYDQQDEQ	1	1017
22.257	21.7	21.861	21.7574	20.6542	21.0058	S	1			___1	1	0.00755618	60.398	38.95	60.398	-0.14071	15773000	2	C4LYU4	2	C4LYU4	C4LYU4	______________MSLNDIEKTKLQDLCNK	1	1020
20.7233	19.8299	19.9951	20.7063	22.3179	21.2438	S	2			___1	1	0.0413544	53.124	21.702	53.124	1.8198	9422500	433	C4LYV9	433	C4LYV9	C4LYV9	PPQMERKRTIFKRGNSLNRGQN_________	1	1024
22.6799	20.1139	22.8491	22.8857	20.6098	21.1504	S	2			___1	0.999975	0.000498196	76.118	68.14	76.118	0.81946	22024000	359	C4LYW0	359	C4LYW0	C4LYW0	EEQVNSQPNEVPKQESDEDKLPSFGDDFKEE	1	1025
21.8631	21.5765	21.7961	23.7588	23.8242	23.0094	S	2			___1	0.953284	0.00406368	63.185	31.304	63.185	1.1059	48072000	1642	C4LYW1	1642	C4LYW1	C4LYW1	KELQTLLENISKKNISPSLVQEKVNQLTQDI	1	1026
21.2925	23.386	23.2926	22.8051	23.2842	23.477	S	2			___1	0.818363	0.00254674	72.898	47.449	66.246	-0.41646	50456000	2095	C4LYX0	2095	C4LYX0	C4LYX0	SINSIKKQIKEFKRLSGTVQAEGKNNEIIKP	1	1028
20.8638	21.1575	20.4955	22.733	20.7451	22.4104	S	2			___1	0.959179	0.00340976	40.493	38.281	40.493	0.77731	18271000	372	C4LYX0	372	C4LYX0	C4LYX0	RPPSTTRTSESTLIGSQPIGRFSEPPVPIKS	1	1028
24.855	24.4689	24.7586	24.4048	24.6326	25.364	S	2			___1	0.996382	0.0041937	91.961	78.953	81.625	-0.50747	173360000	27	C4LYX2	27	C4LYX2	C4LYX2	VVPDEASEKLPKLPTSQQKERIKNAKKQTKN	1	1029
23.7337	23.45	23.5151	21.3051	20.5651	24.3379	S	2			___1	1	1.96468e-06	124.25	106.62	124.25	-0.25809	146430000	171	C4LYX9	171	C4LYX9	C4LYX9	EEVIIMKKGKKDEVISQEDEKKSASNKENED	1	1032
23.7475	25.2933	24.7634	23.7823	24.8393	24.9815	S	3			___1	1	0.00780037	100.92	43.653	95.483	-0.29298	173180000	180	C4LYY1;Q9U446	180;180	C4LYY1	C4LYY1	IEEFNLLVEQQHRRRSEIEKLTMKQDTDIVI	1	1033
24.3558	24.0712	20.4232	20.9235	20.3678	20.9862	S	2			___1	1	1.20781e-08	100.43	94.961	100.43	0.20949	39095000	852	Q1EQ30;C4LYY9	852;858	Q1EQ30	Q1EQ30	SKKQQEPITNEKKEDSDDENWDFI_______	1	1036
24.2599	24.2703	24.2472	25.8506	26.6364	26.6151	S	2			___1	0.997823	0.00825888	79.16	66.876	79.16	-0.19628	545570000	602	C4LYZ2	602	C4LYZ2	C4LYZ2	DDDVSAMSFCRSKFSSAVPMKQKTKMDYGGM	1	1038
23.5087	23.9641	24.0585	20.092	22.0871	19.6267	S	2			___1	0.997295	1.07821e-05	113.86	111.64	113.86	-0.54334	47699000	594	C4LYZ2	594	C4LYZ2	C4LYZ2	RINSRGDYDDDVSAMSFCRSKFSSAVPMKQK	1	1038
25.6131	25.2152	24.6905	25.2685	25.9378	26.1266	S	2			___1	0.961371	0.00322541	67.385	60.699	67.385	-1.0468	766490000	575	C4LYZ2	575	C4LYZ2	C4LYZ2	SPFTSFINSPRGMYMSPSLRINSRGDYDDDV	1	1038
20.5487	23.8738	20.7594	20.153	21.8022	21.7101	S	3			___1	0.996349	1.47108e-05	67.033	65.852	67.033	-0.40527	94770000	568	C4LYZ2	568	C4LYZ2	C4LYZ2	KPPNMTNSPFTSFINSPRGMYMSPSLRINSR	1;2	1038
21.994	21.0232	20.1738	21.4596	22.0324	23.6432	S	2			___1	1	0.0097617	54.539	50.678	54.539	-0.38877	20274000	150	C4LZ03	150	C4LZ03	C4LZ03	KERVGIVHKGIDEMHSVH_____________	1	1043
24.9126	25.304	25.1863	25.8412	25.5726	25.58	S	2			___1	1	1.04599e-26	186.56	153.7	186.56	0.59833	314070000	150	C4LZ17	150	C4LZ17	C4LZ17	SQIKIPANVASDIVYSPKEKTTTWSTGRPSY	1	1049
24.3981	24.3312	24.2418	23.8307	19.6516	23.3931	S	2			___1	1	1.76671e-06	107.21	103.46	107.21	0.38726	92774000	410	C4LZ23	410	C4LZ23	C4LZ23	CSIGGKIYGKKEYEESEEEEELGLIERKERK	1	1051
20.5776	22.9984	22.4198	23.0617	23.0863	21.0768	S	2			___1	0.997971	0.000320068	77.08	63.472	49.188	1.2811	50349000	19	C4LZ32	19	C4LZ32	C4LZ32	EEGKKGITEEITNEKSELTNEEDNQEHVTEK	1	1052
23.9748	20.48	25.2163	25.0969	25.9228	25.6714	S	2			___1	0.909092	2.51855e-31	186.51	88.1	147.96	1.6524	246950000	1578	C4LZ33	1578	C4LZ33	C4LZ33	KTKTNEKKHKKDETSSLEEKKKKDDDESKTK	1	1053
23.7851	23.6085	22.9773	23.2437	23.6943	23.7544	S	2			___1	0.957504	0.000179532	90.348	86.679	90.348	-0.073521	73160000	1704	C4LZ33	1704	C4LZ33	C4LZ33	NVPTSSTCSNSKFAQSTPVNNTQSKLSSNST	1	1053
24.5044	24.5554	21.3176	24.2476	24.7439	25.0182	S	4			___1	0.988493	3.77903e-05	89.201	84.229	89.201	-0.19955	130450000	1635	C4LZ33	1635	C4LZ33	C4LZ33	GLFGKHDSSENSEDKSEEHMSSSKQDKKIPP	1	1053
21.3016	20.9738	21.3807	20.5833	23.489	20.8762	S	2			___1	0.900153	0.00452804	42.068	37.201	42.068	-0.36631	19148000	301	C4LZ33	301	C4LZ33	C4LZ33	PVTKQLPSDEIGSPKSPRAHITNASVSTLPA	1	1053
26.0475	26.5431	26.0641	26.2639	20.85	27.2442	S	3			___1	1	1.57944e-36	195.28	186.08	195.28	0.36325	1562400000	103	C4LZ35	103	C4LZ35	C4LZ35	MAENPPEERKRSKKDSGDEGITSSKKRKLEE	1	1054
27.5777	21.8239	27.2037	26.5338	26.9658	26.9959	S	2			___1	1	1.84896e-10	159.12	80.576	159.12	-0.12015	720660000	835	C4LZ41	835	C4LZ41	C4LZ41	VDEYIKSNDYQRIDESDEENASKIINKETQK	1	1056
22.0826	20.104	22.0396	20.7504	20.5029	20.6552	S	2			___1	0.999937	0.000751778	58.693	56.831	58.693	-1.615	8752700	37	C4LZ43	37	C4LZ43	C4LZ43	STITAPSDVLKDVIDSDNEDINDISMHGTKD	1	1058
21.5376	26.7325	21.3207	25.4337	27.0265	27.0998	S	3			___1	1	0.0134599	96.756	61.103	63.32	-1.0874	598960000	72	C4LZ43	72	C4LZ43	C4LZ43	GNETEYQSRWRKREISPVRKCRSYKERIKQH	1	1058
25.3169	24.9525	21.4086	24.6108	25.2836	24.7548	S	2			___1	0.998871	0.00774832	59.227	59.227	54.343	0.56818	169040000	145	C4LZ43	145	C4LZ43	C4LZ43	RERSESRHRSYTDQYSPKH____________	1	1058
25.4551	25.7255	25.28	24.9454	25.8945	25.2892	S	2			___1	1	6.10945e-107	244	214.64	244	0.035825	1845800000	334	C4LZ55	334	C4LZ55	C4LZ55	EINQETKGDNKNEIKSEEEKEEKKEDEIKTM	1	1062
28.1695	28.6389	28.4449	28.5565	29.1097	28.8044	S	2			___1	1	6.43147e-12	150.33	136.11	103.08	0.3776	2529600000	36	C4LZ58	36	C4LZ58	C4LZ58	TEWQDAIAKVNKAALSPEEQKLYDEGNILYK	1	1064
29.0892	28.844	28.8846	25.426	22.3411	23.9398	S	2			___1	1	5.20147e-292	302.74	296.09	104.84	-1.0143	1778000000	78	C4LZ58	78	C4LZ58	C4LZ58	DKSLKEIDELLEDDDSDEELQRIKEKRLAEM	1	1064
21.5429	21.339	21.0483	20.5268	23.6972	23.2088	S	2			___1	0.806727	0.0213289	44.511	38.476	44.511	0.25671	31172000	385	C4LZ61	385	C4LZ61	C4LZ61	ITPLKPQKDKTSILKSPSLARTNTGVLPKET	1	1065
20.0817	20.7728	20.1868	23.6233	23.3453	24.6715	S	2			___1	1	0.0277971	56.548	46.41	53.756	-0.34371	50301000	850	C4LZ72	850	C4LZ72	C4LZ72	EYHINCKLNRRHIAGSPFKQTVN________	1	1067
24.0314	24.2481	24.0057	24.2381	25.1546	25.3766	S	2			___1	0.999864	3.69612e-05	100.11	82.9	100.11	0.898	154620000	828	C4LZ72;P90545	828;829	C4LZ72;P90545	C4LZ72	VKVKHLGEGKYFIRYSLPAEKGEYHINCKLN	1	1067;2430
27.0604	27.1852	27.2325	27.5636	28.0966	27.6699	S	3			___1	1	4.44501e-20	179.42	148.47	158	0.49309	2847200000	103	C4LZ77	103	C4LZ77	C4LZ77	DTPDKDNKKDDINEHSPAEEDELKTEFNVEP	1	1069
23.3162	23.4009	23.0347	24.1981	24.7908	24.3692	S	2			___1	0.822233	0.00133828	86.803	70.141	59.227	0.18328	111120000	108	C4LZ94	108	C4LZ94	C4LZ94	DFYDNCSAKEQFKQPSSEMKLSRNNCFVSKQ	1	1075
27.0865	25.9993	26.3708	27.0135	27.135	26.4219	S	3			___1	0.996288	2.61465e-08	72.639	71.37	72.639	-0.079331	669130000	143	C4LZ94	143	C4LZ94	C4LZ94	SEFGVSINDKRLKRNSAGNIGSISDIFGPTV	1	1075
20.0441	20.2724	21.1995	22.0556	21.744	20.6215	S	2			___1	0.794878	0.00952207	42.242	34.513	42.242	-0.52148	14240000	126	C4LZ94	126	C4LZ94	C4LZ94	MKLSRNNCFVSKQCRSPSEFGVSINDKRLKR	1	1075
23.3873	22.8573	20.8636	21.4019	23.0934	23.2021	S	3			___1	1	8.21173e-35	193.27	181.35	54.072	-0.27796	1272800000	254	C4LZA3	254	C4LZA3	C4LZA3	EKEEEIINKFNELKESGDSNEKEEEEKEEDN	1;2	1077
21.4537	23.8517	23.8474	23.9095	24.5634	23.5236	S	3			___1	1	8.21173e-35	193.27	181.35	54.072	-0.27796	1244200000	257	C4LZA3	257	C4LZA3	C4LZA3	EEIINKFNELKESGDSNEKEEEEKEEDNDLK	1;2	1077
24.1223	20.5271	23.7061	26.1708	26.0946	26.2941	S	3			___1	1	1.31794e-38	136.64	121.61	88.278	-0.2931	515040000	330	C4LZA3	330	C4LZA3	C4LZA3	TEKADEKIKGGNEDNSNEEDIDIEEDEKEQE	1	1077
22.2707	21.4415	22.2831	23.9127	23.7573	23.8047	S	2			___1	0.95783	1.21812e-36	194.19	182.27	194.19	0.16326	285260000	478	C4LZC7	478	C4LZC7	C4LZC7	KSAKIVEEEQLDEYESDSEKKKSTTIKKFLK	1	1085
20.1739	22.1642	22.2073	21.6596	20.2168	21.3847	S	2			___1	0.761216	0.000392525	57.985	55.928	54.66	-0.81064	9542300	279	C4LZC7	279	C4LZC7	C4LZC7	ALKLQLNTPIPQPTVSPQGIQPIPRVPQGGA	1	1085
20.9614	19.8239	20.6308	23.261	20.2606	22.9919	S	3			___1	0.999412	0.000132947	42.384	40.754	42.384	-0.63837	18394000	4	C4LZC7	4	C4LZC7	C4LZC7	____________MNQSPPHGDINQSCDQVEK	1	1085
26.6999	19.0644	20.2597	28.3449	28.6704	27.893	S	2			___1	0.959381	7.16481e-06	130.47	98.029	123.72	-0.45735	1571200000	30	C4LZD2	30	C4LZD2	C4LZD2	SEPLTCSDSKIPTISSPTEKPKKKRKASVGS	1	1088
25.6135	24.8561	25.8881	25.3684	25.5052	25.7121	S	2			___1	0.94968	6.55287e-05	147.25	129.82	123.58	-0.8902	516950000	12	C4LZD2	12	C4LZD2	C4LZD2	____MFKSKFSKKRNSTSSEPLTCSDSKIPT	1;2	1088
19.9531	22.8775	23.4692	24.9776	25.0552	24.3701	S	2			___1	0.982923	0.000142832	68.088	64.3	60.062	-0.20967	227710000	21	C4LZD2	21	C4LZD2	C4LZD2	FSKKRNSTSSEPLTCSDSKIPTISSPTEKPK	1;2	1088
20.8638	24.4695	24.5642	23.6093	19.9985	24.3137	S	3			___1	0.999858	0.00154031	67.252	35.904	67.252	0.22489	82734000	915	C4M2W6;C4LZE2	915;925	C4M2W6	C4M2W6	TKQDEDIKKDGITQLSPRIMLETSKSRPLTT	1	1091
22.0948	22.3777	22.1394	23.0757	22.8377	22.956	S	2			___1	1	0.0185845	52.576	43.727	52.576	0.73061	39022000	120	C4LZG5	120	C4LZG5	C4LZG5	KDKISDDFKSRLRDVSNDDFRSRLKDKSKDK	1	1094
23.1126	23.3869	23.355	24.2812	23.5374	20.2215	S	2			___1	0.990497	0.00855261	53.034	48.988	45.28	-0.58123	216110000	66	C4LZH0	66	C4LZH0	C4LZH0	KDQGDGDSCVTERSQSPIISCMKDEPNDVSD	1	1097
24.8479	24.7024	24.5434	23.9716	24.5208	24.3464	S	2			___1	0.999538	3.76347e-12	91.657	80.218	91.657	0.28373	570080000	279	C4LZJ1	279	C4LZJ1	C4LZJ1	SGSQKADESSSSLEKSEKSHNSKDLSKKTPE	1;2;3	1103
21.974	22.105	22.6199	21.8418	23.0577	22.9826	S	2			___1	1	0.01663	72.325	48.557	58.699	1.0372	37981000	138	C4LZJ1	138	C4LZJ1	C4LZJ1	GHGVVKGGKAVGHALSKDEKDKKKEKTKEES	1	1103
25.7639	26.6058	26.394	25.4438	25.9295	26.8711	S	3			___1	0.81881	1.20468e-06	96.881	91.059	55.631	-0.49778	658890000	254	C4LZJ1	254	C4LZJ1	C4LZJ1	TKKESKFRRFGKKRNSSNPDDPTLTSGSQKA	1	1103
25.7639	26.6058	26.394	25.4438	25.9295	21.5226	S	2			___1	0.997102	1.20468e-06	96.881	91.059	72.568	0.27586	504240000	255	C4LZJ1	255	C4LZJ1	C4LZJ1	KKESKFRRFGKKRNSSNPDDPTLTSGSQKAD	1	1103
27.1571	27.3476	27.227	21.295	20.7651	20.9127	S	2			___1	1	3.92918e-21	179.46	166.84	141.65	-0.87241	585590000	61	C4LZJ1	61	C4LZJ1	C4LZJ1	ENGSPLLSGSSKTDTSEEEVKEKKGKKNFLS	1;2	1103
22.2215	21.1498	22.1073	24.3892	24.6062	23.9355	S	2			___1	0.984325	0.000477191	86.8	77.497	86.8	0.35366	72963000	181	Q24807;C4LZJ5	181;181	Q24807	Q24807	VKDIKVNRVSSEPTASIEPTDTKGKKERKPS	1	1106
21.539	21.775	21.1372	23.5001	23.8657	22.9118	S	2			___1	0.968645	7.96261e-08	96.562	88.699	81.643	-0.080273	310650000	356	C4LZJ6	356	C4LZJ6	C4LZJ6	TTTASVNTSKPLTPKSPTSSLNENKVSTGSH	1	1107
23.992	24.2314	24.8165	24.259	24.4748	24.3679	S	2			___1	0.901151	2.4043e-07	138.55	131.42	138.55	0.6492	130970000	172	C4LZJ6	172	C4LZJ6	C4LZJ6	KFGQTPTKQQTNVENSPTRIKTPEKPTLTNS	1	1107
26.4583	26.0479	26.2681	21.8136	27.2324	27.0638	S	3			___1	0.973747	5.46196e-29	186.01	182.68	186.01	0.41528	540360000	528	C4LZJ6	528	C4LZJ6	C4LZJ6	QPKLLVNLKSSPTSSSPSNTNNSDKEKVDLS	1	1107
26.1304	25.9612	26.5538	27.2384	27.8351	20.599	S	2			___1	0.988627	0.00109568	115.23	86.062	115.23	-0.13423	635080000	153	C4LZJ6	153	C4LZJ6	C4LZJ6	TSTKTTQALFQKTSTSPSIKFGQTPTKQQTN	1	1107
28.4092	28.0723	28.2681	28.7392	29.5158	29.4788	S	2			___1	0.999999	4.67258e-18	169.58	145.83	169.58	-0.078822	3112600000	441	C4LZJ6	441	C4LZJ6	C4LZJ6	SISKQESFSSQRVAKSPEPTLKDMSQNVSKS	1	1107
21.161	19.5891	20.0258	22.3095	23.6184	23.453	S	2			___1	1	0.0380985	59.84	44.21	59.84	-0.55033	29559000	128	C4M6H6;C4LZL6	128;139	C4M6H6	C4M6H6	DGKFCLGGIVEPLKASEKEVVRQYMTAIRNE	1	1111
24.4549	25.2259	25.0098	25.6931	26.7764	26.4554	S	3			___1	1	0.00152657	106.4	103.72	73.435	-0.42928	617300000	601	C4LZL9	601	C4LZL9	C4LZL9	KRSRSNSLIRKGEEHSMPRQEMRDKAERLRR	1	1112
26.3572	20.4344	26.5331	25.8028	27.0468	27.1169	S	2			___1	0.999963	0.0146624	95.09	39.193	80.688	-0.112	525800000	592	C4LZL9	592	C4LZL9	C4LZL9	DKRGRSNSRKRSRSNSLIRKGEEHSMPRQEM	1	1112
21.877	22.2202	20.7279	20.8177	20.9232	22.15	S	3			___1	1	2.88029e-07	117.03	106.47	117.03	0.51462	201470000	130	C4LZM0	130	C4LZM0	C4LZM0	IIKQQKPKLVINDESSEDEIPHKPINIYRKR	1;2	1113
24.2585	24.2257	19.9761	25.0613	24.1451	20.4196	S	2			___1	0.998021	6.63781e-10	156.2	135.23	156.2	2.7682	93249000	168	C4LZM1	168	C4LZM1	C4LZM1	LKRKALLNKTKTSSISEKEANKHMDEA____	1	1114
27.1612	27.9036	28.0706	24.8388	25.7795	26.3495	S	2			___1	0.999963	3.03415e-05	133.07	38.414	133.07	-0.088049	1231800000	10	C4LZM7	10	C4LZM7	C4LZM7	______MSTIHKPKKSAVSIEKKIATQQKKE	1	1116
21.0885	22.3466	19.8267	23.6956	23.7658	24.7838	S	2			___1	0.999989	0.00303331	81.017	37.72	81.017	-0.5445	94293000	13	C4LZM7	13	C4LZM7	C4LZM7	___MSTIHKPKKSAVSIEKKIATQQKKEQLK	1	1116
22.398	24.075	23.5472	21.6258	23.0268	23.314	S	2			___1	1	0.00189389	88.495	71.022	59.153	-0.46718	301020000	2	C4LZM7	2	C4LZM7	C4LZM7	______________MSTIHKPKKSAVSIEKK	1;2	1116
24.6952	20.7156	25.4327	27.6118	27.9347	27.8595	S	2			___1	0.994049	0.0081466	109.71	97.667	109.71	-0.26479	777630000	53	C4LZM8	53	C4LZM8	C4LZM8	HIPITSRTPQPSRSSSTIYRSDTPTFTRRNN	1	1117
25.3656	24.7871	21.2919	19.1857	26.6822	26.105	S	2			___1	0.934216	0.000775756	67.136	58.726	67.136	0.52198	639380000	569	C4LZM8	569	C4LZM8	C4LZM8	YERRRDNEWDNARSVSTPIKPHMFD______	1	1117
20.7148	20.9307	20.2755	24.2537	24.4224	23.8391	S	2			___1	0.999935	0.00491567	61.11	54.137	61.11	-0.97491	57495000	293	C4LZN0	293	C4LZN0	C4LZN0	IFEVKYFDRKAYLAQSPQLYKQMAIMGDFRK	1	1119
23.6444	23.8938	24.8647	22.725	23.639	25.0812	S	2			___1	0.994259	0.00102374	118.2	110.74	71.98	-0.084425	114740000	290	C4LZN4	290	C4LZN4	C4LZN4	NEVKIEEDEKENKESSN______________	1	1121
20.1345	19.9902	20.0394	21.565	21.34	21.496	S	2			___1	0.999183	0.000608377	48.616	45.831	48.616	-0.5204	11985000	65	C4LZP1	65	C4LZP1	C4LZP1	DRIKLDLTKTLNRDGSPMDIHQGYSDNFGKN	1	1122
22.4818	22.3449	22.3323	24.1218	21.5131	23.5293	S	2			___1	1	0.000217712	88.385	59.03	88.385	0.49998	46826000	235	C4LZQ3	235	C4LZQ3	C4LZQ3	IMDEAKSNKIKKIIDSPEPELDLKISSYVAI	1	1126
26.9976	21.1631	19.4434	27.0418	21.7868	27.232	S	2			___1	0.820845	1.2742e-07	155.24	148.97	83.758	0.1837	429780000	1089	C4LZR1	1089	C4LZR1	C4LZR1	DIRQKAQDNPEDLTTSPTKTNQVKSNSLFNK	1	1127
21.2883	20.7555	20.4596	20.6089	21.2324	22.3372	S	2			___1	0.966453	0.00116565	56.719	43.564	56.719	0.51217	9204200	55	C4LZS3	55	C4LZS3	C4LZS3	LLSGIKEGKELKKVESNDRSAPVIAADAKLQ	1	1129
20.4602	20.7087	20.8967	20.9075	22.1679	22.5693	S	2			___1	0.926749	0.0141588	49.333	41.108	49.333	1.2651	12649000	483	C4LZS4	483	C4LZS4	C4LZS4	RKVNEDNTKSQTELSSPHKILPNETCQKLKP	1	1130
22.6152	22.7065	22.128	22.2413	22.8599	22.6787	S	2			___1	0.998647	0.0014263	68.972	52.31	51.03	0.20036	37136000	411	C4LZS4	411	C4LZS4	C4LZS4	VLQIKQKVVEHSEVISPQKQTFLSPKKTIPL	1	1130
20.9988	21.0771	20.6888	24.0268	24.1862	24.7603	S	2			___1	1	0.026382	70.942	70.942	70.942	0.21005	64597000	17	C4LZT0	17	C4LZT0	C4LZT0	SFRGGRGGNRGRGRASFGGRDQQPSGELVPY	1	1133
21.8334	21.1868	21.068	22.5705	23.5602	22.7237	S	2			___1	0.999466	0.00743627	69.864	58.642	69.864	0.15685	33847000	44	C4LZT3	44	C4LZT3	C4LZT3	ENVQKGIKQTQEKNVSFEDETKEEEISKEYT	1	1134
22.6967	26.2895	19.6271	25.0981	25.8916	25.8597	S	2			___1	0.999753	0.000892919	121.36	93.536	121.36	0.27797	427950000	22	C4LZT7	22	C4LZT7	C4LZT7	STPLDSSSPRMAYSASPRSRKPAIYRGTPPT	1	1136
23.7293	23.8873	24.0926	19.9014	23.4488	20.9591	S	2			___1	0.997362	0.00129451	57.288	51.631	57.288	0.23861	73886000	160	C4LZT8	160	C4LZT8	C4LZT8	TKVNKNEPTRETLTVSK______________	1	1137
20.3354	21.3722	20.9519	25.0875	20.5003	25.3665	S	3			___1	0.948034	0.00162673	84.297	63.491	84.297	1.4714	80234000	30	C4LZU0	30	C4LZU0	C4LZU0	PIQEQQKAKLHKRIRSTDSLTKCAFYGQERP	1	1138
20.3509	20.1498	22.367	21.1224	22.7013	22.6457	S	2			___1	0.991998	0.000704329	56.081	47.045	55.453	-0.4649	18791000	216	C4LZU6	216	C4LZU6	C4LZU6	REEIKKIETIDNYIPSEEETDKYNEYRKKVY	1	1139
27.514	28.0864	27.6497	27.5909	28.2208	28.1492	S	2			___1	0.998513	8.28572e-08	122.39	109.87	122.39	-0.13053	2751900000	14	C4LZV0	14	C4LZV0	C4LZV0	__MNDTTSTKDEHIMSPSKIAIKQNFSQMDY	1	1140
20.4901	21.3823	21.2394	23.5803	21.1941	22.9218	S	2			___1	1	0.000261252	70.452	68.149	70.452	-0.26136	23222000	241	C4LZV3	241	C4LZV3	C4LZV3	AFNEGEDDEDEDDIVSRIANL__________	1	1143
26.1298	26.2742	26.2983	25.656	26.2393	25.9616	S	3			___1	1	2.97915e-14	163.62	153.61	94.023	-0.11527	1323600000	88	C4LZV6	88	C4LZV6	C4LZV6	GDVIPVLKNIEGKVNSDDEEVPKKLISQMIE	1	1145
27.5208	27.3063	27.3997	27.7438	27.8155	27.7035	S	2			___1	0.999229	0.00131407	90.697	83.793	90.697	-0.032148	1613900000	307	C4LZV9	307	C4LZV9	C4LZV9	DPISIATSSAQKETPSPSNFSRKNSSFQLAP	1	1146
23.0956	22.9357	22.9623	20.9475	24.2022	24.0692	S	2			___1	0.978583	0.000129961	91.616	88.038	91.616	-0.3993	62061000	316	C4LZV9	316	C4LZV9	C4LZV9	AQKETPSPSNFSRKNSSFQLAPPPSRGQPIR	1	1146
25.0916	24.904	25.1393	21.869	24.2605	20.8879	S	3			___1	0.912221	2.54748e-05	62.57	57.638	54.559	-0.52849	124200000	25	C4LZW1	25	C4LZW1	C4LZW1	KQEISLNEKIESDNNSNKQDEEQTTQSTPST	1	1147
25.5814	25.7692	25.8252	20.8961	20.7223	20.9204	S	2			___1	0.777561	0.000537598	81.128	63.407	51.591	-0.41187	166840000	91	C4LZW4	91	C4LZW4	C4LZW4	TSYTGYGGGKGEVDNSTVVGGRIAEVAAQEE	1	1148
23.1954	22.9643	23.2148	22.6982	23.2295	20.7398	S	2			___1	0.836349	5.23718e-05	81.89	76.633	81.89	0.14346	44164000	77	C4LZW4;O15621	77;67	C4LZW4	C4LZW4	QKQGLKGFQPGNVLTSYTGYGGGKGEVDNST	1	1148
20.2881	24.5185	25.5822	23.9767	24.414	24.2866	S	2			___1	0.959556	0.000586307	69.345	62.064	67.952	-0.24834	158720000	2	C4LZW4	2	C4LZW4	C4LZW4	______________MSGTPICPTCHKRVYFN	1	1148
23.9474	23.3461	23.7625	23.0399	23.4594	23.7035	S	2			___1	0.999996	1.0434e-06	139.58	98.815	69.815	0.10557	216300000	36	C4LZW5	36	C4LZW5	C4LZW5	RDGQLLIQKERTEGLSDDEKNEMKEQKKNKQ	1	1149
22.8986	22.9789	23.9556	20.41	21.2702	21.6766	S	2			___1	0.96401	0.000982652	74.475	64.287	74.475	0.10236	32355000	255	C4LZX4	255	C4LZX4	C4LZX4	EKPKKLQHKIHTENESNNDEKINEINQKIEE	1	1153
30.1912	30.287	30.3975	29.9463	30.3484	30.5423	S	3			___1	1	2.31342e-26	182.35	178.91	71.08	0.50801	8205700000	164	C4LZX9	164	C4LZX9	C4LZX9	VVVTERDKVANVEEESEEDKKKPIKKQSTKE	1	1155
22.3122	22.4243	22.1576	20.3113	21.3133	20.8735	S	2			___1	0.975509	0.000329718	75.773	72.452	75.773	-1.3796	35132000	270	C4LZY5	270	C4LZY5	C4LZY5	RGGSKIFTVMSSIDDSDDDSKDKDKKKIGFF	1	1157
22.6426	23.0964	23.0274	21.1109	20.6708	20.309	S	2			___1	0.99786	0.00661702	72.34	27.991	72.34	0.71931	24066000	84	C4M001	84	C4M001	C4M001	SESETVSESGRNETASVGGREWNRIAVDKLS	1	1162
24.005	20.5046	24.151	24.0507	24.4102	23.466	S	2			___1	0.991377	3.31206e-06	117.18	105.02	117.18	0.052706	86722000	25	C4M011	25	C4M011	C4M011	PVSVSKNLVINSKRLSVSETTLQYNQKKQAQ	1	1164
23.0561	23.0091	22.8638	20.964	20.9138	19.7391	S	4			___1	0.996144	2.79493e-10	59.525	55.97	59.525	-0.73495	67968000	9	C4M014	9	C4M014	C4M014	_______MKRYNPCESPEFNQNIDNDDSDLP	1	1165
25.2912	25.1853	20.9368	25.8671	21.2923	25.7448	S	2			___1	0.768849	0.000986909	48.907	38.079	48.907	-0.12675	196640000	166	C4M015	166	C4M015	C4M015	FKKDESNENEVSKKTSPITEVVETQTKDEEK	1	1166
24.25	20.1924	23.397	20.7299	20.2418	22.0337	S	2			___1	1	0.035317	47.302	27.643	47.302	0.28389	30998000	174	C4M016	174	C4M016	C4M016	TTPNIHKTESPQKRLSEELHRIKEQIEYRDS	1	1167
23.895	23.6348	23.5677	20.935	22.5292	22.1929	S	2			___1	0.982322	0.000591839	67.928	61.175	67.928	1.1033	51905000	534	C4M019	534	C4M019	C4M019	RINKIEFYKPTQLSYSYQEKSYIESPRKRGT	1	1168
21.5561	20.699	20.2209	26.7351	27.9181	27.1718	S	2			___1	0.7529	0.00120148	90.707	90.707	90.707	-0.22669	516520000	550	C4M019	550	C4M019	C4M019	YQEKSYIESPRKRGTSLSSISRQAENNSIEL	1	1168
26.0203	25.8753	25.7372	26.2831	27.3198	26.9791	S	2			___1	1	0.00902823	91.658	86.675	91.658	-0.32118	567030000	543	C4M019	543	C4M019	C4M019	PTQLSYSYQEKSYIESPRKRGTSLSSISRQA	1	1168
22.9524	23.1994	23.1018	23.353	23.6588	22.7959	S	2			___1	1	4.9712e-06	102.65	75.5	46.88	0.29644	57989000	483	C4M019	483	C4M019	C4M019	KEVSSLIEVNKVLDESQDELNENKIVVKAHP	1	1168
24.0032	24.3099	22.9403	24.4977	24.875	24.4976	S	4			___1	0.999317	9.64103e-06	109.48	102.11	71.06	0.67352	453830000	489	C4M022	489	C4M022	C4M022	KRAEPTSLRENNEGPSPIETTKLEQVQVTEP	1	1170
22.9345	22.1735	22.1798	24.1578	24.0929	23.6315	S	2			___1	0.99856	2.6646e-07	104.18	99.657	104.18	0.085138	138200000	227	C4M022	227	C4M022	C4M022	EMNKEKEANDVKVNVSPSLQQEIEESQMTKE	1	1170
23.1158	23.483	23.3881	24.3494	24.5185	24.124	S	2			___1	0.958469	0.000511888	139.69	128.57	42.908	0.18279	95481000	906	C4M024	906	C4M024	C4M024	TTKRKEEILPNSNIKSPVIDRNITRSGSKSR	1	1171
20.7954	20.2764	19.8047	21.9702	22.3512	22.3718	S	2			___1	0.889911	0.00316309	51.591	40.666	51.591	1.3725	14886000	1053	C4M024	1053	C4M024	C4M024	SSDTEEVDFENKTRNSLGQSYDNDKLNKPVE	1	1171
23.5965	23.1483	23.4086	22.3637	23.0478	22.1774	S	2			___1	1	0.00881413	94.692	49.324	67.207	-1.0701	83320000	508	C4M027	508	C4M027	C4M027	VEDQEIDSFISHEIKSEEEIDNRTNGMIEEK	1	1172
26.5296	26.8646	26.955	26.3724	28.223	26.7612	S	2			___1	0.999988	8.80363e-06	113.61	74.859	113.61	0.48501	957470000	268	C4M027	268	C4M027	C4M027	QPLKPTKFIPPPKTLSPSEGETKTQVPVEQK	1	1172
25.8656	26.0096	25.9419	25.4658	25.6464	26.7057	S	3			___1	1	8.01464e-38	192.65	183.16	143.56	0.022559	482860000	9	C4M039	9	C4M039	C4M039	_______MSYKSKYHSEEDEKYEKKDEEIKR	1	1176
28.9098	29.0556	28.9927	28.5122	28.9002	28.5509	S	2			___1	1	0.00210228	105.1	87.628	59.153	-0.087829	2874000000	2	C4M041	2	C4M041	C4M041	______________MSDEEIRKQEEELKRLQ	1	1177
23.4944	23.7563	24.8395	22.1348	27.1688	26.0776	S	3			___1	0.956852	0.00133282	106.16	97.259	106.16	-1.1239	282310000	559	C4M042	559	C4M042	C4M042	SPSPSSSRSSHIRRTSGSHLRNSGDFSSRSP	1	1178
24.2547	23.9462	23.3744	23.0865	23.4149	23.2922	S	2			___1	0.958096	0.011374	87.258	75.095	48.284	-0.37341	77416000	1136	C4M044	1136	C4M044	C4M044	KKQKRISESPSKILQSPSQRILPKEIIMNSI	1	1180
20.0657	28.3376	27.7065	27.7316	28.5131	28.7311	S	2			___1	0.987396	0.000497152	127.03	82.603	110.84	0.30539	1609700000	1129	C4M044	1129	C4M044	C4M044	VSLNEKQKKQKRISESPSKILQSPSQRILPK	1	1180
28.0298	24.3911	24.3709	20.5908	20.2735	20.247	S	2			___1	0.757133	0.000775907	122.74	74.456	122.74	0.11331	317740000	1131	C4M044	1131	C4M044	C4M044	LNEKQKKQKRISESPSKILQSPSQRILPKEI	1	1180
23.4227	23.0129	23.1956	23.1877	21.2056	21.305	S	2			___1	0.999999	0.000114385	68.283	64.965	68.283	-0.013695	38869000	2	C4M058	2	C4M058	C4M058	______________MSEDNNEIPCYIPKDKR	1	1185
24.5138	25.125	24.2941	25.1552	22.1072	25.3613	S	2			___1	1	0.00245581	89.231	54.27	89.231	0.24745	161580000	124	C4M061	124	C4M061	C4M061	NSLNEPIILKNKDNLSPEIKQEKNQTIEIKE	1	1188
20.7805	19.9894	21.6656	23.5063	20.1315	22.3433	S	2			___1	0.771912	5.83259e-06	58.848	53.779	58.848	1.7854	20563000	15	C4M063	15	C4M063	C4M063	_MNYWTKMFQFPPTQSPIDILLGKEDCTLEK	1	1189
22.9336	22.1078	23.9764	22.0718	20.8731	22.1609	S	2			___1	0.961511	4.89884e-06	116.06	112.86	116.06	-0.32406	94712000	2	C4M096	2	C4M096	C4M096	______________MSQTDPLDYALDLMRRL	1	1198
26.3624	24.9711	20.4536	25.8029	25.3439	25.6669	S	3			___1	0.999827	8.34479e-07	111.34	97.598	111.34	0.18119	305110000	399	C4M0A2	399	C4M0A2	C4M0A2	QSKTTNSVSIVPRKKSENHSEELNQQKREIF	1	1199
22.7962	23.3346	20.9417	21.2091	20.7468	20.2639	S	2			___1	0.753646	0.000276985	81.157	67.644	81.157	-0.36318	103300000	56	C4M0A4	56	C4M0A4	C4M0A4	VALKEYDDIQGMIPMSELSRKRYKQTRLTRV	1	1200
22.8048	21.9579	22.3517	23.3951	23.4594	23.9127	S	2			___1	0.965381	3.3011e-06	101.62	83.232	40.384	0.41417	350350000	59	C4M0A4	59	C4M0A4	C4M0A4	KEYDDIQGMIPMSELSRKRYKQTRLTRVGKE	1	1200
19.3717	21.4693	20.7933	22.6263	23.0621	22.6637	S	2			___1	1	0.0323503	48.701	34.207	48.701	-0.32126	21876000	276	C4M0A4	276	C4M0A4	C4M0A4	SEGGSCVVKRDPCVVSKEEEIEENEDTTEDA	1	1200
20.7924	19.2071	21.8026	25.1854	25.4544	25.5733	S	2			___1	1	0.00514411	71.692	49.455	63.419	-0.35045	134060000	2	C4M0C6;C4M7A5	2;2	C4M0C6	C4M0C6	______________MSEVVAKKRTFKKFELQ	1	1203
25.4977	25.7181	25.7591	24.9005	25.2841	25.1351	S	3			___1	1	5.05704e-12	162.59	151.01	67.227	0.014643	306400000	717	C4M0D5	717	C4M0D5	C4M0D5	KVTPNDMGKNNPNEQSDEVEGEKEMRNGNEW	1	1207
20.9665	20.4271	19.1409	23.6389	24.54	24.9456	S	2			___1	0.999999	1.73111e-05	121.56	80.835	121.56	0.10298	69768000	26	C4M0D7	26	C4M0D7	C4M0D7	SPELPKTRIPHKRVRSIGATGKSTFYGEERP	1	1209
29.144	21.4713	28.4037	25.7018	25.9572	25.5101	S	2			___1	0.784531	0.000253679	122.44	115.5	122.44	0.26528	1713600000	106	C4M0E0	106	C4M0E0	C4M0E0	DEKILNTEKTPARSSSAFVPEGILTSSPIPK	1;2	1210
28.2731	28.8931	28.1641	29.4344	30.1512	29.7146	S	2			___1	0.98699	0.0135781	99.688	39.669	93.178	-0.15442	3922600000	421	C4M0E0	421	C4M0E0	C4M0E0	DIEANWVSSFVERSVSTPVKGNIYCKYAPKK	1	1210
25.4388	25.3573	25.3126	21.4639	25.828	25.8644	S	1			___1	0.990656	0.0127438	60.102	60.102	60.102	-0.43918	265750000	200	C4M0F7	200	C4M0F7	C4M0F7	LEHKIDELVKEIEVTSPKNADLISSMSVAIQ	1	1216
20.5818	19.9591	19.6329	22.1856	22.3057	22.7345	S	2			___1	0.999512	0.01739	70.808	6.0783	70.808	0.83306	16933000	133	C4M0G8	133	C4M0G8	C4M0G8	DKRDEAVQQNIEKAESEEITKSDTQVIINED	1	1219
22.8642	22.6742	22.4203	24.161	24.2071	23.377	S	2			___1	1	8.366e-06	113.33	99.465	102.39	-0.017828	68961000	157	C4M0G8	157	C4M0G8	C4M0G8	QVIINEDKKHSEINLSEEQVNEKIVSQEIGV	1	1219
24.1223	24.1903	24.4279	24.3635	25.4319	19.9517	S	2			___1	0.999999	4.58561e-07	131.35	100.46	131.35	0.27921	184830000	210	C4M0H0	210	C4M0H0	C4M0H0	EKFEKRSEDIIKITQSPNHLEKKIIHTQSNQ	1	1220
22.7793	22.8006	22.7538	23.7537	24.4329	23.9126	S	2			___1	1	0.0037484	45.614	42.403	45.614	0.41059	74162000	343	C4M0H3	343	C4M0H3	C4M0H3	PSGSAPRPTPPRRKESGVGAPPPPPPRGGVS	1	1221
22.1572	22.3128	22.6926	22.8479	22.9249	22.1453	S	2			___1	0.800237	0.00607713	47.037	37.382	47.037	0.091773	36817000	19	C4M0K6	19	C4M0K6	C4M0K6	KGSKGAKFDKKLLAQSSIEISGKNLSEFPKQ	1	1229
25.5451	20.3566	24.8121	26.6705	26.5729	20.4967	S	2			___1	0.941442	4.94316e-05	107.51	87.668	107.51	-0.41555	285050000	310	C4M0M1	310	C4M0M1	C4M0M1	DIPNSNKNTAIPSTNSPQTVKKPECELETPS	1	1232
23.4665	23.7932	23.1123	24.2267	20.6808	21.1415	S	2			___1	0.993551	6.18905e-05	74.222	67.448	70.345	-1.0408	54827000	178	C4M0N5	178	C4M0N5	C4M0N5	KKVLRVEEVDEDDDFSNNESETLKAAEYVAQ	1	1236
23.718	23.6118	23.2218	25.3818	25.531	24.6418	S	2			___1	0.760977	0.000342424	70.802	57.617	70.802	-0.34095	154780000	111	C4M0Q3	111	C4M0Q3	C4M0Q3	LTKKKILSRVQVLNTSPCPEEEKTEHEVIKE	1	1244
20.448	20.3951	19.8635	23.7765	24.0051	23.9623	S	2			___1	0.754041	0.00118381	71.98	67.807	69.379	0.34267	47550000	436	C4M0R3	436	C4M0R3	C4M0R3	KPSSYKTTYGSVTNSSPRTKLNTNSPFSSQT	1	1246
23.184	21.7459	24.3905	19.6894	21.4502	21.5051	S	3			___1	1	0.00290769	74.841	64.767	74.841	0.37407	137610000	102	C4M0S0	102	C4M0S0	C4M0S0	RDYRHDDRDSRRDYRSRDDHYRRDYHHDDRR	1	1248
24.928	25.2218	24.5782	25.208	25.4576	25.4154	S	2			___1	0.995232	0.000491449	133.93	112.69	133.93	0.23165	226820000	515	C4M0U4	515	C4M0U4	C4M0U4	TKSSVQKKKIIKKTKSLDDDDNNVIKEVVQK	1	1252
26.4365	26.4524	21.6534	26.6428	27.1896	27.3935	S	2			___1	0.940973	4.35695e-07	128.22	123.88	71.279	0.060978	749180000	100	C4M0U5	100	C4M0U5	C4M0U5	VSSLSPRLDPSHNSHSPRMKKERSWRTAQIF	1	1253
28.216	25.8604	29.6577	28.9138	19.931	30.1167	S	2			___1	0.998781	2.19635e-23	179.12	153.92	144.51	0.22851	3730200000	225	C4M0V2	225	C4M0V2	C4M0V2	QDNRFINPEYKRVVSSNKEERDADRSNSQEE	1	1257
24.057	24.258	23.4817	23.2525	20.1314	24.3799	S	2			___1	0.983044	0.00465634	73.219	48.082	73.219	0.84983	81055000	322	C4M0X1	322	C4M0X1	C4M0X1	KKDMYQELWSFNDKKSVSTIPESKNEEQLNT	1	1262
19.3844	20.5944	21.105	21.5065	21.0617	21.5405	S	2			___1	1	0.028125	68.657	33.116	68.657	0.56897	6029400	188	C4M0X7	188	C4M0X7	C4M0X7	PEKEKEQELINKDKESFEVKEEKPQKIKTKD	1	1265
22.9931	22.9923	22.7268	22.9565	22.8914	23.3354	S	2			___1	0.966865	0.00792347	59.864	44.876	59.864	0.08014	50138000	221	C4M0Y5	221	C4M0Y5	C4M0Y5	IKSRGLEKKQRFTRVSELNNSKTKKNLAQEE	1	1270
19.7827	21.7805	21.7208	22.2327	22.1398	21.983	S	2			___1	1	1.50956e-05	113.25	108.36	40.278	-0.006972	90720000	173	C4M0Y5	173	C4M0Y5	C4M0Y5	KGKTTSSAPLVDNKGSEEMEVVDIARNEISS	1	1270
23.1965	22.9922	23.407	23.3359	23.9008	24.1449	S	2			___1	1	0.00488727	123.75	47.07	123.75	0.51064	73880000	278	C4M0Y5	278	C4M0Y5	C4M0Y5	EETKKSPETNKKEIMSQKVSWMSQRLKSQKK	1	1270
19.6307	23.8335	23.8985	21.8448	21.377	23.3061	S	3			___1	0.875117	8.93324e-05	55.417	51.422	55.417	0.25814	40957000	2	C4M0Y5	2	C4M0Y5	C4M0Y5	______________MSQESDTTTFDTIEAVA	1	1270
21.3715	20.5305	21.4965	20.5129	23.0212	23.6067	S	3			___1	0.930443	0.00727001	57.203	51.461	57.203	0.66748	21287000	66	C4M0Y8	66	C4M0Y8	C4M0Y8	STRSHEPLLFLRKSESHKPQFRLKTHTFDGV	1	1271
21.295	21.2602	22.0394	22.4253	21.9411	24.1389	S	2			___1	0.95973	0.00200391	83.692	67.342	83.692	0.045617	37527000	80	Q06196;C4M0Z4	80;80	Q06196	Q06196	APFQALVREIAQVSKSDLRFQSAAISALQEA	1	1274
21.9146	22.5379	21.6378	21.4736	21.2493	21.064	S	2			___1	1	0.0171534	60.598	50.51	60.598	0.72789	13306000	12	Q06196;C4M0Z4	12;12	Q06196	Q06196	____MARTKGHIERPSNKSAKAVKNVAFKAA	1	1274
23.8863	23.9219	24.2648	20.9768	20.6523	24.4315	S	3			___1	0.999001	0.000126946	77.776	71.649	77.776	0.58171	74183000	15	Q06196;C4M0Z4	15;15	Q06196	Q06196	_MARTKGHIERPSNKSAKAVKNVAFKAAKKM	1	1274
24.6773	24.8844	25.011	24.4076	19.9502	24.8921	S	3			___1	0.989522	0.000110707	88.969	84.488	82.609	-0.2062	238040000	629	C4M0Z8	629	C4M0Z8	C4M0Z8	KQLEQQTKRTSGHTNSSPNLTSTRITEKTES	1;2	1275
21.3839	24.8512	24.998	20.8557	19.8822	26.0077	S	3			___1	0.939898	0.000121109	80.382	75.115	80.382	0.093621	174140000	630	C4M0Z8	630	C4M0Z8	C4M0Z8	QLEQQTKRTSGHTNSSPNLTSTRITEKTESI	1;2	1275
19.9519	23.9247	20.8179	24.7286	25.4106	25.2574	S	2			___1	0.770208	1.50267e-05	100.58	96.237	100.58	1.4038	128430000	594	C4M0Z8	594	C4M0Z8	C4M0Z8	IVFSKPPALPPRRSASTTQALPTVPTRTYPT	1	1275
23.0176	22.5972	22.9043	23.1006	22.6435	20.6267	S	2			___1	0.998277	0.000101245	83.54	75.626	83.54	-0.27188	137800000	101	C4M101	101	C4M101	C4M101	KQVKQNNSNSSSRSISPNSSEFPHDKSPSIK	1	1276
23.5497	24.4974	24.0069	23.7773	24.2661	25.0848	S	2			___1	0.999973	0.0174126	90.104	34.869	90.104	-0.10508	122960000	33	C4M110	33	C4M110	C4M110	RRKSYCINKNITHKKSVDSLKSKNELTKPIK	1	1280
24.249	24.2569	24.375	24.4084	24.6361	24.5557	S	2			___1	0.994134	1.63788e-06	117.48	73.885	117.48	0.11823	134740000	211	C4M116	211	C4M116	C4M116	EQPRNGNTTIVPEKKSNTISQQTKTEPILTS	1	1281
20.4879	22.8504	22.8662	22.1453	22.5852	20.5781	S	3			___1	0.947834	0.0169275	41.218	28.602	41.218	0.38107	26139000	134	C4M123	134	C4M123	C4M123	KVEVPADVVTAPKVTSQKERPFKFLQ_____	1	1283
25.5024	25.9244	25.5002	20.5618	20.743	20.517	S	3			___1	1	1.25001e-16	130.75	127.47	130.75	-0.18631	236800000	198	C4M125	198	C4M125	C4M125	ENVLDEIDNGQLNQQSDDDEELKMTRTEREA	1	1284
27.7	27.2417	26.9342	24.2033	19.3398	23.57	S	2			___1	1	5.42118e-37	196.8	187.74	140.03	0.11751	1488400000	237	C4M143	237	C4M143	C4M143	KRAPKIMTLADLADISADED___________	1	1289
27.3734	27.5717	27.9052	27.5933	27.841	27.612	S	1			___1	0.99989	1.83279e-06	142.04	139.89	142.04	-0.45854	1272800000	119	C4M146	119	C4M146	C4M146	SKRTKIVKSTIKKSCSQEFADL_________	1	1290
20.3184	20.6861	21.1929	19.3267	25.2919	20.7815	S	2			___1	0.998703	0.00515872	92.611	55.267	66.56	-0.67338	55278000	98	C4M177	98	C4M177	C4M177	KHSVDLEKHKMRHRASVGSRNDMFNSFDERK	1	1298
20.4984	20.3057	21.519	20.9269	22.0118	21.4739	S	2			___1	1	0.0420126	55.908	22.646	55.908	1.3088	6222300	85	C4M177	85	C4M177	C4M177	MNYPPPLSISPQSKHSVDLEKHKMRHRASVG	1	1298
24.5709	19.541	24.7977	24.6603	19.9006	20.5978	S	3			___1	0.982035	0.000313331	54.656	52.223	54.656	-0.13232	80600000	308	C4M184	308	C4M184	C4M184	LKNSVNAQRKKRIILSPANSNTISDTDRTPK	1	1301
21.9032	19.6471	21.9719	22.9092	22.2707	21.6662	S	2			___1	0.998155	0.00064134	54.764	44.965	43.946	0.54678	24300000	908	C4M185	908	C4M185	C4M185	SKNEKENEETQPLVPSEEVKESTEVINSTSL	1	1302
20.601	20.0873	23.1095	23.2431	24.065	20.8962	S	2			___1	1	0.000266183	75.143	69.423	41.227	-0.14237	36529000	565	C4M185	565	C4M185	C4M185	VNEIVDVLASKGDEESIEEDHAAIKIGIESA	1	1302
23.9348	24.562	24.5902	24.5492	23.0788	23.9739	S	2			___1	1	1.5196e-05	126.4	121.5	42.908	-0.19583	130680000	889	C4M185	889	C4M185	C4M185	PPKPQRIENFVLDEPSEDNSKNEKENEETQP	1;2	1302
25.0595	25.66	20.6632	25.9308	25.8212	26.2161	S	3			___1	0.960012	1.74586e-06	87.352	83.1	87.352	0.30044	363090000	753	C4M196	753	C4M196	C4M196	TKKPTYVINTKKRKGSVSTGSPYSLENHEEL	1;2	1306
21.4492	20.8518	21.5821	20.0525	19.8771	23.8914	S	3			___1	0.81	1.64974e-05	75.539	72.004	53.481	-0.85928	78109000	758	C4M196	758	C4M196	C4M196	YVINTKKRKGSVSTGSPYSLENHEELEVRRN	1;2	1306
20.1757	21.3768	21.8616	23.0312	23.5487	22.6664	S	2			___1	0.964915	0.0184333	91.069	83.718	91.069	0.86476	27500000	724	C4M196	724	C4M196	C4M196	YEELISPQTRSRSRSSSFAQRFNISLSSETK	1	1306
22.2833	22.8002	23.3309	20.6312	20.5145	20.8279	S	2			___1	0.99842	0.0258841	72.879	72.879	72.879	-0.14734	22959000	725	C4M196	725	C4M196	C4M196	EELISPQTRSRSRSSSFAQRFNISLSSETKK	1	1306
24.4817	24.7885	24.3756	25.7231	25.2778	21.0078	S	2			___1	0.999992	9.3317e-05	145.77	132.61	145.77	-0.36487	170240000	160	C4M196	160	C4M196	C4M196	IECPLLYSQRTINDYSPIDLEHDTEKFNIKC	1	1306
24.5062	24.5026	24.3324	25.1802	25.3154	21.7623	S	2			___1	0.996746	0.000119947	91.076	72.244	91.076	-0.19772	148490000	459	C4M198	459	C4M198	C4M198	LTELYSHSSLDPKKHSPPSLDLPLEKKKLI_	1	1307
21.098	23.6955	23.7773	20.1602	19.9317	20.09	S	2			___1	0.999068	0.00468555	41.695	38.834	41.695	-0.25171	30250000	151	C4M1C7	151	C4M1C7	C4M1C7	HKHQGKGKEKYSLLDSEVRDDGDF_______	1	1317
21.3022	22.7319	22.4385	22.9067	23.8195	23.3415	S	2			___1	0.998132	0.000773295	82.202	52.658	82.202	0.37396	48533000	7	C4M1C8	7	C4M1C8	C4M1C8	_________MSDAQHSPSKDIPKEPAKDPVK	1	1318
25.1982	24.6313	24.9782	26.0366	25.3362	24.8684	S	2			___1	0.97214	5.81535e-33	183.64	177.14	88.565	-0.019749	418060000	2	C4M1D4	2	C4M1D4	C4M1D4	______________MSDSEKPVIIQEEQPKE	1	1319
24.4489	23.9415	24.1504	21.0786	21.3203	19.6733	S	2			___1	1	1.38328e-05	102.52	98.141	102.52	-0.60502	57632000	168	C4M1D8	168	C4M1D8	C4M1D8	ASFLEDDIKPRNSELSIDEGEKRLLEMKNGI	1	1320
22.074	22.2095	19.614	20.9206	20.0556	20.9008	S	3			___1	0.939989	0.000436563	47.082	43.648	47.082	0.1172	10354000	154	C4M1D8	154	C4M1D8	C4M1D8	VEKYTKRFGDEGLTASFLEDDIKPRNSELSI	1	1320
24.2633	24.3141	24.4685	25.8949	26.0278	25.2587	S	2			___1	0.999894	7.32837e-06	109.72	81.551	109.72	-0.0090808	235170000	1327	C4M1E0	1327	C4M1E0	C4M1E0	LGKWAKEDFASKKRLSVDQTQVIESNKMIDS	1	1321
22.0098	21.3855	21.142	23.4096	19.254	22.5017	S	2			___1	0.995944	0.000628628	62.162	59.849	62.162	0.34419	26358000	219	C4M1E8	219	C4M1E8	C4M1E8	NEDVGKVLQQAHQIDSLAQSQ__________	1	1325
21.7351	21.1786	20.8142	22.1515	20.464	19.9772	S	2			___1	0.999999	0.00052709	65.105	59.893	65.105	-0.28016	12367000	223	C4M1E8	223	C4M1E8	C4M1E8	GKVLQQAHQIDSLAQSQ______________	1	1325
24.6488	24.5112	24.2002	24.4551	25.177	20.9501	S	2			___1	0.99999	0.00647029	77.894	53.961	77.894	-0.16826	130420000	442	C4M1F1	442	C4M1F1	C4M1F1	VVRGWFGGEVMERDKSLDLNNTKLGEEVYNN	1	1326
22.0095	22.3631	22.0901	19.9781	21.1968	20.1049	S	2			___1	0.980932	0.000100742	69.485	59.706	69.485	-0.28967	24300000	12	C4M1F4	12	C4M1F4	C4M1F4	____MEETQQAQSNDSRHIEVKREERRGDKI	1	1327
32.0759	32.1083	32.0745	32.5775	32.6028	33.0423	S	2			___1	1	3.96418e-107	237.34	199.68	201.09	-0.34666	43526000000	10	C4M1H2	10	C4M1H2	C4M1H2	______MSDKKPKHKSQDEEKEVEKTDKKKA	1	1331
25.6463	25.3948	25.6717	24.7503	25.2495	24.2754	S	2			___1	1	0	323.2	271.08	225.54	0.40502	43795000000	34	C4M1H2	34	C4M1H2	C4M1H2	KTDKKKAKKEETEEESEEKKVIHKDKKGIKK	1;2	1331
20.1392	19.5463	20.8562	23.9342	24.3192	23.9569	S	2			___1	0.972997	0.00111975	40.098	37.285	40.098	-0.45019	53244000	509	C4M1I0	509	C4M1I0	C4M1I0	TKETQTTETDTQQDESDELEKKVKKTKKARK	1	1335
26.9912	26.3496	26.1565	25.8381	27.5603	26.8425	S	3			___1	0.998613	5.32289e-25	169.72	167.83	122.39	-0.54279	2620200000	489	C4M1I0	489	C4M1I0	C4M1I0	IKSETKMPEEVEEEDSDDSHTKETQTTETDT	1	1335
27.5013	27.522	27.4593	27.0269	28.3438	27.49	S	3			___1	1	7.19386e-146	261.59	226.07	40.693	-0.038137	5566100000	239	C4M1J4	239	C4M1J4	C4M1J4	LNEESKSEKKEDNDHSFEEQKEELRRMSIEI	1	1339
24.6954	25.4565	25.1391	21.7589	21.8517	20.2539	S	3			___1	1	1.29784e-07	70.718	66.078	56.854	0.55098	110640000	41	C4M1J4;B1N4Z1	41;41	C4M1J4	C4M1J4	SKSQNSLKGLIEPDESEDIDVDIDHDDIEQD	1	1339
25.3988	19.577	21.1963	25.2944	25.9685	26.4005	S	2			___1	0.999983	0.00819697	117.84	25.347	117.84	0.10089	239630000	94	C4M1J4;B1N4Z1	94;94	C4M1J4	C4M1J4	APSITEREVRLNSIRSKQDVLCVNGVMDELK	1	1339
23.378	23.4961	22.2053	22.643	19.3593	22.9385	S	2			___1	0.999995	0.00213131	111.63	73.327	111.63	2.5112	121130000	55	C4M1M2	55	C4M1M2	C4M1M2	ICGLKKKRKEKHHKHSHNITEKKEQKKEEKE	1	1348
23.5254	23.312	23.5104	23.5068	24.3509	24.3317	S	2			___1	0.999009	0.00283499	79.283	68.696	79.283	-0.78136	88867000	597	C4M1Q4	597	C4M1Q4	C4M1Q4	LRPPKSNPRHGSFSMSPKGTPRQPANITVVL	1	1353
26.114	25.9305	26.5201	26.0099	26.5296	26.8904	S	2			___1	0.999334	1.15897e-08	143.4	85.848	122.98	0.20051	521670000	44	C4M1Q6	44	C4M1Q6	C4M1Q6	FPEHTKIPQRSKHSLSPTTKALKPQRPSKKK	1	1355
24.389	24.4519	23.838	18.7397	24.6972	20.5391	S	2			___1	0.999995	0.0065213	65.157	59.054	64.224	-0.30874	87552000	26	C4M1Q6	26	C4M1Q6	C4M1Q6	SDKVLEPKLASEERKSCPFPEHTKIPQRSKH	1	1355
23.489	23.5575	23.9226	23.8499	23.6155	24.0103	S	2			___1	0.864173	0.0194655	85.676	85.676	81.296	0.33122	101030000	179	C4M1R7	179	C4M1R7	C4M1R7	SRSRSTSRSRRRHYYSSERGRSYSRRRSYSR	1	1357
24.65	24.8896	24.2316	25.8727	26.0869	25.4655	S	3			___1	1	8.50247e-06	111.11	98.479	60.062	-0.064178	1196300000	502	C4M1R9	502	C4M1R9	C4M1R9	GIKDEIKEEENDIEQSVHEDQKNIEEIEVDG	1	1358
23.2871	23.3106	23.3814	20.9774	20.5687	20.0939	S	2			___1	0.999752	3.71588e-05	80.236	75.478	80.236	-0.3211	61942000	2	C4M1T5	2	C4M1T5	C4M1T5	______________MSYEGEGMSNLFYINDY	1	1360
24.0347	23.669	19.2629	20.9028	20.3998	21.9717	S	2			___1	0.935872	0.000933548	55.437	48.2	55.437	0.22826	30523000	210	C4M1T6	210	C4M1T6	C4M1T6	KEKMEKITKVLGRRESIGSIADLLTAKTESD	1	1361
20.029	21.2463	21.527	20.847	26.2561	25.478	S	3			___1	0.999986	0.00112305	55.011	43.635	55.011	-0.14971	126880000	40	C4M1U7	40	C4M1U7	C4M1U7	WHNICFNQYYKKKRQSDADRINAEYRKVADV	1	1365
23.6025	23.8583	19.9912	20.5337	24.7511	24.2299	S	3			___1	0.850544	8.14576e-05	50.783	49.785	48.286	-0.07775	75859000	786	C4M1V2	786	C4M1V2	C4M1V2	LSDEEVGGKRKGDNISPNYDTHVSAFDTTAT	1	1367
22.5266	22.1612	22.9901	22.7892	22.7693	22.3654	S	2			___1	0.926673	0.000331527	75.533	70.402	75.533	0.59543	38863000	141	C4M1V2	141	C4M1V2	C4M1V2	LRSFSRIAEDETNQTSELSTLRSNVTDPEGY	1	1367
20.2839	20.8125	22.0302	23.425	23.3138	22.6933	S	2			___1	1	0.000758912	71.08	64.998	62.94	-0.019692	77140000	772	C4M1V2	772	C4M1V2	C4M1V2	KKFSLAAQKRRMSELSDEEVGGKRKGDNISP	1;2	1367
25.9833	25.9248	26	26.5253	26.3248	26.0808	S	2			___1	1	0.00050185	65.423	48.676	65.423	0.012672	448760000	63	C4M1V3	63	C4M1V3	C4M1V3	TVQIPEEIKAQLNEESEENEEVIEKRFTQEL	1	1368
20.6069	21.4922	20.4966	23.1947	23.2353	23.3268	S	2			___1	0.951391	0.0279266	56.404	46.375	56.404	0.26293	29997000	374	C4M1X5	374	C4M1X5	C4M1X5	SVDEFYNKIGRKAKYSSDEEYKEAIEEEIKE	1	1377
24.153	24.4296	24.2133	24.3952	24.611	26.2161	S	2			___1	0.988768	1.87233e-26	180.64	155.71	180.64	0.18411	188990000	2	C4M1Y3	2	C4M1Y3	C4M1Y3	______________MSDTKETVPTNNEEKLD	1	1378
25.3121	26.395	26.3111	26.2992	27.0768	27.401	S	2			___1	0.997736	0.00679415	98.156	59.589	91.313	-0.37718	614530000	110	C4M1Y4	110	C4M1Y4	C4M1Y4	HHQESLQMLSFKRSESPITRTQLSPRTITTK	1	1379
24.0621	27.2664	27.1339	26.9031	25.4658	26.6193	S	2			___1	0.989914	3.37258e-10	115.42	102.25	115.42	-0.10371	1518200000	152	C4M1Z7	152	C4M1Z7	C4M1Z7	MEKPLFSNAVEEVDGSDDTRVKKKEYQSEEE	1	1380
20.498	22.7573	20.8507	22.1844	22.205	21.8056	S	2			___1	1	1.52875e-93	228.62	205.67	228.62	0.22306	260740000	164	C4M1Z7	164	C4M1Z7	C4M1Z7	VDGSDDTRVKKKEYQSEEERYSNFSDNYGDD	1	1380
25.1262	25.2016	25.55	24.2314	24.9093	24.5575	S	2			___1	0.950958	2.10904e-05	100.4	100.4	89.624	0.052937	229460000	210	C4M1Z7	210	C4M1Z7	C4M1Z7	SDDEEKKEAKSRKRLSSSSQPAPRKELMNLI	1	1380
24.2616	24.0914	24.0938	19.9333	24.1923	24.3896	S	3			___1	0.840879	0.000679454	91.961	60.364	70.563	-0.38197	469790000	213	C4M1Z7	213	C4M1Z7	C4M1Z7	EEKKEAKSRKRLSSSSQPAPRKELMNLIIEK	1	1380
22.305	22.3246	22.1158	21.5805	23.0157	22.8718	S	2			___1	0.816436	0.00564283	56.569	51.74	56.569	-0.77696	31135000	62	C4M207	62	C4M207	C4M207	EQKGSVIEQKDFPEESPSGRKSDEKRLSSQS	1	1381
24.9147	21.2213	25.0135	20.5198	24.9399	25.9826	S	3			___1	0.990053	0.00029863	66.022	58.726	66.022	0.11127	179290000	68	C4M207	68	C4M207	C4M207	IEQKDFPEESPSGRKSDEKRLSSQSSEKLSS	1	1381
24.2309	24.4489	24.7252	24.3391	24.11	24.6516	S	2			___1	0.999181	2.97412e-10	159	144.19	124.51	0.42591	189050000	151	C4M207	151	C4M207	C4M207	ESKEKDTAKEQEITESKEEKKEEIKDTVETT	1	1381
24.0265	23.5444	24.015	23.8426	24.4783	24.4078	S	2			___1	0.999956	0.000415857	128.08	76.553	128.08	0.29484	106950000	130	C4M211	130	C4M211	C4M211	KSEKRKSVVAPKKPLSPASKKIVRIGGVEKS	1	1382
23.2838	23.5183	23.1451	23.581	23.3577	23.9366	S	2			___1	0.999995	0.000170462	79.837	69.069	79.837	-0.76074	219650000	102	C4M211	102	C4M211	C4M211	GYTIVQNKLSPEMEDSLVIEKQQLAKSRKSE	1	1382
23.8111	23.6742	24.1335	24.276	24.0595	24.0953	S	3			___1	1	0.00179595	93.345	78.666	41.48	-0.62243	548660000	1318	C4M216	1318	C4M216	C4M216	TPQRRAFFARRNPRQSLDNQ___________	1	1384
23.316	23.511	23.1961	26.2781	26.1615	20.8971	S	3			___1	0.951344	1.65944e-06	87.802	81.838	87.802	0.10625	248040000	1043	C4M216	1043	C4M216	C4M216	FNRTKSPKIFSSKTTSPGLTHVTGAHDNIQP	1	1384
20.6972	20.8335	21.1098	22.9783	23.2757	23.8951	S	2			___1	1	0.008575	93.096	86.861	93.096	0.33056	34019000	288	C4M219	288	C4M219	C4M219	DMRMSIRMSREEPYNSRRYMPRPRSRESVSQ	1	1385
20.6894	20.6662	20.3377	25.0026	25.5224	20.2552	S	2			___1	1	0.0329707	47.187	43.795	47.187	-0.52756	86490000	28	C4M237	28	C4M237	C4M237	TTEPPQFLSTKDGFMSPRVSLASFPNQEFSS	1	1393
20.5683	20.3057	20.815	25.2964	26.072	25.9773	S	2			___1	0.999904	0.0196518	53.981	44.469	53.981	-0.37856	177810000	366	C4M237	366	C4M237	C4M237	QYKYENIRFKSIKRRSEEILAPTVKRIYEEL	1	1393
25.5784	25.9153	25.8483	25.5026	25.4452	25.5354	S	2			___1	0.972673	1.01102e-07	156.49	152.37	129.05	0.12532	336570000	12	C4M237	12	C4M237	C4M237	____MMSKKAHHRSLSTTEPPQFLSTKDGFM	1	1393
22.2036	23.111	22.8243	18.9367	21.5472	21.0446	S	2			___1	0.999937	2.60701e-05	92.01	85.237	88.872	0.49316	23981000	96	C4M257	96	C4M257	C4M257	KPTKSTISLVHNLDMSDEEIEKIRSHTPRMV	1	1396
24.7139	24.2375	23.8345	24.2641	24.0081	24.7239	S	2			___1	0.93815	0.00756526	73.927	31.896	73.927	1.2061	126990000	25	C4M260	25	C4M260	C4M260	PLRPTTNYITKVSRVSEDSLKSRKIKLLSAL	1	1398
21.706	21.5181	21.1545	21.9209	22.6829	22.738	S	2			___1	0.99969	0.000813151	57.525	51.249	57.525	0.57405	26458000	549	C4M268	549	C4M268	C4M268	KIEKQCHTPRRIRAVSFDGQTINKPIHRSRS	1	1402
20.1566	22.8539	23.5596	23.5442	24.1204	23.5452	S	3			___1	0.996241	5.61449e-08	151.87	133.97	114.79	0.0065986	200740000	566	C4M268	566	C4M268	C4M268	DGQTINKPIHRSRSKSCGHSGSLGTIEATES	1;2	1402
22.792	22.8524	21.5883	21.04	20.8951	20.9825	S	2			___1	1	0.000205802	80.412	71.666	80.412	-0.75209	14835000	60	C4M281	60	C4M281	C4M281	KSSPLFLNEGLNENESPRRRNTIKKLTDVIK	1	1404
21.9241	21.6569	21.5776	23.0746	20.2556	20.6099	S	2			___1	0.999503	0.00794364	42.314	24.241	42.314	1.0971	15943000	75	C4M285	75	C4M285	C4M285	ELEKDSRQKVEELRGSPLEVSKLHEMIDDHH	1	1406
20.4308	21.0164	19.7364	21.6004	22.2274	22.1071	S	2			___1	1	0.0159604	68.224	52.07	49.418	-0.24517	12607000	2	C4M286	2	C4M286	C4M286	______________MSKEVVNRGESQANQYF	1	1407
26.8521	20.9787	25.954	19.8859	26.3486	25.6886	S	3			___1	1	9.64963e-05	94.007	83.555	73.802	-0.44799	539760000	247	C4M290	247	C4M290	C4M290	ERSSERNESNRLKRSSQIQEQIRKYEELAKS	1;2	1408
24.6267	24.7114	25.0189	25.1878	23.8097	24.8096	S	2			___1	0.999994	0.000154202	75.764	68.86	75.764	0.14075	239640000	149	C4M291	149	C4M291	C4M291	QGRLLKEFHQKADEMSEDDDLLITKQKPEPI	1	1409
23.9659	23.8549	24.4271	25.3651	25.5019	25.7002	S	2			___1	1	0.00605262	106.4	93.022	106.4	-0.049278	199370000	307	C4M295	307	C4M295	C4M295	PKKVTTNTPKPATAKSVVQKPPKIEKNLNKW	1	1410
26.891	26.4122	22.3759	26.015	26.3974	26.888	S	2			___1	1	0.0188565	67.881	31.64	54.066	0.25654	503790000	238	C4M2B6	238	C4M2B6	C4M2B6	VEKKEEDKEDKIHEESNIKLVENPLKGMSGY	1	1419
20.9945	20.549	20.7021	21.7884	21.7982	20.1721	S	2			___1	0.78165	0.000860102	44.925	42.623	44.925	-0.87681	12598000	516	C4M2C2	516	C4M2C2	C4M2C2	EVDIKIEVKDEENDPSLLSQHLEQRNDESSE	1	1421
23.3051	20.9635	23.7294	20.993	22.9272	22.6137	S	2			___1	1	2.86304e-06	117.03	91.047	58.04	0.73146	102790000	57	C4M2C4	57	C4M2C4	C4M2C4	SLGGKIPEPKKEEPKSEEKPMEEEKKEEETA	1	1423
27.612	28.2026	27.8734	27.7953	28.0366	27.687	S	2			___1	0.998643	1.48357e-125	213.94	185.99	213.94	0.29429	4168900000	62	C4M2C9	62	C4M2C9	C4M2C9	IIKEKQKHLKTDEITSPKTEKTQKEIKTKSD	1	1425
23.451	20.6079	22.5993	22.8959	23.0102	23.4046	S	2			___1	0.993778	0.0037394	66.215	57.728	66.215	-0.34907	45177000	150	C4M2D4	150	C4M2D4	C4M2D4	NGSKFCPNCGEKIIESNPTTTQKKEESKQEE	1	1428
24.4699	24.4648	24.4943	22.2666	23.4897	23.0783	S	2			___1	1	1.09193e-17	166.7	101.47	77.597	0.24902	479130000	183	C4M2D4	183	C4M2D4	C4M2D4	KEEKKKPKENIKKEESKENIKKEEPKEEHSC	1	1428
26.6334	26.954	27.0084	26.3991	26.8375	26.7406	S	2			___1	0.997017	2.22836e-11	145.83	101.88	145.83	0.066482	689650000	84	C4M2D4	84	C4M2D4	C4M2D4	QPFLQLVARPNKSKKSTPSTPAKLVVTPTTS	1	1428
23.6607	22.9706	22.5422	25.8268	25.8394	25.0225	S	2			___1	1	2.27984e-06	134.04	111.72	87.863	0.070661	181220000	125	C4M2E1	125	C4M2E1	C4M2E1	KIDNENKRKEIEQIKSLNEKILINQVIFEEK	1	1429
19.7996	21.5209	19.7174	22.8601	23.5162	20.777	S	3			___1	1	0.00493708	60.157	38.164	51.135	0.21978	22619000	287	C4M2E1	247	C4M2E1	C4M2E1	PKLIESKPIEKKPVESKPIEKKPVEIKPIKP	1	1429
26.2216	26.8214	26.1678	27.9972	28.1412	28.2884	S	2			___1	1	0.00501388	88.163	43.549	88.163	-0.38635	1164000000	277	C4M2E1	277	C4M2E1	C4M2E1	PKSIEIKPIKPKLIESKPIEKKPVESKPIEK	1	1429
21.6915	21.6943	19.5365	22.0018	22.4551	22.1907	S	2			___1	0.999179	0.00154245	56.882	53.347	56.882	0.062581	15767000	304	C4M2E1	304	C4M2E1	C4M2E1	PIEKKPVEIKPIKPKSIEIKPSNELLECPVC	1	1429
21.6149	21.042	20.64	23.0934	23.6932	23.6673	S	2			___1	0.999983	0.00189054	96.745	19.682	96.745	0.13363	35836000	63	C4M2E5	63	C4M2E5	C4M2E5	VNDLLDRFLVEDEKKSFEDNTIKHDEKDDID	1	1433
21.3475	21.8031	21.6187	20.3568	20.7074	20.8719	S	3			___1	0.951962	0.000153865	42.468	40.18	42.468	-0.7231	8798500	337	C4M2F6	337	C4M2F6	C4M2F6	GSIHPLPSSISSLHDSP______________	1	1438
26.6017	26.5396	26.0761	26.637	26.5745	26.9053	S	3			___1	1	2.7784e-06	104.38	99.174	55.453	0.95419	742790000	75	C4M2G3	75	C4M2G3	C4M2G3	LHEKQQPVDDMDIEGSDDKKHKSSDSSSEEK	1	1440
20.5844	20.1354	20.6456	21.9401	22.198	20.6924	S	2			___1	1	2.65069e-53	155.06	151.09	91.618	0.5266	56265000	164	C4M2I3	164	C4M2I3	C4M2I3	KAIVMTAKDLENEEISSEEKSEEHQD_____	1;2;3	1446
28.7999	28.8369	28.4647	28.5732	28.4675	28.8206	S	2			___1	1	6.21025e-06	128.06	121.79	126.16	-0.37161	2911200000	510	C4M2K2	510	C4M2K2	C4M2K2	KQQLKQDQRGGTYNESCEEEEKKENLEDFEN	1	1451
25.1252	25.0785	24.8447	25.4127	25.3359	25.3815	S	2			___1	0.999996	4.54285e-12	163.41	159.8	163.41	-1.6077	246970000	400	C4M2K3	400	C4M2K3	C4M2K3	PNQSSGNSYRQNQIDSDDEDEYSRGNGECTQ	1	1452
27.2584	27.5263	27.3028	27.2166	28.0597	27.8722	S	2			___1	0.998758	2.60535e-05	115.29	95.083	101.39	0.24067	1200800000	309	C4M2K9;B1N3M9	309;309	C4M2K9	C4M2K9	NDKETSDLPIFRELVSPASEKKK________	1	1453
23.3909	23.3261	23.883	22.309	23.4929	23.3651	S	2			___1	1	9.84267e-05	94.569	88.43	94.569	0.04509	337340000	122	C4M2L4	122	C4M2L4	C4M2L4	TFKAKIHRKRKNEDVSQEEEEHIHKRLAEEN	1	1454
24.0218	23.9131	23.6181	20.8535	22.1886	21.1731	S	3			___1	0.982439	6.43608e-08	73.936	72.361	57.443	0.92554	145920000	199	C4M2L9	199	C4M2L9	C4M2L9	SLSTLPQHYSNEPIISPRSTRREIRATNSSA	1;2	1456
26.8768	26.0126	27.4054	25.6387	26.2198	26.9699	S	2			___1	0.969739	0.00383046	110.54	74.116	110.54	0.11175	687920000	11	C4M2M6	11	C4M2M6	C4M2M6	_____MSVFSHKRKSSFVRDSKDKEKGRDEE	1	1458
24.1489	20.1603	24.3303	25.31	24.7458	20.2008	S	3			___1	0.834175	0.000212803	59.372	58.56	53.037	0.53258	113880000	20	C4M2N2	20	C4M2N2	C4M2N2	SEIAVEYHGAHKGNCSQSVAYGYSEVTGNRK	1	1459
23.3982	21.3587	23.2932	22.2107	20.144	20.4055	S	2			___1	1	0.01591	54.784	37.118	40.015	-0.27648	31424000	313	C4M2Q3	313	C4M2Q3	C4M2Q3	IKRCSNGSVEQFIKNSDPIDENKQGLVHEIN	1	1468
23.7284	23.79	23.2838	24.0372	23.2219	23.221	S	2			___1	0.843617	3.09187e-09	158.53	151.75	158.53	0.57407	85551000	153	C4M2Q4	153	C4M2Q4	C4M2Q4	VPSKSASLQLNELSSSQPISTKEESQEFMFK	1;2	1469
20.3992	21.6751	21.7751	22.2916	22.7122	23.506	S	2			___1	0.994082	0.000171715	70.449	65.435	70.449	0.75526	27267000	583	C4M2Q5	583	C4M2Q5	C4M2Q5	LVASCRRATEKDLRLSLQYNPEDNIIGSQKT	1	1470
30.014	29.7429	29.5796	20.3606	19.8283	20.565	S	2			___1	0.878999	0.00557999	97.138	89.173	92.781	-0.033571	4333200000	132	C4M2R4	132	C4M2R4	C4M2R4	KGIDRRGNIFSKRESSRFDNRRGEYNGYDKF	1	1472
19.8576	20.0925	19.9372	22.6049	22.9462	23.1368	S	2			___1	1	0.00683983	90.913	49.514	67.385	-0.62539	23684000	24	C4M2R6	24	C4M2R6	C4M2R6	IALATAEDIYSPFKRSCVIQNRINTITAQTK	1	1473
24.6777	21.3668	24.9911	24.0497	24.5466	25.0692	S	2			___1	1	1.32418e-05	95.854	90.313	95.854	0.2874	137260000	181	Q9BLE3;C4M2S0	181;181	Q9BLE3	Q9BLE3	LIQIYKKKNATLKNDSVPSDNSKPKTEEKVD	1	1474
23.9078	23.6652	23.2704	24.1429	24.2151	24.0988	S	2			___1	0.812693	0.000114567	94.281	87.595	83.758	0.15871	105840000	19	C4M2S2	19	C4M2S2	C4M2S2	SLYNISRSTSDLFIGSPSISKKIIFSNKKKQ	1	1476
20.5057	20.9165	23.8579	23.8228	24.5119	24.3155	S	3			___1	0.999992	0.00154931	72.209	58.441	72.209	-0.4031	74842000	77	C4M2S3	77	C4M2S3	C4M2S3	TQSKLKAEDIFNKVKSADFATSHKYDKELVE	1	1477
22.2367	22.0815	22.3083	21.8285	23.5882	21.9958	S	1			___1	0.805547	0.00217787	93.649	34.668	93.649	0.62922	35091000	2	C4M2S3	2	C4M2S3	C4M2S3	______________MSATIEELKTCSNQQEF	1	1477
27.4802	27.8014	27.9192	26.2869	26.7659	26.9241	S	3			___1	0.978894	4.13653e-09	134.61	123.86	120.84	0.1837	1277900000	15	C4M2S6	15	C4M2S6	C4M2S6	_MEVLKSNKNNDKRKSTGSTIQKEEENEKKQ	1	1478
22.998	23.1903	21.945	21.1506	20.1315	21.0851	S	2			___1	1	0.00353656	79.492	63.902	79.492	0.15071	21986000	637	C4M2S9	637	C4M2S9	C4M2S9	LKKGQSINFLIEKRKSEEQLEEIKKSQNLQF	1	1480
24.1473	24.2119	23.8635	24.0925	24.2405	24.1753	S	2			___1	0.999997	1.23415e-06	129.01	112.09	129.01	1.2891	109930000	546	C4M2S9	546	C4M2S9	C4M2S9	LQTLQLEYLIDNKVNSQNTSNELTKMNEEKI	1	1480
23.0157	22.7581	22.657	23.8171	21.5459	23.115	S	3			___1	0.897081	0.00104252	58.246	45.451	57.148	-0.66249	79574000	31	C4M2T1	31	C4M2T1	C4M2T1	EEIKKEEAIEKRTTESMQEEEIKKKEEELKK	1	1482
24.8513	20.7865	25.0315	24.1854	25.0513	24.151	S	3			___1	1	1.0122e-38	192.63	180.59	84.689	-0.081467	227160000	1423	C4M2T6;B1N5N5;C4MAW0;B1N5X7	1423;444;524;114	C4M2T6	C4M2T6	EEEIEEGKDNNKEEGSMEEDKEEEDKEEENM	1	1483
26.2844	26.3028	26.451	27.4555	27.7551	20.6345	S	2			___1	0.99371	3.92605e-05	119.54	100.27	94.569	0.097681	666840000	13	C4M2U5	13	C4M2U5	C4M2U5	___MVNIEIVLPKSKSPALEPVAPKQKPQPT	1	1484
24.2551	23.8964	24.4522	23.5685	23.5628	20.2502	S	2			___1	0.999997	0.00028752	73.928	70.844	73.928	0.41279	83421000	138	C4M2V4	138	C4M2V4	C4M2V4	SDEKTFSSNNEGGYFSPRSSRYITSICVTPK	1	1487
26.0417	26.0719	26.2243	26.0416	26.0742	25.672	S	2			___1	0.999317	1.52965e-37	194.59	182.06	194.59	0.16454	3907900000	105	C4M2V7	105	C4M2V7	C4M2V7	EENKEESSLNKNDELSEETKEKSD_______	1;2	1488
24.2711	24.3764	24.4187	25.2977	25.3812	25.2788	S	2			___1	0.999645	0.00111403	88.092	81.045	88.092	-0.14494	433030000	134	C4M2W2	134	C4M2W2	C4M2W2	YLDSLKTKGIPESIMSPKIQTPMASSPSSNN	1	1490
22.8985	23.3836	23.0978	21.724	23.8327	23.8422	S	2			___1	0.932616	5.12543e-05	94.673	76.049	76.156	-0.059153	57719000	353	C4M2W7	353	C4M2W7	C4M2W7	SKYGTNTRGMSTTTRSLTTINGGNNANKTIG	1	1493
21.1472	20.1129	20.7644	25.2364	26.0311	25.7696	S	2			___1	0.999252	0.0434714	55.721	40.709	55.721	0.12361	165300000	100	C4M2W9	100	C4M2W9	C4M2W9	MIQKKDGQYKITNWKSPKIMCTNEGGVFFVT	1	1494
23.9548	23.3789	23.6116	23.7326	24.0327	24.1419	S	2			___1	0.808771	0.00727917	53.3	47.197	53.3	0.59248	89597000	148	C4M2W9	148	C4M2W9	C4M2W9	QAQIEEITKQFAAPASTEEKKEEEVKEEKKE	1	1494
22.9528	23.9457	23.7505	21.5089	20.0739	21.039	S	3			___1	0.976984	3.26938e-06	53.197	51.929	53.197	0.16624	47087000	503	C4M2X2	503	C4M2X2	C4M2X2	NKSVDQMSINHLAVASLPNSNIILGSSNEKN	1	1495
21.5251	22.0525	22.0375	22.7306	22.9721	22.6543	S	2			___1	1	0.000355351	72.359	68.419	53.168	-0.061068	33461000	333	C4M2X6	333	C4M2X6	C4M2X6	TGKKTIKKKKMGVAQSAFFAHENEEKANAML	1	1497
20.1289	23.7674	24.3028	26.2449	19.8035	20.9258	S	3			___1	1	3.07005e-05	81.157	63.592	81.157	0.17588	173510000	208	C4M2Z2	208	C4M2Z2	C4M2Z2	NYGEGDQRLIENKIKSPPNEEINNEIKEETK	1	1505
25.0239	25.0867	25.2311	24.5796	24.3952	24.566	S	2			___1	1	0.00249673	113.03	82.967	88.596	-0.046787	181110000	402	C4M2Z2	402	C4M2Z2	C4M2Z2	SKRFESKVKKEKINESKEERIEDKFEQPTKR	1	1505
20.5599	21.3429	20.9531	22.0855	21.3299	22.1711	S	2			___1	0.999888	0.000668226	47.68	37.327	47.68	-2.2044	11832000	255	C4M2Z2	255	C4M2Z2	C4M2Z2	HRDSQQKNETSNPRKSQLQETEDSESIAFKL	1	1505
24.4543	23.4447	23.5424	23.3506	22.755	22.905	S	2			___1	1	0.000872584	60.307	56.557	40.493	-1.0038	202670000	135	C4M2Z5	135	C4M2Z5	C4M2Z5	YTIGDDIDKRIKRSKSMPIIFFEEDNDKEEE	1	1507
25.4033	25.0996	25.2456	26.2755	26.7789	26.0586	S	2			___1	1	5.82947e-06	148.57	136.93	137.21	0.17858	386380000	424	C4M304	424	C4M304	C4M304	NEKQQIKKEESMMRKSGNFENISEQTKIGLL	1	1510
24.8703	24.8367	25.3177	23.7556	21.0003	24.1799	S	2			___1	0.999964	8.28234e-05	82.367	77.395	70.072	-0.52873	320780000	308	C4M306	308	C4M306	C4M306	LAGLTPTVIDKTLKESKEVTDEGCNENEEMK	1	1512
25.8182	26.2297	25.5023	20.973	26.6298	21.2317	S	3			___1	0.993843	4.21702e-07	142.45	138.38	142.45	0.54063	289220000	59	C4M316	59	C4M316	C4M316	NLSQQSSTGASQRSSSTSTNPSHPQQNAQTL	1	1514
22.1243	22.356	22.5507	21.0096	21.2164	21.1039	S	2			___1	0.999998	0.0125435	79.07	59.807	79.07	-0.81679	40316000	376	C4M320	376	C4M320	C4M320	DGYGAIGVSLRLSEMSPKKKEGYLIKTSTPK	1	1515
22.242	22.2238	22.5531	22.0316	21.9992	21.9542	S	3			___1	1	1.39757e-109	242.01	192.38	41.422	-0.11016	12966000000	410	C4M324	410	C4M324	C4M324	NESVESSQITKKELDSDEEQKELERQIQLQL	1	1517
25.5096	26.3168	26.3081	26.3263	28.0208	29.4634	S	2			___1	0.999469	0.000927466	120.32	120.32	120.32	0.13098	2620700000	778	C4M324	778	C4M324	C4M324	PAAPAALPPKHHQSLSPKTSSQTQLQTTPAA	1	1517
22.6632	23.138	22.9757	23.6337	20.1874	22.3386	S	2			___1	0.999982	2.61208e-06	92.147	88.114	92.147	0.1742	42440000	532	C4M324	532	C4M324	C4M324	EINDENKKPTTTHRNSLNNFSNIEENNFDEE	1	1517
22.2179	21.4598	22.7689	23.099	22.7786	22.4102	S	2			___1	0.984489	1.11466e-05	97.69	92.049	97.69	0.40443	33779000	397	C4M324	397	C4M324	C4M324	KLKEPIKTNEINNNESVESSQITKKELDSDE	1	1517
20.8677	24.1948	24.1815	24.0671	25.3461	25.1831	S	2			___1	0.99351	0.0302971	67.997	39.185	63.091	0.25638	136550000	134	C4M330	134	C4M330	C4M330	RYLIPRYQATLERRKSPTIDEIKQLPSTNYC	1	1518
20.1754	19.4474	20.198	26.0506	26.6996	20.6328	S	2			___1	0.837612	2.75895e-14	164.68	155.03	164.68	-0.20473	178500000	183	C4M332	183	C4M332	C4M332	GKLGIADVNAIAQSKSSQSLYNAQVRGAGRN	1	1519
20.9265	20.7034	21.8626	19.463	23.1856	21.978	S	2			___1	0.998153	0.00378798	66.004	58.438	66.004	-2.0141	14076000	186	C4M332	186	C4M332	C4M332	GIADVNAIAQSKSSQSLYNAQVRGAGRNCQA	1	1519
19.6851	24.308	20.8049	23.5527	24.4497	24.647	S	2			___1	0.964292	0.00292769	61.409	47.326	61.409	-1.1627	99823000	134	C4M332	134	C4M332	C4M332	NSQVRGCCEQRTNTGSMGLAERNAIAQSKSS	1	1519
21.2449	23.6823	24.1888	21.0962	21.4081	20.9502	S	3			___1	0.992744	0.000452818	45.099	43.914	45.099	0.72762	32584000	147	C4M336	147	C4M336	C4M336	DQRSLYVNRDNIRPISPDPYFPYSSFERTIY	1	1521
24.4887	23.8728	23.9873	25.0127	25.2014	24.8937	S	2			___1	1	2.13379e-06	119.39	93.937	119.39	0.14937	159140000	583	C4M339	583	C4M339	C4M339	AEQQRNNHQKELLRNSIENRIDEEENKIKSE	1	1522
21.3196	21.8005	21.3103	22.383	21.8615	21.9937	S	2			___1	0.971499	0.00102169	54.953	46.357	54.953	-0.095752	19709000	80	C4M339	80	C4M339	C4M339	INKSLKKLESESYEDSIEELKSKLYSKFSGE	1	1522
19.8972	23.338	23.1604	20.4049	23.9216	23.7066	S	2			___1	0.967967	5.35676e-07	101.6	97.213	101.6	-0.25403	49558000	627	C4M380	627	C4M380	C4M380	QIKEELLTSSIETNNSPIITNKESNQLIDLK	1	1531
23.7609	23.8204	23.9912	22.5775	23.7285	23.5139	S	2			___1	0.999998	6.69349e-07	118.76	90.397	102.87	0.68692	77839000	14	C4M3A5	14	C4M3A5	C4M3A5	__MSESIIKSITEHGSDDYKAYLEEQHIKEE	1	1535
23.3019	23.4385	18.8193	23.4843	23.9087	24.1982	S	2			___1	0.999984	0.00072372	81.854	72.008	81.854	-0.036457	68440000	245	C4M3A6	245	C4M3A6	C4M3A6	IPEEYVPIIEEKEEESKQETTETETIKSKQM	1	1536
21.0346	21.3139	20.7635	20.9746	21.8287	21.7824	S	2			___1	0.968284	0.000458105	49.188	44.273	49.188	1.028	13867000	302	C4M3C8	302	C4M3C8	C4M3C8	QINSSGVIEPAKIVVSPESSIDPQIDKSNNV	1	1544
21.8296	21.6061	21.4917	21.1066	21.3971	20.6824	S	2			___1	0.981803	0.000209609	55.912	48.197	55.912	-0.18814	17794000	721	C4M3C8	721	C4M3C8	C4M3C8	NKKEQQSDFQKTEDNSFDLPSSIGGIEKVEP	1;2	1544
22.7325	22.3882	22.5714	22.3642	22.5528	23.0947	S	2			___1	1	0.0106753	71.153	19.867	71.153	-0.45911	39199000	677	C4M3C8	677	C4M3C8	C4M3C8	NKEEIKETDKEKEQKSEEKEIINKENIELED	1	1544
21.3207	21.2511	21.0913	21.0442	22.5219	21.0191	S	2			___1	0.874035	0.000523162	65.219	56.183	65.219	0.2731	13371000	40	C4M3D3	40	C4M3D3	C4M3D3	VEKMTTPTDQTDKESSENQTYEEINQVKQQE	1	1546
21.6287	21.7067	21.9284	21.7884	22.5898	22.6495	S	2			___1	0.994586	3.5758e-05	90.475	84.947	75.539	0.62368	27170000	208	C4M3D4	208	C4M3D4	C4M3D4	TISNKAQEVDEALNISGAIGTARQQINNGIA	1	1547
25.2432	25.5686	24.1451	25.8134	26.7904	26.2565	S	3			___1	0.802857	5.50751e-05	136.96	130.6	136.96	-0.41319	530330000	85	C4M3D4	85	C4M3D4	C4M3D4	LESRRINIESTSMTESSSHDRVFKGEDLPNR	1	1547
19.5727	18.0345	21.3522	22.9451	23.1032	22.9202	S	2			___1	0.933251	0.000172703	81.656	78.469	81.656	0.38172	25292000	72	C4M3D4	72	C4M3D4	C4M3D4	ESVKTAELMTGATLESRRINIESTSMTESSS	1	1547
23.7658	23.8424	23.3724	22.7872	22.2085	22.5364	S	2			___1	0.831959	8.95482e-06	88.09	80.541	88.09	-0.71315	89158000	2	C4M3E2	2	C4M3E2	C4M3E2	______________MSVSFVDNPIECVPDEE	1	1551
25.8319	20.3573	25.6353	27.5318	26.765	26.6017	S	3			___1	0.999352	7.58515e-26	178.79	158.44	178.79	-0.4215	1002500000	770	C4M3E4	770	C4M3E4	C4M3E4	LFSGQEQSSGLNVPNSPGLESQKQTTTSGFV	1	1553
19.1424	20.5961	20.7015	20.9857	21.7661	21.6551	S	2			___1	0.781907	0.000971537	44.848	40.785	42.863	0.062923	10159000	676	C4M3E4	676	C4M3E4	C4M3E4	NTLTTKPSSEQSKTNSFANTGFSFNTSNDKT	1	1553
20.4195	20.5799	20.38	23.4449	23.8697	24.0513	S	3			___1	0.764002	0.00013368	77.505	64.706	77.505	-0.32705	44130000	668	C4M3E4	668	C4M3E4	C4M3E4	PTLEQSKTNTLTTKPSSEQSKTNSFANTGFS	1	1553
22.675	22.0773	22.4141	22.5541	22.8421	22.3473	S	2			___1	0.971757	2.2123e-06	104.88	88.948	104.88	0.63414	35724000	672	C4M3E4	672	C4M3E4	C4M3E4	QSKTNTLTTKPSSEQSKTNSFANTGFSFNTS	1	1553
20.9806	25.4866	25.4849	25.5474	25.7795	25.2617	S	2			___1	1	2.5029e-31	186.76	151.22	186.76	-0.71658	240830000	1284	C4M3E6	1284	C4M3E6	C4M3E6	RQQSKVGIDIDYKGVSGEEAEEKVNEESEDV	1	1554
25.8656	26.3025	20.7996	26.0042	26.7621	26.3696	S	2			___1	1	1.29886e-05	136.38	103.32	136.38	-0.49125	411720000	1348	C4M3E6	1348	C4M3E6	C4M3E6	GSSSSSEEEEKEEKKSPLEEEKEEIKEKPNL	1	1554
30.2975	29.8015	29.7404	29.4207	29.7381	29.7106	S	2			___1	1	2.63981e-109	245.4	215.59	160.84	0.36768	5645000000	1296	C4M3E6	1296	C4M3E6	C4M3E6	KGVSGEEAEEKVNEESEDVQEKINKGKVIEE	1	1554
22.901	18.3022	25.8169	20.2174	20.6213	21.4992	S	4			___1	1	0.00045454	80.96	74.482	80.96	-0.23736	67266000	243	C4M3F2	243	C4M3F2	C4M3F2	SWRRKEGEAFVPRKVSHEEHRHENNERQHKG	1	1557
24.6223	20.5548	20.1742	20.5068	25.0325	19.7658	S	2			___1	0.832516	0.00104403	50.178	44.042	50.178	-0.5135	61037000	15	C4M3G5;B1N3K7	15;15	C4M3G5	C4M3G5	_MSSRRVRGKKTRSASVAISEQNQIPKIQQQ	1	1560
21.9015	21.3916	21.263	19.9406	20.2404	21.2895	S	2			___1	0.999955	0.000875808	44.788	39.733	44.788	-0.28697	11748000	126	C4M3H7	126	C4M3H7	C4M3H7	QLRAIVENHFKIGEQSIEFEQPNQPSRQRKS	1	1564
24.5248	24.5368	25.0453	19.8037	24.1266	24.3928	S	3			___1	1	9.72208e-06	142.32	116.74	142.32	0.22603	123450000	453	C4M3H9	453	C4M3H9	C4M3H9	NETKEDEKKEDEEKESEEKEENKENNKENNK	1	1566
20.6756	20.6542	24.3475	24.5556	23.5378	21.0015	S	2			___1	0.950114	0.000521101	65.808	63.461	40.432	-0.24271	67145000	866	C4M3I0;Q8WQT5	866;856	C4M3I0	C4M3I0	VQKCPLPVDVVSTTDSK______________	1	1567
29.481	30.4843	29.7598	29.3961	30.0406	30.252	S	2			___1	1	0.00394009	102.01	87.248	60.641	-0.82207	6856300000	10	C4M3I0	10	C4M3I0	C4M3I0	______MTTQIRRSVSMNKLKAGRTTADGIP	1;2	1567
20.8984	19.9251	19.3211	23.7406	24.4385	24.0372	S	2			___1	0.967463	1.93757e-06	124.62	115.34	124.62	-0.79407	107020000	23	C4M3I5	23	C4M3I5	C4M3I5	EFKSFNETTTLTRSGSTEMGTYSPKSLPRKS	1	1568
27.8863	27.6606	27.4906	26.961	27.4443	27.2895	S	2			___1	0.969505	0.00169814	83.204	54.3	83.204	-0.15322	1171000000	2	C4M3J8	2	C4M3J8	C4M3J8	______________MSQTSIKPATKAEFEEF	1	1570
21.8568	21.1934	21.6476	22.1939	22.3993	22.1638	S	2			___1	0.930077	0.00751532	42.947	30.151	42.947	0.061869	24509000	241	Q761X2;C4M3K0	241;241	Q761X2	Q761X2	EISEFETNKEEPIKLSGEITDKEVEEKEIKQ	1	1571
24.0001	23.9842	25.0714	23.723	24.1375	23.9848	S	2			___1	0.798629	0.00406299	83.182	47.641	83.182	0.70339	123040000	260	C4M3L1	260	C4M3L1	C4M3L1	ETISGAVGAKLDESSSLSKLAQATKDTVSEK	1	1574
21.1487	19.5088	20.2177	22.3853	22.6979	20.1378	S	2			___1	0.89316	0.0322394	44.564	35.651	44.564	0.36619	12282000	465	C4M3L1	465	C4M3L1	C4M3L1	RNSVRRPTLTRTRSTSNGFATKNSRSSMRSS	1	1574
20.1076	24.4157	24.6292	28.2454	20.901	28.2123	S	2			___1	0.999999	0.000293656	92.969	56.285	92.969	-0.31188	684670000	346	C4M3L9	346	C4M3L9	C4M3L9	HRKNAQGDPFAFSRNSPGPQSLKNTIFAIPG	1	1579
26.5533	26.601	20.214	20.7778	25.4769	21.0845	S	3			___1	0.880361	8.21459e-09	75.588	66.389	62.213	0.090584	309490000	370	C4M3L9	370	C4M3L9	C4M3L9	TIFAIPGSSPSDVAFSPAFNDLANRIKVEIP	1;2	1579
23.0399	23.638	23.5881	20.5357	20.9057	20.8208	S	2			___1	0.991011	0.00317412	46.249	32.44	46.249	-0.23933	34287000	92	C4M3M5	92	C4M3M5	C4M3M5	KRLDKKGISQSDNNQSMKMEDEESDVDDYFG	1	1580
22.2266	22.4794	22.2861	22.0967	22.3208	23.5375	S	2			___1	1	0.00257124	110.38	100.38	110.38	-0.10395	39043000	236	C4M3M8	236	C4M3M8	C4M3M8	RSIVKFGQLVVNGKHSPDELTKYVLQACGGF	1	1581
23.229	23.4135	23.4031	24.2478	21.2931	24.5315	S	1			___1	0.999577	0.010691	66.758	52.772	66.758	-0.33212	98436000	398	C4M3M8	398	C4M3M8	C4M3M8	PLQTTPSLPNPDNRRSVDIPSTKSILLFQ__	1	1581
22.3579	23.4865	23.5323	22.4438	23.0018	22.6772	S	2			___1	1	0.0037882	93.839	49.275	75.819	-0.8811	50071000	940	C4M3P4	940	C4M3P4	C4M3P4	NKVADLENQLEIIKDSIEEKDDKIADLQSQL	1	1588
21.5492	22.7734	20.3199	23.3151	23.3939	23.1658	S	2			___1	0.999042	0.00180287	71.98	48.304	68.481	-0.42737	38037000	538	C4M3P4	538	C4M3P4	C4M3P4	ALRKKEQVETDLKEKSEEYDALNEKQRELNS	1	1588
19.7638	20.4124	19.8425	22.0136	22.6154	22.3861	S	2			___1	1	0.0252661	68.847	12.834	68.847	0.53952	16141000	304	C4M3P4	304	C4M3P4	C4M3P4	ADQEVVTRKAVERKVSDLEKKVEGYKTDYET	1	1588
24.7233	24.3328	24.1704	25.9716	26.3227	25.4185	S	2			___1	1	3.95776e-14	159.99	136	159.99	0.22109	1782800000	109	C4M3P4	109	C4M3P4	C4M3P4	KGVDDRILEEKEKRKSAELELENKKDDILEL	1	1588
21.9969	21.6255	20.7902	23.1292	23.5444	23.4636	S	2			___1	0.993419	0.00388931	65.565	62.263	53.3	-0.34312	32976000	1285	C4M3P4	1285	C4M3P4	C4M3P4	SSEKEKSSRLQRKVTSLESDSQDKDEQIAKL	1	1588
22.2639	22.6995	22.7546	22.2858	20.5633	22.0096	S	2			___1	0.999633	0.000180092	58.712	47.992	58.712	1.7906	28260000	2	C4M3P6	2	C4M3P6	C4M3P6	______________MSLPNIYPEHYEINKGS	1	1589
26.3486	20.5999	26.4312	26.821	20.3894	27.04	S	2			___1	1	3.88716e-289	302.84	285.72	302.84	0.56383	495310000	336	C4M3P7	336	C4M3P7	C4M3P7	ESIICCLPLEKNDDESDNTLTNEEKKQHDIE	1	1590
25.5321	25.4527	26.0986	25.6959	25.8656	21.3972	S	3			___1	1	6.32835e-06	127.35	124.29	127.35	-0.23094	441300000	566	C4M3Q2	566	C4M3Q2	C4M3Q2	DITKKPIHETTHDEISNEEEEDKTQQLKKTI	1	1592
23.9163	23.2772	23.5669	22.7883	24.1866	23.8585	S	2			___1	1	0.000176215	120.92	103.2	120.92	-0.36715	249730000	678	C4M3Q2	678	C4M3Q2	C4M3Q2	NNYIKLEKKTMEDEHSEDIENKTETSQDIED	1	1592
20.756	20.396	21.5332	20.1979	26.7318	26.2344	S	2			___1	0.811208	0.0138992	78.342	65.387	64.82	0.14711	190400000	558	C4M3R5	558	C4M3R5	C4M3R5	AKPQQQHVPKESITTSIRVDHTNQREMREIN	1	1596
20.5319	24.5215	23.8653	22.926	23.6816	21.3168	S	3			___1	1	0.000144926	97.463	68.839	97.463	-0.23619	60789000	514	C4M3S5;Q24842	514;514	C4M3S5	C4M3S5	GKKNKITITNDKGRLSKEQIDKMVAEAEKFK	1	1601
26.9372	26.6615	26.6061	27.327	27.0774	26.9005	S	2			___1	1	1.90589e-06	144.97	123.42	132.84	-0.059423	1445900000	81	C4M3S5;Q24842	81;81	C4M3S5	C4M3S5	KNTVFDAKRLIGRRFSDPAIQNDMKHWSFKV	1	1601
24.2696	24.2788	23.9135	20.7045	23.9362	21.3293	S	2			___1	0.953205	0.00700977	64.224	55.628	64.224	0.45533	72430000	20	C4M3T9	20	C4M3T9	C4M3T9	TIIIDNGSGLIKAGESSEELPKIVFPCVVGH	1	1606
23.0535	22.3091	22.8802	22.014	22.4329	22.0196	S	2			___1	0.809209	0.0275794	46.068	35.583	46.068	0.10404	35771000	109	C4M3V1	109	C4M3V1	C4M3V1	VKKPKKNNKKPTLVQSSK_____________		1610
27.3001	27.4702	27.7952	26.8167	26.5676	28.6868	S	3			___1	1	2.04474e-08	159.77	136.78	159.77	0.20029	1587900000	211	C4M3V7	211	C4M3V7	C4M3V7	KKKNKKGKKREEDDDSDDDKYELGKLNETIP	1	1612
25.0072	25.2386	25.1597	25.3713	25.3925	25.6637	S	2			___1	1	8.46968e-08	147.56	145.03	147.56	0.42449	1208800000	1069	C4M3X0	1069	C4M3X0	C4M3X0	KIKNKFGKKEYESIGSDDE____________	1;2	1616
20.778	21.1188	20.5866	24.3687	24.6273	20.4253	S	2			___1	0.935547	7.93915e-05	114.96	108.49	86.8	0.76737	95769000	5	C4M3Y5	5	C4M3Y5	C4M3Y5	___________MSTTSTTTTTTATATRQQFL	1;2;3	1619
25.5946	25.5516	25.7433	24.7913	25.3605	24.9751	S	2			___1	0.891417	7.45283e-05	138.21	113.75	124.62	-0.76308	261120000	1027	C4M3Y7	1027	C4M3Y7	C4M3Y7	QLVDKILFPEKDNENSTTTDTIKSQTLLREI	1	1621
20.7069	21.2165	20.7677	22.8602	22.5642	22.5649	S	2			___1	0.971994	0.00080342	53.359	46.923	43.696	-0.3908	24242000	34	C4M3Z1	34	C4M3Z1	C4M3Z1	LRRKSYNPIAKLGGGSPSISSEEIDSIKRPP	1	1623
25.9353	25.7033	25.9217	25.4276	26.0706	25.8477	S	2			___1	1	1.65218e-18	170.1	166.6	54.225	1.4592	1700800000	121	C4M3Z2	121	C4M3Z2	C4M3Z2	QKEVQEPPRAFSKPISPFINGEEEICNFNGK	1;2	1624
26.5644	26.2886	26.2255	25.6149	26.1457	25.7296	S	2			___1	0.999984	1.29463e-107	241.15	234.09	241.15	-0.079364	440940000	96	C4M3Z2	96	C4M3Z2	C4M3Z2	SPDIPPVEIAKPSSVSPQEENKAEEQKEVQE	1	1624
19.9541	20.6991	19.6644	22.2269	21.777	22.6836	S	2			___1	0.991375	0.00466129	58.885	47.939	58.885	0.23901	11645000	158	C4M3Z3	158	C4M3Z3	C4M3Z3	ITFYMKKLESEKLINSKPSTNETKGSESSKT	1	1625
24.1749	24.5156	24.5625	20.5421	21.4977	24.5871	S	2			___1	0.916742	0.00576886	66.004	56.223	66.004	-0.59185	92906000	542	C4M3Z6	542	C4M3Z6	C4M3Z6	ITYTFENGCKATLRGSGTEPKLKYYIELPGK	1	1628
30.6608	30.6555	30.2083	20.486	28.605	30.7812	S	3			___1	0.999259	2.3634e-90	231.83	221.64	169.21	-0.9135	29230000000	159	C4M3Z6	159	C4M3Z6	C4M3Z6	AVGYLKTACGVMVTASHNPKADNGYKVYWEN	1	1628
19.8633	20.5988	20.2655	23.9322	23.6199	23.4959	S	3			___1	1	3.03045e-06	99.796	81.66	65.374	0.44316	40727000	192	C4M402	192	C4M402	C4M402	QQEDLEKKEENNEVKSQDKKDHKKHEKKDHK	1	1630
23.7199	24.0379	20.7963	20.627	24.0304	24.5993	S	2			___1	0.991426	7.28328e-11	149.95	134.51	149.95	3.2821	875080000	444	C4M402	444	C4M402	C4M402	KKEKKEKKEKKPKSTSTEESETEPVKEKKEA	1;2;3	1630
21.9946	22.1742	20.5788	23.0045	22.8951	23.3329	S	2			___1	1	7.37498e-06	97.273	85.954	97.273	-0.16434	106470000	112	C4M403	112	C4M403	C4M403	PEHPPRFSITKAPALSEMELENKRSELSLDV	1	1631
24.3846	24.1313	23.5527	24.5156	24.0329	23.3209	S	2			___1	0.932689	2.90696e-08	99.092	89.556	99.092	-0.014805	266350000	154	C4M403	154	C4M403	C4M403	TLKVPVEKDNDDKETSQIIEEIKEETQELNK	1	1631
23.057	22.8121	22.6158	20.6385	24.1009	22.9942	S	2			___1	1	4.92414e-10	157.96	154.61	96.143	0.93035	970880000	301	C4M403	301	C4M403	C4M403	PMEEETKENDNKENKSEDELECINTKDFINK	1	1631
25.0136	24.951	24.752	21.5657	26.3248	25.7514	S	2			___1	0.956271	0.00724751	61.11	32.207	61.11	-0.22171	235100000	121	C4M403	121	C4M403	C4M403	TKAPALSEMELENKRSELSLDVNKTIDIEVG	1	1631
21.6632	22.1594	22.0995	23.5093	22.9724	23.4077	S	2			___1	0.816052	0.0152377	47.712	19.429	47.712	-0.048716	43797000	124	C4M403	124	C4M403	C4M403	PALSEMELENKRSELSLDVNKTIDIEVGEET	1	1631
28.6418	28.749	28.7343	28.5149	29.0737	29.1847	S	2			___1	1	1.12374e-201	275.16	251.73	215.93	0.78664	3469000000	61	C4M403	61	C4M403	C4M403	CVKMMEEEHKTNFTASDEEKEKQEVMKKMEE	1;2	1631
20.765	20.9142	20.7717	22.6757	22.5373	21.8018	S	2			___1	1	0.000129346	92.098	83.055	92.098	0.049166	21991000	360	C4M419;B1N453	360;180	C4M419	C4M419	FTEDKLGHAENVEEVSIEDEDKIVKITGVKG	1	1636
20.3555	21.6793	20.4662	23.6709	20.9036	24.2473	S	3			___1	0.999272	0.000651277	71.08	53.451	71.08	-0.89263	38710000	1116	C4M429	1116	C4M429	C4M429	INSFGKSISSKHNRHSGGLNTTKIPSYVQQP	1	1638
25.1781	25.473	24.4343	25.4144	25.6537	25.1834	S	3			___1	1	3.86695e-47	199.05	175.17	95.067	0.036198	4816700000	887	C4M438	887	C4M438	C4M438	EEVKATEEIKENDDISEEKEEEKQSEIDPSI	1	1641
20.4116	19.8515	20.7534	21.9204	22.696	22.7107	S	2			___1	1	0.0312612	52.716	37.94	52.716	0.86477	17628000	869	C4M438	869	C4M438	C4M438	VTFLEEKKEGTNAKQSMEEEVKATEEIKEND	1	1641
25.2952	25.8588	24.7717	25.3041	25.0011	24.5648	S	3			___1	1	0.000217712	88.385	72.035	51.495	-0.63881	313700000	113	C4M442	113	C4M442	C4M442	ITHQKKINEKKEIDESEDIIDIKKLSKKLKE	1	1642
24.9311	24.8503	24.4919	25.9588	25.5145	25.2846	S	3			___1	0.99999	2.33772e-06	106.28	97.081	106.28	0.006974	239860000	268	C4M442	268	C4M442	C4M442	QSVIIPENSNIELKRSQEHQSSGVSYKFEKL	1	1642
22.7467	23.489	22.6255	21.7293	19.6223	22.1648	S	2			___1	0.869882	0.000576813	45.916	40.375	45.916	-0.11571	47599000	430	C4M449	430	C4M449	C4M449	NQLNSQIKTNQQQRKSIPSIDSSTTIFEMKT	1	1645
23.095	23.7999	23.2343	21.9934	22.9823	23.353	S	2			___1	0.999466	0.000312855	81.448	67.002	75.764	0.96542	554270000	611	C4M462	611	C4M462	C4M462	NLQINPHLITVKKKRSNEYPQYKPNKLTLTL	1	1649
21.9474	21.6568	21.4234	19.988	24.0744	23.7858	S	2			___1	0.975987	4.29728e-05	148.36	136.44	148.36	0.21385	42290000	237	C4M463	237	C4M463	C4M463	FDMLDAKQSHAEPTISPVSQKSSQQSKPSDI	1	1650
20.3278	20.2702	20.2272	22.6769	22.9829	22.4533	S	2			___1	0.998242	0.00305946	89.805	74.163	89.805	-0.1253	20738000	180	C4M463	180	C4M463	C4M463	PSKQLNFLPPSKYPQSPSQQRKQPTQMSPSS	1	1650
21.4158	24.3072	24.5785	23.542	21.8533	25.0306	S	2			___1	0.785716	0.000629318	120.11	117.24	66.246	-0.52594	92300000	42	C4M464	42	C4M464	C4M464	EMQESELVKEEETNKSTEPIQETKNKQQEES	1	1651
19.9822	20.1157	20.9952	21.7943	21.7208	20.9478	S	2			___1	1	0.0111878	54.259	43.095	54.259	-0.83939	13378000	31	C4M464	31	C4M464	C4M464	FSLEQDSEEKEEMQESELVKEEETNKSTEPI	1	1651
23.765	23.359	23.4325	24.4325	23.8724	21.3576	S	2			___1	1	0.014078	42.629	36.681	41.684	-0.12883	74335000	469	C4M467	469	C4M467	C4M467	DLDGNIFVSTRTKEDSPEVNLIKPKEDLVPI	1	1652
21.0133	20.8379	20.9981	20.051	22.3063	21.4717	S	2			___1	0.96534	0.00281663	42.633	41.262	42.633	-0.60193	14180000	306	C4M467	306	C4M467	C4M467	KNSKTAVVVTDNSAISQKTLSTNPFSDSSEN	1	1652
23.6809	24.2575	23.7645	20.5911	24.1243	20.4302	S	3			___1	0.99303	0.000495533	87.352	83.415	55.453	0.20726	104740000	348	C4M467	348	C4M467	C4M467	GIAIKTSTTNPFNDDSDNEKQKTQNVTDLHQ	1	1652
26.3467	27.1116	26.4437	27.1132	20.1978	27.2684	S	2			___1	1	0.0279229	53.567	19.692	53.567	0.14385	628440000	162	C4M478	162	C4M478	C4M478	TPIRQKDINQRKRVNSILQKILQKKVEEQND	1	1656
28.6809	24.807	28.5303	29.3138	29.1407	29.2045	S	2			___1	1	0.000694431	125.64	120.42	125.64	-0.31167	2871000000	749	C4M481	749	C4M481	C4M481	EKIPNEKVEEEVKEESEEDDGYE________	1	1659
21.6458	21.8398	21.2829	21.6678	21.511	22.5385	S	2			___1	0.952514	2.46562e-07	70.994	65.993	61.612	0.99962	36505000	304	C4M483	304	C4M483	C4M483	QQLFTGKLQTEEMNISGADGTANIEGAVNEK	1	1660
22.2579	21.5869	20.4788	21.7762	24.8685	24.8201	S	2			___1	0.999849	4.14851e-05	134.14	126.63	88.385	0.61663	79270000	2	C4M491	2	C4M491	C4M491	______________MSSEESQQQFYVTKHNV	1;2	1662
25.2832	24.3218	20.1006	25.2446	24.8685	24.8201	S	2			___1	0.999849	7.17195e-13	162.29	155.97	88.385	0.61663	180820000	3	C4M491	3	C4M491	C4M491	_____________MSSEESQQQFYVTKHNVL	1;2	1662
21.8898	19.9408	20.0405	19.7549	22.6581	22.275	S	2			___1	1	0.00164127	48.907	39.625	48.907	0.30222	15579000	279	C4M492	279	C4M492	C4M492	FIEKEKPIILEDDGNSIKDTEVYFYESDGKD	1	1663
22.0627	20.3841	21.3957	23.1353	21.449	21.8175	S	3			___1	1	4.712e-05	57.142	53.175	44.164	-0.41142	32067000	138	C4M4A4	138	C4M4A4	C4M4A4	KQIMNECNVPEIPEVSEEENEQQKEDEGNEK	1	1670
20.387	23.2433	23.7822	22.4965	23.0746	25.2011	S	2			___1	1	7.01949e-07	124.47	79.189	124.47	0.11349	77681000	196	C4M4B2	196	C4M4B2	C4M4B2	VNDSSIPSKNEIPKGSDDK____________	1	1672
25.2524	25.219	25.14	26.3131	26.6538	26.2855	S	2			___1	0.999997	1.80032e-08	158.17	146.38	158.17	0.23748	386740000	178	C4M4B2	178	C4M4B2	C4M4B2	GGRSGSSSPKRGERKSFRVNDSSIPSKNEIP	1	1672
20.8245	19.8736	21.0781	23.0424	23.3844	23.5496	S	2			___1	0.84241	0.00505471	77.062	28.971	77.062	0.49128	31867000	185	C4M4B2	185	C4M4B2	C4M4B2	SPKRGERKSFRVNDSSIPSKNEIPKGSDDK_	1	1672
20.6355	19.728	20.2401	24.8671	25.1626	25.0072	S	2			___1	1	0.0146228	76.332	49.202	61.344	0.30559	101880000	1465	C4M4B4	1465	C4M4B4	C4M4B4	TESSISSPHKDNVLNSPRSDTATENQQQQPN	1	1673
24.309	24.2799	24.8931	23.144	24.3178	23.9957	S	2			___1	0.98906	0.0175107	86.898	40.897	86.898	-0.28516	121410000	220	C4M4B7	220	C4M4B7	C4M4B7	RAMSLSVTRGIKLSSSDKLRFTPCNDDIFVN	1	1675
23.243	22.6767	23.1374	24.2107	24.2322	23.7412	S	2			___1	0.999203	6.83404e-06	106.93	98.101	103.88	-0.42652	79003000	206	C4M4B8	206	C4M4B8	C4M4B8	SFFDFFEPINQKEEYSNEEEEEEIEDKLDEQ	1	1676
21.0141	20.6531	21.1174	22.6534	23.4078	23.1858	S	2			___1	1	1.84524e-06	117.2	69.488	117.2	-0.32084	27991000	159	C4M4D4	159	C4M4D4	C4M4D4	ETPDSEYIIQQRRKESQELEHEEKMRREKNR	1	1681
22.7824	22.0864	22.2551	22.6161	20.8251	23.2294	S	3			___1	0.9063	0.000405535	47.155	45.479	46.415	0.47113	32936000	143	C4M4D7	143	C4M4D7	C4M4D7	VSEIQKKKKSKHRHYSAYEGSDIQSIQRQRR	1	1682
22.029	21.3216	21.0633	23.5523	23.3335	22.5662	S	2			___1	0.9998	0.000543069	90.412	88.368	90.412	2.2041	38172000	416	C4M4E0	416	C4M4E0	C4M4E0	SIILYGVEKRNKSEYSPGFNENRIMRFPEKK	1	1683
21.1536	24.2752	24.0101	21.6355	21.4698	23.6499	S	3			___1	1	5.28433e-10	77.149	73.529	77.149	0.16784	50359000	177	C4M4E1	177	C4M4E1	C4M4E1	QHEVDVLKGQKKQIESEEHVEGNIEEIQSLL	1	1684
24.993	25.0307	25.3671	23.62	24.2291	24.4464	S	2			___1	0.997849	5.93991e-06	145.52	127.5	99.055	1.0281	320560000	47	C4M4E9	47	C4M4E9	C4M4E9	RLTIAGHHTQKAEIKSPSENTGKIISNDKEK	1	1687
27.1753	27.0399	26.9683	27.1039	27.1592	27.3544	S	2			___1	0.998114	2.79735e-10	158.02	147.93	158.02	-0.018537	886550000	618	C4M4E9	618	C4M4E9	C4M4E9	KQQPDILQLKENIVDSPSNEKVVDSQEDVPQ	1	1687
19.2804	26.5861	26.3405	26.4335	26.7349	26.8065	S	2			___1	0.999999	8.75618e-24	178.22	159.09	178.22	-0.045427	505410000	861	C4M4E9	861	C4M4E9	C4M4E9	LKQQRAQKESELSQVSPRRPQPPTPKRGVTK	1	1687
24.7129	24.8941	20.8223	21.3572	25.1417	25.1646	S	2			___1	0.800349	2.37802e-05	100.07	95.524	96.143	0.28551	133310000	522	C4M4E9	522	C4M4E9	C4M4E9	NNNKKLGESTLTEQNSSESKDTLLSTSTEQD	1	1687
21.5555	21.6808	20.1118	22.5312	22.4628	22.6593	S	2			___1	0.959741	0.0071841	55.261	49.226	55.261	-0.26054	18466000	199	C4M4F1	199	C4M4F1	C4M4F1	KRERKTRQIKEVKDFSSESNEVRLEPKEEVK	1	1689
23.5676	20.7103	23.2826	24.0828	24.3609	20.1735	S	2			___1	0.794238	0.000663812	59.372	50.575	59.372	0.052108	61950000	288	C4M4H5	288	C4M4H5	C4M4H5	DTQKIPPNKFVKRQTSLPITQSNELSKRIIP	1	1699
23.512	24.129	23.9989	20.9988	20.9681	20.1352	S	2			___1	0.801758	0.00335509	87.719	85.321	87.719	0.026754	47072000	59	C4M4H5	59	C4M4H5	C4M4H5	AAHTMKQQKSGETTPSPRSQKPVPQPPVNRY	1	1699
23.0774	23.1124	20.2572	24.1848	24.1755	24.3799	S	2			___1	0.95544	0.000679233	78.69	75.112	78.69	-0.48689	77768000	168	C4M4H5	168	C4M4H5	C4M4H5	SLSPKKSINPFENSYSPKRYQNKNTTIIPSQ	1	1699
26.518	26.3213	26.5002	27.6883	27.8722	27.3076	S	2			___1	1	5.871e-11	146.67	90.268	120.9	-0.047649	1414600000	187	C4M4I2	187	C4M4I2	C4M4I2	SEIPIMETKARIINDSPIKHKSKRISKRSLD	1	1701
22.2258	21.8543	21.3067	21.3335	21.5429	21.5358	S	3			___1	1	2.84086e-13	87.511	84.149	87.511	0.49646	126030000	320	C4M4I2	320	C4M4I2	C4M4I2	EERHKRRKTKKIEQMSEHVIEPEQVQVIEQM	1	1701
20.5997	20.151	21.0345	20.1498	21.9249	22.3404	S	2			___1	0.763729	0.00124926	48.288	45.628	48.288	0.15444	9292100	564	C4M4I2	564	C4M4I2	C4M4I2	TAIGCRIVDRQIAASSPNTSNDGKDHTVYTF	1	1701
27.0344	23.2748	21.5205	26.9589	27.1939	26.9095	S	2			___1	1	6.41673e-07	118.52	113.63	116.78	0.016346	685540000	14	C4M4I6	14	C4M4I6	C4M4I6	__MTDKYVPLKNEDDSIQESPKNATNVQQQV	1;2	1703
27.8736	27.5584	27.7289	27.2807	27.4208	27.5339	S	2			___1	1	5.1863e-202	275.42	264.04	116.78	0.016346	1609600000	18	C4M4I6	18	C4M4I6	C4M4I6	DKYVPLKNEDDSIQESPKNATNVQQQVQQEH	1;2	1703
21.3686	22.7921	22.656	23.109	23.0221	22.3095	S	3			___1	0.995408	0.000302961	48.053	42.239	48.053	0.57235	39342000	137	C4M4J6	137	C4M4J6	C4M4J6	TRSDNSDNRFRRRRYSIQGETSEDISPRIHK	1	1707
21.0135	21.3478	21.7038	21.9796	21.8102	20.9735	S	2			___1	0.756883	0.000710828	50.202	48.274	50.202	0.33205	12337000	194	C4M4J6	194	C4M4J6	C4M4J6	SSTSAIMIGSYNSAHSPRTYRSHSPVIFSVL	1	1707
25.2743	24.9858	25.4116	23.84	25.2649	25.7738	S	2			___1	1	2.35964e-90	229.02	211.45	229.02	-0.51603	2015100000	939	C4M4L4	939	C4M4L4	C4M4L4	SLIGLIEKKVSMDNESNEEYQEKRDIKECQI	1	1710
24.2426	24.5787	23.8419	24.077	24.2292	24.3926	S	2			___1	0.999971	0.00223808	67.645	63.857	64.705	-0.089851	119330000	652	C4M4M5;B1N2Z7	652;172	C4M4M5	C4M4M5	SGMKIIVEEIKQKKESNEEVKENITETQ___	1	1713
20.6423	22.0038	20.8803	22.7013	22.6222	21.9884	S	2			___1	0.993712	0.000487454	50.957	47.453	50.957	0.24286	21642000	228	C4M4M7	228	C4M4M7	C4M4M7	DNPLVRSVTIQETPDSEENNERNEINEQKHE	1	1714
22.753	22.2541	22.8097	23.5349	24.266	21.9474	S	2			___1	0.999995	0.00265947	73.927	57.577	73.927	0.07033	51751000	197	C4M4M7	197	C4M4M7	C4M4M7	PEKIAPNEKTEIHEGSPLIKRDEFVTIKLEE	1	1714
21.1225	20.3424	19.9622	24.0167	24.2009	24.1383	S	2			___1	0.999962	0.00296362	83.204	68.758	83.204	0.21191	54722000	701	C4M4N4	701	C4M4N4	C4M4N4	SKGGDEIKDSDQLIGSGKASHQLTQTLEPIK	1	1715
20.2044	19.1121	21.1872	25.2139	25.6665	25.509	S	2			___1	1	6.41673e-07	133.48	95.921	133.48	-0.020648	149860000	750	C4M4N4	750	C4M4N4	C4M4N4	TESNDLNKKIEQADQSDYEKQELTRKKQEEE	1	1715
25.5146	24.6559	25.2021	20.4306	24.8846	25.215	S	3			___1	1	4.4264e-08	153.22	148.6	153.22	0.43524	253100000	728	C4M4N4	728	C4M4N4	C4M4N4	EPIKENDEQPITKKKSYEQGEGTESNDLNKK	1	1715
26.3708	26.6425	19.8267	26.8405	26.8813	26.6777	S	3			___1	1	0.000144357	86.539	72.837	86.539	-0.47744	1338500000	386	C4M4N5	386	C4M4N5	C4M4N5	FKCKTDRPTCYTQQVSPRSKLGEVVSTHILS	1;2	1716
27.4805	27.1286	27.0614	30.0539	22.7282	28.7988	S	1			___1	0.992675	1.42576e-27	215.87	213.34	149.57	0.14318	16723000000	147	C4M4P4	147	C4M4P4	C4M4P4	KIKKAGGADYSFNTTSN______________	1	1718
22.036	21.7187	21.2866	21.004	20.423	20.3627	S	2			___1	0.98992	5.19802e-06	81.884	72.194	81.884	-0.38356	12413000	2	C4M4P4	2	C4M4P4	C4M4P4	______________MSGFDLSEVAGPVAEVI	1	1718
27.1945	27.0786	27.8439	25.6179	24.5825	25.4621	S	2			___1	0.993807	2.56435e-06	92.034	82.75	92.034	-0.343	661580000	7	C4M4P4	7	C4M4P4	C4M4P4	_________MSGFDLSEVAGPVAEVIDDKNE	1	1718
24.9732	25.4599	25.4884	19.9883	20.754	20.8141	S	2			___1	1	0.000215579	97.69	80.291	97.69	1.2398	173860000	74	C4M4P4	74	C4M4P4	C4M4P4	ALQFAYYRTISGDEESKRVKFVFISWAGEGI	1	1718
21.8351	20.4645	20.4615	20.9821	20.7577	18.898	S	2			___1	1	0.00216107	44.998	35.219	44.998	0.18242	6002800	119	C4M4R5	119	C4M4R5	C4M4R5	PQVYSRVEREENDFNSGVVAFEKKIEEVKQN	1	1722
22.6907	19.7624	21.6342	21.2741	21.5364	19.3139	S	2			___1	0.806059	0.000149643	61.265	54.945	61.265	-1.0272	10677000	6	C4M4R5	6	C4M4R5	C4M4R5	__________MDSITSNDFINNIKEQVKEFD	1	1722
24.5224	20.8737	20.3682	24.7177	24.7972	24.9303	S	2			___1	0.750097	0.000116523	94.632	88.03	94.632	1.2262	112820000	62	C4M4S0	62	C4M4S0	C4M4S0	GTEKKTLPLSVFDNSSPVLGKRKEMTGIEKR	1	1724
21.7828	21.2818	21.7651	22.0779	22.696	22.8632	S	2			___1	0.842852	0.0240281	72.042	19.175	53.756	-0.23696	28573000	292	C4M4T0	292	C4M4T0	C4M4T0	KNTKNIEKKNNLKKASLTPKAKKCVSALKK_	1	1727
22.8626	23.3465	24.0222	23.7774	24.3772	24.0245	S	2			___1	1	0.00124345	123.67	110.88	103.91	0.27526	90328000	40	C4M4T3	40	C4M4T3	C4M4T3	ATPSVSPDNTLRERVSCDVRRVNQTALNVIS	1	1728
19.8093	22.1853	20.5248	24.5617	23.5614	24.8277	S	2			___1	0.959612	0.014678	76.221	66.981	76.221	0.20866	66920000	256	C4M4T4	256	C4M4T4	C4M4T4	NFEISADLECPKGSLSDVDN___________	1	1729
20.4226	20.618	21.5161	22.6811	21.9889	21.9235	S	2			___1	1	4.14563e-05	96.096	94.161	63.46	-0.97704	33326000	198	C4M4V5	198	C4M4V5	C4M4V5	NKPNKEIEEVEEIEMSEENKNEEEDIKISLM	1	1734
20.4788	19.9465	19.9079	22.9946	23.0349	19.1578	S	2			___1	0.999999	0.00453045	103.91	77.525	103.91	1.2243	16951000	31	C4M4X8	31	C4M4X8	C4M4X8	DDDYCDNFEIEKRRYSVEEEKKENSNQSIAN	1	1740
24.5647	20.9772	24.1668	25.8334	25.0217	25.399	S	2			___1	1	1.53448e-06	113.73	105.45	97.5	-0.1932	214760000	204	C4M4Y5	204	C4M4Y5	C4M4Y5	PKEDGLDEIKEQNEESQNEEKTVTEETELDK	1	1742
25.6381	25.5884	25.3476	26.3208	26.549	26.2629	S	2			___1	0.999993	0.027792	68.371	52.739	68.371	-0.87223	407890000	292	C4M4Z0	292	C4M4Z0	C4M4Z0	EIPIEDNDSNSHSRKSFDLSSRSLVSANLKE	1	1743
25.9643	25.5254	25.5136	25.3268	25.5012	25.8347	S	2			___1	0.988955	0.00361305	76.358	58.771	76.358	0.051965	437980000	223	C4M4Z5	223	C4M4Z5	C4M4Z5	YKPLSLPLAIRHRSKSVSLNVNSKVNLQKRF	1	1744
25.9775	24.6805	25.8912	21.8075	22.0849	22.7089	S	2			___1	0.998721	3.69612e-05	100.11	69.628	100.11	-0.084374	199150000	7	C4M4Z5	7	C4M4Z5	C4M4Z5	_________MKTLSNSYKGESKLSKYVSVSK	1	1744
24.4735	24.0975	23.8615	21.9954	21.365	25.3571	S	3			___1	0.865507	0.000555736	55.575	50.818	55.575	0.028982	99464000	727	C4M506	727	C4M506	C4M506	MKDIDDETQQTLRPKSPSKLVLPKKTLKGKL	1	1746
25.573	25.9663	25.6241	25.2962	26.1321	26.7515	S	2			___1	1	0.0141043	44.426	11.153	43.761	0.15174	394920000	506	C4M511	506	C4M511	C4M511	NELLKHGLEMEKIDDSELQLDLKEEDVEKIV	1	1749
24.0782	24.2037	24.1814	24.1478	24.2606	20.931	S	2			___1	0.943035	6.83404e-06	123.59	118.09	81.157	-0.21814	219340000	126	C4M513	126	C4M513	C4M513	VEKSATMLSPSNQLTSPRMRVHHISDVVFGR	1;2	1750
24.1077	23.9914	23.2718	23.9427	21.8031	19.6814	S	2			___1	1	0.000352249	86.213	80.947	86.213	-0.15336	61848000	387	C4M515	387	C4M515	C4M515	AEMLKENVKEESKDDSEEEEQEFTVPVNKIL	1	1751
23.8511	24.0048	23.9476	23.4082	23.8288	21.2409	S	2			___1	1	0.00067329	105.66	74.181	54.898	0.81089	74175000	740	C4M515	740	C4M515	C4M515	VDEVEKKKGKKGKRISVACENKIHEVVGEVL	1	1751
22.9306	23.3059	22.6304	22.8137	20.8162	21.9179	S	2			___1	1	0.000109204	144.72	126.7	144.72	-0.98458	38038000	137	C4M517	137	C4M517	C4M517	NESWDDDFGNGKNENSDEGFSGLQELAKEEK	1	1752
20.7978	22.8632	19.725	21.533	22.875	23.2212	S	2			___1	0.996483	0.00100126	75.819	52.143	75.819	0.60452	28135000	2	C4M517	2	C4M517	C4M517	______________MSHSNHTFDKLDEENWD	1	1752
23.8676	24.2955	24.112	24.3294	23.9411	23.5992	S	2			___1	0.999993	2.11853e-06	101.9	99.942	78.95	-0.47494	103920000	2	C4M534	2	C4M534	C4M534	______________MSCDEYDIVEVDNRKYR	1	1756
20.633	20.8755	21.2281	22.1494	22.2861	21.9887	S	2			___1	1	2.60169e-259	299.57	282.58	299.57	2.3274	131160000	195	Q9BLE5;C4M535	195;195	Q9BLE5	Q9BLE5	EKKNEIVEITQEQENSPRSNQQTTNDCSC__	1	1757
19.7988	22.9423	22.5602	20.5486	20.6487	21.2888	S	2			___1	0.999317	0.000570855	79.652	59.974	79.652	-0.82698	14244000	1385	C4M543	1385	C4M543	C4M543	KLNWKVGASGTNKRCSLAETGSLSKRRSESL	1	1760
20.3924	21.3584	21.3063	23.7968	21.6497	23.9789	S	3			___1	0.807229	0.000616345	54.764	49.878	53.3	0.49418	39680000	1397	C4M543	1397	C4M543	C4M543	KRCSLAETGSLSKRRSESLSPDEGGERLASK	1	1760
23.884	23.794	21.0014	20.8701	20.6432	20.6793	S	3			___1	1	0.0193639	44.612	31.575	44.612	0.58425	30027000	172	C4M544	172	C4M544	C4M544	ITNNQDVQHSQKEPKSPKEPKSSSRHSLKHT	1	1761
27.2339	26.7497	27.1915	18.7666	27.5329	21.0799	S	2			___1	0.996177	6.03648e-06	145.49	141.81	58.079	0.51079	768750000	189	C4M544	189	C4M544	C4M544	KEPKSSSRHSLKHTISPTSSKPTRHSIQLEL	1	1761
23.8982	23.9746	22.0587	21.5434	21.7511	20.0177	S	3			___1	0.829987	0.00100684	58.172	44.363	58.172	1.6069	62872000	473	C4M548	473	C4M548	C4M548	TSQKEEEVKENLHTGSKEKDDTTRQEDKESF	1	1762
25.5578	25.9808	26.4591	25.1785	25.4554	26.7137	S	2			___1	1	1.33751e-27	171.74	26.339	113.38	-0.091962	874510000	449	C4M548	449	C4M548	C4M548	EEIVQEKAPTRKINESPKKEDKIKTSQKEEE	1	1762
24.721	24.3138	23.9946	25.5146	25.4218	25.1577	S	3			___1	1	0.000323821	82.651	64.238	53.453	-0.10738	256770000	205	C4M550	205	C4M550	C4M550	EEGQGTGPKLLPQDESQEAQKEAKKIEEKTL	1	1763
21.2953	20.8571	20.2747	23.0521	22.8326	22.4079	S	2			___1	0.995351	0.000173683	93.226	81.158	93.226	-0.11481	25573000	42	C4M553	42	C4M553	C4M553	NDLEKEMKDMGNLSQSLQQVEKTGNNITLHL	1	1764
21.3196	21.2971	20.4149	20.0624	21.0986	20.6543	S	2			___1	1	0.00112876	56.569	52.715	56.569	-0.64044	4015300	2	C4M553	2	C4M553	C4M553	______________MSLADFDAIVIRRKTNV	1	1764
23.6283	22.9121	23.7049	22.8646	23.944	24.9968	S	2			___1	1	1.25225e-07	140.14	48.828	140.14	0.53917	155080000	535	C4M559	535	C4M559	C4M559	FMRSEDEEEEKKKEESVIEKNQGFTSVAIPR	1	1766
23.8169	23.4264	23.1413	22.6247	24.2754	23.6192	S	3			___1	1	2.49914e-05	117	89.229	41.542	-0.76411	609910000	523	C4M559	523	C4M559	C4M559	KGEEEDEEDERMFMRSEDEEEEKKKEESVIE	1	1766
21.1124	21.9739	22.3286	23.2525	23.3624	21.1503	S	2			___1	0.888046	0.000240974	75.316	58.176	75.316	0.65161	30164000	155	C4M576	155	C4M576	C4M576	KEKVCFEQSSQVKSSSSSSPSLINFKKRGDV	1	1772
20.809	25.2476	25.6964	25.5002	25.7088	25.5065	S	2			___1	0.998298	1.95062e-21	179.55	153.44	179.55	0.40287	245130000	107	C4M577	107	C4M577	C4M577	KEEYHIEPKKEEATFSPETKTLIENILKQLD	1	1773
20.1208	21.2694	19.7957	24.9816	24.5925	24.0123	S	2			___1	1	0.00426709	81.92	57.144	81.92	-0.088402	75349000	226	C4M578	226	C4M578	C4M578	VIKSDDHNLKQSTKNSEQEIELKTQLTQNPI	1	1774
25.2651	20.7193	24.842	19.9958	26.3682	26.1179	S	2			___1	0.994117	0.000430744	116.73	106.88	116.73	1.8316	613210000	21	C4M580	21	C4M580	C4M580	NSFDLDVESFIPKSKSPINIEQYNELVKSLP	1	1776
21.8055	21.2625	21.52	20.96	23.3529	21.06	S	2			___1	0.787038	7.20342e-05	92.38	84.066	70.197	-0.71699	55912000	275	C4M583	275	C4M583	C4M583	DENIPKEDKTLNKEGSTNIQTEEMIKIDKTS	1	1777
23.5093	22.8031	22.8623	24.6795	24.1423	23.534	S	3			___1	1	1.60934e-08	79.512	79.512	79.512	-0.15856	247520000	179	C4M583	179	C4M583	C4M583	FSLTTREPENKGKNDSQIKEPGEVAIEMEET	1	1777
20.185	20.2267	20.3906	23.1456	23.5462	23.4125	S	2			___1	0.99483	0.004797	72.29	55.377	72.29	-0.3788	32694000	303	C4M583	303	C4M583	C4M583	KTSSKEEDSKVDETISNNKKDMSGESSKINK	1	1777
23.7188	23.6935	22.8978	24.5966	25.2134	24.0972	S	2			___1	1	1.27952e-06	151.87	148.23	151.87	-0.1153	346000000	272	C4M596	272	C4M596	C4M596	VTNLYQTVNAPKKEISNEEYQDEEEIRKKNE	1	1781
24.1436	23.6813	23.6135	24.1378	21.1194	21.3637	S	3			___1	1	9.62429e-05	66.017	63.134	56.819	0.012684	77644000	658	C4M596	658	C4M596	C4M596	NEKLIDAENANVDADSELQDEQEKLDQMNEE	1	1781
23.8485	23.9872	23.9484	24.6608	21.1412	24.0979	S	2			___1	0.81875	3.27074e-05	128.79	124.59	109.65	0.15272	418870000	245	C4M5A0	245	C4M5A0	C4M5A0	AKVEDKKAASDATVASTEWDDQKKN______	1	1783
24.9436	25.1122	20.5572	25.3246	25.5117	25.549	S	2			___1	0.986751	0.000308463	106.67	79.961	83.182	0.21563	527140000	4	C4M5A3	4	C4M5A3	C4M5A3	____________MNRSPTNTPIKKTWNKNAI	1	1785
20.4963	21.3208	21.4809	22.1202	22.2283	21.5834	S	2			___1	0.785448	0.0280504	46.352	23.033	46.352	0.62398	12615000	252	C4M5A6	252	C4M5A6	C4M5A6	TDKSEQKIKDKKETKSVTDSSDIKTPNDTEK	1	1786
24.3711	24.1632	24.1296	24.6773	25.2911	20.2901	S	2			___1	1	0.000333913	133.84	128.63	133.84	-0.18049	197000000	221	C4M5A6	221	C4M5A6	C4M5A6	PKTESASIPDNHPVLSPRSKAQSNQTIFTAV	1;2	1786
27.3096	27.4425	20.5744	28.2814	28.7492	28.6685	S	2			___1	0.99989	6.8994e-19	178.1	158.66	178.1	-3.3554	1953200000	214	C4M5B3	214	C4M5B3	C4M5B3	ISSSKVKDIDESHSQSPHNVKSSPSDKSDND	1	1789
20.8784	21.5326	26.8704	21.0257	20.446	19.9561	S	2			___1	0.995522	2.42639e-06	106.42	87.18	62.055	-0.5964	144730000	247	C4M5B3	247	C4M5B3	C4M5B3	VSQKSPKEVKTRLHESSPETTSPRTSSFEKS	1;2	1789
20.444	28.2636	28.4944	27.6019	28.1798	28.1264	S	2			___1	0.988024	1.33645e-05	140.27	129.54	128.82	0.12916	3606800000	248	C4M5B3	248	C4M5B3	C4M5B3	SQKSPKEVKTRLHESSPETTSPRTSSFEKSP	1;2	1789
20.6698	26.3176	20.2036	25.6863	26.0984	26.2677	S	2			___1	0.928186	1.33866e-05	134.83	123.45	94.922	0.18922	1491000000	253	C4M5B3	253	C4M5B3	C4M5B3	KEVKTRLHESSPETTSPRTSSFEKSPEKSNE	1;2	1789
21.9546	22.0581	22.659	21.7613	21.1759	20.6953	S	2			___1	0.926424	0.000281776	84.946	81.707	65.855	-0.68723	50901000	305	C4M5B3	305	C4M5B3	C4M5B3	KEKVRNFSNSFMVSDSAPSTPRVEHEIKRTK	1;2	1789
20.2924	30.3281	27.9201	27.1491	27.9203	27.7715	S	3			___1	1	7.99625e-64	212.55	153.4	124.51	-0.0084858	2387100000	262	C4M5B3	262	C4M5B3	C4M5B3	SSPETTSPRTSSFEKSPEKSNEKTDLSKQTE	1	1789
25.9197	25.9525	25.6251	25.8991	26.3632	26.5616	S	2			___1	1	0.00110527	101.38	80.009	47.302	-0.14551	449230000	2	C4M5C0	2	C4M5C0	C4M5C0	______________MSEINHPVKIEAVYLMS	1	1792
19.9494	20.9374	20.8729	21.4459	22.0512	21.5967	S	2			___1	1	0.00914009	48.568	38.196	48.568	-1.2625	10374000	43	C4M5D1	43	C4M5D1	C4M5D1	ESIDLNEDTKEEDMDSDELKDMGLFDSVFVN	1	1797
21.3116	21.2384	22.0905	22.7894	20.9091	22.1064	S	3			___1	0.999914	0.000644616	40.986	36.638	40.986	-1.2888	21307000	378	C4M5D4	378	C4M5D4	C4M5D4	KRINSQQAVAPVPKPSEENA___________	1	1798
22.6159	22.4317	22.1662	23.8339	23.4109	22.8191	S	2			___1	1	0.00405804	61.167	46.268	61.167	0.50536	50298000	228	C4M5E0	228	C4M5E0	C4M5E0	YFPTTKLDDNEPKNISDELDKEQVKSINTDP	1	1800
23.1734	22.6892	20.5514	21.4942	23.5355	23.8759	S	3			___1	0.938655	0.00191627	74.698	46.834	66.326	0.34786	92852000	151	C4M5E1	151	C4M5E1	C4M5E1	ILFQSQAEPQLKRSHSSQITRKSISFEIEAE	1	1801
24.0621	24.7114	23.7529	21.2383	22.9554	21.1468	S	2			___1	0.830509	0.0343493	49.3	45.908	49.3	-0.33322	67254000	454	C4M5E9	454	C4M5E9	C4M5E9	SSGSTINIGTRNSPTSPIRNVETPDEVQQIP	1	1802
27.0334	27.3691	27.4196	26.2371	26.3619	26.4948	S	2			___1	0.999995	2.96087e-14	156.58	149.3	156.58	0.2236	750130000	584	C4M5E9	584	C4M5E9	C4M5E9	VTEEEIEMLSIQKSPSPTNQPRRSVLFRPTD	1	1802
23.7838	24.5904	24.3898	25.1163	25.4303	20.0255	S	2			___1	0.933529	0.000432398	79.676	76.231	68.639	-0.16569	143270000	422	C4M5E9	422	C4M5E9	C4M5E9	QSTTSGPRSSQFGTSSPNGFLSRQYSHNTTN	1	1802
22.5605	20.338	23.1367	20.6231	21.693	20.4345	S	3			___1	0.999997	0.000243448	66.536	52.551	66.536	0.45172	15408000	30	C4M5H3	30	C4M5H3	C4M5H3	AKRATVGGQNNGENKSDEKGNEKKKQESIEE	1	1808
21.4798	20.8226	20.4978	21.5117	22.3095	21.4962	S	2			___1	0.927429	0.0154209	55.261	26.203	55.261	-0.056333	11146000	446	C4M5I3	446	C4M5I3	C4M5I3	PLREHTGSSRQSQVQSPTKLQYDIKTLVIPD	1	1813
26.7452	25.6789	27.7688	23.2887	26.9933	26.5232	S	2			___1	1	1.85104e-05	112.02	82.489	75.764	1.9847	852790000	412	C4M5K5	412	C4M5K5	C4M5K5	KANTPTASPRSSRRDSNSDAVLRDHSSEDI_	1;2	1820
18.9363	21.2609	19.8405	23.1288	23.149	22.9952	S	2			___1	1	4.57161e-05	106.14	94.975	75.764	1.9847	205630000	414	C4M5K5	414	C4M5K5	C4M5K5	NTPTASPRSSRRDSNSDAVLRDHSSEDI___	1;2	1820
24.2587	21.0439	23.5882	21.666	20.8316	24.8634	S	2			___1	0.999979	1.11546e-05	103.31	101.46	72.927	0.30559	225310000	422	C4M5K5	422	C4M5K5	C4M5K5	SSRRDSNSDAVLRDHSSEDI___________	1;2	1820
23.5103	23.0275	23.215	24.6821	24.8078	23.8087	S	3			___1	1	1.78522e-08	141.18	130.81	134.36	-0.20914	2532400000	395	C4M5K5	395	C4M5K5	C4M5K5	LTAKLQEEINRLENDSPKANTPTASPRSSRR	1;2;3	1820
20.9144	21.1297	21.2573	20.6652	19.6929	22.3723	S	2			___1	0.999998	0.000989369	63.691	61.003	63.691	0.48595	12207000	415	C4M5K6	415	C4M5K6	C4M5K6	RLDTSPSNDSLLRKKSPILFLAPTSFKRHSV	1	1821
21.3887	20.7314	21.4248	23.2062	23.5352	23.2747	S	2			___1	0.776028	0.00364847	45.084	30.115	45.084	-1.2516	39283000	404	C4M5K6	404	C4M5K6	C4M5K6	TPSPSICSQIVRLDTSPSNDSLLRKKSPILF	1	1821
20.9154	19.4589	20.1325	19.2357	19.4447	24.3667	S	4			___1	0.831996	0.00220285	62.469	53.401	53.981	-0.31278	37079000	418	Q9XYQ0;C4M5M6	418;418	Q9XYQ0	Q9XYQ0	SSQQGGSKRNSRRRSSVSLKPEHMKSIYEIG	1	1827
19.3811	24.7435	24.9932	23.5613	24.3717	25.0034	S	2			___1	1	0.00628047	105.98	92.396	105.98	0.48465	129210000	292	C4M5P4	292	C4M5P4	C4M5P4	PPKLTSSTSKQGLTKSFKDQPPRISITPKPT	1	1830
27.2124	27.0709	26.9602	19.7524	27.0292	26.9427	S	4			___1	0.994181	5.99765e-38	161.79	157.89	152.84	0.065631	1944100000	121	C4M5P4	121	C4M5P4	C4M5P4	NNNPFLTNDTPVPAKSPKTVSRSENNTVSTN	1	1830
22.2566	22.453	21.4634	21.1464	21.1396	21.5912	S	2			___1	0.95461	0.000398397	75.682	72.104	75.682	0.20163	10752000	216	C4M5P4	216	C4M5P4	C4M5P4	TEATQTQESHSSKTASFTNTQFEDQPPKMTS	1	1830
26.2122	20.8704	25.868	20.8144	20.8329	21.4211	S	2			___1	1	6.33535e-146	262.82	240.93	262.82	0.12554	138980000	105	C4M5Q3	105	C4M5Q3	C4M5Q3	DILKTEEKELNENIKSEEERYYPFDDKEDDT	1	1831
22.4594	20.9758	22.3659	22.8156	22.5806	21.9333	S	2			___1	0.996457	0.0039781	72.99	62.486	72.99	-0.98728	160740000	454	C4M5S6	454	C4M5S6	C4M5S6	KKDTEPKEVPNKSEDSQGELTEKCIGDTTTI	1;2	1838
24.7982	24.6913	24.2889	25.4409	25.3836	25.0802	S	2			___1	0.96738	0.0144036	48.981	31.76	48.981	-0.0092144	201560000	484	C4M5S6	484	C4M5S6	C4M5S6	IKESNTIEQPKEKSLSPLITLEKKNTGNVLF	1	1838
26.0783	25.7463	26.2014	27.6118	27.4236	26.5938	S	2			___1	0.81375	0.00793521	68.355	60.788	68.355	-0.15706	690710000	342	C4M5S9;B1N3E8;P90626	342;259;342	C4M5S9	C4M5S9	VSYNHLGNNDGKNLSSPSQFRSKEISKSNVV	1	1839
20.9413	21.7683	21.2497	22.3627	23.8582	23.5506	S	3			___1	0.806659	7.9742e-10	93.583	89.486	93.583	-0.39946	35380000	16	C4M5S9;B1N3E8	16;16	C4M5S9	C4M5S9	MSYQFHSTKSHQTESSIEADFHYETTHVEVS	1	1839
23.3582	23.402	23.0297	21.3197	19.4548	20.3118	S	2			___1	0.980909	0.00495952	52.391	35.427	52.391	-0.31268	30400000	2	C4M5S9;B1N3E8;P90626	2;2;2	C4M5S9	C4M5S9	______________MSYQFHSTKSHQTESSI	1	1839
23.2463	23.7492	23.4543	23.9496	24.5195	23.6488	S	3			___1	1	1.85025e-05	113.22	95.485	63.662	-0.35353	435990000	222	C4M5U6	222	C4M5U6	C4M5U6	FETPTGRSLKGNEEESPLKKKNQPESDISYS	1	1842
22.9694	22.8354	20.9509	23.2459	24.1891	19.3961	S	3			___1	0.999996	1.51046e-05	70.028	67.604	70.028	0.84378	121490000	170	C4M5U6	170	C4M5U6	C4M5U6	PQSKTPPMYERVRVPSPIQKPELAAYSPGIQ	1;2	1842
20.3899	23.4953	23.1579	22.9461	23.7341	23.9166	S	2			___1	0.998547	2.59257e-07	128.36	121.47	98.902	-0.2253	365840000	21	C4M5U9	21	C4M5U9	C4M5U9	KDIVQQLLFNESRSTSAPPQMDRIGSSGEVI	1	1843
24.5668	23.893	24.1438	22.7449	23.5337	23.2073	S	2			___1	0.990544	0.00853222	70.089	58.925	70.089	0.32839	87824000	10	C4M5W4	10	C4M5W4	C4M5W4	______MERRRYGNRSFSNSRRYRNNDQRTN	1	1848
29.4068	29.5597	29.5768	28.3222	29.0777	29.547	S	2			___1	0.998877	0.0226605	75.571	62.17	75.571	0.17267	4015000000	12	C4M5W4	12	C4M5W4	C4M5W4	____MERRRYGNRSFSNSRRYRNNDQRTNGD	1	1848
23.4185	24.254	24.5483	21.8938	21.7489	20.6823	S	3			___1	0.999884	0.0024111	54.023	46.157	54.023	0.14859	55754000	124	C4M5W4	124	C4M5W4	C4M5W4	EFDGKLMNFEIISTKSQQGYHNDRRRRFHDG	1	1848
21.2478	21.2672	21.4738	21.7366	19.7598	22.0386	S	2			___1	0.996443	0.00659413	46.318	31.527	46.318	1.4779	15729000	67	C4M5W5	67	C4M5W5	C4M5W5	GEKVYTVGGGVKKNASTHFSSGVYRLGDGGP	1	1849
19.7587	20.5115	20.7409	22.2473	20.4079	21.1221	S	2			___1	1	0.000121529	55.453	51.875	55.453	-0.70448	14679000	2	C4M5Y7	2	C4M5Y7	C4M5Y7	______________MSTQEGDEDDGNLEVKL	1;2	1853
26.328	26.1511	26.0043	26.2976	26.5496	27.2017	S	2			___1	1	2.62435e-08	151.3	140.04	151.3	-0.4223	561140000	170	C4M5Y7	170	C4M5Y7	C4M5Y7	ELHKEIKSKVNDLPKSEEDN___________	1	1853
22.6464	23.0779	22.9091	21.5231	20.7421	21.4574	S	2			___1	0.934136	0.000971715	74.611	67.246	54.09	-0.55954	27929000	552	C4M5Z3	552	C4M5Z3	C4M5Z3	TPNEKAKLSTQKESPSFCSFELMKQKNFTPR	1	1855
20.0988	20.8311	21.0438	21.4641	22.0154	21.9869	S	2			___1	1	0.0391557	58.433	40.171	58.433	-0.38546	11288000	480	C4M5Z3	480	C4M5Z3	C4M5Z3	DIKKNERLDSPKINMSANKEELLSAKSDTIL	1	1855
19.6293	19.4407	20.6506	22.3802	21.9518	23.0478	S	2			___1	1	0.000390521	111.93	97.691	66.953	0.36321	1786600000	474	C4M5Z3	474	C4M5Z3	C4M5Z3	LEKVNDDIKKNERLDSPKINMSANKEELLSA	1	1855
28.0581	28.5135	28.5156	29.5866	30.1255	30.0852	S	2			___1	0.986007	3.0842e-64	211.94	176.86	185.67	-0.87938	4167700000	599	C4M5Z3	599	C4M5Z3	C4M5Z3	QEETKSQEGTPKRCDSSNELERVRSASPVGE	1	1855
24.2093	20.5409	23.9862	20.1488	20.9217	21.1888	S	3			___1	1	2.54049e-07	160.84	137.91	68.192	0.17853	3597300000	608	C4M5Z3	608	C4M5Z3	C4M5Z3	TPKRCDSSNELERVRSASPVGEPEPEEKKKK	1;2	1855
29.7539	29.4345	29.0066	25.3918	25.7391	25.5679	S	3			___1	1	2.54049e-07	160.84	137.91	68.192	0.17853	6096100000	610	C4M5Z3	610	C4M5Z3	C4M5Z3	KRCDSSNELERVRSASPVGEPEPEEKKKKKT	1;2	1855
23.618	24.0569	24.5144	24.75	24.4412	24.2856	S	2			___1	0.889594	2.57962e-06	129.46	120.9	129.46	-0.29117	125740000	51	C4M602	51	C4M602	C4M602	ECRKETINAINNWGNSPTKETSSPENVEMPP	1	1857
23.5873	23.5571	23.7288	24.9484	22.2201	22.8106	S	2			___1	0.999745	9.83197e-05	64.705	60.727	64.705	0.007939	83466000	2	C4M606	2	C4M606	C4M606	______________MSGEDLTQPNYNLIDNK	1	1859
27.515	27.5577	27.5538	26.8522	27.3141	28.0116	S	2			___1	1	1.96436e-125	245.72	229.25	192.65	0.094324	1145000000	67	C4M608	67	C4M608	C4M608	NERRKDVVVGLSDQKSEESQQSKPIKNDDVT	1	1860
26.8932	26.512	26.4514	27.5261	27.5813	27.929	S	2			___1	0.993348	1.97037e-05	133.9	119.89	133.9	-0.13922	1890200000	83	C4M608	83	C4M608	C4M608	EESQQSKPIKNDDVTSPKPQINNKGVPFFWI	1	1860
22.233	20.187	21.8184	23.1012	23.0873	22.8677	S	3			___1	0.788477	9.24901e-05	59.339	52.491	59.339	0.24525	169250000	238	C4M609	238	C4M609	C4M609	GKIDSLKLLDQHQDTSAPVEAAPVAEEKGEV	1	1861
23.5156	23.3034	23.7788	23.1165	23.0667	23.21	S	2			___1	1	7.76549e-07	122.46	109.83	81.448	-0.389	116680000	347	Q9NGX1;C4M622;Q9NGX2	347;459;459	Q9NGX1	Q9NGX1	VTKNNNEKSNKKKIESGDNEEERIKIDEVFD	1	1868
20.3154	19.4409	20.6451	22.9815	20.6248	22.2295	S	2			___1	0.971541	0.000967785	44.998	38.048	41.256	0.21636	13199000	384	C4M626	384	C4M626	C4M626	NLLGKRVDFSGRTVISPDPNLDIEQIGVPKL	1	1869
22.6961	22.7298	22.4161	21.8557	21.5407	22.0125	S	2			___1	1	0.0250485	54.259	34.601	54.259	-0.33571	30425000	757	C4M629	757	C4M629	C4M629	NEKNGFSRSVLRNRPSELIQKEKDDDDTIDR	1	1870
27.5042	27.063	27.4255	27.2362	26.6826	27.0508	S	3			___1	1	1.9383e-06	130.56	119.73	101.38	0.35749	1147500000	549	C4M643	549	C4M643	C4M643	ITPFKRYQIQNNNEESNEENEKEEEIGIEGI	1	1873
23.1327	23.2578	23.1532	23.3573	23.6135	23.1606	S	3			___1	0.994706	5.35676e-07	112.36	102.52	59.912	-0.19426	75085000	1255	C4M643	1255	C4M643	C4M643	WKENNQTIKINQKRKSISSVLSTPEHLSESS	1	1873
21.813	20.0603	20.0171	20.4373	22.0618	22.9766	S	2			___1	0.839768	0.000569362	83.758	75.892	48.288	0.45533	20079000	264	C4M654	264	C4M654	C4M654	HCYDFIQRRKHKITTSSSTGSTSVSAKHVPE	1	1878
26.6218	20.7499	26.8774	20.6114	26.6615	26.0067	S	3			___1	0.982277	6.96238e-06	101.75	96.187	95.5	0.062096	1145700000	16	C4M657	16	C4M657	C4M657	MWNWFKSSPQPQQTNSPSLEQNKSHTIELTT	1;2	1879
26.7652	26.1042	25.8489	26.604	26.375	26.2144	S	2			___1	1	3.10627e-06	91.166	88.064	91.166	0.39895	792010000	2	C4M686	2	C4M686	C4M686	______________MSEENQQQPETQQVNQT	1	1885
27.1861	26.4582	27.4439	26.6266	26.9725	25.4647	S	2			___1	0.995623	0.0169103	93.598	90.139	93.598	-0.15051	709070000	523	C4M6A4	523	C4M6A4	C4M6A4	LMGIYGHCNPTPKNSSPVPRLGGATPAPIAS	1	1892
25.1556	24.8975	25.7594	24.9649	25.3614	24.5997	S	3			___1	1	1.23923e-07	136.34	127.07	135.08	0.88445	1257000000	439	C4M6A8	439	C4M6A8	C4M6A8	GIEEKHSKNTVNQEESDKEEYNKEENPENKE	1	1893
20.7316	19.4672	21.0558	23.2057	23.8318	23.4459	S	2			___1	1	0.0420192	68.846	37.392	68.846	-0.18865	36757000	390	C4M6B5	390	C4M6B5	C4M6B5	KLKNCNLQIRLDDLKSKNEQDDEMDVMSFLR	1	1895
21.6404	21.9167	21.8626	20.8855	23.1138	20.782	S	3			___1	0.998862	0.000555688	45.363	42.939	45.363	-0.14052	20118000	476	C4M6B5	476	C4M6B5	C4M6B5	KDGGKNSYYKRENCASVCISSEYEEKKKNRL	1	1895
23.2293	23.52	23.152	24.6614	25.432	25.5541	S	2			___1	0.961288	0.00696092	76.326	60.954	76.326	0.03977	166050000	454	C4M6B5	454	C4M6B5	C4M6B5	KSFVKDDEIPVARSLSSFEGKDKDGGKNSYY	1	1895
26.1457	25.4972	25.5856	24.919	25.6453	24.91	S	3			___1	1	3.96838e-129	254.72	211.35	214.16	-0.65507	4846900000	60	C4M6C1	60	C4M6C1	C4M6C1	DNKKSKKKHSNKSEHSADEEENKEKDKPTDN	1;2	1896
20.7679	20.8361	19.3056	21.9404	22.4991	22.4063	S	2			___1	0.982128	0.00433093	81.525	58.453	81.525	0.19793	15511000	35	C4M6C6	35	C4M6C6	C4M6C6	EFTSVENSTPSKSHCSEETLKIDKKEKTMEL	1	1897
23.5503	23.9538	21.2214	23.2894	23.9968	23.6828	S	2			___1	0.87027	0.000652952	89.231	80.53	89.231	-1.3144	68990000	225	C4M6C6	225	C4M6C6	C4M6C6	VRDIIKERESCRTSSSIECETTRDVPRDISR	1	1897
23.8654	23.7287	19.719	20.8944	23.1946	22.7531	S	3			___1	0.916543	0.000165051	52.359	45.756	52.359	-0.38174	45854000	59	C4M6D4	59	C4M6D4	C4M6D4	EINSLNNGRSVLTIVSPLSSHSSANLNGRDG	1	1902
21.7568	24.2669	20.318	26.5706	26.371	25.8077	S	2			___1	0.999999	1.61229e-06	133.04	119.94	133.04	0.23141	265380000	302	C4M6D8	302	C4M6D8	C4M6D8	INQKPVTTTHITRHQSLPQTLQPRVLINQSI	1	1904
20.7844	21.2001	20.2652	23.4475	23.8138	24.4292	S	2			___1	1	0.0264446	55.353	42.364	55.353	0.024171	56845000	134	C4M6D8	134	C4M6D8	C4M6D8	HSSPRYKMEKLRNRKSCQFIPKKLSEDQQRR	1	1904
23.3881	23.5746	24.0762	24.6247	23.2311	23.7871	S	2			___1	0.998346	2.67627e-07	81.016	72.022	81.016	0.37932	91348000	170	C4M6G3	170	C4M6G3	C4M6G3	ELEKIKEFKSVEEENSEDEFESVSDPQWEKF	1	1906
23.4644	23.5871	24.0868	20.9511	21.4942	21.3851	S	2			___1	1	7.24745e-07	99.957	95.363	99.957	-0.04271	41993000	318	C4M6G9	318	C4M6G9	C4M6G9	DETDKANWIDNEDFDSDEVQLEEKLLAELAL	1	1907
23.5106	23.9745	23.773	20.3086	21.3429	20.1001	S	2			___1	1	0.00679381	52.891	37.949	52.891	-0.39159	42769000	342	C4M6G9	342	C4M6G9	C4M6G9	LLAELALKKQSQRKASGEEDVAVKKTTTLMK	1	1907
23.8456	23.8167	20.3981	20.4549	21.1413	21.4129	S	2			___1	0.912545	5.30612e-05	74.876	72.929	50.271	-0.35139	56475000	247	C4M6G9	247	C4M6G9	C4M6G9	EDTEIKDNNNIITEMSEEEENEEEKMEESEE	1	1907
25.9336	25.3283	25.6908	26.6711	26.6244	26.6074	S	2			___1	1	2.13465e-05	133.28	122.92	107.98	-0.62615	1003400000	226	C4M6G9	226	C4M6G9	C4M6G9	YDGTYKEEYKEDKEQSIEEGEEDTEIKDNNN	1	1907
23.4303	23.121	23.2741	24.3819	24.3308	23.2344	S	3			___1	1	8.16685e-06	149	144.78	78.354	-0.22205	270350000	13	C4M6G9	13	C4M6G9	C4M6G9	___MSSEEKMELEQESDDAEIDRDNWGKNTD	1	1907
22.102	20.2278	21.0343	22.7912	22.9375	22.6934	S	2			___1	1	9.43601e-08	88.282	66.507	88.282	-0.95337	26575000	217	C4M6H9	217	C4M6H9	C4M6H9	SIESKKEYKSKEIDGSEENDKTEKEEGEWMD	1	1912
19.8984	22.1166	21.5503	21.0774	20.4781	20.045	S	2			___1	1	0.000775527	46.558	37.522	46.558	-1.4686	9831200	134	C4M6I6	134	C4M6I6	C4M6I6	TGVHLKKGEIDALMDSIDEDGDGKISFQEFM	1	1914
21.7868	22.1146	21.5654	21.8622	22.5617	22.9272	S	2			___1	0.999985	0.00190727	64.52	40.844	64.52	1.8504	29242000	51	C4M6I9	51	C4M6I9	C4M6I9	VNEIERKEKKINEIESDEYEKQLKEEEEFRK	1	1916
25.7802	26.3213	26.5666	24.5676	25.7047	26.2218	S	2			___1	0.99992	2.74626e-10	159.18	150.64	159.18	-0.12369	817570000	197	C4M6J6	197	C4M6J6	C4M6J6	GTISNEKDESHSSIKSPKKPQIESQDTSIKK	1	1918
23.4467	22.5716	20.3212	23.9579	23.9391	22.664	S	2			___1	0.999553	0.000257191	90.707	68.652	70.438	-0.4855	101050000	260	C4M6J6	260	C4M6J6	C4M6J6	KIETPNEEGIKETVQSQEEDFKQKDKSNEIK	1	1918
24.8636	24.7303	24.7351	22.8278	23.0955	24.0742	S	2			___1	1	2.00855e-06	119.79	102.2	111.88	0.18962	120360000	281	C4M6J8	281	C4M6J8	C4M6J8	DSQEEKKEEMIKAEVSQNKEVKDKSTTTPSL	1	1919
21.5043	20.744	20.3083	20.8512	21.2892	20.3055	S	2			___1	0.999238	0.00827049	50.108	41.209	50.108	0.7816	5752800	203	C4M6J8	203	C4M6J8	C4M6J8	IHFVDVLPKNEEKEISMEIESSKTEEEKSNL	1	1919
22.7981	20.4949	21.7376	22.2345	21.9388	21.056	S	2			___1	0.994139	0.00052466	65.175	58.461	65.175	1.0458	21925000	318	C4M6J8	318	C4M6J8	C4M6J8	EQKLKESISQEVVTQSEEVKETSPTIKEDDS	1	1919
27.3962	27.6181	27.7513	26.6513	27.1801	27.2896	S	2			___1	1	1.0595e-20	164.65	104.05	133.81	-0.075857	1051400000	267	C4M6J8	267	C4M6J8	C4M6J8	EEDKQDEEVSCEKFDSQEEKKEEMIKAEVSQ	1	1919
20.0618	20.8299	19.967	21.6985	22.0921	21.0146	S	2			___1	0.998505	0.0315503	64.803	45.167	64.803	0.077006	9992800	520	C4M6J8	520	C4M6J8	C4M6J8	RDKEVYVNIDDQKGASPTIKEYSSSDSMDEE	1	1919
24.8002	25.1852	24.3285	24.5293	24.707	24.6044	S	2			___1	1	0.0299583	54.157	24.414	54.157	-0.13794	165540000	234	C4M6J8	234	C4M6J8	C4M6J8	QIPSLNLSEGKDKNESVEIAKVLKKSNSSNN	1	1919
21.0142	26.2874	26.1064	21.6991	26.8891	26.5513	S	2			___1	0.978507	1.91037e-05	101.3	90.203	96.464	0.20185	392340000	120	C4M6J8	120	C4M6J8	C4M6J8	SSFEIEQKEIEKNTTSIEDESVKSLDDSKQS	1;2	1919
20.4909	22.913	22.786	24.1008	21.0366	22.9753	S	2			___1	0.982095	0.0011061	73.212	64.466	49.125	0.49111	68995000	128	C4M6J8	128	C4M6J8	C4M6J8	EIEKNTTSIEDESVKSLDDSKQSLPEVSKDN	1;2	1919
23.4568	23.0855	23.5815	22.8536	22.3898	20.5814	S	2			___1	1	0.0054925	75.739	70.751	61.233	0.079288	46041000	261	C4M6J8	261	C4M6J8	C4M6J8	SSNNSGEEDKQDEEVSCEKFDSQEEKKEEMI	1	1919
23.6364	19.6126	23.8438	21.805	22.8189	22.7107	S	2			___1	0.998787	0.000516641	74.505	66.796	74.505	-0.17368	43161000	226	C4M6J8	226	C4M6J8	C4M6J8	TEEEKSNLQIPSLNLSEGKDKNESVEIAKVL	1	1919
19.9752	25.3842	20.6664	24.9233	25.2938	25.3504	S	2			___1	0.999734	0.00033171	68.576	60.966	62.813	0.070658	1296200000	402	C4M6J8	402	C4M6J8	C4M6J8	NSVEKDLQEKTSKPHSEEGHIIKGNVLIISD	1;2	1919
20.5189	24.4062	22.946	23.008	20.2577	20.9603	S	3			___1	0.924905	6.72673e-11	85.184	77.151	85.184	0.88215	65515000	494	C4M6L8	494	C4M6L8	C4M6L8	KLITDLDLDSVGHQPSQETPMEEEKQEEIKQ	1	1925
22.5442	22.153	22.4194	27.3726	27.7292	27.3092	S	2			___1	0.993041	1.28419e-37	193.45	181.87	134.13	0.18184	756770000	235	C4M6L9	235	C4M6L9	C4M6L9	EDDGLPKMEFVEKSNSTSLSEQIKKMKKPKK	1	1926
23.1315	23.0484	22.6789	24.023	24.1105	21.0562	S	2			___1	0.999995	0.00021772	88.385	76.466	88.385	0.12104	385030000	111	C4M6M7	111	C4M6M7	C4M6M7	LLSASFGNSPVPRKKSPGEETTELIDKKQMV	1	1928
23.6378	23.8699	23.3307	23.895	23.8386	24.0493	S	2			___1	1	0.0023691	83.182	66.409	67.08	-0.97012	147540000	57	C4M6M7	57	C4M6M7	C4M6M7	DSLPAPKTQASNTSKSEEQIEMEKLKFTEKD	1	1928
19.7135	20.0289	22.2957	20.5983	23.1591	22.8458	S	2			___1	1	0.0185854	48.115	22.493	48.115	0.078802	16905000	49	C4M6N3	49	C4M6N3	C4M6N3	SAASAVVSNVPKANESIKEEKKEEKKEEKKE		1931
23.0188	22.9462	22.8304	22.0529	19.812	20.2701	S	3			___1	0.963013	6.28032e-09	40.351	39.881	40.351	0.31846	28390000	251	C4M6N6	251	C4M6N6	C4M6N6	DDYGKVVSKNFDEDGSQPIELTQPLGSHVGT	1	1932
23.2118	23.2621	23.1831	23.4852	24.3258	23.9927	S	3			___1	1	0.00162859	103.88	84.101	75.509	-0.29228	189200000	76	C4M6N7	76	C4M6N7	C4M6N7	REKGNYDEGFGYSKHSADWEKKDEEHHVEQK	1	1933
24.9567	24.7995	24.8468	25.6719	26.1058	26.0463	S	2			___1	0.999911	9.26471e-05	123.55	103.88	123.55	-0.005732	3040800000	280	C4M6P9;B1N4R6	280;117	C4M6P9	C4M6P9	EDKQSKEEKKEEDHISIETSPKEEAKNEQKE	1;2	1937
26.4601	26.5943	26.4555	27.2153	27.4891	27.4113	S	3			___1	0.899065	3.05421e-61	211.14	199.49	56.29	-0.40157	2693100000	284	C4M6P9;B1N4R6	284;121	C4M6P9	C4M6P9	SKEEKKEEDHISIETSPKEEAKNEQKEEVKQ	1;2	1937
21.3383	20.9926	21.3353	22.6129	21.6068	21.4304	S	2			___1	0.999455	0.001661	58.246	51.353	58.246	0.13915	19818000	336	C4M6Q5	336	C4M6Q5	C4M6Q5	PEVELELDSLLGKEHSEDNIGTIITRQEFEK	1	1939
24.7131	25.1289	25.0044	25.1239	25.6647	25.2121	S	2			___1	0.978988	6.22112e-06	136.99	79.942	136.99	0.41538	716770000	127	C4M6S9	127	C4M6S9	C4M6S9	RGRVNEKSCDRKRISSEERNEMEKLIAAGIM	1	1947
23.8252	24.085	23.795	24.2748	24.4062	23.8924	S	2			___1	0.961106	0.0333973	50.353	34.724	50.353	-0.38697	105310000	395	C4M6T4	395	C4M6T4	C4M6T4	NSSKISIHSVRLNTFSPPRTALNDHYTPCLT	1	1949
20.6803	20.4727	20.038	23.7794	24.4385	23.6758	S	2			___1	0.999996	0.0088328	64.121	53.534	62.338	0.12741	50536000	613	C4M6T9	613	C4M6T9	C4M6T9	VVMKKADPERFTIVHSGGKCTIRIPEYYQKF	1	1951
26.6694	26.7904	26.7065	28.1738	28.0513	27.7257	S	2			___1	0.999999	4.60536e-06	136.43	121.82	136.43	-0.18631	1135200000	35	C4M6U3;B1N586	35;35	C4M6U3	C4M6U3	TPRDKAISHYVNALNSPRNVVKTETPECGIQ	1	1953
19.9115	20.9458	21.3756	23.9738	24.5492	24.6262	S	2			___1	0.885934	0.00262055	75.566	67.894	75.566	0.14645	66919000	5	C4M6U3;B1N586	5;5	C4M6U3	C4M6U3	___________MDEVSPTKHFTSKPLLPTKT	1	1953
24.4576	21.187	20.9574	25.382	25.6777	24.9192	S	2			___1	0.989126	0.00431278	63.727	60.608	63.727	0.10617	152170000	387	C4M6U5	387	C4M6U5	C4M6U5	MEAIGLSKRSHPRNSSICYGESVRGSDIFIH	1	1954
25.3923	25.3596	25.0448	24.5857	25.4508	25.2721	S	2			___1	1	0.0130912	108.93	78.242	44.318	-0.61891	717830000	36	C4M6V3	36	C4M6V3	C4M6V3	LKVSLLQSEKYKKMRSINMKALAGDEINDEE	1	1955
22.757	22.2525	19.8265	23.8802	23.9062	23.489	S	2			___1	0.996836	0.000169785	94.387	89.27	94.387	-2.3164	55019000	28	C4M6X0	28	C4M6X0	C4M6X0	DTRSSRSASTDFSSLSGNEGKIDEQKYNPDP	1	1958
23.927	24.4699	24.1985	24.8809	23.351	23.5926	S	3			___1	1	1.30647e-19	178.43	172.7	53.554	0.091521	496670000	241	C4M6Y0	241	C4M6Y0	C4M6Y0	VQEKEIEEIEEIEEESEEDKKTMWQIKTDLY	1	1960
23.917	24.6162	24.6107	23.555	24.2439	24.2239	S	2			___1	1	0.000137212	127.18	121.07	127.18	-0.3189	589870000	78	C4M6Y3	78	C4M6Y3	C4M6Y3	TAAAAKTSESGYRAGSNAAGPMASKGTWEAT	1	1962
22.199	22.5925	23.1027	23.3557	23.856	20.352	S	2			___1	0.955951	0.000654737	67.646	56.063	67.646	-0.18178	46065000	153	C4M6Y3	153	C4M6Y3	C4M6Y3	APVGPDAYEAGYRGVSSDAAGPMASKGTWEA	1	1962
22.8082	23.2188	22.8488	22.7864	21.838	22.9165	S	2			___1	0.788779	0.000957335	74.789	72.118	74.789	-0.36771	48049000	6	C4M6Y3;Q24861;C4M6Z9	10;6;10	C4M6Y3;Q24861	Q24861	__________MVGPGSSSSNYKSTTDPCRFM;______MRARMVGPGSSSSNYKATVDPCRFM	1	1962;1967
20.4346	20.9958	20.7599	23.8371	24.5827	23.9089	S	3			___1	1	1.15145e-05	101.3	91.504	47.037	0.0074463	55863000	215	C4M6Y8	215	C4M6Y8	C4M6Y8	KIIVSSGYKRQEGIKSIHDE___________	1	1964
29.7481	30.0237	30.3208	28.9295	29.699	29.7992	S	2			___1	0.999994	0.00174932	90.913	71.935	88.803	-0.1078	7298200000	474	C4M6Z4	474	C4M6Z4	C4M6Z4	KKKDESKEKDTKPPRSPRGSLLPSTFKKLSQ	1	1966
25.1686	25.1429	25.0521	26.3769	26.8733	26.3253	S	2			___1	1	1.53482e-05	119.38	116.62	119.38	0.072958	1065700000	399	C4M6Z4	399	C4M6Z4	C4M6Z4	LDEGTEKEKELEHCESPISDGTTPKIKKEKK	1;2	1966
24.1017	23.8786	23.6301	21.5534	21.1756	19.9567	S	2			___1	1	2.69443e-05	142.23	100.68	142.23	-0.2338	46409000	422	C4M6Z4	422	C4M6Z4	C4M6Z4	PKIKKEKKEKKGRKGSIEGNINTLIAKGWSK	1	1966
25.6687	25.4675	25.4764	20.3381	26.1195	26.0749	S	2			___1	0.844288	0.0005332	77.062	56.285	77.062	0.072008	604300000	374	C4M6Z4	374	C4M6Z4	C4M6Z4	GIDKNKNIRVSEVPSSPKEELNIEKLDEGTE	1	1966
20.9571	23.0665	23.342	22.4198	20.4784	19.5836	S	2			___1	1	0.00435168	49.188	41.322	49.188	0.4073	25028000	156	Q24861;C4M6Z9	156;160	Q24861	Q24861	EAGYRRGADAAGPMASKGTWAATTDSGITAP	1	1967
23.3092	24.1473	20.1574	20.9434	23.5101	23.7629	S	2			___1	1	0.00280383	62.357	57.817	42.242	0.45219	55156000	45	Q24861;C4M6Z9	45;49	Q24861	Q24861	SSGYRKGGNAAGPMASKGTWAATTDIGKTAA	1	1967
30.4162	30.5024	30.2363	31.6352	31.5028	30.1631	S	3			___1	0.993386	1.25144e-81	211.5	204.62	205.02	-0.62005	18803000000	211	C4M705	211	C4M705	C4M705	EESHVTDQNDENQAPSPTNEPEETNEIKEHP	1	1970
20.0816	20.6938	20.2682	22.401	22.9257	22.8541	S	2			___1	1	3.62854e-05	116.24	110.2	69.261	0.20315	21087000	36	C4M731	36	C4M731	C4M731	GDEKEGDEKGDKEEFSPKVKEEKKEKKKEEK	1	1976
20.3669	22.9042	23.466	20.4994	20.0817	19.9297	S	2			___1	1	0.0268551	52.579	52.579	52.579	-0.21287	19437000	131	C4M731	131	C4M731	C4M731	KEDSLCFAKGLDPNESKDDILKGQKENIEKE	1	1976
19.1098	22.2384	20.3613	21.5061	20.6995	20.6366	S	2			___1	1	0.00317412	46.249	40.534	46.249	-0.18276	5513600	70	C4M731	70	C4M731	C4M731	EREKKERKEEKKKKGSEENILDDFLRKARIQ	1	1976
24.45	24.7471	24.7301	20.8089	21.4006	24.4556	S	3			___1	0.965055	9.6333e-06	85.062	82.917	65.207	-0.4042	122230000	272	C4M731	272	C4M731	C4M731	GLKSHASGVSTSHMNSDDVTDRFFITDELPS	1	1976
23.0171	23.0861	23.377	22.1472	22.7062	22.2748	S	2			___1	1	0.037208	60.598	14.596	57.149	1.446	44849000	575	C4M741	575	C4M741	C4M741	KLMDEKIQKLEKENISKEEENNSLKKQIEEE	1	1981
23.7756	23.6195	23.8697	21.2084	20.6955	21.2508	S	1			___1	0.922997	0.00835204	56.916	27.754	56.916	2.4504	42576000	2	C4M741	2	C4M741	C4M741	______________MSDSVLTKAASKTKILE	1	1981
22.5864	22.827	22.9327	20.411	24.3793	23.9052	S	2			___1	0.999859	0.00158356	50.178	43.742	50.178	-0.12746	139220000	207	C4M754	207	C4M754	C4M754	ARSQNCSSRGDFSGGSVDISRRVGHQRVKSA	1;2	1983
22.1582	21.4118	22.0692	23.6315	23.2094	20.4491	S	2			___1	0.764867	0.00100966	57.525	48.013	57.525	-1.305	37637000	178	C4M754	178	C4M754	C4M754	SITPTTSTPSKQTTASSQISSGLARSARDAR	1	1983
22.6853	23.173	20.8122	24.1091	24.6035	23.9847	S	2			___1	0.825108	2.2959e-05	98.062	93.841	98.062	0.52686	76388000	182	C4M754	182	C4M754	C4M754	TTSTPSKQTTASSQISSGLARSARDARSQNC	1	1983
23.8489	23.9964	24.2671	20.3647	20.6788	22.6474	S	3			___1	0.999274	2.2621e-09	80.412	75.402	77.689	0.060726	441150000	221	C4M754	221	C4M754	C4M754	GSVDISRRVGHQRVKSAFSQRPIFLSEMNEV	1	1983
21.8285	21.9972	22.1	23.2042	23.3692	22.786	S	2			___1	1	0.00224078	55.724	42.305	51.939	-0.88273	47183000	1183	C4M762	1183	C4M762	C4M762	AENKEVTSPQKLREESIDPNMKTTTTTTTLT	1	1986
20.1542	20.1638	21.1001	24.0277	24.359	24.3389	S	2			___1	0.811418	0.0236758	61.577	58.119	50.108	0.24847	59838000	168	C4M779	168	C4M779	C4M779	QTVEKKSPKETPVVSSKKEEKKEKKSKSSSS	1	1991
24.0488	24.7934	25.1638	23.8539	24.3307	26.9185	S	2			___1	0.999969	1.51201e-06	102.5	89.084	99.344	-0.051229	611340000	159	C4M779	159	C4M779	C4M779	AHSFTQRFGQTVEKKSPKETPVVSSKKEEKK	1	1991
24.7514	24.5764	24.4401	24.4385	24.8939	25.1651	S	2			___1	0.999333	0.000167003	87.519	78.722	87.519	-0.20656	193360000	101	C4M781	101	C4M781	C4M781	TNSSLKKNLTSQQPRSPIKIRDDREEHDRQR	1	1992
18.0225	20.5109	21.856	23.3343	22.2821	22.3054	S	2			___1	0.978661	0.00147185	44.312	40.595	44.312	-0.25071	21126000	7	C4M785	7	C4M785	C4M785	_________MAYYDESEELSQREIEELIEDV	1	1994
24.5602	24.5287	24.0911	22.909	23.2486	19.6653	S	2			___1	0.929855	0.000380374	55.453	51.917	55.453	-0.12124	213310000	83	C4M785	83	C4M785	C4M785	DKQPPKMKTPIPITKSPLPKNKPTTHKTPSP	1;2	1994
23.7384	21.437	23.5117	23.5854	23.0842	23.267	S	2			___1	0.994266	0.000327903	76.015	70.474	76.015	0.11016	57529000	891	C4M791	891	C4M791	C4M791	LRSIPDLGFVDSEIPSPKHEIIQGICVAHLT	1	1995
20.5807	20.5336	20.4748	23.8115	24.2008	24.0398	S	2			___1	1	0.0155237	74.533	63.369	74.533	0.23636	51251000	129	C4M7B2	129	C4M7B2	C4M7B2	NPFYFPMFNNRELPDSPQKHLKYGTKPCIFF	1	1999
21.1284	23.6511	23.362	22.1017	21.6433	22.1082	S	2			___1	0.997408	0.000663956	48.18	45.611	48.18	-0.82147	36252000	1073	C4M7B3	1073	C4M7B3	C4M7B3	SACDTGYFSRETKEFSPALGEDSIGFGNFDC	1	2000
21.5634	19.1392	20.1316	22.7312	23.5235	21.7908	S	2			___1	0.96076	0.011971	51.135	45.187	51.135	0.39784	19021000	455	C4M7B3	455	C4M7B3	C4M7B3	ALNYAQQKKRRQRKYSEYSETPRKGTDTIKD	1	2000
27.2674	27.7387	27.2186	28.0409	27.9497	27.807	S	3			___1	1	4.32202e-135	254.11	233.34	254.11	0.029771	1311900000	212	C4M7B6	212	C4M7B6	C4M7B6	ISPKYNKPQPIEEEKSEEDEDIDFKFTPVIQ	1	2001
25.062	25.5479	24.9307	25.309	25.342	25.4815	S	2			___1	0.999999	0.0225026	82.287	77.085	82.287	-0.25063	247010000	402	C4M7C2	402	C4M7C2	C4M7C2	PQLSPRQNKGKTIIASPRKKPGKIYTVFYQT	1	2003
21.7615	20.9096	23.4265	23.5126	24.2624	21.5741	S	2			___1	0.769961	0.000938685	44.238	40.26	41.088	-0.47614	43366000	227	C4M7C2	227	C4M7C2	C4M7C2	DYFDKVKKHRRVLNNSNSGMSAFLNTKNAKV	1	2003
25.0555	20.6406	24.701	25.5163	26.0949	25.2022	S	2			___1	1	0.00120011	72.891	65.612	72.891	0.3262	308600000	372	P31018;C4M7D4;O15581;C4MAC9	372;372;88;372	P31018;C4MAC9	P31018	KFEELLSKIDRRTGKSMEGGEPEYIKNGDSA	1	2007;2291
20.5851	23.2269	22.9577	20.1974	21.8518	21.6922	S	2			___1	0.9074	3.67981e-06	112.36	103.08	112.36	0.23213	17964000	239	C4M7D6	239	C4M7D6	C4M7D6	LHDNKINITTELDETSPNNEEINLKEEKENI	1	2008
26.3494	26.6154	26.1366	24.0272	20.6938	21.709	S	3			___1	0.999935	3.25615e-09	94.003	89.791	90.907	0.42572	284930000	46	C4M7E0	46	C4M7E0	C4M7E0	QRIKQKKDKYNINEESEEEEEFTHEGVALSK	1	2009
21.1202	20.6529	19.927	20.4293	22.9689	23.6293	S	2			___1	1	0.00707276	55.461	49.358	46.334	-0.039637	21185000	4	C4M7F3	4	C4M7F3	C4M7F3	____________MIKSPKRCLPPFEEYQKGI	1	2010
24.2402	24.2664	23.9062	20.486	20.8375	21.0335	S	2			___1	1	0.000921218	44.391	43.786	44.391	-0.17321	57184000	338	C4M7F9	338	C4M7F9	C4M7F9	HKLFNNGEVDNDGQESEE_____________	1	2014
24.4253	23.7643	23.9472	20.1261	20.2749	24.5582	S	3			___1	0.999697	5.89169e-19	117.94	110.26	117.94	0.96448	77656000	398	C4M7G0	398	C4M7G0	C4M7G0	KPSYLPPKPNRLQHNSNELIGGNSASGVLTA	1	2015
28.7522	28.2435	21.6327	28.6077	29.2534	29.1435	S	2			___1	0.999114	0.00865269	90.05	80.163	76.927	-0.47072	4059500000	613	C4M7G3	613	C4M7G3	C4M7G3	RQTGDVFSNKGMETLSPRAEDFLVAQSMKID	1	2016
27.1653	27.1449	26.8362	28.2602	28.3604	27.7767	S	2			___1	0.998175	5.90296e-05	93.106	91.353	75.911	0.050847	3236600000	40	C4M7G3	40	C4M7G3	C4M7G3	QDSFFTPFTKENRSMSPGNDFESSVRQATIT	1	2016
20.8153	21.2944	21.3115	24.8985	23.9714	20.63	S	2			___1	0.992921	6.05093e-05	115.39	113.53	72.316	-0.28762	47723000	60	C4M7G5	60	C4M7G5	C4M7G5	IKSVTKEQETNEQLDSIEEQYDTKTETKISI	1	2017
26.3882	26.4409	26.489	25.737	26.041	26.4922	S	3			___1	0.999898	9.06948e-146	226.7	190.99	143.05	0.46875	834170000	30	C4M7G6	30	C4M7G6	C4M7G6	GEEQITKEITNEESNSQKNKEEEVKHTKIME	1	2018
24.3943	24.3969	23.8231	25.0452	25.0975	20.2368	S	2			___1	0.932272	0.00149843	46.892	35.853	46.892	-0.15089	232630000	36	C4M7I7	36	C4M7I7	C4M7I7	SKSVPSIPPHYKKANSTPEITSIPIKLSFTM	1	2024
20.9821	24.3603	24.2153	25.5509	25.6379	24.6214	S	2			___1	1	1.67491e-18	174.62	172.12	84.508	-0.19837	247070000	313	C4M7J5	313	C4M7J5	C4M7J5	EKLLEKARKEFVEDDSVDEEMKDSIDEDVNG	1	2026
21.1763	20.8087	19.3121	24.4911	21.7857	24.341	S	2			___1	0.990679	0.000836581	45.099	42.531	45.099	0.5463	44830000	19	C4M7K7	19	C4M7K7	C4M7K7	DNQSKTSFKNFGSKASPVPITDTTVSIILDP	1	2028
20.0032	24.013	20.7114	23.6814	24.2367	24.505	S	3			___1	0.982177	8.0549e-06	74.222	67.005	74.222	-0.31264	146880000	228	C4M7M6	228	C4M7M6	C4M7M6	LSRDHPVSYNSSMVHSDEEDPTKQGFHLDYL	1	2033
22.8196	22.517	22.9432	23.2372	22.7245	22.8648	S	2			___1	1	1.27384e-05	105.5	98.671	105.5	0.082539	45926000	60	C4M7M6	60	C4M7M6	C4M7M6	EQTKIKQRSYEAVVLSEEELDEVKISGPIPY	1	2033
24.6242	24.8218	24.9909	20.2729	21.0921	20.7733	S	2			___1	0.999624	6.69011e-07	138.01	130.4	138.01	-0.26205	88858000	66	C4M7N2	66	C4M7N2	C4M7N2	KADVVPAYYRVADKESGEPSRMTAGVDDEAE	1	2034
23.3259	23.466	23.8402	19.591	21.1383	23.8629	S	2			___1	0.882185	0.00403913	52.862	40.626	52.862	-0.62143	52376000	378	C4M7N5	378	C4M7N5	C4M7N5	TENDEQNVLKEKGSNSSSGALTHRVRNGCCP	1	2035
23.807	24.5593	24.691	23.4108	24.0775	24.3677	S	3			___1	0.954291	1.02998e-06	106.42	97.95	106.42	-0.80916	173620000	1128	C4M7N9	1128	C4M7N9	C4M7N9	NSKESASSSSSASEKSSDVKKEDISKSESRS	1	2036
22.3286	21.7969	21.6513	24.5317	24.9899	24.6427	S	2			___1	0.99054	0.0171745	46.844	20.058	46.844	0.12658	95972000	23	C4M7P3	23	C4M7P3	C4M7P3	TASKSNKIKSSKISPSPKLPESKIEVKKGTF	1	2037
24.4316	24.5945	23.887	24.6678	23.4702	23.9323	S	2			___1	1	0.000141858	94.281	90.777	42.314	1.6225	280100000	57	C4M7P7	57	C4M7P7	C4M7P7	LNIGNPQFMSKDDEESENEGMIEIPVKKETH	1	2040
24.6363	24.2942	24.7081	24.2937	24.5161	24.8639	S	3			___1	1	4.11913e-06	103.88	94.845	103.88	-0.17481	149150000	89	C4M7P7	89	C4M7P7	C4M7P7	PEKHHHHHHSKKKIKSKEEPQIQETTQKTYK	1	2040
24.2356	24.1942	24.5045	24.263	24.9842	24.7366	S	3			___1	1	0.00772333	95.608	50.01	66.056	-1.2834	264260000	335	C4M7P8	335	C4M7P8	C4M7P8	ISVNDLFDEVKKRMDSLNKKINNTSYISNNP	1	2041
22.7907	23.0866	22.7657	23.859	23.9299	20.0581	S	2			___1	0.925541	0.000671006	61.942	57.298	61.942	0.12494	54491000	504	C4M7Q3	504	C4M7Q3	C4M7Q3	YRNKMNELCKVSVTGSPSPISLGGSKASSTS	1	2042
22.7079	22.3945	21.8437	25.7192	25.4033	25.6415	S	3			___1	0.99725	6.42455e-14	147.8	146.86	126.94	0.25777	168090000	79	C4M7Q5	79	C4M7Q5	C4M7Q5	EEFKKSHNEGEEQNLSPSLADDAFLEIHRST	1	2043
24.4716	23.8648	23.6413	24.9601	25.1527	24.3596	S	2			___1	0.997748	1.27384e-05	105.5	99.42	94.958	-0.19322	192270000	34	C4M7Q5	34	C4M7Q5	C4M7Q5	GTVSCPRKMSLHRTFSPNQSQTQLGSSLKKS	1	2043
19.4942	20.1657	20.6604	20.8235	23.1582	23.7712	S	2			___1	0.997195	0.0409633	44.639	35.245	44.639	0.52755	23678000	76	C4M7S2	76	C4M7S2	C4M7S2	FIKSPRSSSTSPRNTSPQFKKTGELDCSLFP	1	2048
24.8846	24.9323	25.1024	23.7844	24.7801	25.0634	S	2			___1	0.99974	0.0171595	87.568	66.868	80.706	1.1802	177340000	1649	C4M7W1	1649	C4M7W1	C4M7W1	QRQGRISIGRKGGRNSFSRRGRG________	1	2058
20.2118	22.5761	21.9164	24.1034	22.0792	19.8811	S	3			___1	0.994825	1.376e-05	45.042	44.357	45.042	-0.55873	28235000	906	C4M7W1	906	C4M7W1	C4M7W1	KRRPVINMTQRGQRNSPLAIPPEQTLQNVPA	1	2058
22.5487	22.938	22.6245	23.4265	23.7313	23.9018	S	2			___1	0.92447	0.00028114	79.317	66.687	79.317	1.4296	61510000	342	C4M7Y3	342	C4M7Y3	C4M7Y3	QRTSNTPTKQTTECTSPVIDEKTLQTIKDIE	1	2065
23.0706	22.0255	22.5131	23.8573	23.9415	23.8182	S	2			___1	0.941375	0.000360358	83.758	80.286	57.936	-0.80427	65162000	290	C4M7Y3	290	C4M7Y3	C4M7Y3	SSKAVQTKSAQQIIKSPTQQVKTSLSPVQKQ	1	2065
20.4186	21.6128	20.5052	27.1756	27.6296	27.533	S	2			___1	0.999926	0.0204805	65.719	52.671	65.719	-0.72293	553460000	300	C4M7Y3	300	C4M7Y3	C4M7Y3	QQIIKSPTQQVKTSLSPVQKQQPSPHQTTTQ	1	2065
25.8167	25.2828	25.6794	27.2926	26.7208	26.1186	S	2			___1	0.992066	1.06025e-05	121.44	108.94	97.271	-0.15526	504110000	605	C4M7Y5	605	C4M7Y5	C4M7Y5	KKAIHSVGTYIKFEDSDTEQDNQNDLVEKME	1	2066
23.2727	22.8399	22.5066	21.5588	24.2321	21.175	S	2			___1	1	4.93094e-06	69.422	68.295	47.082	0.055192	50004000	109	C4M7Y7	109	C4M7Y7	C4M7Y7	EQVLPPEPKEIKMEESDEETIDEHINKFSMI	1;2	2067
23.2545	20.6033	19.1377	24.3277	24.4901	21.0876	S	2			___1	0.958777	3.69087e-06	107.11	100.42	107.11	-0.9967	54627000	882	C4M7Z2	882	C4M7Z2	C4M7Z2	QELPLSRGTQPYLSSSVGRVQYGTVPPPLSP	1	2070
23.5955	23.6252	24.0421	23.801	24.6469	24.6893	S	2			___1	1	3.81176e-31	186.76	155.42	186.76	0.046704	110830000	729	C4M808	729	C4M808	C4M808	SVKEESVKEESVKEESVKEEPVKEEPVKEEQ	1	2073
27.0596	27.7796	28.1211	27.1232	27.9676	27.7244	S	2			___1	1	3.81176e-31	186.76	125.53	161.48	-0.084536	1292700000	689	C4M808	689	C4M808	C4M808	QIKEEQIKEEQIKEESVKEESVKEESVKEES	1	2073
23.8579	20.2282	23.1787	20.698	20.7087	20.5774	S	2			___1	0.890373	0.000492536	86.222	79.46	54.09	0.02926	144530000	642	C4M808	642	C4M808	C4M808	VDENYAEPIKEETKESTSEEPIQEKVKEEVV	1;2;3	2073
25.4849	25.5369	20.932	21.6147	20.7516	19.6535	S	2			___1	0.955417	0.000492536	88.42	76.711	54.09	0.02926	183490000	644	C4M808	644	C4M808	C4M808	ENYAEPIKEETKESTSEEPIQEKVKEEVVQE	1;2;3	2073
20.2931	21.144	23.1978	22.3443	20.6833	21.6537	S	3			___1	0.823833	3.73564e-05	41.551	39.874	40.336	1.1992	18245000	598	C4M808	598	C4M808	C4M808	VTEQEPQEIIKEEVISNPVTEELPQENIIEE	1	2073
25.2838	25.9853	25.2645	26.4301	26.1999	25.7601	S	2			___1	0.998891	7.12945e-06	101.53	95.446	101.53	0.057958	371910000	417	C4M808	417	C4M808	C4M808	PPPVPAPRKSKQPRLSASLTNEDIPDRSNRD	1	2073
20.4881	23.972	23.799	21.1567	21.2583	23.7808	S	2			___1	0.98375	0.000322698	75.911	63.28	75.911	0.20893	45462000	419	C4M808	419	C4M808	C4M808	PVPAPRKSKQPRLSASLTNEDIPDRSNRDRS	1	2073
25.3317	25.686	25.1748	26.1327	24.3582	24.76	S	2			___1	1	3.50568e-07	145.86	125.73	145.86	0.21802	1656200000	36	C4M810	36	C4M810	C4M810	STFNLTFEKNKEFDFSDDDEKDDQLEVDPST	1	2074
23.2736	23.6243	23.1855	23.2792	23.9573	23.5589	S	2			___1	0.996124	2.37374e-09	140.82	106.56	48.284	-0.22366	319240000	83	C4M810	83	C4M810	C4M810	TLRKSNTSRISTLPPSKTRSSLTAKNDFEKG	1	2074
27.674	27.8873	27.5538	28.3164	28.579	28.5564	S	2			___1	1	4.46772e-05	114.24	87.533	114.24	-0.02875	1839600000	74	C4M822	74	C4M822	C4M822	GYSPRRGVRRDDPYLSPRRDIRREEPYLSPR	1	2076
23.3433	23.0464	23.5443	21.0886	23.9832	23.6211	S	2			___1	0.999201	0.0111376	54.343	48.308	54.343	1.0103	62062000	61	C4M822	61	C4M822	C4M822	EREWEMIRHNEWNGYSPRRGVRRDDPYLSPR	1	2076
25.1471	24.9908	24.8862	24.6141	25.4636	24.9731	S	2			___1	1	0.000991012	72.891	67.166	65.467	0.64753	418020000	128	C4M822	128	C4M822	C4M822	SPRRDIRREDECGMFSPRSRSEMRFREKRRE	1	2076
21.1165	21.3509	20.0941	26.5899	26.2689	26.6903	S	2			___1	0.999999	0.00249202	92.19	69.612	92.19	-0.27336	295110000	87	C4M822	87	C4M822	C4M822	YLSPRRDIRREEPYLSPRREMRRDDPYLSPR	1	2076
22.5695	22.0126	22.2494	23.8418	24.1665	23.8418	S	2			___1	0.753739	0.00768907	52.101	43.614	52.101	0.42917	64341000	350	C4M823	350	C4M823	C4M823	KSSILCPKAGNIEPISPSKRRNSLTSFNESR	1	2077
20.6459	26.4406	25.814	25.6688	26.4105	25.6389	S	3			___1	0.999913	0.000341408	80.632	67.531	80.632	0.14766	344860000	357	C4M823	357	C4M823	C4M823	KAGNIEPISPSKRRNSLTSFNESRISVGLTI	1	2077
25.8003	25.9495	25.8747	26.1869	26.6134	26.1869	S	2			___1	0.961031	1.1641e-06	122.97	120.81	103.76	-0.14167	441230000	280	C4M823	280	C4M823	C4M823	KPLPSPKVPVPTRSLSSSPEVSDRMSFDLKR	1	2077
31.5689	31.4003	31.5028	30.8325	31.0613	31.0423	S	4			___1	1	0	334.04	309.63	118.08	-0.10094	53804000000	125	C4M859;C4MAD5	125;125	C4M859	C4M859	ESDESNDEKMEEREESDDEEEENTKPMKVVV	1	2086
22.888	23.7047	23.1022	20.5202	21.2974	21.9842	S	2			___1	0.946628	0.029688	45.653	24.953	42.843	-1.0321	30439000	858	C4M873	858	C4M873	C4M873	LFSTYENTTLKYISNSVEQKVNTPLTQQITK	1	2088
22.1668	22.6877	22.3134	22.5936	21.6638	19.8184	S	2			___1	0.791907	0.000576898	69.485	64.58	69.485	-0.17528	27252000	302	C4M874	302	C4M874	C4M874	NNQNEKSTLINIEDDSFTKEQDITCETFEEP	1	2089
22.425	24.1894	23.5547	21.591	25.9431	17.0568	S	3			___1	0.999978	1.34035e-06	126.88	111.29	126.88	0.0811	106730000	568	C4M875	568	C4M875	C4M875	QKEKEITTFSKRNHGSYDGRQNFLSHQRNEN	1	2090
23.6171	23.4299	23.4196	20.3376	20.7855	20.9995	S	2			___1	0.824289	0.00065224	61.477	52.42	61.477	0.12434	35387000	480	C4M875	480	C4M875	C4M875	EELKDIKLDSIQRPKSLSNQIDTTPHNLLKT	1	2090
23.1437	23.212	23.0108	20.5486	21.1874	21.5901	S	2			___1	0.989097	0.00112349	63.29	51.722	63.29	1.1914	27435000	60	C4M883	60	C4M883	C4M883	ASKTLIDNIYAREDVSDHSDPSLGKVVILDE	1	2092
19.9584	21.2047	20.9439	23.6232	23.0447	20.3972	S	2			___1	0.801005	0.00100629	58.246	50.463	58.246	-0.22358	21574000	346	C4M894	346	C4M894	C4M894	QEDNKTTSKIIQTPQSTEENNEKNQSQTITD	1	2095
25.6461	25.4342	25.5077	25.2006	25.5296	25.4678	S	2			___1	0.999724	4.77167e-06	132.31	116.49	107.69	0.7764	278960000	476	C4M8B3	476	C4M8B3	C4M8B3	TSIKPTTPPKNKTVGSPTQSPQSKQSTKSPL	1	2100
27.597	27.8685	26.8045	27.1245	27.9908	27.7912	S	2			___1	1	0.00117363	96.067	96.067	89.382	0.083257	1435700000	377	C4M8B6	377	C4M8B6	C4M8B6	QVALKILKHGANERFSKIGIEVARLYHWKHP	1	2102
23.561	23.091	22.8623	21.0565	19.9051	23.1695	S	2			___1	0.992682	8.10613e-07	129.9	116.8	129.9	0.46778	49509000	315	C4M8B6	315	C4M8B6	C4M8B6	TDDASVSVTENKKHQSTQIDDGEELATIAEK	1	2102
26.0241	25.8461	25.5142	25.3859	25.5388	25.4291	S	2			___1	1	6.88728e-06	147.07	133.97	121.03	-1.3385	862210000	304	C4M8B6	304	C4M8B6	C4M8B6	TMTEKRAMTTRTDDASVSVTENKKHQSTQID	1;2;3	2102
21.7421	23.1724	22.1592	22.1686	23.0381	23.1002	S	2			___1	1	1.31218e-06	121.03	116.05	121.03	-1.3385	399000000	306	C4M8B6	306	C4M8B6	C4M8B6	TEKRAMTTRTDDASVSVTENKKHQSTQIDDG	1;2;3	2102
20.6809	21.4493	21.1039	19.8238	22.4812	20.7364	S	2			___1	0.999822	0.000777418	46.818	42.337	46.818	-2.9609	19618000	1177	C4M8B8	1177	C4M8B8	C4M8B8	SKDISSIECKSSMSKSEINDEINDSSVSSDM	1	2103
26.2534	26.5395	26.5452	26.9389	21.3197	26.9189	S	2			___1	0.99516	0.00290141	71.879	58.871	68.044	-0.18323	530980000	323	C4M8C3	323	C4M8C3	C4M8C3	ECKGLPICQPIHRTISLYSDEFEKQTGISAD	1	2106
31.2174	31.1614	31.3412	30.9956	31.3804	31.252	S	4			___1	1	7.42617e-76	224.86	210.59	179.14	0.47126	27616000000	353	C4M8C5	353	C4M8C5	C4M8C5	ESDSEEEKKDAHVVDSEEEEKKEEEADKKAM	1	2107
27.0253	27.4434	27.7715	26.38	27.0863	26.9514	S	2			___1	0.999988	2.12667e-06	127.27	92.068	108.35	-0.69328	1333400000	317	C4M8C5	317	C4M8C5	C4M8C5	EERAKRDADFAKLTGSDVDNKVKEAIAKKDQ	1	2107
25.0937	25.0651	24.667	25.2465	25.8054	25.8665	S	2			___1	0.998411	3.10089e-05	105.78	66.077	60.398	-0.42935	3780100000	496	C4M8C8	496	C4M8C8	C4M8C8	SVAQSAPVMKKSNRMSVTDLKTLLGQSNPNE	1	2108
25.9147	25.5854	25.6389	24.9679	25.4202	25.7037	S	3			___1	1	0.00065325	85.271	49.164	80.746	-0.36632	303940000	926	C4M8D0	926	C4M8D0	C4M8D0	GLVEKAGEVNRTDKKSNKEEEIKEDKSERRK	1	2109
26.4752	26.5674	26.3609	25.3396	26.1781	26.3421	S	3			___1	1	9.0869e-49	203.87	197.59	96.059	0.39106	743580000	74	C4M8D5	74	C4M8D5	C4M8D5	KYMDSHPATVKEEEESEEEKERAFNNLLDAI	1	2110
19.4399	21.8328	20.9385	21.2538	21.9032	22.5611	S	2			___1	0.999865	0.00802484	44.511	37.537	43.03	0.57744	13846000	2	C4M8E1	2	C4M8E1	C4M8E1	______________MSDFVIKPSEEKSTPDY	1	2112
22.1171	23.7323	21.0869	21.0772	21.6506	20.103	S	2			___1	0.997805	0.0189426	58.172	33.319	58.172	-0.2879	20712000	219	C4M8E1	219	C4M8E1	C4M8E1	LMGCGAHMEELRRVRSGNLTEKDNMVTLHDV	1	2112
21.301	21.3829	21.0532	21.6776	22.5585	22.0797	S	2			___1	0.96891	0.000882385	54.834	51.226	54.834	1.0883	11927000	106	C4M8E4	106	C4M8E4	C4M8E4	SDADKKNKILIDTSISPVFASDDHKLSNSSS	1	2114
26.5179	26.4957	26.6698	24.8516	25.4906	25.5316	S	3			___1	1	7.4333e-05	102.73	39.107	101.89	-0.12024	468550000	91	C4M8E4	91	C4M8E4	C4M8E4	FESNDTNVFTRNRGVSDADKKNKILIDTSIS	1	2114
19.5613	24.6092	20.4747	25.5872	21.9005	25.1943	S	3			___1	0.77472	0.000226634	53.444	51.156	53.444	0.11467	114390000	92	C4M8E6	92	C4M8E6	C4M8E6	SIPVQKPKGRKKTNFSEEEEVPTESHYVLRS	1	2115
19.8655	19.9991	20.402	25.2059	25.6677	26.0886	S	2			___1	1	7.7976e-111	204.9	169.1	157.82	2.2407	163360000	1196	C4M8E6	1196	C4M8E6	C4M8E6	ELMKDDDDEDKLEKESDEPGDNKIVIKIPKE	1	2115
20.1139	20.9222	20.4613	22.8227	21.3112	22.5853	S	2			___1	0.956907	2.68519e-05	81.884	80.087	81.884	-1.2567	21145000	976	C4M8E6	976	C4M8E6	C4M8E6	LKVTRHRRTTLSRMVSTDIEMDEDENEESLT	1	2115
19.8908	25.1679	25.2217	24.4252	25.0776	24.6067	S	2			___1	1	5.2036e-07	132.31	116.22	79.875	-0.38609	189640000	8	C4M8F4	8	C4M8F4	C4M8F4	________MKKQLHESIEENKEDEFMYLIDG	1	2117
20.1118	20.7634	19.7738	25.102	24.8519	24.7172	S	2			___1	0.803085	4.32288e-08	159.18	152.52	114.55	0.25037	239450000	11	C4M8H1	11	C4M8H1	C4M8H1	_____MSDIIPSRTKSTPATQLNCNAPSFKK	1	2120
23.7959	23.778	24.4359	24.5845	25.8464	25.5741	S	3			___1	1	0.000352125	103.21	94.255	101.5	-0.59846	204800000	459	C4M8H3	459	C4M8H3	C4M8H3	MTKFLETRRTINRKPSDNQHFRKPELPPQHN	1	2121
22.9243	22.2404	22.4648	24.1474	23.6558	23.4844	S	2			___1	0.99998	0.000217676	71.853	66.976	71.853	0.40522	195380000	299	C4M8M1	299	C4M8M1	C4M8M1	DDSLLSESTKTSLKKSQDIVDSFNQNNPQLK	1	2129
19.9803	20.024	20.663	21.0584	22.3576	23.008	S	2			___1	0.990585	0.000735696	50.752	45.701	50.752	-1.8466	13810000	174	C4M8M8	174	C4M8M8	C4M8M8	EKQKLTQYSNASAIGSEEFFGKEEKKSYSKI	1	2132
23.7488	24.4786	24.2416	24.5418	24.6354	24.5782	S	2			___1	0.951145	1.21314e-06	150.91	137.74	150.91	0.69109	139590000	145	C4M8M8	145	C4M8M8	C4M8M8	SSNVDWNKYKNAKSISSDQLFGSDEPTAYEK	1	2132
27.9659	28.0803	28.0245	27.6101	28.2483	28.8738	S	3			___1	1	3.27939e-75	219.53	193.58	65.956	0.088557	2517400000	75	C4M8M8	75	C4M8M8	C4M8M8	EETVNEIEEKVAEEESPKVEEKTTNKAGWCF	1	2132
22.4144	22.5667	23.2949	22.6483	23.4819	23.7327	S	2			___1	1	1.14503e-06	147.56	137.11	45.614	-0.25042	449400000	198	C4M8N6	198	C4M8N6	C4M8N6	SEEMSEEMSEENKEESEDKEEEERKDDKNNK	1	2135
21.7629	21.9237	21.8786	22.1449	21.4912	21.948	S	2			___1	1	0.000605061	126.4	114.34	126.4	-0.92664	167820000	2	C4M8N6	2	C4M8N6	C4M8N6	______________MSIEEEVSLEEVKEKKE	1;2	2135
19.2786	21.3352	20.591	21.6986	20.7448	19.6932	S	2			___1	1	0.000605061	126.4	114.34	126.4	-0.92664	153060000	8	C4M8N6	8	C4M8N6	C4M8N6	________MSIEEEVSLEEVKEKKEEEKKDK	1;2	2135
25.0617	24.8399	24.8093	24.2375	24.5565	24.6049	S	2			___1	0.988107	9.22433e-06	108.38	90.752	98.421	-0.050234	164420000	552	C4M8P9	552	C4M8P9	C4M8P9	FSSSTESPNSGSKSSSPQLDNEKEKRKSKVG	1	2137
24.357	24.4299	24.245	19.7887	21.4937	20.9703	S	3			___1	0.97515	2.29522e-05	105.13	97.523	105.13	0.45065	72115000	77	C4M8R1	77	C4M8R1	C4M8R1	NSSNSPINAFTVRSHSETQTPRKFVIGRNRA	1	2141
20.3545	22.3472	22.4231	20.3075	21.2303	21.1545	S	1			___1	1	0.0108138	79.116	79.116	79.116	0.33385	10959000	204	C4M8R1	204	C4M8R1	C4M8R1	CKLGIHCKTEKVLADSPA_____________	1	2141
28.4609	28.9777	28.9682	28.4481	28.9035	28.8134	S	2			___1	0.990013	3.96778e-12	165.24	142.88	153.92	-0.087602	8145100000	539	C4M8R5	539	C4M8R5	C4M8R5	QTKDFPKKIDQKEETSPIKKEDKKMELFEIV	1	2142
19.691	19.5723	28.5696	22.7534	23.7108	23.533	S	2			___1	0.999981	0.000884744	121.61	100.16	68.657	0.92561	431340000	37	C4M8S2	37	C4M8S2	C4M8S2	AKKLEGIAETCIRELSPHSPRSTRPGFLSSR	1	2143
28.4622	28.5592	20.0178	26.2237	26.6726	19.4292	S	3			___1	0.99744	5.93129e-06	139.98	119.78	61.344	-0.67405	976510000	40	C4M8S2	40	C4M8S2	C4M8S2	LEGIAETCIRELSPHSPRSTRPGFLSSRTSF	1	2143
23.3671	23.6652	23.4842	23.1856	23.8722	23.7193	S	2			___1	0.978373	0.018	66.27	42.917	66.27	-0.48643	97892000	335	C4M8S2	335	C4M8S2	C4M8S2	YSSRRSYKLRRGMATSLRLSETGPHPKQDEE	1	2143
27.5057	27.8464	27.6755	20.3522	26.6996	26.7777	S	2			___1	0.987429	2.71345e-107	236.4	230.32	214.32	-0.67792	874130000	392	C4M8S4	392	C4M8S4	C4M8S4	WFSASPRHEESQTPSSPRLKERKSPSSNSPQ	1	2144
26.1001	25.4874	26.0938	23.7529	24.6493	24.917	S	4			___1	0.999968	3.48415e-09	155.11	137.05	155.11	-1.3464	391510000	221	C4M8S9	221	C4M8S9	C4M8S9	IPKNTEEKKDSHETHSNEQEHSQNTRHEEPN	1	2146
27.3597	27.3082	27.4085	28.5092	28.2003	28.0784	S	2			___1	0.926117	3.59836e-40	192.16	183.04	69.704	-0.25036	1619400000	18	C4M8T1	18	C4M8T1	C4M8T1	YANFDTETTGGFTQSSPRKNTENKSVVFPLT	1	2147
20.24	20.9662	19.8387	26.3587	26.9805	26.4567	S	2			___1	0.99271	0.0142567	77.062	59.832	77.062	-0.084765	310570000	1310	C4M8U0	1310	C4M8U0	C4M8U0	PLVKKQVLPKLSNSISPKMATSNCLGMQFIK	1	2149
20.9797	20.7686	24.4723	21.8223	22.1824	20.9333	S	2			___1	0.999484	0.00104098	90.464	80.814	90.464	0.58164	165820000	1283	C4M8U0	1283	C4M8U0	C4M8U0	DDIKIPIPIKQRSIISPNTLLSPEPKTPLVK	1;2	2149
24.0234	23.5504	23.5411	25.5622	22.2008	25.7226	S	2			___1	0.999578	0.00100629	90.464	80.814	90.464	0.58164	280530000	1289	C4M8U0	1289	C4M8U0	C4M8U0	IPIKQRSIISPNTLLSPEPKTPLVKKQVLPK	1;2	2149
24.8492	24.7717	19.1489	20.5657	24.2366	25.1747	S	3			___1	0.999987	0.00353551	74.611	52.94	74.611	0.36012	116510000	31	C4M8U6	31	C4M8U6	C4M8U6	SDLLLNDSDSDVEKISPKKPSDKFERTQRSQ	1	2150
23.945	23.5814	24.0468	20.3849	20.0776	21.045	S	3			___1	1	0.000264509	117.18	108.32	54.964	-0.9713	149930000	136	C4M8W1	136	C4M8W1	C4M8W1	NPSPDSIKEDQKQQPSDNEEPKAEEPKAEEP	1	2156
25.1187	25.3122	26.2696	24.691	24.4271	25.6383	S	2			___1	1	3.02502e-41	191.79	114.04	64.121	-0.17836	326190000	55	C4M8W1	55	C4M8W1	C4M8W1	NKKEEVNEQNKEEKESVEDKKSEEKESDEDK	1	2156
21.5954	21.3202	22.2732	21.7288	21.8428	22.6043	S	3			___1	1	2.0017e-29	189.09	145.49	127.01	0.45412	6671100000	123	C4M8W1	123	C4M8W1	C4M8W1	QPNETNESDKKEENPSPDSIKEDQKQQPSDN	1;2	2156
21.4122	26.4383	26.0092	26.8523	26.6787	26.4888	S	3			___1	1	8.66184e-19	174.55	156.65	127.01	0.45412	6597400000	126	C4M8W1	126	C4M8W1	C4M8W1	ETNESDKKEENPSPDSIKEDQKQQPSDNEEP	1;2	2156
24.2826	20.3833	24.1194	20.8287	21.0228	20.9203	S	2			___1	0.991693	9.90436e-07	107.82	95.333	105.28	1.5189	73992000	115	C4M8W1	115	C4M8W1	C4M8W1	KEEPKQDEQPNETNESDKKEENPSPDSIKED	1	2156
20.7177	24.8521	24.7246	23.9173	24.7555	20.1132	S	3			___1	0.946106	0.000409032	58.796	56.44	58.796	-0.013615	102170000	395	C4M8X4	395	C4M8X4	C4M8X4	KENENKETEIKENTNSNNDDDGIKKEDKIDI	1	2159
24.5933	20.9295	19.2581	23.112	23.6296	21.1118	S	3			___1	0.999974	0.000763296	90.913	39.477	55.755	-1.157	100520000	27	C4M8X4	27	C4M8X4	C4M8X4	PTHEANVEISHRRGKSSIDQSTRKNEAKSEF	1;2	2159
24.5933	25.0687	25.2198	23.112	23.6296	20.6332	S	3			___1	0.999974	0.000763296	90.913	39.477	55.755	-1.157	174790000	28	C4M8X4	28	C4M8X4	C4M8X4	THEANVEISHRRGKSSIDQSTRKNEAKSEFK	1;2	2159
23.5465	24.4681	24.0584	21.6618	24.1735	25.4058	S	2			___1	0.99943	0.00784644	61.344	22.776	61.344	0.35065	116300000	382	C4M8X7	382	C4M8X7	C4M8X7	DLYYFVIYTLYNKKESEDIIDSAKVSILGQE	1	2160
23.0099	22.5022	22.8834	20.5082	23.2914	22.9615	S	2			___1	0.999999	0.000320068	77.08	72.599	77.08	-1.4189	40558000	399	C4M8X7	399	C4M8X7	C4M8X7	DIIDSAKVSILGQEESCEEDPNKVDLTDNFL	1	2160
24.9718	25.2098	25.0931	25.4068	25.8171	25.1981	S	2			___1	1	3.65096e-07	126.32	107.74	76.073	-0.28966	249600000	158	C4M8Y0	158	C4M8Y0	C4M8Y0	DESPQLPNEAYIPSRSADNCIEPQKEVSLQL	1	2161
26.305	26.4031	27.0786	26.539	27.33	26.9126	S	2			___1	0.837462	0.00477826	73.881	29.018	46.387	0.075378	743650000	477	C4M8Z9	477	C4M8Z9	C4M8Z9	KTPTLAFLDKGGSRASLPNKVKPKRSETLVA	1	2165
20.5293	20.4492	22.0872	22.1946	21.7448	22.1837	S	3			___1	0.998157	3.01025e-06	41.575	39.955	41.575	0.94886	17534000	933	C4M8Z9	933	C4M8Z9	C4M8Z9	SQGMDTDSGVIMAEPSPRRKNLQKRLNRSYT	1	2165
25.3226	25.4906	25.8935	24.897	24.8931	24.644	S	2			___1	0.998976	1.10831e-05	121.68	101.85	104.3	-1.4849	240060000	516	C4M8Z9	516	C4M8Z9	C4M8Z9	SGASTPTQELNKTSVSPSEDKISTLSTSRSK	1	2165
21.4842	20.6888	21.0276	20.652	20.7203	20.2739	S	2			___1	0.997027	0.000594405	41.088	33.044	41.088	0.2454	9756800	2	C4M907	2	C4M907	C4M907	______________MSEVDHYLETLFAGKLI	1	2168
24.4843	24.5343	24.7158	23.5342	23.8138	24.2359	S	3			___1	1	1.39755e-13	154.36	135.23	90.005	-0.10485	121970000	195	C4M917	195	C4M917	C4M917	SSPSPKRDSSKRENRSIKNEDKSIKKDTETI	1	2171
25.1643	25.0209	25.5797	25.9581	25.1617	24.5853	S	2			___1	1	2.98421e-05	127.93	110.88	127.93	-0.74949	484190000	68	C4M917	68	C4M917	C4M917	IIDDKIDITIKGRHVSVEQARGDRSRENDVC	1	2171
19.4349	20.5861	23.1236	24.3065	24.1561	23.7488	S	2			___1	1	1.32335e-05	144.29	118.76	119.54	0.36957	62678000	382	C4M928	382	C4M928	C4M928	KELSIDCVYDQTKHGSVLDDDPQIKRELDDE	1	2172
20.502	21.0294	19.7696	21.1101	21.2641	23.2218	S	2			___1	1	0.000102621	100.22	93.745	100.22	-0.90302	12046000	2	C4M928	2	C4M928	C4M928	______________MSQKDICPHNKINDQNY	1	2172
24.5516	24.6476	24.6176	24.8422	25.0497	24.7712	S	2			___1	0.999699	0.00569488	66.215	56.56	66.215	0.3755	170060000	111	C4M933	111	C4M933	C4M933	CLKEISDRINVSLDKSEDKYVSSEDFDIISL	1	2175
24.0239	23.7649	23.7983	25.0623	25.4168	24.7362	S	2			___1	0.99633	0.00708914	45.28	36.276	45.28	-0.37195	153680000	308	C4M940	308	C4M940	C4M940	PICGLEDSSKKVRGNSISIATTRSTSIQSLN		2178
26.2854	25.8491	26.3174	25.6812	26.2116	26.6263	S	3			___1	1	1.08346e-09	141.82	119.24	41.621	0.026372	1481200000	231	C4M940	231	C4M940	C4M940	NKINQVTSEARGRPNSEMLERKVIDEFNQQI	1	2178
26.8191	26.5579	26.3805	29.1498	28.8454	27.5544	S	2			___1	0.998982	3.45173e-13	170.09	160.24	170.09	-0.32607	2061200000	190	C4M944	190	C4M944	C4M944	AYRQKVLRSKGFGTVSPTTTTSPKQSTSSKV	1;2	2181
25.2485	25.3677	25.4453	24.3585	25.2457	25.2602	S	2			___1	1	0.0261382	93.178	33.159	93.178	-0.51502	230330000	560	C4M946	560	C4M946	C4M946	LVVEGITKKQAEKALSEKERNEELIKELLTM	1	2182
26.1263	26.1548	25.5747	25.7831	26.8381	27.3503	S	2			___1	1	2.24714e-11	151.92	53.664	151.92	-0.10974	1645800000	894	C4M946	894	C4M946	C4M946	ARDPKNIIKRKKAVDSIKKCRNKLYNKPEEV	1	2182
22.1855	19.9922	22.2399	21.6855	22.3741	22.5376	S	2			___1	1	0.00127366	43.955	40.159	43.955	0.11865	21247000	1450	C4M946	1450	C4M946	C4M946	KFNVKDEAHENMDGLSDQAKAALELNDLLDN	1	2182
20.7039	22.062	21.3691	21.588	21.9125	21.8547	S	2			___1	1	0.013326	43.316	27.929	43.316	0.3566	17979000	833	C4M946	833	C4M946	C4M946	DEDLELLREGIENVDSEKVKEANNKLTKDFE	1	2182
21.3502	20.906	22.1169	22.0448	21.3699	19.7117	S	2			___1	1	5.77742e-08	83.423	80.622	76.301	-0.63406	18940000	932	C4M946	932	C4M946	C4M946	KEDLKEIEEIEELADSIILNDDEEARLLIEE	1	2182
26.0866	26.4407	25.9217	19.9351	21.2255	20.5293	S	2			___1	0.999999	6.22254e-10	106.86	101.4	106.86	1.6371	225910000	504	C4M946	504	C4M946	C4M946	VKNKDVKKKKIAENLSEDLAPSINDSKASLV	1	2182
20.6146	21.2703	21.0233	22.9351	22.7051	20.7256	S	3			___1	0.983612	0.000285781	40.997	36.141	40.997	0.10041	19518000	277	C4M946	277	C4M946	C4M946	KQQEALNAQTAAQNASIDEKIKNSKPIVPKE	1	2182
21.0959	20.8454	20.8726	26.7733	26.9976	19.8783	S	2			___1	1	3.76594e-07	126.1	81.671	78.529	-0.17679	248690000	1011	C4M946	1011	C4M946	C4M946	DRKLLKQSNEKIDKLSEEQIELAKQALEDGN	1	2182
23.3943	23.1256	23.0961	22.0255	23.3305	23.3538	S	2			___1	1	8.74911e-06	82.59	67.045	75.911	-0.24491	495080000	911	C4M946	911	C4M946	C4M946	KKCRNKLYNKPEEVKSDEKQSKEDLKEIEEI	1	2182
25.0868	25.3597	20.0697	24.9072	25.5865	25.9714	S	2			___1	1	0.0190562	87.123	39.391	87.123	0.17165	227630000	256	C4M946	256	C4M946	C4M946	RLMKEMEKAKERVAKSQEIVKKQQEALNAQT	1	2182
23.6547	23.3133	23.1666	20.2106	24.3106	21.3609	S	2			___1	1	1.4324e-49	179.65	164.26	119.25	-0.0062362	1979000000	2	C4M946	2	C4M946	C4M946	______________MSSEEDNQNLVKCAEEI	1;2	2182
24.6585	23.3133	23.1666	24.7071	24.3106	24.0691	S	2			___1	1	1.4324e-49	193.28	178.65	119.25	-0.0062362	2075600000	3	C4M946	3	C4M946	C4M946	_____________MSSEEDNQNLVKCAEEIC	1;2	2182
24.2586	19.924	23.6914	24.5888	25.1969	24.4908	S	2			___1	0.999454	0.00422596	64.104	59.045	64.104	-0.12632	120880000	373	C4M946	373	C4M946	C4M946	KEDFQTFVDNAKTAFSEPENDAKKEAAIQSY	1	2182
20.783	25.5273	25.1239	21.0026	26.1486	25.6737	S	3			___1	0.999984	0.00118258	77.776	73.602	77.776	-0.27663	213350000	211	C4M949	211	C4M949	C4M949	LKKFVQYSDHHQREHSRPPTSNLRYSRSCRQ	1	2183
24.208	22.8029	24.1834	22.7499	23.7844	23.131	S	2			___1	1	9.67564e-07	131.83	111.84	131.83	0.071833	76436000	931	C4M954	931	C4M954	C4M954	ISKPYTITKIHIENNSEKEEELIENLLTEFP	1	2184
22.0208	24.985	20.6967	25.7659	25.4578	25.2723	S	2			___1	0.999254	0.000273131	61.477	55.936	61.477	-0.8879	202810000	494	C4M955	494	C4M955	C4M955	TMKNEITESSNQGEMSQNE____________	1	2185
22.1588	22.0801	22.075	20.0265	20.48	20.2374	S	2			___1	0.980261	0.000250805	63.701	60.169	53.496	0.94498	13534000	476	C4M955	476	C4M955	C4M955	LSSSVLSNEESASILSDRTMKNEITESSNQG	1	2185
20.7523	24.6069	20.2284	25.274	25.5839	25.3132	S	2			___1	1	2.44419e-20	174.94	156.61	174.94	-1.713	158110000	180	C4M976	180	C4M976	C4M976	YQSEIEDLYSNEKYDSEFNNNNDKESIFNDN	1	2189
25.9799	25.5833	25.1425	25.508	26.0454	26.2456	S	2			___1	1	4.47773e-06	108.97	107.48	47.548	-0.11931	943930000	250	C4M985	250	C4M985	C4M985	KKNNEDIPDEEMAEMS_______________	1	2192
22.6836	22.5784	21.2822	20.6157	22.5591	22.1686	S	2			___1	0.789977	3.40516e-07	78.758	77.035	78.758	0.47975	23893000	423	C4M987	423	C4M987	C4M987	DGKALVGDLGTAIALSPTNPGVTKMYTPLML	1	2194
27.2704	27.1315	27.0794	27.6338	27.7509	27.0236	S	2			___1	1	5.26404e-76	218.45	153.22	51.727	0.18255	1281000000	493	C4M9B1	493	C4M9B1	C4M9B1	EDIKADKLEDLEDNNSPKDIQDNLQEEPDEE	1	2196
19.8527	20.4246	20.4019	21.2886	24.1013	23.6246	S	2			___1	0.827868	0.00569582	57.175	41.794	57.175	2.1084	30930000	498	C4M9C2;Q6RG15	498;444	C4M9C2	C4M9C2	RKFQHHPGALRKGMSSPALLQKQQQETQPRP	1	2200
24.4111	23.9619	24.0694	24.7874	24.8641	24.3937	S	2			___1	0.999996	0.00011892	94.203	88.308	86.488	0.33591	538720000	7	C4M9C2	7	C4M9C2	C4M9C2	_________MRSRSRSIPVESINLSNSYRNS	1	2200
23.1294	21.2545	20.9812	24.7199	24.3361	19.8148	S	3			___1	0.851286	0.000131615	48.597	48.597	48.597	-0.28729	57988000	9	C4M9D3	9	C4M9D3	C4M9D3	_______MSTIERQPSPHGSFEITESKGKWS	1	2202
20.3615	20.7389	19.7841	26.723	25.0479	26.7811	S	2			___1	1	0.0121905	46.063	35.991	46.063	-0.17697	263030000	220	C4M9D7	220	C4M9D7	C4M9D7	ASKKDDDYQRVVDEFSENIEE__________	1	2203
22.6858	21.0009	22.5784	22.8881	23.7885	23.0626	S	2			___1	1	0.0221348	76.927	34.329	76.228	-0.52601	44022000	6	C4M9E1	6	C4M9E1	C4M9E1	__________MFFKRSFQGVKEIVGVSKKTE	1	2205
25.2739	25.0828	25.0339	26.243	26.1883	25.9704	S	3			___1	1	0.00157936	84.859	51.802	50.957	-0.19038	407580000	283	C4M9E4	283	C4M9E4	C4M9E4	HFKTKDEVKDGHKDQSSEQIFDKSNLLFSSK	1;2	2207
20.607	20.4949	20.0886	24.7488	20.5895	24.9774	S	2			___1	0.99027	0.00711338	43.77	41.251	42.718	0.4323	79583000	2	C4M9E7	2	C4M9E7	C4M9E7	______________MSDNETIPKDTNIEQKK	1	2208
22.2846	22.0896	21.8813	19.7464	20.884	20.6335	S	2			___1	0.999878	0.00190887	54.281	50.564	54.281	-0.10281	14315000	73	C4M9G5	73	C4M9G5	C4M9G5	DLNEFKNMIEFYLKNSEEEDPYVLLFKRCDV	1	2212
22.2057	21.7344	21.5747	21.1753	21.0937	21.3644	S	2			___1	0.96042	0.00709971	45.614	39.466	45.614	-0.18619	11449000	89	C4M9I2	89	C4M9I2	C4M9I2	DCVVNTSPETKSDIDSIISTFQKIDEGVNTY	1	2214
23.2736	22.4446	22.8623	24.1884	24.0344	20.5377	S	2			___1	0.995892	3.8597e-06	138.28	131.39	106.42	0.064816	293280000	400	C4M9I7	400	C4M9I7	C4M9I7	FMKMKISDEQLKRTVSDIVMEEPKDKKGIEE	1	2216
23.5181	23.7327	23.8106	24.7202	24.832	24.5666	S	2			___1	1	4.92998e-12	151.13	87.024	136.38	0.29461	561720000	180	C4M9J3	180	C4M9J3	C4M9J3	ASEKLKKEKDLKEDRSDIELKDENNEHSCVE	1	2219
26.6465	26.3507	26.1257	26.5121	26.5767	26.7574	S	2			___1	1	0.00164197	99.5	74.026	99.5	0.50646	573070000	636	C4M9K8	636	C4M9K8	C4M9K8	SQPPQLPVRNQPPQLSPRSQQNSQAPPQLPP	1	2223
27.473	27.58	27.4278	27.42	27.6186	27.3196	S	2			___1	0.999989	4.76537e-38	198.6	174.15	198.01	-0.1349	2711300000	17	C4M9L2	17	C4M9L2	C4M9L2	IKEQTPTNVTPEKTPSPNGDGQQSGISKVAR	1;3	2224
23.8367	23.9887	24.2239	25.1265	25.4342	24.9981	S	2			___1	1	0.00729815	74.987	71.542	61.11	-0.11378	167210000	589	C4M9L5	589	C4M9L5	C4M9L5	EKGDNEESKLLCDRLSLNRMKMPSIELISAE	1	2225
19.7086	23.1081	23.4176	20.7736	20.5454	20.6608	S	3			___1	0.936734	3.35284e-06	54.867	52.723	54.867	0.44388	20247000	29	C4M9N7	29	C4M9N7	C4M9N7	NNISHSENDFSVNDFSENEYEGLLKRVDNFS	1	2231
24.0094	23.6058	23.7859	24.741	25.1449	24.2777	S	1			___1	1	0.00605111	86.18	41.427	86.18	-1.8714	129600000	6	C4M9N7	6	C4M9N7	C4M9N7	__________MEKGESENLFKEINNISHSEN	1	2231
23.8631	23.6537	24.4	20.0359	25.5332	20.5873	S	2			___1	0.999999	0.00120496	83.692	54.788	83.692	0.16293	99150000	44	C4M9N7	44	C4M9N7	C4M9N7	SENEYEGLLKRVDNFSPVFTKEANKFQKKIE	1	2231
22.3772	22.0952	21.9553	23.5912	23.611	23.1395	S	2			___1	0.999994	5.38096e-05	86.497	79.866	86.497	0.26668	388320000	9	C4M9N8	9	C4M9N8	C4M9N8	_______MSESNPIESEEINKITSVADKVIS	1;2	2232
21.4992	21.6684	25.0087	21.0614	25.4249	25.507	S	2			___1	0.834325	0.00138752	83.204	76.074	83.204	0.12915	126490000	29	C4M9N8	29	C4M9N8	C4M9N8	KITSVADKVISAQSSSQLKEILETSSTEENI	1	2232
22.8603	18.8949	21.5604	19.5698	21.598	20.7511	S	2			___1	0.798842	4.27939e-07	93.371	88.845	82.885	-0.69721	21937000	1098	C4M9P2	1098	C4M9P2	C4M9P2	LVDIDLGKAMTVEITSEEMEAENTALTKMQT	1	2234
21.8556	21.3242	21.4947	19.3208	22.7272	22.4088	S	2			___1	1	0.00216736	77.894	48.938	77.894	0.75704	21887000	1223	C4M9P2;B1N584	1223;67	C4M9P2	C4M9P2	TAIELQQKIKEDNVNSDELVKVADKVGKKVE	1	2234
24.6506	25.0675	24.4265	25.8843	25.5213	25.353	S	2			___1	0.999984	2.41676e-07	153.06	144.32	120.4	0.21359	237000000	776	C4M9P2	776	C4M9P2	C4M9P2	SNAKIILTNADQTVYSPNKNDDIREAAGLTA	1	2234
24.4203	24.4854	23.7151	24.8617	25.5528	20.6963	S	2			___1	0.997406	0.0220968	63.624	55.581	63.624	-0.56522	139420000	852	C4M9P2	852	C4M9P2	C4M9P2	NAKYADQILNAARTASLITSKLLEPVEDDED	1	2234
23.8413	24.0851	24.2782	25.5601	24.9325	24.7768	S	2			___1	0.990756	7.51734e-05	117.3	114.33	95.205	0.074411	163410000	199	C4M9Q5	199	C4M9Q5	C4M9Q5	TPSVKYTPSPKFFTFSPSSLTSNSNGKIITK	1	2236
25.1845	25.4426	24.6876	24.9858	19.6149	25.4034	S	3			___1	0.955295	1.53851e-07	86.248	80.433	61.429	0.14461	188360000	2	C4M9Q6	2	C4M9Q6	C4M9Q6	______________MSREDATKPAVSGSNSY	1	2237
23.1636	23.6778	23.3499	23.6173	21.8667	21.9884	S	2			___1	1	0.000158972	73.834	66.777	40.278	-0.16523	68470000	555	C4M9R3	555	C4M9R3	C4M9R3	IVDDMIVDMDVKEEMSEDDDHLDDLIKIENG	1	2238
24.3631	24.7032	24.7408	25.6351	25.4124	23.849	S	2			___1	1	2.32423e-107	239.43	239.43	239.43	-0.5198	387210000	420	C4M9R3	420	C4M9R3	C4M9R3	DDSNDNEDDEEKNDMSEENEEEIPTEKMEEE	1	2238
21.9488	22.1325	21.6132	22.6579	21.0617	23.2666	S	2			___1	0.969627	0.00748626	61.11	43.482	61.11	0.54117	28562000	1170	C4M9R7	1170	C4M9R7	C4M9R7	SSVSINTFKRTKDMESPRQTALKGLLIKRNK	1	2239
23.0255	20.8159	20.6604	23.0663	21.3332	23.0337	S	2			___1	0.99969	0.00357225	55.755	53.326	55.755	-0.92608	25909000	36	C4M9R7	36	C4M9R7	C4M9R7	SSHHLLSKNGNRMTKSCENITINQTSKSTPV	1	2239
22.9611	21.9819	22.0882	23.994	24.2303	23.5308	S	3			___1	1	1.23874e-05	115.38	111.88	95.5	0.26281	427100000	377	C4M9S4	377	C4M9S4	C4M9S4	SGCLTDEEKIQKEEESEEILHEEEERRKKEN	1	2242
20.812	20.6415	20.5573	22.7507	23.1633	22.2878	S	2			___1	0.997505	5.01163e-05	91.276	86.145	91.276	-0.38534	26591000	18	C4M9S6	18	C4M9S6	C4M9S6	PPNLTTPRSLLTIIQSPLPFTIDNSKISSKF	1	2244
21.0017	19.1093	20.9495	22.0965	22.7088	22.0388	S	2			___1	0.954589	0.0154209	55.261	46.921	55.261	-0.18313	17748000	75	C4M9T3	75	C4M9T3	C4M9T3	PNDVIDLDEEIDRTQSCHLPTKQKQSPPSLM	1	2245
26.5845	26.6007	25.965	27.7055	28.0913	27.5022	S	2			___1	0.999931	2.98344e-14	164.2	146.73	164.2	-0.27765	962840000	108	C4M9T5	108	C4M9T5	C4M9T5	FNSSLERGSESSSLISPRGISQTTLINGRHS	1	2246
23.948	24.7035	21.4482	21.2045	19.8067	20.859	S	3			___1	0.833531	0.00021522	60.621	58.318	60.621	1.8297	43504000	124	C4M9T5	124	C4M9T5	C4M9T5	PRGISQTTLINGRHSSHEDLPEHTSVVPSRA	1	2246
21.5692	21.7351	21.4749	20.0929	20.7322	21.2311	S	2			___1	0.801185	0.00445178	50.305	44.223	50.305	-1.8227	9517000	95	C4M9T5	95	C4M9T5	C4M9T5	KSTASTPRSENVLFNSSLERGSESSSLISPR	1	2246
24.8089	21.3109	23.869	25.6565	25.8142	25.7526	S	2			___1	0.997527	0.000149217	92.474	91.394	48.053	-0.44881	460300000	278	C4M9T5	278	C4M9T5	C4M9T5	PVSPRSNAYIVTAPMSPSPKGTVLIAAPPPS	1;2	2246
22.1522	21.9423	21.683	19.7695	20.2679	19.8261	S	2			___1	0.999433	0.000149217	55.337	51.086	48.053	-0.44881	101140000	280	C4M9T5	280	C4M9T5	C4M9T5	SPRSNAYIVTAPMSPSPKGTVLIAAPPPSCT	1;2	2246
23.4958	20.322	23.5082	23.7676	19.9547	20.1931	S	2			___1	0.906329	0.00069834	54.668	51.242	54.668	0.1033	38041000	227	C4M9U9	227	C4M9U9	C4M9U9	QKKYPKLAKPNQPLGSPSQLTRNGLTNSPYK	1	2248
20.5125	25.3281	25.3206	25.469	25.5428	25.7387	S	2			___1	0.994329	0.00878173	66.267	50.637	57.175	1.2662	235340000	239	C4M9U9	239	C4M9U9	C4M9U9	PLGSPSQLTRNGLTNSPYKTHKKLYQQASSP	1	2248
24.068	23.7639	23.9906	21.3415	21.4099	20.3789	S	2			___1	0.999977	0.000140449	88.561	74.326	88.561	-0.47064	48499000	208	C4M9U9	208	C4M9U9	C4M9U9	KTSPSTYKNSSNMELSPAIQKKYPKLAKPNQ	1	2248
19.8564	25.3838	25.5781	21.341	20.8366	20.536	S	2			___1	1	0.0266431	53.237	33.247	53.237	0.007727	93873000	683	C4M9W2	683	C4M9W2	C4M9W2	KDNGNEEKIMKKMKDSIEEEKQKNRFEQEVF	1	2252
25.33	25.1223	24.7926	25.4485	25.51	25.7522	S	2			___1	1	2.45649e-05	127.59	102.14	69.598	0.45481	413470000	95	C4M9W7	95	C4M9W7	C4M9W7	EPKHEIVKTTEEINKSIEVENKVTEEKSQIV	1	2254
21.1376	20.373	21.5765	22.4326	23.2138	23.4777	S	3			___1	1	0.0318466	47.853	46.185	47.853	-0.81997	27070000	430	C4M9W9	430	C4M9W9	C4M9W9	LRNILTIFPSSKRCFSARKKSVFMHNPEEIE	1	2255
25.3757	25.4665	25.3382	26.139	26.3278	26.0136	S	2			___1	0.818797	6.02604e-08	105.14	100.83	79.652	0.78844	388540000	180	C4M9X4	180	C4M9X4	C4M9X4	AEYNDKLKEYDAQTLSTEDKKEKKSKKVTKK	1	2257
24.1009	23.8334	24.1023	24.32	24.1221	23.8123	S	2			___1	1	0.000277075	77.324	74.009	49.595	0.31278	104880000	452	C4MA06	452	C4MA06	C4MA06	KDSSTKGNEEQQFGLSPPKVKVDFLAMRKTM	1	2264
20.4723	20.4725	19.7365	22.4057	21.8704	21.3213	S	2			___1	0.775522	0.00199755	52.862	48.346	52.862	0.36864	7884600	546	C4MA06	546	C4MA06	C4MA06	RRGASSANRSLNPTLSSNDSVRRGGFKSTSL	1	2264
21.2139	20.3211	22.9529	19.6999	21.4002	20.8718	S	2			___1	0.942353	0.00759427	44.925	36.793	44.925	0.29792	10552000	356	C4MA06	356	C4MA06	C4MA06	RDEPPKSFLGRKTHMSQESSISDRTNTAPSS	1	2264
20.6131	24.7659	21.053	25.891	25.3537	20.916	S	2			___1	1	3.28832e-49	171.26	151.14	79.652	-0.15531	133630000	549	C4MA08	549	C4MA08	C4MA08	QQKPVQKVNIDLWNVSPQRSNAVTPQQNPED	1	2265
19.1481	20.8545	20.9665	22.6355	22.591	22.0751	S	2			___1	0.998541	0.00465527	70.563	36.693	70.563	0.66312	19148000	130	C4MA14	130	C4MA14	C4MA14	WVAMNRQPTKEEICKSPEIYKDFNCFAEDSQ	1	2267
22.5473	22.3477	19.2396	20.2727	21.3428	20.26	S	2			___1	0.979965	0.000187885	54.103	50.473	54.103	0.034348	11467000	13	C4MA14	13	C4MA14	C4MA14	___MSQPQNYSFSNLSPRRTVMTPKFMLEHE	1	2267
24.4471	24.3908	23.9124	20.1287	24.8326	24.4345	S	2			___1	0.999999	0.000377858	87.654	82.933	87.654	0.38781	113210000	1031	C4MA27	1031	C4MA27	C4MA27	FHKMKPLSVEKDLELSEDDEAQDASTKIDEY	1	2268
20.3062	19.712	20.1736	24.9626	26.1459	25.7221	S	2			___1	0.986123	0.00214912	76.574	54.519	60.307	-0.01233	244310000	31	C4MA41	31	C4MA41	C4MA41	FLSFSKSLDLKKKRSSIGSPSSLRTMTVLSP	1;2	2270
25.8865	25.6281	25.4813	26.6057	26.7414	26.4445	S	2			___1	1	1.46103e-11	149.96	143.96	135.04	-0.29629	466360000	57	C4MA41	57	C4MA41	C4MA41	TVLSPSFTPRTPRVESPQIPEQKDDFERLQS	1	2270
23.6037	23.4779	23.5076	25.0367	25.9308	26.063	S	2			___1	0.999997	3.88586e-05	134.87	129.74	134.87	-0.18393	204840000	487	C4MA62	487	C4MA62	C4MA62	FEKYFKTPKAASLAASIVSEKPTIYERKKLI	1	2276
21.0858	21.0799	21.0956	23.4051	23.5966	20.7578	S	2			___1	0.999759	0.00264501	58.885	52.803	47.548	0.44213	45065000	506	C4MA62	506	C4MA62	C4MA62	EKPTIYERKKLIRAESAPISIEELRKKWEEL	1	2276
27.8676	28.7301	26.9498	27.2939	27.7604	27.8572	S	2			___1	1	4.69989e-258	295.79	276.87	295.79	-0.22268	18079000000	220	C4MA64	220	C4MA64	C4MA64	GHSHKHSHEGYQRHESHEEEMKENDVKEVAI	1	2277
27.2822	26.5921	27.7527	27.7024	28.611	28.4639	S	3			___1	1	3.76189e-09	142.83	125.91	131.82	0.60774	2599700000	211	C4MA64	211	C4MA64	C4MA64	HGHSHEHSHGHSHKHSHEGYQRHESHEEEMK	1	2277
22.59	23.4704	20.4748	23.3992	23.1896	23.8106	S	2			___1	1	0.000359079	83.633	74.794	80.632	-0.51795	53278000	422	C4MA64	422	C4MA64	C4MA64	HDSVGVSRRCLIGCPSDECKNDVCCKQPIIE	1	2277
22.7258	20.4937	23.4796	20.6492	20.8698	20.5337	S	2			___1	1	0.0376306	47.706	32.074	47.706	0.61221	18634000	225	C4MA71	225	C4MA71	C4MA71	AYTQQKKNKDIPEGGSKGIIFLYPNNIKNDI	1	2279
25.1693	24.1948	25.3363	24.5264	24.8093	25.2958	S	3			___1	0.99829	0.00016793	130.02	127.63	130.02	-0.084867	270340000	415	C4MA73	415	C4MA73	C4MA73	EETKKRKSTSSISSKSPRPKAVIVDKDNLKE	1;2	2280
22.5071	21.5532	22.2731	22.3678	22.4476	22.8031	S	2			___1	0.999984	0.000262572	76.82	75.309	70.334	0.1382	84429000	323	C4MA73	323	C4MA73	C4MA73	RGSSYRTPTLGSAPDSPRKTHTDKIGVVTSS	1;2	2280
22.2231	19.7321	21.2264	20.9735	25.2797	24.2562	S	2			___1	1	6.51989e-05	118.31	102.51	118.31	0.70746	60770000	387	C4MA73	387	C4MA73	C4MA73	SLSRHKTSNDIHGIVSPRGDNDRVISIIEET	1	2280
19.6685	24.0624	19.6785	21.461	22.3706	22.5736	S	3			___1	0.999973	0.00446207	59.976	56.368	59.976	0.6838	57477000	275	C4MA79	275	C4MA79	C4MA79	NERRKSRSRSRSRGRSNHNDTYRDRYSRSER	1	2282
25.9052	26.0674	26.142	24.1128	24.7501	24.0042	S	2			___1	0.999936	6.43304e-126	250.75	206.66	120.53	0.1792	5352000000	204	C4MA84	204	C4MA84	C4MA84	EAERKRKELEAAKTPSPTPEEEKKKEKELKI	1;2	2283
21.9436	21.2379	21.8562	24.4027	24.9538	25.104	S	2			___1	1	1.99602e-06	116.13	97.799	116.13	0.1723	252000000	501	C4MA89	501	C4MA89	C4MA89	RSLSSTSVPPTQPKHSPSPVVGNTPQKIQLQ	1;2	2284
26.0316	25.6228	25.0295	20.9166	19.8894	27.2643	S	2			___1	1	4.29223e-06	116.13	97.799	116.13	0.1723	1332900000	503	C4MA89	503	C4MA89	C4MA89	LSSTSVPPTQPKHSPSPVVGNTPQKIQLQHS	1;2	2284
21.5469	21.7602	21.0041	20.8213	20.5678	20.9401	S	2			___1	0.770954	0.000753045	40.952	38.29	40.952	0.56337	14138000	2	C4MA89	2	C4MA89	C4MA89	______________MSESINVIDPLTKPIEK	1	2284
30.213	30.46	30.3977	30.1411	30.4099	30.0184	S	2			___1	0.989777	2.09644e-18	173.34	167.26	171.04	-0.47995	13254000000	180	C4MA96	180	C4MA96	C4MA96	LLQINHKGEDAPNTTSPSTEKKSEKNEKPKK	1	2286
26.2079	25.9464	25.6906	20.658	20.2462	26.4389	S	3			___1	0.80685	9.12483e-06	147.09	114.94	56.514	-0.43658	353090000	491	C4MAC6	491	C4MAC6	C4MAC6	IKKLERSKKEQHEDTSFNEEKQTNESDNSTD	1	2290
26.3581	25.0716	25.7021	24.8734	24.9147	25.4966	S	3			___1	1	7.909e-07	118.19	107.63	80.632	0.71675	285570000	315	C4MAC6	315	C4MAC6	C4MAC6	NLLERHSSNLVKRKKSEENNNVEVKKKLSPR	1	2290
24.083	24.1945	24.3594	20.4364	20.5553	20.0764	S	2			___1	0.999999	0.000561297	131.09	124.32	131.09	-0.076641	59598000	187	C4MAD4	187	C4MAD4	C4MAD4	EEDKKKKKGKKRLVYSDDDDIVDFEKKERKR	1	2293
22.7196	21.0217	21.8724	22.6669	21.339	22.3463	S	3			___1	0.985665	1.2756e-19	98.292	91.388	62.617	1.1013	22738000	281	C4MAD9	281	C4MAD9	C4MAD9	EDGTKGHSENSFNAQSDGNSKSDSEDASTHN	1	2294
20.4119	20.3815	20.8601	22.0993	21.7675	22.1583	S	3			___1	0.990511	0.000159012	51.688	49.622	51.688	0.96394	9173900	285	C4MAD9	285	C4MAD9	C4MAD9	KGHSENSFNAQSDGNSKSDSEDASTHNIDSA	1	2294
19.708	21.4675	21.5335	22.3979	22.9948	22.635	S	2			___1	1	0.0146748	76.228	55.45	56.548	-0.24431	21255000	253	C4MAH9	253	C4MAH9	C4MAH9	EEEYELTQEWSEQAKSEVHPLDKIESAERLL	1	2300
20.1056	24.1715	23.6381	21.0782	26.2046	21.3301	S	3			___1	0.959852	5.17016e-08	121.02	109.8	121.02	-0.18026	109280000	156	C4MAI3	156	C4MAI3	C4MAI3	LFETTRTSQSKHGSHSPNIHQQNVDLSSTTT	1	2302
20.521	20.4932	20.5446	25.6416	24.5759	25.5102	S	1			___1	1	6.74782e-21	162.59	150.52	162.59	-0.51043	125150000	254	C4MAI6	254	C4MAI6	C4MAI6	SAEILDGAEIKESALSDVE____________	1	2303
27.2998	23.2221	27.7516	27.5694	28.0329	23.6008	S	2			___1	0.865119	0.00028332	80.387	65	80.387	0.20659	944640000	239	C4MAI6	239	C4MAI6	C4MAI6	QFIEKSNFEKVVRTGSAEILDGAEIKESALS	1	2303
24.1193	24.5046	24.3482	23.0264	23.5879	23.6702	S	2			___1	0.998105	3.32026e-06	101.3	84.954	95.981	0.77486	314650000	83	C4MAJ3	83	C4MAJ3	C4MAJ3	PLSPTVSPAVKIGSASYNASYKKSIPHLPQA	1;2	2304
27.1295	27.2131	26.8851	26.6014	27.1476	27.2808	S	2			___1	0.928326	5.7373e-05	90.896	87.002	44.158	0.7876	1003500000	70	C4MAJ3	70	C4MAJ3	C4MAJ3	LTGPLSKTPNIEVPLSPTVSPAVKIGSASYN	1;2	2304
21.6973	22.2165	22.0662	22.0317	22.2374	22.0928	S	2			___1	0.999698	0.000867412	60.489	57.171	53.565	0.38024	26370000	397	C4MAM1	397	C4MAM1	C4MAM1	ISENEQENEGLDLMKSEESVVPDISNSIKYK	1	2311
24.5788	24.3527	23.8845	23.4044	23.7911	23.4532	S	2			___1	0.999626	0.00800912	68.132	65.294	60.255	-0.29074	99074000	193	C4MAN0	193	C4MAN0	C4MAN0	ENNCLEKITEKELNKSFCTSQEGRVELIDMV	1	2313
27.2938	26.5799	20.438	27.5365	27.6814	27.6934	S	4			___1	0.999993	3.10945e-05	81.656	75.949	81.656	0.50458	1115200000	207	C4MAN7	207	C4MAN7	C4MAN7	FRRRRERAIREEKEQSPELINNTDDHRRCRE	1	2317
26.3802	26.5324	26.1615	26.2501	25.6734	26.1002	S	2			___1	1	0.0094294	57.175	48.95	57.175	-0.44777	464720000	259	C4MAP8	259	C4MAP8	C4MAP8	FYHTNSERLLVPEELSPRVNDKSKYYSGYIS	1	2320
24.9286	25.3407	25.3046	25.9028	20.4933	19.5015	S	2			___1	1	0.00201628	49.595	47.968	49.595	0.13265	178600000	537	C4MAP8	537	C4MAP8	C4MAP8	LIRESLMSERISKRASDPGLIVPGIRAFIPE	1	2320
25.395	19.8355	25.5336	25.6376	25.5708	26.1315	S	2			___1	1	5.80314e-05	95.662	91.496	47.088	0.55215	470870000	2	C4MAS1	2	C4MAS1	C4MAS1	______________MSEPQTPRDDPKEQKQF	1;2	2323
20.3726	20.8713	19.6849	22.6396	23.219	23.1635	S	2			___1	1	0.011498	86.898	24.791	61.56	0.77862	25693000	601	C4MAT9	601	C4MAT9	C4MAT9	GDKFLKLKNFKVNCGSLAKKMSTPCQKK___	1	2325
23.1584	23.379	22.5189	23.3588	23.3905	20.5029	S	2			___1	1	2.99818e-08	90.707	80.794	90.707	0.58907	48034000	23	C4MAW3	23	C4MAW3	C4MAW3	PAGYALIKIKEEGIISEEKEEKIKKEIEKKG	1	2326
19.9158	20.7707	20.6924	23.6684	23.8331	24.6385	S	2			___1	0.861247	0.00406145	77.124	29.822	77.124	-0.81947	56183000	535	C4MAY4	535	C4MAY4	C4MAY4	SFDKQAEIRRSFSSSSPNKNIMKLPQFIISG	1	2331
22.4009	22.8561	22.2844	25.5642	25.6096	25.2597	S	2			___1	1	0.0268095	45.829	32.792	45.829	0.035288	159220000	352	C4MAY4	352	C4MAY4	C4MAY4	QTSNHSECSIPLTSKSAEIPDLKKSNESKTY	1	2331
24.1585	20.1763	23.6068	22.0021	23.956	23.7924	S	3			___1	0.759659	1.54517e-05	79.237	69.242	79.237	0.24879	76039000	39	C4MAZ1	39	C4MAZ1	C4MAZ1	KEEESIKEENEEEESSKEEKKKMEEEEIDDN	1	2334
25.776	25.5839	24.9912	25.9319	22.9876	24.2563	S	2			___1	0.999967	0.000347174	73.448	67.485	72.883	-0.29015	235590000	147	C4MAZ6	147	C4MAZ6	C4MAZ6	DIFKDGDIINEYQNDSDEEKMVELKGFNKQV	1	2335
24.2775	23.736	23.753	24.4505	21.1448	24.3768	S	2			___1	0.998701	2.59529e-07	105.06	97.082	90.385	0.32416	219100000	2	C4MB02	2	C4MB02	C4MB02	______________MSEDTSPINEIEQMKKE	1	2337
19.2731	19.8943	20.6413	22.429	23.1061	21.9785	S	2			___1	0.999798	0.0186287	68.335	50.168	68.335	-0.095929	18808000	639	C4MB05	639	C4MB05	C4MB05	ASISVAVSNNISRTASPGLNKNSSCLSQQPK	1	2338
24.3654	25.0801	25.1133	23.7802	25.0474	24.6371	S	2			___1	1	0.0444686	44.753	29.741	44.753	2.5426	168550000	385	C4MB09	385	C4MB09	C4MB09	EEVIDTLSFEKLPLCSIFH____________	1	2339
23.7947	23.0267	24.8165	24.2845	23.3703	23.6509	S	2			___1	0.994825	7.38197e-05	74.732	72.88	59.372	-0.1372	106050000	2	P49230;C4MB21	2;2	P49230	P49230	______________MSWQSYVDSFLVGAGKG	1	2341
21.3844	21.6689	23.4713	22.6549	20.1514	18.4968	S	2			___1	0.937359	7.52296e-05	73.138	71.769	66.893	-0.90649	23249000	5	P49230;C4MB21	5;5	P49230	P49230	___________MSWQSYVDSFLVGAGKGMGG	1	2341
20.7448	20.777	21.8213	20.2478	20.4709	18.8679	S	2			___1	0.824619	0.000195621	45.221	42.073	45.221	0.41392	6882500	9	P49230;C4MB21	9;9	P49230	P49230	_______MSWQSYVDSFLVGAGKGMGGAIIG	1	2341
22.9944	22.5599	24.7959	21.0513	21.5453	20.1886	S	3			___1	0.980315	1.42663e-09	56.504	54.65	56.504	0.28881	43667000	163	C4MB57	163	C4MB57	C4MB57	PTSNKSHTVFMKRYDSPIISLTPNSFTTNNN	1	2347
20.6671	20.859	20.3722	27.3862	27.9971	28.0957	S	2			___1	0.99994	0.0135123	99.815	53.353	99.815	0.07499	730160000	194	C4MB57	194	C4MB57	C4MB57	NLYVNTEPLFDIKSHSPLIKTTSNQQPPIQN	1	2347
25.2823	24.8854	24.8034	25.5565	25.8648	25.9718	S	2			___1	0.999279	0.000181614	92.38	84.515	73.593	-0.59066	277340000	320	O61123;C4MB71	320;320	O61123	O61123	EQICTSAPLPSRLTVSQKPEPQDSKDMGLCV	1	2349
21.6012	21.3274	20.1288	23.8154	23.0808	20.0883	S	2			___1	1	0.000564316	80.316	76.164	80.316	0.59184	29446000	798	O61123;C4MB71	798;798	O61123	O61123	SCRVGVAVDVAGQAGSPKTITGFQTHNTPVL	1	2349
20.5442	20.2414	21.036	23.5723	23.6937	23.4328	S	2			___1	1	0.00358394	73.435	59.923	73.435	0.044946	37364000	2	C4MB74	2	C4MB74	C4MB74	______________MSIEEVKETKLLLVGGT	1	2351
22.5557	22.7803	21.2683	20.9583	19.6138	20.2865	S	3			___1	1	0.0169018	41.242	18.601	41.242	0.23789	13369000	643	C4MB88	643	C4MB88	C4MB88	SPNLSQTKEFKKQNDSEKEIKLEELLIPTQT	1	2352
21.0255	20.5982	21.3524	23.7881	23.4864	20.7167	S	2			___1	0.999983	0.000376735	50.305	45.964	49.595	-0.79435	34922000	2	C4MB98	2	C4MB98	C4MB98	______________MSMEIEAPNANTQKIRD	1	2355
21.2505	20.3675	19.1116	21.4815	21.1052	20.9967	S	2			___1	1	0.020404	44.511	23.139	44.511	-0.72835	7276100	610	C4MBA4	610	C4MBA4	C4MBA4	KIDESSQGEKKEVMLSPEEKQLKELLNNSET	1	2357
21.373	21.8408	21.3767	20.9847	21.712	20.9996	S	2			___1	0.9012	0.000770771	45.707	42.739	45.707	-0.11983	13367000	580	C4MBA4	580	C4MBA4	C4MBA4	RPEQLIDTSQLELTKSLYEESLSTFSQNSPK	1	2357
20.2044	19.8934	20.7626	27.3106	26.9589	26.4175	S	2			___1	0.918859	4.06201e-08	159.47	149.27	159.47	-0.83109	386550000	593	C4MBA4	593	C4MBA4	C4MBA4	TKSLYEESLSTFSQNSPKIDESSQGEKKEVM	1	2357
23.7665	22.9652	20.5089	26.1266	26.5972	26.0814	S	2			___1	1	0.0212954	86.205	18.712	86.205	-0.10172	268250000	433	C4MBA4	433	C4MBA4	C4MBA4	SKKTENITEETEKVLSENEKEEIIPIKKDDI	1	2357
23.5954	23.3006	23.8367	20.8472	21.3251	21.6387	S	3			___1	0.917916	3.59784e-10	64.685	63.875	50.92	0.52299	71718000	406	C4MBB2	406	C4MBB2	C4MBB2	DTIFEQTPPYLPKLKSPFDTSNFDDFELNED	1	2361
26.578	26.5131	26.214	26.3014	26.0683	25.0925	S	2			___1	0.999715	1.49371e-08	112.06	105.54	78.758	0.13159	962850000	286	C4MBB2	286	C4MBB2	C4MBB2	ELAHNYKNKKRNLAYSVVGTPDYTAPEVFLQ	1	2361
26.4303	26.5468	26.3986	23.9189	24.3788	25.1988	S	3			___1	0.866102	3.96054e-17	157.64	149.03	157.64	-0.012692	354530000	297	C4MBC1	297	C4MBC1	C4MBC1	LTEEKAQKKDKKRSDSIDKESEPTLISFSSD	1	2362
21.0609	20.6686	19.6487	23.5962	21.356	23.5348	S	3			___1	0.923972	0.00034368	52.599	44.284	46.494	-0.70397	24833000	184	C4MBF2	184	C4MBF2	C4MBF2	LQKLIESESIKELEKSKETEDPTEDKGIKEL	1	2365
25.7114	26.104	24.9671	26.5624	27.008	26.9242	S	2			___1	1	7.35877e-49	206.63	186.04	203.93	-0.53089	1581100000	14	C4MBF2	14	C4MBF2	C4MBF2	__MNTDEQHKTEGVDSEEVSVDHSEKTQKKE	1;2	2365
20.5555	20.0718	22.6038	23.2211	22.8941	21.1808	S	2			___1	0.967548	0.000696355	55.128	47.997	55.128	0.092741	23947000	53	C4MBH8	53	C4MBH8	C4MBH8	ELRVHPKKPSQERNNSPTSHVPVLGQLTIDR	1	2367
21.2929	18.9056	20.9721	22.1006	23.0018	22.7654	S	2			___1	0.85515	0.0292954	66.692	54.645	66.692	0.48872	20026000	111	C4MBH8	111	C4MBH8	C4MBH8	SYIEDVPTNCNKVLSSPERCVNPSLLKLCFI	1	2367
27.3289	27.2402	27.1206	25.5949	24.0638	24.668	S	2			___1	1	1.22551e-54	205.63	199.66	133.68	-0.73488	718570000	46	C4MBI6	46	C4MBI6	C4MBI6	FRRFKKLGMKAKEGASEEYDDLAELTSNPVL	1	2368
26.0105	26.0394	25.9681	25.2059	25.7427	25.6326	S	2			___1	0.992669	2.69089e-76	219.35	180.58	169.79	0.13688	349080000	2	C4MBI7	2	C4MBI7	C4MBI7	______________MSDSDNTNKEIKSYEHP	1	2369
22.2478	21.9137	20.5691	22.3644	22.3735	20.8663	S	2			___1	0.951844	3.40505e-05	88.282	42.123	75.316	1.0606	19764000	2	C4MBK7	2	C4MBK7	C4MBK7	______________MSETQQESLSQEKTTTT	1	2372
22.5965	22.6661	22.7226	20.5861	22.9586	22.9766	S	2			___1	0.999701	0.000577254	52.814	49.496	52.814	0.80621	36323000	79	C4MBL1	79	C4MBL1	C4MBL1	VHGKIDGTIPVDEVLSNPKYNQLVDGLKVTQ	1	2373
21.6869	20.8095	24.3594	25.0117	25.4004	25.5723	S	2			___1	0.993114	1.0878e-09	152.95	129.57	152.95	0.24334	149530000	116	C4MBL4	116	C4MBL4	C4MBL4	GQPSLISIKELSISKSPQPKQEKKLNIEVVE	1	2374
23.6651	24.3017	24.1214	23.6305	24.7937	24.2989	S	2			___1	0.99999	0.000921173	117.94	73.241	117.94	-0.24159	281890000	40	C4MBN4	40	C4MBN4	C4MBN4	STCVHSGSQIKKRRNSFNTSKVNSMFSKNQP	1	2378
20.2234	22.833	23.0419	22.758	23.2879	21.0684	S	3			___1	1	0.00630239	40.941	16.687	40.941	1.4417	33443000	148	C4MBQ2	148	C4MBQ2	C4MBQ2	ENVFLACGITREEIKSNKEDAIKVLEFTQIF	1	2380
24.2743	24.5058	20.1542	23.5961	20.3105	23.3393	S	2			___1	0.852932	0.00190108	83.862	62.414	83.862	0.16419	67406000	4	C4MBR0	4	C4MBR0	C4MBR0	____________MASSAVQSRSSLDGDEPSN	1	2383
23.5246	24.6476	24.4219	25.0648	25.6382	25.9356	S	2			___1	1	8.3549e-07	129	129	41.383	-0.67975	269940000	205	C4MBR0;C4LX83	205;201	C4MBR0	C4MBR0	ESGHIMLSDFDLSKHSDVEDHARIKSSLFGE	1	2383
25.5824	21.6158	21.2575	25.0431	25.0653	20.6103	S	2			___1	0.770693	0.00146914	59.864	42.319	45.992	0.91641	119930000	97	O15611;Q07592;Q0ECW6;P21138;C4MBR8;Q7YT95;G5EKL2;G5EKL3;Q7YT96;E1CIA5;G9MC24;G9MD16;Q7YT89;Q7YT88;G9MC22;Q7YSQ0;G9MC25;G5EKL4;Q7YT91;Q7YT84;Q7YSV1;Q7YT94;Q7YT90;Q7YT93;G9MC21;Q7YT97;Q7YT85;G9MD17;Q8I6K3;Q8I6K4;Q8I6K6;Q8I6K5;A4UY05;Q8I6K7;Q8I6K8;Q8I0P2;Q8I0M8;A4UY07;Q8I6L1;Q8I6L0;Q8I6K9;A4UY06;Q8I6L2;A4UY04;Q7YT92;A4GZ03;B5BSV6;Q94563;Q7YT86;Q7YT87;Q07593;Q07594	97;99;130;102;102;55;63;63;55;71;79;63;71;95;87;63;63;63;79;63;55;55;79;79;63;55;55;63;24;40;48;32;65;48;52;40;40;49;32;24;76;41;24;52;68;73;99;23;90;98;104;96	O15611	O15611	PDNISFASSSDKPEASSSDKPDNKPEASSSD	1	2385
28.4963	27.9092	27.7904	27.8751	28.5131	28.3186	S	2			___1	1	1.00861e-26	182.82	173.28	105.79	-0.16243	2119400000	256	C4MBT0	256	C4MBT0	C4MBT0	ELPNEPKSLIHNDNKSDNEEEKLIPNSSLIK	1	2386
22.5792	20.9641	21.1202	22.001	22.1781	22.3429	S	2			___1	0.999997	3.61391e-08	143.05	128.07	143.05	-0.36732	6545100000	8	O15635	8	O15635	O15635	________MEQISINSPRKRIYHNILETIGG	1	2423
23.1111	20.4258	23.8977	20.1076	21.4308	21.4559	S	3			___1	0.943451	0.00202804	45.618	31.809	45.618	0.10046	24690000	79	O15729	79	O15729	O15729	IQGGDFTRHNGTGGKSIYGTKFADEAFTVKH	1	2424
23.0304	22.4848	21.7466	21.8163	20.379	21.6427	S	2			___1	0.765159	0.00103646	51.798	49.586	51.798	-0.92411	14437000	189	Q01957;C4M307	189;189	Q01957	Q01957	MENGIAKESDYPYTGSDSTCRSDVKAFAKIK	1	2431
21.3384	20.7947	19.9363	20.2654	23.4778	23.3656	S	2			___1	0.844391	0.000111364	121.99	93.083	121.99	0.18905	22490000	534	Q1EPY3	534	Q1EPY3	Q1EPY3	KQKAKEVTQEGQLGTSKTDKVSEKELLGNET	1	2433
23.1871	22.9754	23.2717	22.0095	20.6471	21.3234	S	2			___1	0.977148	0.000101693	52.814	50.602	52.814	-0.21678	33789000	2	Q1EPZ6	2	Q1EPZ6	Q1EPZ6	______________MSGYSPEIDDYLTELKT	1	2440
22.0967	21.3684	21.3804	19.7752	20.4395	19.792	S	2			___1	0.795077	0.000272652	42.633	39.003	42.633	0.5876	9544700	5	Q1EPZ6	5	Q1EPZ6	Q1EPZ6	___________MSGYSPEIDDYLTELKTNIK	1	2440
25.9529	26.5606	26.0368	27.0099	27.3036	27.6968	S	2			___1	1	2.5928e-09	139.61	100.83	139.61	-0.032128	782940000	81	Q1EPZ8	81	Q1EPZ8	Q1EPZ8	DEQEPLLDEISSKANSVDAHIQKTTQKVDKV	1	2442
24.7463	24.4981	24.2959	23.0956	23.346	23.3735	S	2			___1	0.999938	4.40457e-05	97.463	93.29	97.463	-0.96025	102930000	2	Q1EQ00	2	Q1EQ00	Q1EQ00	______________MSFYDNSHQDRMLNATQ	1	2443
21.3266	20.6712	21.2301	20.4037	22.7189	22.7922	S	3			___1	0.799335	6.72086e-09	76.573	74.075	76.573	2.1002	16797000	156	Q1EQ03	156	Q1EQ03	Q1EQ03	VTKMKDLNVGFTKLHSLTEVQQAQIDNIEAN	1	2446
26.1527	26.3096	26.738	27.2927	27.304	27.1637	S	2			___1	1	5.82134e-06	135.14	122.52	60.55	0.37041	750150000	157	Q1EQ09	157	Q1EQ09	Q1EQ09	ENRIARQMKVVNPNVSDEEVKQAIESNDNAF	1	2447
25.4815	25.2488	25.0411	25.707	23.9835	25.2289	S	2			___1	1	0.00028769	129.38	118.52	42.947	0.61633	231930000	551	Q1EQ27	551	Q1EQ27	Q1EQ27	AKEMVCSEKPVIKDDSEELDQAVLVKLIPHI	1	2455
20.1876	28.2348	27.855	28.7859	28.6846	28.6623	S	3			___1	0.849254	1.94593e-155	257.1	212.25	257.1	0.13253	1877700000	256	Q1EQ33	256	Q1EQ33	Q1EQ33	EDEEKILNNEDDEDRSTNQQEEEEQKQQPIQ	1	2458
26.8894	26.8404	21.6295	26.5275	26.8305	26.7496	S	2			___1	0.967175	2.71226e-08	86.519	84.024	43.651	-0.1557	1307400000	171	Q1EQ34	171	Q1EQ34	Q1EQ34	PLPLSADYIPVKETPSPILEKKPVKKSVKTG	1	2459
21.6553	19.4261	28.4141	21.5199	28.242	28.1744	S	3			___1	0.926127	1.58118e-45	179.31	173.05	179.31	0.39314	978070000	151	Q1EQ34	151	Q1EQ34	Q1EQ34	LAILQGLQTDNFFDQSPNKTPLPLSADYIPV	1	2459
23.7001	20.8763	24.5703	23.0219	23.5334	23.7142	S	2			___1	1	0.000178721	99.5	68.611	88.338	1.6337	117010000	591	Q1EQ36	591	Q1EQ36	Q1EQ36	SKKTIIIEPIKEEEVSNEVKKEQEIIEGFGE	1	2461
25.6732	25.2236	25.2562	25.8188	25.6715	25.2265	S	3			___1	0.983633	6.59714e-05	64.845	63.481	59.912	0.13399	326360000	455	Q24823	455	Q24823	Q24823	VTPPSQSKRNIPNLYSPEIPVVVQPPEKVDI	1	2477
28.6148	28.9935	29.1548	26.374	27.5694	27.1658	S	2			___1	0.998144	8.03992e-18	167.61	167.61	167.61	-0.38938	1979900000	312	Q24823	312	Q24823	Q24823	DTNNDDNKTMFIRRSSFGSSTSKTRIMGITE	1	2477
23.8407	24.9736	23.8244	25.3577	23.6811	24.5844	S	2			___1	0.985491	3.6419e-10	97.059	95.874	82.942	-0.16142	419940000	780	Q24858;B1N4I3	780;795	Q24858	Q24858	AKEQAESVGAEFCTVSVDEDAENKFGYANAA	1	2479
23.2053	22.2582	21.0419	21.2911	20.3108	21.6262	S	3			___1	0.925879	0.000216521	87.676	82.606	71.842	0.065526	166300000	956	Q24858;Q24813;B1N4I3	956;957;971	Q24858	Q24858	SQNTPAKKVENINTLSTEEENKKSFPIGKII	1	2479
20.329	24.4378	19.1605	24.1945	24.6312	21.2026	S	2			___1	0.999356	0.000800454	53.304	47.763	53.304	0.45765	67908000	543	Q24858;Q24813	543;543	Q24858	Q24858	KLTNNSTTTNGEVNYSEKTGLLSQEKEEIPT	1	2479
21.5708	21.3928	21.5675	22.7943	21.6093	20.7348	S	2			___1	0.777849	0.000622406	45.347	41.636	45.347	1.9443	28622000	941	Q24858;Q24813;B1N4I3	941;942;956	Q24858	Q24858	SAGQKMWPAPQIQVVSQNTPAKKVENINTLS	1	2479
23.5335	23.2677	23.3846	24.4057	23.9158	23.8728	S	2			___1	0.999971	1.32966e-05	109.72	103.24	102.57	0.32655	86605000	550	Q24858;Q24813	550;550	Q24858	Q24858	TTNGEVNYSEKTGLLSQEKEEIPTKVLAEDL	1	2479
22.1192	21.5163	22.6779	22.4426	22.7843	22.8423	S	2			___1	0.999976	0.00292788	58.079	50.949	58.079	-0.52862	34710000	195	Q5NSX9	195	Q5NSX9	Q5NSX9	LFNQAIQMHLKRYEESEGEGFGN________	1	2489
23.5694	23.6869	24.0949	24.3432	25.2127	18.1799	S	2			___1	0.999982	0.00249116	72.34	56.542	72.34	-0.21595	214920000	70	Q5NSY5	70	Q5NSY5	Q5NSY5	VEMNLWDTSGDERFRSVMPVYFRGADCAIIV	1	2491
19.8833	20.5295	20.1362	23.3343	24.1645	23.7635	S	2			___1	0.810341	0.0279266	56.404	44.357	56.404	0.39811	43620000	184	Q5NT00	184	Q5NT00	Q5NT00	EIINNKVVENLRLTQSTSLRLEKPDVEQQSS	1	2493
22.9778	23.4072	23.0104	23.0142	23.4325	23.5684	S	2			___1	0.997666	0.0111767	63.091	28.318	54.276	-0.58758	61382000	105	Q5NT02	105	Q5NT02	Q5NT02	KIIEEPKKIIRLNRNSGISQKDQQQLQKDWK	1	2494
21.598	21.9483	21.1633	25.2158	25.9086	20.2154	S	3			___1	0.90825	0.000334606	48.376	46.138	48.376	-0.20978	101960000	192	Q5NT42	192	Q5NT42	Q5NT42	LRASETKPVIKPISDSKVEIDKTPEEQQTPK	1	2505
23.1407	23.1065	23.2385	22.1091	21.9241	20.7645	S	2			___1	1	0.0013974	69.331	61.764	40.493	-2.3516	175290000	1506	Q6IUR3;Q5KTW7	1506;1459	Q6IUR3	Q6IUR3	EEEADKKAFIDGFDVSPIRTHLVMSPTNTNK	1	2510
22.7248	20.8045	20.8251	21.0277	23.4241	22.3393	S	2			___1	0.960591	0.000871612	55.337	46.055	55.337	0.43377	23494000	1571	Q6IUR3	1571	Q6IUR3	Q6IUR3	SPMLMQFTPRFSSGPSPYNPATGALSKPAFL	1	2510
22.8881	23.0933	23.2332	22.977	23.0105	23.7725	S	2			___1	1	6.12162e-05	96.379	91.475	89.859	-0.23393	75609000	1246	Q6RCM0	1246	Q6RCM0	Q6RCM0	KSTTKKTTKKRTTKASKEEENDTVDTPAKTS	1;2	2513
26.9484	27.1616	19.9617	27.7337	27.7818	27.6087	S	2			___1	0.999825	0.00164537	63.691	45.618	63.691	0.20778	938240000	1052	Q6RCM0	1052	Q6RCM0	Q6RCM0	IRDPKKANKSKPIGESEDDEIKEEEEDDEVG	1	2513
30.4304	30.0825	29.9917	30.1781	30.4259	29.996	S	2			___1	1	2.06842e-107	242.92	235.63	226.62	0.19752	7835300000	68	Q6S4W2	68	Q6S4W2	Q6S4W2	KTTVVIKYSKDTRYGSEDEAISHDKESWKAI	1	2514
23.4256	23.0853	23.4464	23.7711	22.9644	23.851	S	2			___1	1	1.19393e-30	108.08	99.233	108.08	-0.6089	149690000	2	Q6SCK6	2	Q6SCK6	Q6SCK6	______________MSDKEYMSSCDPDEELD	1	2515
19.7441	25.7208	25.6284	21.4108	22.2469	26.5926	S	2			___1	0.833889	0.00537158	74.611	53.061	65.179	-2.5053	208370000	448	Q761X3	448	Q761X3	Q761X3	KSVSPAFCELLKKKRSCSPVNIKYKETVSPP	1	2518
25.671	19.4745	25.6284	25.6751	26.4214	26.5926	S	2			___1	0.954408	0.00196285	96.23	96.23	96.059	-0.10835	349950000	450	Q761X3	450	Q761X3	Q761X3	VSPAFCELLKKKRSCSPVNIKYKETVSPPSS	1	2518
24.1596	23.8891	24.1505	24.3653	24.9277	24.7229	S	2			___1	1	1.18005e-06	124.39	94.748	58.885	0.50884	180450000	330	Q86S08	330	Q86S08	Q86S08	DDLVLSESTRTMLKNSEEELLEEKKLEIAYE	1	2524
24.5713	24.0201	24.3625	25.9144	26.322	25.7768	S	2			___1	1	0.00173458	118.72	98.595	92.671	-0.097859	1311200000	118	Q8MU40	118	Q8MU40	Q8MU40	CLKITNLDVERAMRDSPDVPAVPPQKMHCSV	1	2526
20.0854	20.9797	21.412	23.3148	23.5645	23.5657	S	2			___1	1	0.00791426	61.11	52.152	61.11	-0.58057	35256000	234	Q8MU40;Q86R89	234;234	Q8MU40	Q8MU40	TRAEMEIEKMKVNCNSNDFEKLTMVKKISKL	1	2526
21.3466	22.9791	23.0283	23.6908	22.7339	22.9779	S	2			___1	0.997237	4.00777e-05	68.411	62.44	68.411	-0.92244	45601000	305	Q8WQH7	305	Q8WQH7	Q8WQH7	VPVPWKPKVSGADDVSNIDEEFTNEDAQKMT	1	2527
26.2126	26.3084	26.3242	25.1848	25.225	25.2563	S	2			___1	1	0.0040534	92.611	58.721	80.014	0.11654	362320000	32	Q8WQH7	32	Q8WQH7	Q8WQH7	IGFDDFSLVKVVGRGSFGKVLQVKKKDDGKI	1	2527
20.5333	24.3962	24.0662	26.374	26.9401	26.0837	S	2			___1	0.999761	6.11706e-108	209.39	175.34	202.25	0.20777	326490000	582	Q8WQH8	582	Q8WQH8	Q8WQH8	SMNGSSWKGSDGSYSSPFGKDMHKSFGQSWS	1	2528
20.8965	20.2767	21.0195	24.9751	25.4402	25.1875	S	2			___1	1	0.000438026	104.41	89.266	40.475	0.035547	116720000	198	Q9BI12	198	Q9BI12	Q9BI12	WNDTDKKIIEEKKPKSPLPLPKQPQILAKKQ	1	2534
25.5709	25.362	25.3098	26.2507	25.1889	25.0825	S	2			___1	0.969087	0.00019092	85.554	77.987	76.073	0.37861	299290000	2	Q9BLE4	2	Q9BLE4	Q9BLE4	______________MSGSEEYDFLYKIVLVG	1	2536
21.7877	21.3508	20.9987	23.2361	23.6253	22.7902	S	2			___1	1	1.58349e-05	114.64	103.41	114.64	0.35291	149520000	132	Q9NHW8;Q9BLE8;O15608	132;132;130	Q9NHW8	Q9NHW8	FPFVVLGNKVDTYEGSPDAIKKKAEQWCSEH	1	2538
20.2576	23.2049	23.1456	22.5334	22.7071	22.6982	S	2			___1	0.933322	0.00873867	58.32	48.132	58.32	1.1582	38671000	128	Q9BLF2	128	Q9BLF2	Q9BLF2	GANPPVVFLVGNKSDSPNPTVSKEMVKNVVN	1	2541
21.45	20.2762	24.524	24.166	24.0411	22.049	S	2			___1	0.966999	9.77336e-07	112.48	94.581	107.75	0.25957	162300000	297	Q9U8X2	297	Q9U8X2	Q9U8X2	KGMKNDTEIIAIIPSSPLANSPSI_______	1;2	2548
21.969	21.6627	21.0089	20.4762	20.7645	20.6083	S	2			___1	0.897976	9.77336e-07	112.48	94.581	112.48	-0.32037	114860000	302	Q9U8X2	302	Q9U8X2	Q9U8X2	DTEIIAIIPSSPLANSPSI____________	1;2	2548
22.1771	22.538	22.197	21.2372	20.247	19.3966	S	2			___1	0.999988	0.000244501	89.468	84.768	89.468	-0.72089	18112000	1036	Q9Y088	1036	Q9Y088	Q9Y088	CHNIRKKNDYQDINFSEIYDKTETNDDSTKA	1	2549
23.6819	23.7893	23.5304	23.473	24.1316	24.2943	T	3			___1	1	2.34781e-06	125.82	87.049	112.44	0.34264	90667000	75	B1N2G1	75	B1N2G1	B1N2G1	VCKEDNNEKVIKEPKTEEKKEKKSKKKEAKI	1	5
24.4134	24.9126	19.4138	24.9653	20.579	24.951	T	2			___1	0.998169	3.61383e-13	166.91	129.72	165.19	0.51523	119120000	4	B1N2K6	4	B1N2K6	B1N2K6	____________MSITPSQHTLDASLEAKMK	1	14
21.7437	19.0447	20.4705	23.9171	21.3613	23.728	T	2			___1	1	0.0316739	61.167	52.255	61.167	-4.4488	29734000	399	B1N2N7	399	B1N2N7	B1N2N7	KQPEETKALLDGDEKTN______________	1	21
22.4836	22.4488	21.982	23.526	24.2785	23.4214	T	2			___1	0.790442	0.0214116	57.106	53.519	57.106	0.08588	59394000	204	P11426;B1N2P0;Q9TYD6;B1N621	204;204;201;160	P11426	P11426	YLMKILTERGYAFTTTAEREIVRDIKEKLCY	1	23
25.2236	25.0176	24.4967	25.3709	25.939	25.4392	T	3			___1	1	7.26302e-20	179.81	90.183	48.053	0.44992	385360000	221	B1N2P5	221	B1N2P5	B1N2P5	KENEEKKVKTEDDIKTEDDIKVEEEDDEMYL	1;2	28
21.5922	22.4044	22.5355	21.0873	20.2501	20.3325	T	2			___1	1	8.22568e-06	112.55	107.73	102.98	0.80596	17020000	64	B1N2Q4	64	B1N2Q4	B1N2Q4	WNDDDFEGEEREDELTEEGEIEPFNLDRERE	1	30
21.0057	21.5334	21.1826	20.998	23.2	22.9938	T	2			___1	1	0.0384035	71.614	42.465	71.614	0.60113	17989000	62	B1N2U2	62	B1N2U2	B1N2U2	KTHKTSFKEKRKDNQTIQIKHSTNTIKTNDT	1	37
23.9158	23.8926	24.0684	21.1442	21.7855	20.8495	T	2			___1	0.999457	0.00205457	62.466	49.429	62.466	-0.23391	48993000	8	C4M4N3;B1N306;B1N3D6;Q06193	8;8;8;8	C4M4N3	C4M4N3	________MSSTGVKTMKDFMLNKSNIRNMC	1	49
25.0577	25.5503	26.3178	26.2809	26.0078	25.4744	T	2			___1	1	0.000164188	108.63	105.32	42.095	0.43096	364500000	142	Q1EQ16;B1N355	142;149	Q1EQ16	Q1EQ16	GKAKAVQRGNIAIQATGQIPWRSPDIFYKKN	1	63
22.7271	23.7452	20.6089	23.862	20.8064	24.0279	T	2			___1	1	0.00327868	68.676	61.702	68.676	-0.30289	53356000	663	B1N3C2	663	B1N3C2	B1N3C2	KKSDNDKWEDEKINCTEENNDFDKAFETNSD	1	79
25.9135	26.8781	25.8938	20.365	20.2717	21.6078	T	2			___1	0.921828	1.81707e-06	109.44	104.22	82.705	0.35341	361950000	35	B1N3I0	35	B1N3I0	B1N3I0	MDKRKSIKYYSSTNSTPRSRCSPRNSINTIT	1	89
21.7381	22.3928	21.701	21.9285	21.264	21.086	T	2			___1	0.999999	0.000129909	61.345	59.309	61.345	-0.29451	18924000	2	B1N3J0	2	B1N3J0	B1N3J0	______________MTEENNAVPIVNEEITE	1	90
22.4641	23.0213	23.6516	22.4564	22.8425	23.9043	T	3			___1	0.998246	0.041734	54.259	46.034	54.259	-0.47338	56454000	1188	B1N3J3	1188	B1N3J3	B1N3J3	SSSSSSSSSKRGDSKTIIGNKKDEPDSSAVG	1	91
21.1436	21.1586	20.9247	22.3911	21.6209	21.7457	T	2			___1	1	0.00151391	79.88	58.571	47.082	-0.76376	96408000	12	B1N3P6	12	B1N3P6	B1N3P6	____MRKDRFISDEDTEIDKRDIVISDFINL	1;2	103
22.8388	23.4015	23.3303	22.457	23.3268	23.4148	T	3			___1	1	0.0176782	71.513	43.162	67.019	-1.0371	56591000	111	C4LVH6;B1N3R9	111;111	C4LVH6	C4LVH6	KLQRIRAAAKELAEKTQKGEKATASKKTEKP	1	109
20.0945	24.5479	20.8698	24.9974	24.5697	23.9215	T	3			___1	0.995373	2.53261e-05	80.236	75.812	80.236	-0.37957	98811000	181	B1N5B0;C4MBT6;B1N3Y1	181;181;181	B1N5B0	B1N5B0	DFGSVRPFGSECDQFTKGVITPSYRPPEIWF	1	121
22.5303	22.1266	21.8591	20.816	20.8518	21.7946	T	3			___1	1	0.00815066	61.409	56.893	43.549	0.049044	45411000	711	B1N424	711	B1N424	B1N424	EDENQDENEEKEEENTEEQQKEKAVTNEDDF	1	130
20.4021	20.4573	20.444	22.5639	22.4447	21.7957	T	2			___1	0.998568	0.0136239	40.493	35.589	40.493	0.036672	15549000	367	B1N4E9	367	B1N4E9	B1N4E9	DNNSSNKLNDQTEIITPIVRRSRRSNYTPQS	1	156
24.2714	24.6448	24.1235	23.1715	19.7826	21.4952	T	2			___1	1	4.23005e-22	176.1	166.72	76.796	-0.6698	1304000000	11	O15618;B1N4F4	11;12	O15618	O15618	_____ADDMDLFGEMTPEEIEAEKKRKEAKE	1	157
23.3538	22.6303	22.3638	21.8448	21.3381	21.1876	T	3			___1	0.994413	6.89855e-05	45.579	44.669	44.31	-0.72034	35622000	334	B1N4L2	334	B1N4L2	B1N4L2	CVLAEVPSYDLDAMMTPRIKHPETRGDAVKI	1	165
19.7459	20.2919	20.9573	24.4926	24.4425	21.3966	T	2			___1	0.788686	0.00089084	76.586	71.058	76.586	0.01519	48441000	169	Q6EEU4;B1N4Q5	169;169	Q6EEU4	Q6EEU4	EQEKKKHKYSTQQSSTPNQIYQRNLNQFSFN	1	172
19.7839	24.3182	24.0183	22.95	23.5951	24.7877	T	3			___1	1	0.00712454	62.528	58.674	62.528	-0.27687	87647000	66	B1N506;C4LTI6	66;568	B1N506	B1N506	RNQENPYRAQLKQPHTPRSNGISPMKIVQEI	1	180
24.8168	25.5692	25.1194	23.7089	24.1353	24.0711	T	2			___1	0.999996	0.0381746	81.632	59.14	81.632	-0.65998	165550000	218	B1N5A8;O96875	218;194	B1N5A8	B1N5A8	EHGAVCPLNWKPGKDTIEPTSDGIKKYLTTL	1	186
19.1732	20.2596	20.2736	23.8122	23.7207	23.4532	T	2			___1	0.991541	0.000634513	61.167	36.752	61.167	-0.33105	74699000	156	B1N5F3;C4M709	156;837	B1N5F3	B1N5F3	EGLKNNTTLNLDRTETPLIMNEEKYNTDSDG	1	189
28.4125	28.2384	28.2481	28.1714	28.9752	29.1895	T	2			___1	1	1.36884e-145	263.06	238.99	87.429	-0.14109	8158800000	221	B1N5I9	221	B1N5I9	B1N5I9	EMEKQKAIEKENNSITPRDQSKNEEQPTTPS	1;2	190
30.0185	29.4848	29.763	29.2014	29.3632	29.3773	T	2			___1	0.956222	2.37628e-08	158.28	148.98	135.86	0.3262	4756800000	234	B1N5I9	234	B1N5I9	B1N5I9	SITPRDQSKNEEQPTTPSEQK__________	1	190
19.0064	25.1977	25.3639	25.1357	24.6875	24.6606	T	2			___1	0.976797	0.00775682	87.184	65.191	87.184	0.43789	172600000	522	C4LSF7	522	C4LSF7	C4LSF7	TKEELKQVVKRPRASTVFTEQRVDKNLTNKD	1	221
25.8416	25.5971	25.6118	24.9204	24.7848	25.325	T	2			___1	1	0.00181295	123.96	111.43	123.96	-0.040835	267170000	830	C4LSG8	830	C4LSG8	C4LSG8	TESTTTSPQKGSIVQTPRGKFSNGKKLEHDV	1	228
21.8804	22.0503	22.1799	22.9978	21.3719	22.7698	T	3			___1	1	0.000157424	66.137	64.038	50.776	0.25138	40577000	306	C4LSN4	306	C4LSN4	C4LSN4	EFDGQFDWIQYKGDKTPQGNMPEMVDIERHG	1	249
25.2085	25.4134	24.8068	27.222	27.1819	26.7332	T	2			___1	0.962624	0.00153563	78.69	52.578	78.69	0.0094781	533160000	166	C4LSV6	166	C4LSV6	C4LSV6	VNKNVVDLVQLERTSTPAPSFSTVKQNENVR	1	277
20.2116	20.6618	20.684	22.5591	23.438	24.8769	T	2			___1	0.999999	0.0253945	100.69	56.262	89.9	0.27317	48353000	37	C4LT22	37	C4LT22	C4LT22	RYDLHKTIKEGISKGTLKDSVKCPANGNQNE	1	297
25.8101	26.0648	26.0109	25.9422	26.7052	26.1954	T	2			___1	1	0.0104353	116.12	110.17	79.201	0.57476	1000600000	9	C4LT22	9	C4LT22	C4LT22	_______MFKAKKMQTMRPKKKVPKGTLRYD	1	297
24.0752	23.7979	24.3125	23.9939	23.7006	23.8929	T	2			___1	0.983451	1.3514e-13	159.5	133.38	159.5	0.57761	215750000	1780	C4LT45	1780	C4LT45	C4LT45	EFLLRSICDKVYEDTTHETKMEEEEQKEGVD	1;2	304
23.6414	23.7354	23.3339	22.1714	21.1798	22.5516	T	2			___1	0.993149	0.00012042	110.8	107.13	110.8	-0.21469	68520000	668	C4LT54	668	C4LT54	C4LT54	IESETEECKNELMSNTNPKSSSETEKVIEVA	1	307
22.3952	22.4723	22.1663	23.1489	21.0765	22.557	T	2			___1	0.956832	0.0183138	49.595	21.312	46.318	0.86887	31513000	775	C4LT54	775	C4LT54	C4LT54	DKQTQENGLDNKTEKTLPDIDDTKELFDQVS	1	307
21.3142	21.0942	21.399	22.0832	21.1415	21.1094	T	2			___1	0.978597	0.0247179	40.278	38.28	40.278	-0.58541	14317000	106	C4LT74	106	C4LT74	C4LT74	IVQPGDGKFIDDLTPTPQDRSEDIGTNENNK	1	315
23.0415	20.6995	22.4393	20.3099	20.0731	20.2496	T	3			___1	0.77405	0.000263001	63.701	59.5	63.701	1.1875	35656000	276	C4LT99	276	C4LT99	C4LT99	GKDEEEEGINDNFPSTFQEYTLTRKETNEVP	1	323
22.5443	23.2304	22.6612	22.4103	23.1237	21.7702	T	2			___1	0.919866	0.0137394	47.037	44.088	47.037	-0.72532	40881000	302	C4LYJ9;C4LTB5	302;302	C4LYJ9	C4LYJ9	FVKELDQKQAPKSTGTMSAMDHFKSLSSRGT	1	331
22.3167	22.336	20.6787	22.2709	21.3106	22.7585	T	2			___1	1	0.0178429	44.511	32.802	44.511	-0.50677	22674000	315	C4LTI3	315	C4LTI3	C4LTI3	FSVHTIDPTKLDDFCTFGFLIKNLHEVDDFM	1	350
23.3113	22.8998	23.0467	23.9124	23.9342	23.1863	T	2			___1	0.999239	1.54506e-05	106.75	97.704	103.88	-0.32248	68262000	853	C4LTM2	853	C4LTM2	C4LTM2	LYYIRKDIDQQTNINTEEFTKEEGNEVQEEL	1	363
22.9656	22.4395	21.0617	21.351	23.2691	22.6914	T	2			___1	1	0.000263733	69.333	67.715	41.446	0.37024	71376000	869	C4LTM2	869	C4LTM2	C4LTM2	EEFTKEEGNEVQEELTPENDNGLMKEI____	1	363
24.5161	24.3383	24.0312	25.5606	25.6148	24.843	T	2			___1	0.995034	0.000886503	83.633	80.446	74.789	0.059851	193310000	664	C4LTQ2;B1N4N3	664;206	C4LTQ2	C4LTQ2	MENGPIELFKRKKTITPVVEDPCERIVSFEG	1	374
22.9927	23.0868	23.0303	25.8087	25.3883	25.1076	T	3			___1	0.999986	4.17911e-07	83.733	80.494	83.733	-0.32536	164670000	244	C4LTQ5	244	C4LTQ5	C4LTQ5	KLLDQHQDTSAPVEATPVVEEKGEVVEA___	1	375
25.1672	25.1907	20.7011	20.844	25.2374	25.5212	T	3			___1	0.871541	0.000757182	124.77	104.19	108.34	0.23571	163690000	157	C4LTU8	157	C4LTU8	C4LTU8	EKKESNETKLPPNSPTKYTNNRLFIKSVPQN	1	391
22.8162	23.1304	22.3987	20.0196	21.1893	20.3237	T	2			___1	0.997747	0.000980078	79.489	41.113	79.489	1.2624	22097000	1207	C4LTY5	1207	C4LTY5	C4LTY5	SEDKVILTNEVNKSFTPGSSNNSPSSERSGW	1	409
23.3291	23.8736	24.4108	24.5677	23.9616	23.7589	T	2			___1	0.977198	0.0110837	61.167	58.865	61.167	-0.6883	103610000	180	C4LU01	180	C4LU01	C4LU01	NFSLSRQVTIPIRKYTQEVANIWYRAPEIIL	1	416
22.3227	22.4268	20.9618	22.4741	21.6776	18.9827	T	2			___1	0.785846	0.000809422	75.018	58.836	75.018	3.0727	16710000	553	C4LU24	553	C4LU24	C4LU24	SIMEKNISNLQEQSSTPRFKSPRFFGKRGTL	1	429
19.7236	20.0213	21.3239	22.5006	23.3852	22.8889	T	2			___1	0.805401	0.00954633	51.726	44.707	51.726	-0.36264	24657000	712	C4LU27	712	C4LU27	C4LU27	SIINSKDEELKLKASTNTSNFSGSKEPMISP	1	430
26.5625	26.5262	20.559	28.2591	28.9099	28.7267	T	2			___1	0.823535	7.40879e-07	113.33	99.102	87.429	-0.023952	1468800000	499	C4LU32	499	C4LU32	C4LU32	AGYHEYTPDQSKNVSTPQPSTASESRQKGDD	1	433
24.7156	24.814	24.6191	24.5897	24.8785	24.1615	T	2			___1	0.887041	0.000114903	94.688	85.176	62.861	0.073369	157670000	473	C4LU33	473	C4LU33	C4LU33	PFTSPSLPLPDSKTTTPNQQSLTSSKISEDG	1	434
19.4371	20.1126	25.4414	25.3612	25.804	25.8831	T	2			___1	0.963123	0.00459471	78.814	66.232	78.814	-0.508	209130000	20	C4LU44;C4M3G3	20;20	C4LU44	C4LU44	EKTPEILENQTNRTSTPPLESEEKKTDEVVK	1	442
21.5133	21.7107	21.3433	22.8676	21.9213	21.4071	T	2			___1	0.967929	0.00935915	44.734	32.103	44.734	0.39253	20710000	130	O15589;O15588;C4LU56	130;130;133	O15589	O15589	QFVGVSDAAKLGEDYTPEEVDERRPFTCILD	1	445
22.6858	22.6708	22.605	23.0215	23.8765	22.9549	T	2			___1	1	0.00525637	76.759	65.813	65.565	0.61392	51850000	1390	C4LU72;Q07569	1390;1378	C4LU72	C4LU72	ANEKLKNIQADLRKATADLQEANEKKAEVEA	1	450
21.34	25.1134	25.1302	25.6653	25.6303	25.3229	T	2			___1	0.997565	0.000155961	95.5	85.146	95.5	-0.88289	220140000	178	C4LU78	178	C4LU78	C4LU78	SSSSDEKGKKSGNTGTPPSIDLLTKSDHSTT	1	452
24.9492	25.0663	23.1188	25.8325	26.109	20.5041	T	3			___1	0.754074	0.00014338	89.043	78.229	77.543	-0.1135	208760000	113	C4LU80	113	C4LU80	C4LU80	EVAKPTTSTPAKQPTTPAKTPATVAPSTPSK	1	454
22.6034	23.0799	22.6448	21.1122	22.0278	21.5251	T	2			___1	0.999964	5.67127e-06	102.5	91.066	102.5	0.22114	31357000	120	C4LU80	120	C4LU80	C4LU80	STPAKQPTTPAKTPATVAPSTPSKTEPTPAS	1	454
23.2028	23.0805	22.9604	20.3975	22.7564	22.0812	T	2			___1	0.991784	0.00653008	47.548	43.686	46.249	0.14973	38208000	120	C4LU90	120	C4LU90	C4LU90	NQPIKEITNTSSFPITPRSQNKKSEFKPLQT	1	458
21.4091	25.4403	20.0857	24.7087	25.0801	25.324	T	2			___1	1	1.66012e-05	108.09	97.8	43.861	-0.57979	2999500000	4	C4LUA0	4	C4LUA0	C4LUA0	____________MSQTPVSTPKKRSPCEMVK	1;2;3;4	461
25.8778	25.5812	25.2974	20.136	20.2163	24.8597	T	2			___1	0.999483	2.62067e-05	86.18	84.358	86.18	0.60228	314240000	443	C4LUA1	443	C4LUA1	C4LUA1	RASNAIHEYLTNLTITPMEQD__________	1	462
21.1946	21.0577	21.8413	21.7554	23.0547	23.0035	T	2			___1	0.768572	0.00400004	56.514	45.255	56.514	1.0218	20662000	539	C4LUC6	539	C4LUC6	C4LUC6	SALTREYKQTALKSSTNDSSYSCNVKIIQER	1	471
28.5777	28.9467	28.9998	28.4521	27.5951	28.1095	T	2			___1	0.983923	7.52356e-05	146.78	128.32	82.367	0.088791	2330500000	150	C4LUC9;B1N455	150;155	C4LUC9	C4LUC9	ETLSLVRIILEEEPSTPLEEDELKQVYEEFI	1	473
24.5592	24.1393	24.1902	23.3163	24.2679	23.9578	T	2			___1	0.944619	0.00833371	86.944	75.685	58.172	0.086531	293750000	440	Q6WKY8;C4LUG2	440;440	Q6WKY8	Q6WKY8	DVCIFAQYKEAMLSKTLSKKFTYKTHFNVID	1	480
29.6205	29.1274	28.8596	25.6714	19.4629	23.6688	T	2			___1	0.924926	3.82113e-91	233.49	228.57	148.06	-0.11826	2106400000	212	C4LUK9	212	C4LUK9	C4LUK9	PKDDLDDLLDGIDSTTPKRQSNAPVPITAVI	1	496
24.9061	25.72	25.589	24.7549	25.7613	26.6249	T	3			___1	0.972778	1.38953e-13	165.64	125.9	165.64	0.082856	343340000	38	P40287;C4LUN4	38;38	P40287	P40287	KGAKASKGGKRIRTKTQQDALKGITKPAIRR	1	504
24.1912	24.0513	23.8956	22.8313	23.3756	24.245	T	3			___1	1	0.00211079	80.545	65.158	70.117	0.77974	90374000	540	C4LUQ8	540	C4LUQ8	C4LUQ8	RQALKLKKVEEKEEKTNEEQEKETPNNENRS	1	514
20.3246	24.4427	24.2572	20.8536	25.1248	21.4148	T	3			___1	0.999992	0.000114405	74.301	70.18	71.592	-0.48324	227480000	135	C4LUS4	135	C4LUS4	C4LUS4	VKFVPVSERIRGDPKTPDIHQSCSKRSWDGQ	1	517
22.4972	22.4314	23.2321	21.1264	21.9368	20.347	T	2			___1	0.779823	0.0285332	63.864	56.643	56.956	0.53585	26480000	186	C4LUV3	186	C4LUV3	C4LUV3	KKKKKGGKKNLAKPATTGKKYTERVEDQLED	1	522
25.4494	24.9444	24.6721	25.8602	25.7423	26.1832	T	3			___1	0.998413	0.00124354	73.672	67.057	73.672	-0.075259	298070000	291	C4LUW0;C4LUU6	291;389	C4LUW0	C4LUW0	PPIDTKPSLDKVSERTPQDLQSRPQVDRTQR	1	527
22.4272	22.9391	23.0769	21.5674	20.2595	20.4677	T	2			___1	0.831354	0.00639654	46.41	27.786	40.211	0.083164	22530000	413	C4LUX3	413	C4LUX3	C4LUX3	KEEIKEETKPVETTSTEKIVEEAAPKQQATE	1	532
20.8145	20.1096	21.3949	24.2064	24.3269	24.5312	T	2			___1	0.999968	0.0371286	65.179	61.235	65.179	-0.45501	64647000	478	C4LUZ9	478	C4LUZ9	C4LUZ9	SITNKENNKSSAFLKTPRNKTPRNTLTPRKS	1	536
20.9943	21.4483	21.5421	23.3054	22.962	22.942	T	2			___1	0.964273	0.0121095	59.198	50.194	59.198	-1.4337	26595000	138	C4LV24	138	C4LV24	C4LV24	MDEKFNKIEVTYGECTPKLYHHHELIHMIGG	1	545
24.7127	25.0315	25.116	24.9656	24.9769	24.9645	T	3			___1	0.999985	2.83163e-05	149.22	124.79	124.25	0.50914	199210000	224	C4LV48;Q9NCC0	224;191	C4LV48	C4LV48	IGVFKAYKKQEQKEETPVTKA__________	1	555
28.3406	29.1381	28.9511	29.911	29.9738	30.2501	T	2			___1	1	2.24047e-75	217.73	206.69	76.586	0.24964	6359000000	421	C4LV59	421	C4LV59	C4LV59	CSSQQQPICSPKRSKTPACEEQGQTTIQRIQ	1	560
32.7314	32.6079	32.4505	32.8179	32.9595	32.5713	T	2			___1	1	3.90421e-202	278.98	249.36	170.79	-0.47745	53136000000	230	C4LVB2;Q5KTW9;C4MBP1	230;219;230	C4LVB2;C4MBP1	C4LVB2	YPIMLYVTKETEEEVTDDEAEEKKEEETKEE	1;2	576;2379
25.1965	24.891	25.6715	23.7133	24.4625	24.8561	T	3			___1	0.999911	6.58589e-18	175.33	162.81	163.96	-2.2482	445880000	52	C4LVC9	52	C4LVC9	C4LVC9	KKGTKKTNMSKKTHPTDEEDENSEKEKQTSQ	1;2	582
24.9146	25.4125	25.7496	24.7316	27.2334	25.037	T	2			___1	1	8.12344e-08	140.57	54.757	105.36	-0.27634	352780000	15	C4LVI7	15	C4LVI7	C4LVI7	_MEGTDNVLNTPRDITEEEKEKREQKNKRWI	1	596
22.176	22.9493	22.2765	21.9853	23.1419	22.8609	T	2			___1	1	9.27661e-14	160.67	148.83	114.63	-0.053122	1437300000	10	C4LVI7	10	C4LVI7	C4LVI7	______MEGTDNVLNTPRDITEEEKEKREQK	1	596
20.7682	19.6822	22.8494	22.7584	23.2812	23.4031	T	2			___1	1	0.00263484	56.569	29.088	43.03	-0.24833	43176000	118	C4LVM8	118	C4LVM8	C4LVM8	RKNIKDLFEKRGGAATPEMLKALDDALAEFQ	1	614
22.0825	21.8584	21.6248	23.5071	22.4611	22.7279	T	2			___1	1	0.000686533	67.928	63.707	48.616	-0.020663	48042000	215	C4LVN3	215	C4LVN3	C4LVN3	EALKTLPKKCLEAPQTPVIQDDNAFKNKSQE	1	615
27.5079	27.1531	26.909	26.8812	25.6721	25.831	T	2			___1	1	7.73768e-06	89.663	82.623	57.21	0.5639	826190000	7	C4LVN9	7	C4LVN9	C4LVN9	_________MADENQTPQEIQELPQELKDIK	1	618
24.89	25.3363	25.5422	26.0046	25.8272	25.7258	T	2			___1	0.999999	0.000392669	93.226	82.364	93.226	-0.62229	304670000	236	C4LVR9;Q27646	236;223	C4LVR9	C4LVR9	PSLNGKLTGMSFRVGTPDVSCVDLTCRLEKE	1	634
23.9444	23.7969	24.181	26.4172	25.8831	25.3531	T	3			___1	0.9438	5.18118e-161	258.13	251.45	200.79	0.027897	1130700000	183	C4LVR9;Q27646	183;170	C4LVR9	C4LVR9	GIVEGLMTTIHATTATQKTVDGPSGKDWRAG	1	634
20.4236	20.0284	19.9778	23.184	23.8646	23.5939	T	2			___1	0.999965	0.0109944	86.772	72.689	86.772	-1.3107	37465000	772	C4LVU5	772	C4LVU5	C4LVU5	PKTPGVMRFKEEPPRTPY_____________	1	644
20.5648	24.4758	23.7676	24.5038	24.2826	23.4967	T	2			___1	0.999956	0.00216438	74.789	65.754	74.789	0.029018	93645000	602	C4LVX8	602	C4LVX8	C4LVX8	CDFGLSRFNSTDNLNTLQKLRGTYAYCAPEI	1	657
21.1949	23.2864	21.1203	22.2195	21.9534	21.2873	T	3			___1	0.892159	0.000232223	56.452	53.68	56.452	0.10705	21734000	472	C4LVY9	472	C4LVY9	C4LVY9	QPIVHKPYTPIQQNQTITPIKSNTEIKERQQ	1	661
23.1001	20.8207	22.9181	20.3189	21.6952	21.6448	T	2			___1	0.999972	0.00014285	52.451	47.381	52.451	1.297	23591000	4	C4LVZ6	4	C4LVZ6	C4LVZ6	____________MAETVAQPVEAAHTFAPKL	1	664
29.3477	29.3835	28.9511	29.5328	28.9394	29.1705	T	2			___1	0.999747	6.42549e-80	225.98	212.54	145.65	0.019995	3798200000	143	C4LW06;C4M2W3	143;143	C4LW06;C4M2W3	C4M2W3	KDVTISYGGVFPNVPTAVNSKGKKKPAQSQV;KDVTISYGGVFPNVPTAVNSKGKKKPASSQV	1	668;1491
27.3117	27.3623	27.0346	28.7919	29.3681	29.3964	T	2			___1	0.807562	3.5722e-06	133.48	118.8	105.19	-0.11546	2353800000	43	C4LW30	43	C4LW30	C4LW30	QKDLINAGYKIDSSSTPISSKYKAVVINSCT	1	679
25.043	25.6288	24.9812	23.8523	25.3085	24.9893	T	2			___1	1	7.06748e-06	115.29	50.633	74.962	0.41139	949450000	4	C4LW40	4	C4LW40	C4LW40	____________MSKTIKAPAANKVLVEKKK	1	686
21.7334	20.1736	20.3079	23.7979	24.7175	24.7694	T	2			___1	0.999939	0.011948	64.654	56.498	64.654	0.32038	70768000	93	C4LW55	93	C4LW55	C4LW55	ECVNRERAFTPLRRMTPITRTSPRMSPITRT	1	690
20.1833	19.6746	20.0367	22.8551	22.7487	23.7881	T	3			___1	0.999258	0.00587176	46.89	35.845	45.084	-0.41858	29119000	229	C4LWC4	229	C4LWC4	C4LWC4	ISHRTIRSIDRIHRATADASQIRSALDQPTI	1	714
21.0594	21.2283	20.4014	21.3909	22.6617	21.6978	T	2			___1	0.762525	0.0276987	52.495	29.424	52.495	1.3923	16357000	278	C4LWE7	278	C4LWE7	C4LWE7	SAEKTKKDGKDAAHSTNVIKEAKETKALFET	1	724
27.0566	27.1075	27.3741	25.9023	26.8274	26.396	T	2			___1	1	8.65273e-05	136.39	91.852	128.45	-0.024414	859150000	90	C4LWF5	90	C4LWF5	C4LWF5	KQALNAPKKEAENIGTVQKGAGGKPHSVVFG	1	729
21.7175	21.3593	21.257	22.2462	21.363	21.4869	T	2			___1	0.771536	0.00228979	56.882	52.905	56.882	1.4604	19256000	74	C4LWG3	74	C4LWG3	C4LWG3	SSGDIEKTLLRFTEFTPTQTPLTNADYPRFS	1	730
22.5107	22.7059	22.6532	22.9429	23.075	22.965	T	2			___1	1	0.000107102	99.413	82.172	99.413	-0.13559	108500000	24	C4LWL5	24	C4LWL5	C4LWL5	SNDGDIEMSEEVKNKTEQPVENISDCSKIDK	1	744
28.8931	20.3658	29.2262	30.2748	30.58	30.4799	T	2			___1	0.999692	1.11043e-22	174.39	165.03	174.39	-0.041963	5607300000	253	C4LWN2;B1N3R0	253;253	C4LWN2	C4LWN2	EDEWDTWQSRQQKAKTPTLATDN________	1	748
22.0632	21.9427	19.9614	20.9968	22.4497	22.1719	T	2			___1	0.782584	0.0136239	40.493	34.617	40.493	-1.2736	18866000	322	C4LWS2;Q24857;O15603	322;333;60	C4LWS2	C4LWS2	KLIQMGEQVFGIKNSTPEAAIEATEKWFKSI	1	766
20.899	20.606	21.7579	20.4109	20.7026	20.1214	T	2			___1	0.999597	0.000774673	52.527	46.411	52.527	0.042008	7097700	2	C4LWS2;Q24857;B1N3M8	2;2;2	C4LWS2	C4LWS2	______________MTMLNFTYYNPVRLIYG	1	766
25.9157	26.9902	26.3773	24.7595	25.6466	25.7201	T	3			___1	1	2.77008e-11	168.08	30.268	78.69	-1.4717	533600000	166	C4LWT3	166	C4LWT3	C4LWT3	KKEEEVKEEKKEEAETPAAEEKKE_______	1	770
23.3735	23.6381	23.6801	23.09	23.6158	23.6978	T	2			___1	0.887759	0.000679721	111.31	81.309	111.31	0.36113	108920000	29	C4LWT4	29	C4LWT4	C4LWT4	DISQDIVEDIKKVETTEEVKESLPTENIKNN	1	771
22.2618	22.1972	22.3074	23.6466	23.7299	23.0532	T	2			___1	1	0.00245787	61.444	50.518	51.03	0.090821	50777000	505	C4LX23	505	C4LX23	C4LX23	EMNKTIDAIAIKNGITPIHEQVEKVPQPLDS	1	807
22.2909	22.2682	22.9008	23.2452	22.6751	22.8974	T	2			___1	0.998553	0.00131806	69.331	65.179	69.331	0.044052	42466000	272	C4LX24	272	C4LX24	C4LX24	DEALKESVKEVEKGYTPEEFEEVNEKKYQRP	1	808
20.6628	25.6862	25.1151	26.5698	26.2149	25.9899	T	2			___1	1	1.47563e-75	217.86	210.21	217.86	-0.11452	405230000	151	C4LXA4	151	C4LXA4	C4LXA4	NYGKILLEEEEGEAPTPKEEKKEKYKETKAD	1	835
19.1612	21.4925	20.1403	23.9836	23.911	24.3475	T	2			___1	0.999832	0.00733569	68.972	63.757	62.68	-0.91954	53708000	440	C4LXA9	440	C4LXA9	C4LXA9	VKKPLVRINQSSDNLTPRSKKDHELKEKEEE	1	836
26.9178	26.5114	25.9911	26.5929	27.1942	26.6406	T	2			___1	0.986862	1.81873e-08	104.05	79.826	104.05	0.071206	707320000	486	C4LXC0	486	C4LXC0	C4LXC0	YIEEDSEDEEIHRGPTPSAYKGTIFATQSTH	1;2	841
20.7928	24.6299	24.2088	24.8275	21.0265	23.7397	T	2			___1	0.990719	1.61423e-19	132.65	124.62	132.65	1.7112	128180000	46	C4LXS7;C4MBM9	46;46	C4LXS7	C4LXS7	RHSIVQKAIEEIDLNTPTQQVEEEIKEEEQQ	1	900
20.344	28.3626	28.3179	29.0625	29.5013	28.8854	T	2			___1	0.998536	6.93555e-11	129.82	127.88	129.82	0.0028263	2496200000	300	C4LXW4	300	C4LXW4	C4LXW4	LNPSTNNSTCTSRSSTPPLNVNRIDNELTSS	1	908
24.9179	23.6729	24.4625	21.0181	20.5121	20.4268	T	2			___1	0.999956	0.00600974	59.155	32.15	59.155	1.6262	68189000	229	C4LXY1	229	C4LXY1	C4LXY1	GNANWIEKRFTNDIQTRQYRCPEVMLGLHWG		916
26.9127	27.6313	27.6308	26.9151	27.8344	27.4383	T	2			___1	0.998305	4.32552e-07	141.54	137.68	85.885	0.23905	2458000000	676	C4LY33	676	C4LY33	C4LY33	SDDGHRHHSTRDRSSTLEKPERTPSTPEERK	1;2	936
23.4223	19.8561	23.0005	21.0173	20.2832	21.4931	T	3			___1	0.756242	4.10788e-16	78.272	76.763	78.272	0.21877	19633000	636	C4LY33	636	C4LY33	C4LY33	SKDAEDLINKHKSSDTLVDEEEDSSTTVHHH	1	936
24.8887	25.733	25.6748	24.1927	24.5056	24.5705	T	2			___1	0.966624	0.000498678	119.84	96.749	119.84	0.90224	208310000	159	C4LY71	159	C4LY71	C4LY71	ISNDIQNHSVPQRRSTVASTSDAAKKAQLSL	1	949
21.5747	21.6568	22.4598	24.4141	25.1045	25.2503	T	2			___1	0.980157	0.00515178	85.909	62.612	85.909	-0.10632	124250000	1537	C4LYB3	1537	C4LYB3	C4LYB3	PTHPRANGFIGRTRPTPKPEEPKQEETVSRT	1	962
21.6958	21.4417	21.6668	20.9029	20.8618	19.7582	T	2			___1	0.910323	0.0014343	50.202	45.677	50.202	-0.63405	9574600	556	C4LYC0	556	C4LYC0	C4LYC0	ALAYNKYSDDGRSVNTPVIQVENGQEPVRFR	1	965
20.3433	20.1744	20.4721	23.5987	21.0223	22.5291	T	2			___1	0.993305	6.3186e-05	71.06	69.262	71.06	0.38569	21269000	640	C4LYD8	640	C4LYD8	C4LYD8	SKLPQKVDNPESVIETPQPGVTEDNAKDSEL	1	970
22.9025	20.56	23.5551	24.3395	24.0674	23.3986	T	2			___1	0.989491	3.57998e-07	99.064	95.703	91.416	1.3292	70033000	576	C4LYH8	576	C4LYH8	C4LYH8	DPTPLEEDNAMDRSFTPLGGVLSLETWDSMQ	1	980
25.0867	24.951	24.1158	24.1716	24.6541	24.8467	T	2			___1	0.999717	1.59007e-34	190.39	158.94	190.39	0.17536	958380000	53	C4LYJ2	53	C4LYJ2	C4LYJ2	VSTPLSPNKEDGSVATPTSRKKEEETKPKKS	1;2;3	989
23.2516	24.4149	23.8387	25.1894	25.9838	26.4186	T	2			___1	1	0.0130178	104.22	94.566	91.313	-0.064465	1402400000	129	C4LYL7	129	C4LYL7	C4LYL7	LDVTCKTVANMIRGKTPEEIRKTFGIVNDFT	1	996
25.2067	25.1728	24.9272	27.0833	27.4676	27.5042	T	2			___1	0.929765	1.77933e-09	141.73	131.03	133.98	0.21698	626620000	32	C4LYP1	32	C4LYP1	C4LYP1	FCPNCGAKVSITETTTPKFQEIKEVKIEEKA	1	1007
24.9591	24.0599	24.1319	24.3288	25.1088	19.9282	T	2			___1	1	4.24423e-06	104.26	96.206	104.26	0.24647	125740000	149	C4LYP8	149	C4LYP8	C4LYP8	TSSQKEGTTEINVQETPKTAEENLEKNNDIN	1	1009
25.0782	24.3852	24.234	21.7828	26.2774	26.1906	T	3			___1	0.776359	0.00111871	74.657	68.337	66.826	0.48116	325940000	46	C4LYP8	46	C4LYP8	C4LYP8	TRKENEENSLGISQTTPKKIKQPKSLVEESH	1	1009
28.3827	28.1541	28.1794	29.9764	30.2644	29.4612	T	2			___1	1	7.27108e-11	147.39	122.61	116.74	-0.18127	4037800000	265	C4LYQ0;Q24843;Q7JN17;Q24844	265;265;225;225	C4LYQ0	C4LYQ0	SALPYTSSKIFLREETPKIISEIVLKRSESQ	1	1010
24.1622	24.0282	24.2216	20.6044	24.8988	26.5786	T	2			___1	1	0.0074615	113.61	78.164	113.61	-0.28208	186940000	281	C4LYS7	281	C4LYS7	C4LYS7	ASTTQNGEEKKEEMKTPKSSKEIKEEKKKAE	1	1015
23.7835	23.9747	23.6825	23.4257	23.5683	23.308	T	3			___1	1	1.37303e-25	181.34	155.73	181.34	-0.33495	1303600000	384	C4LYW0	384	C4LYW0	C4LYW0	DDFKEEVDEETKQDDTPKKSTSNNVEDFIF_	1	1025
21.1257	20.372	20.63	25.0978	25.0512	24.6202	T	2			___1	0.999887	5.22332e-05	116.55	94.519	116.55	0.31216	96463000	94	C4LZ07	94	C4LZ07	C4LZ07	ETNQMMAPISPMKIETPSNFSKAITPSRLPS	1	1044
20.787	20.9932	20.3909	24.3945	25.1897	23.2588	T	2			___1	0.902475	0.01843	62.528	56.987	62.528	3.3651	70361000	174	C4LZ17	174	C4LZ17	C4LZ17	STGRPSYCKTHNFSLTPRQRGGPQTPLFPSI		1049
23.2162	22.6893	22.6374	23.032	21.7805	21.7381	T	2			___1	1	7.73699e-06	127.01	118.46	104.26	0.065309	661550000	1199	C4LZ32	1199	C4LZ32	C4LZ32	NKELNDFIKTFKDEDTDIESLPDEDKECKEV	1	1052
23.1285	22.7203	22.7942	23.6772	23.9279	23.6285	T	2			___1	0.999999	3.47055e-05	117	69.222	98.943	0.54407	65695000	11	C4LZ32	11	C4LZ32	C4LZ32	_____MSEEEGKKGITEEITNEKSELTNEED	1	1052
23.5242	22.1318	23.0694	22.8627	21.1509	23.3055	T	2			___1	0.996823	0.000972372	66.264	59.047	66.264	-0.58445	95940000	22	C4LZ32	22	C4LZ32	C4LZ32	KKGITEEITNEKSELTNEEDNQEHVTEKTEE	1	1052
24.1582	22.0896	23.203	20.734	23.9498	22.642	T	3			___1	0.999941	0.00147426	54.008	51.237	54.008	0.4756	51127000	32	C4LZ32	32	C4LZ32	C4LZ32	EKSELTNEEDNQEHVTEKTEEGEETEETEET	1	1052
21.2946	21.9977	21.0347	21.2696	22.6877	21.7799	T	2			___1	0.82575	0.032678	56.205	51.558	56.205	-0.31771	12885000	249	C4LZ33	249	C4LZ33	C4LZ33	KQLGGKQKKVDEISDTPKRKALNPKKSSKLK	1	1053
23.1215	20.9733	22.5377	24.7599	24.7161	20.2601	T	3			___1	0.992817	0.00087794	66.068	62.345	66.068	0.36655	73245000	249	O76753;C4LZ50	249;252	O76753	O76753	EPGKHHIDVQVETPVTPPEGEKINPDNKEMK	1	1060
23.1297	23.2138	23.0096	24.1345	24.5605	24.2728	T	2			___1	0.999999	0.000553762	133.47	116.26	133.47	-0.87256	144020000	244	C4LZ72;B1N322;P90545	244;244;244	C4LZ72;P90545	C4LZ72	LGEAERLAREAELMRTPDPSKCVMSGPGLKT	1	1067;2430
22.7274	22.6345	22.3734	22.7712	23.5192	22.8979	T	2			___1	1	0.0126852	41.684	19.154	41.684	-0.48528	45884000	483	C4LZ72;P90545	483;483	C4LZ72;P90545	C4LZ72	GVTIDKTPVFRIQGVTPEGKKCTKGGDEFKV		1067;2430
23.8537	24.4669	23.7532	23.3333	21.8525	21.4818	T	3			___1	0.999503	2.52172e-08	42.55	42.154	42.55	1.396	66843000	82	C4LZ75	82	C4LZ75	C4LZ75	GSAPVAAAPAAQNEATEEKKEDKKEEEEAEE	1	1068
23.0022	22.5377	22.6205	23.356	22.5297	22.2173	T	2			___1	0.985699	0.000944336	83.758	67.96	83.758	-0.32796	42606000	471	C4LZF3	471	C4LZF3	C4LZF3	NGVNIAKLDTEFKVETYDDDDELVVENKNEE	1	1092
20.837	21.4324	20.6921	23.0801	24.4246	24.284	T	3			___1	0.999798	0.00479518	51.066	36.948	51.066	0.18486	51814000	17	C4LZH1;O15629;O15623	17;14;14	C4LZH1	C4LZH1	ARGIAVGLKRGYPVHTMKTAKRHYGVTKRKH	1	1098
20.6424	20.5935	21.4083	21.3668	21.6393	20.7973	T	2			___1	0.763494	0.00980014	51.03	49.363	51.03	-1.1449	13795000	412	C4LZI3	412	C4LZI3	C4LZI3	SLSFDAKLDAFTYTSTPERTGDDSRSIKRLE	1	1101
22.1378	22.4757	20.337	20.3153	20.5842	20.2392	T	2			___1	0.991035	0.00102435	54.15	48.187	54.15	2.1902	11685000	369	C4LZJ2	369	C4LZJ2	C4LZJ2	SLLAEQRAENNIDVLTIDELEAPSVESKLII	1	1104
22.114	20.2227	20.5692	26.3862	27.0152	26.7939	T	2			___1	0.99999	0.00186288	75.018	64.665	75.018	0.057573	374390000	178	C4LZJ6	178	C4LZJ6	C4LZJ6	TKQQTNVENSPTRIKTPEKPTLTNSKSPESQ	1	1107
22.3849	23.7342	23.6184	20.8032	23.1988	22.786	T	2			___1	0.999557	0.000723621	89.859	84.144	83.423	1.5372	49170000	708	C4LZJ6	708	C4LZJ6	C4LZJ6	IVAQRKKLPKSGKNNTLTGSASLNAYIQRQE	1	1107
23.5681	23.8635	24.4007	24.7779	25.4839	24.9733	T	2			___1	0.962856	4.07726e-40	194.29	158.58	194.29	0.41947	158480000	358	C4LZJ6	358	C4LZJ6	C4LZJ6	TASVNTSKPLTPKSPTSSLNENKVSTGSHIN	1	1107
22.5315	22.8353	22.5405	24.2318	23.2929	23.2704	T	2			___1	1	4.70403e-05	119.08	115.03	106.28	-1.3188	217330000	386	C4LZL9	386	C4LZL9	C4LZL9	IARPAVAAPVIKEMETDEIEPEMTQCQKELI	1	1112
20.6877	20.2531	20.1258	23.3752	23.7342	21.254	T	2			___1	0.996939	4.48553e-07	129.54	83.148	129.54	-0.91958	24834000	37	C4LZM3	37	C4LZM3	C4LZM3	FKPIKDEIKNENIHQTPSKENAIDLPLTKRL	1	1115
27.8949	28.0558	28.2619	26.5231	27.2566	26.7116	T	2			___1	1	0.00126182	100.25	83.476	59.153	-0.46718	1776400000	3	C4LZM7	3	C4LZM7	C4LZM7	_____________MSTIHKPKKSAVSIEKKI	1;2	1116
27.7486	27.7216	27.3269	20.2708	21.2194	20.3873	T	3			___1	0.775246	0.00024332	76.378	74.075	76.378	-0.25719	757680000	45	C4LZM8	45	C4LZM8	C4LZM8	KKGAYKSDHIPITSRTPQPSRSSSTIYRSDT	1	1117
27.405	27.1266	27.027	27.8928	28.3463	28.1602	T	2			___1	0.99955	0.015286	91.658	73.599	85.533	0.1355	1351400000	60	C4LZM8	60	C4LZM8	C4LZM8	TPQPSRSSSTIYRSDTPTFTRRNNRSTNKDR	1	1117
21.7837	20.3318	20.1075	22.422	23.1425	20.733	T	2			___1	0.999978	0.0203924	73.219	57.244	73.219	0.55788	14879000	241	C4LZP9	241	C4LZP9	C4LZP9	KIYDTQTHSYKNTLKTEENEKKPFPSLDKRI	1	1123
22.5492	22.1612	22.3574	23.928	23.6396	23.9892	T	2			___1	0.997974	0.000451589	69.747	66.508	63.29	-0.050707	159350000	1306	C4LZR1	1306	C4LZR1	C4LZR1	TSRGFVMGDRRSRDITPTQQEQHETN_____	1	1127
26.2909	25.5461	25.8504	23.8585	24.4914	25.5055	T	2			___1	0.996144	0.00178387	98.105	58.926	89.301	0.47382	353240000	19	C4LZS3;C4M7H1	19;19	C4LZS3;C4M7H1	C4M7H1	KALAGIADAKLKHTETVDKSAPVIENVEIKK;KVLAGISDAKLKHTETVDKSAPVIENVEIKK	1	1129;2020
21.8958	19.3349	23.6425	20.5821	22.94	22.5912	T	2			___1	0.801494	0.0020817	81.448	72.558	81.448	-0.11289	27461000	156	C4LZT8	156	C4LZT8	C4LZT8	ASVQTKVNKNEPTRETLTVSK__________	1	1137
21.8629	21.9223	22.3637	23.8067	24.1611	20.681	T	2			___1	0.951402	0.0209645	57.434	52.336	57.434	0.31254	46618000	108	C4LZV1	108	C4LZV1	C4LZV1	YSMKISKFPKLQKSNTIIFTHPRAVTLPYYN	1	1141
23.6786	23.8782	23.7087	25.2042	26.21	25.8407	T	2			___1	0.996629	8.35744e-06	116.03	95.027	93.614	-0.44798	264760000	187	C4LZV2	187	C4LZV2	C4LZV2	QAVRVCVGNGHTKTSTPTPDKDKLKKKSKSS	1	1142
26.3543	27.1422	25.8233	26.4239	27.0853	25.7191	T	2			___1	0.975064	0.000798638	95.417	81.299	95.417	0.3629	631730000	269	C4LZV9	269	C4LZV9	C4LZV9	NIINNPQGEDIYRTYTTGHITDKTEDKHTKL	1	1146
27.2231	28.0234	27.3582	26.021	20.7961	21.0773	T	2			___1	0.973478	0.000207755	92.265	82.903	83.692	0.1442	669600000	92	C4LZW4	92	C4LZW4	C4LZW4	SYTGYGGGKGEVDNSTVVGGRIAEVAAQEEA	1	1148
25.5036	25.515	25.5822	24.7691	24.9872	25.3508	T	2			___1	0.979209	6.58008e-06	97.69	92.474	97.69	-0.2285	251720000	4	C4LZW4	4	C4LZW4	C4LZW4	____________MSGTPICPTCHKRVYFNER	1	1148
25.2945	25.6507	25.1143	24.4795	25.4916	25.5783	T	2			___1	1	0.00217313	128.51	106.74	109.16	0.18155	278060000	8	C4LZZ1	8	C4LZZ1	C4LZZ1	________MFAKKGQTMRPKKKSEKGTLRYN	1	1159
26.8014	26.7675	26.7719	27.6217	27.8062	26.697	T	2			___1	0.99999	0.00968284	105.52	59.522	105.52	-0.19949	895800000	73	C4LZZ4	73	C4LZZ4	C4LZZ4	ENSNGSTPSDGRELYTPPNRCENPDISESVF	1	1161
24.783	24.5353	21.6373	20.1189	25.617	20.0267	T	2			___1	0.866923	0.00124058	70.197	63.921	70.197	0.1481	104640000	165	C4M015	165	C4M015	C4M015	VFKKDESNENEVSKKTSPITEVVETQTKDEE	1	1166
25.2043	25.9896	25.731	24.5369	25.1966	25.3558	T	3			___1	0.999943	0.000143188	91.317	67.641	91.317	0.5761	273410000	15	C4M090	15	C4M090	C4M090	_MKGQRKHRAVEGNETPASKSRLPLEKEMEE	1	1196
21.6769	20.179	21.7422	21.8262	22.583	22.2457	T	2			___1	0.997843	0.000832445	98.942	87.723	98.942	0.71909	21835000	100	C4M0E0	100	C4M0E0	C4M0E0	DTIEDVDEKILNTEKTPARSSSAFVPEGILT	1	1210
22.8404	23.2013	23.113	23.9131	24.196	24.361	T	2			___1	1	0.0025925	145.91	122.24	133.94	-0.14363	82789000	86	C4M0E0	86	C4M0E0	C4M0E0	QTINIPKPQKKINDDTIEDVDEKILNTEKTP	1	1210
19.7749	20.4399	20.9062	23.9428	24.1076	24.5777	T	2			___1	1	1.90911e-10	132.32	110.95	65.179	0.73526	74331000	125	C4M0E0	125	C4M0E0	C4M0E0	PEGILTSSPIPKRLPTKQEEKYVPPSPKVKY	1	1210
20.6496	25.4777	19.5359	23.6032	21.7496	20.041	T	2			___1	0.888735	0.000700331	72.662	69.582	72.662	0.42249	61305000	232	P42650;C4M0F4	232;236	P42650	P42650	IMQLLRDNLTLWTSDTADEE___________	1	1214
25.2443	21.906	25.0471	21.7591	22.9379	22.6905	T	3			___1	0.961377	0.000118909	56.483	55.642	56.483	1.2365	111780000	291	C4M0H3	291	C4M0H3	C4M0H3	NIPPEILGELQCKDNTPEIHEISLSTSDLVA	1	1221
24.9214	25.3469	24.9416	25.7915	25.9478	26.7214	T	3			___1	0.994508	0.000299571	149.33	131.43	132.14	-0.36675	2898100000	426	C4M0P6	426	C4M0P6	C4M0P6	FFTYKEIHYSVVRSKTPSVPLEEDKEEKTKT	1	1239
21.0479	21.4903	21.5686	22.7214	19.8434	23.851	T	3			___1	0.887092	0.000267495	85.362	78.072	59.252	0.11699	170000000	486	C4M0U7	486	C4M0U7	C4M0U7	YHFLLPIKESVHSTNTPYTPENKNLHFIQER	1	1254
19.9698	20.5357	20.5198	27.9394	28.4467	29.3585	T	1			___1	1	0.00568525	60.294	8.9585	60.294	-0.85247	1311600000	424	C4M0V9	424	C4M0V9	C4M0V9	IQEIEEIIKEMKEEKTKQQKGINIEIEENTN	1	1258
28.1345	27.8113	28.0777	27.1071	27.4152	27.4668	T	2			___1	1	6.02122e-126	252.52	210.53	59.372	1.6412	1475700000	325	C4M126	325	C4M126	C4M126	EEKKEVPTEEEKKEETPVEEQKTE_______	1;2	1285
28.3096	27.9566	28.2483	27.6928	28.2401	28.2547	T	2			___1	1	5.11587e-61	215.93	188.66	59.372	1.6412	2461400000	332	C4M126	332	C4M126	C4M126	TEEEKKEETPVEEQKTE______________	1;2	1285
27.0812	27.4624	27.0772	20.7745	27.4556	27.4202	T	3			___1	1	1.86334e-49	200.97	87.277	88.282	0.015101	898780000	306	C4M126	306	C4M126	C4M126	EKKEETPVEEEKKEETPIEEEKKEVPTEEEK	1	1285
27.2144	28.0595	27.2632	27.8059	28.2072	28.6145	T	2			___1	1	1.86334e-49	200.97	77.696	194	-0.088672	1629300000	296	C4M126	296	C4M126	C4M126	ELEEATAPTEEKKEETPVEEEKKEETPIEEE	1	1285
28.1168	27.9163	28.5809	27.4275	28.0002	27.373	T	2			___1	1	1.67088e-09	146.36	68.014	146.36	0.30399	1568700000	317	C4M126	317	C4M126	C4M126	KKEETPIEEEKKEVPTEEEKKEETPVEEQKT	1	1285
23.5626	23.4822	23.2864	21.6818	22.9889	22.5124	T	2			___1	1	0.00071506	93.776	87.5	73.294	0.40691	52010000	160	C4M126	160	C4M126	C4M126	KKAVTEHKNAVEAGKTLEGPAQEKNNIKIGQ	1	1285
20.1988	20.909	20.1103	25.2864	20.5776	24.4129	T	3			___1	0.888211	0.000113669	84.327	74.181	84.327	-0.44191	63260000	384	C4M184	384	C4M184	C4M184	HVIVHRIGKLKKRSFTQTEFNHDYNELKD__	1	1301
25.563	25.5246	25.6307	25.6649	25.9148	25.9421	T	2			___1	0.963119	1.44648e-05	134.86	129.22	106.42	0.52158	332110000	279	C4M184	279	C4M184	C4M184	SFINNPQQSLIYRTFTTGHLDEEDDDNTTLK	1	1301
21.5996	19.5068	24.1469	23.9075	24.2282	24.8493	T	2			___1	0.999982	0.000422334	138.22	110.92	138.22	0.63445	88112000	270	C4M191	270	C4M191	C4M191	EAKKVLKKPLRKSMKTLSKKFKNTMTTKTNK	1	1304
26.9779	27.6503	27.3324	28.121	28.4558	27.8477	T	2			___1	0.988645	2.33724e-05	113.98	109.63	110.6	0.41266	2142800000	231	C4M1B9	231	C4M1B9	C4M1B9	IIENLNHTDAYLKSTTPTIVSEESKELEQQK	1;2	1314
28.0916	27.7318	27.9241	20.9411	20.3079	19.8172	T	2			___1	1	2.94568e-228	287.57	273.57	225.54	0.40502	28531000000	30	C4M1H2	30	C4M1H2	C4M1H2	KEVEKTDKKKAKKEETEEESEEKKVIHKDKK	1;2	1331
24.1139	23.4963	23.6539	24.4513	24.131	24.3124	T	2			___1	1	1.50691e-08	131.69	119.08	117.2	0.33101	142610000	2	C4M1I7	2	C4M1I7	C4M1I7	______________MTEEQINNLKKGETLEV	1	1337
23.1063	22.7932	22.8476	20.084	21.0606	20.835	T	3			___1	0.999915	8.725e-05	63.625	59.725	63.625	-0.12862	23846000	287	C4M1K7	287	C4M1K7	C4M1K7	HSEDYFDELDGIEEDTDEEFLERMEEEEIPD	1	1344
21.7991	20.4749	22.3233	21.4564	20.9217	20.8215	T	2			___1	0.999982	8.08562e-05	73.057	67.001	73.057	0.67888	15614000	2	C4M1Q5	2	C4M1Q5	C4M1Q5	______________MTIPLNTTNLEELKEKT	1	1354
25.5012	25.3248	25.1917	24.74	25.0607	25.2143	T	3			___1	0.999995	0.000229705	90.872	83.495	65.924	-0.18119	851220000	249	C4M1Q6	249	C4M1Q6	C4M1Q6	GKVTLADNETKSAQHTPREEDEASRRKTMQP	1;2	1355
24.5179	25.3813	24.3571	24.5255	24.7717	20.8186	T	3			___1	0.795591	0.0155548	48.216	26.902	48.216	-0.43078	142010000	327	C4M1X1	327	C4M1X1	C4M1X1	WLEKVIELNRKRNIETSENDKEIKKDII___	1	1373
27.5711	27.7104	27.9623	21.6108	20.7334	20.3479	T	2			___1	1	0.0434874	62.466	36.349	62.466	-2.6561	680530000	361	Q1EQ19;C4M1X4	361;374	Q1EQ19	Q1EQ19	LELLIGMVTKKNICETVDKLLVIVEKSENSY	1	1376
21.2421	21.5182	21.2459	23.2812	24.0801	20.7614	T	2			___1	0.957275	3.89494e-05	112.44	82.894	112.44	-0.082527	27929000	63	C4M257	63	C4M257	C4M257	TLNIPHKKFLSHSSVTPRISNEYESKDPFET	1	1396
21.248	23.3189	24.5027	24.1658	24.6201	24.8937	T	3			___1	0.997857	0.0251543	71.451	64.86	68.557	0.16449	110020000	107	C4M257	107	C4M257	C4M257	NLDMSDEEIEKIRSHTPRMVLAPTDTVKLDD	1	1396
27.2861	26.7528	27.1369	26.9697	25.9123	25.8149	T	3			___1	0.999866	9.95488e-05	77.631	70.591	70.994	0.15495	822000000	145	C4M261	145	C4M261	C4M261	TVEQMREYLNEENDYTPEEIEELKKKYAD__	1	1399
20.687	21.105	20.6111	22.6606	23.4175	24.368	T	2			___1	1	0.0034068	67.646	59.001	67.646	-0.28171	39486000	237	C4M295	237	C4M295	C4M295	GVASAQAAPVAPKVETPKEEPKPVVKQQQPN	1	1410
23.2253	23.5917	23.7615	24.1547	24.8114	25.3673	T	3			___1	0.986541	3.01124e-05	97.129	68.898	71.98	0.31252	296560000	299	C4M295	299	C4M295	C4M295	PEDKVPLEPKKVTTNTPKPATAKSVVQKPPK	1	1410
20.8722	23.1342	20.7221	26.0356	26.0941	20.9051	T	3			___1	0.952402	0.00046184	52.97	50.072	52.97	0.85968	149620000	95	C4M2D4	95	C4M2D4	C4M2D4	KSKKSTPSTPAKLVVTPTTSSQPQSKPVTTP	1	1428
20.5793	19.9963	21.3835	23.325	23.3243	23.1684	T	3			___1	1	0.000103975	138.66	124.08	43.442	0.89572	85685000	10	C4M2G9	10	C4M2G9	C4M2G9	______MSTEIKEVKTPQQQQKKERKPKQKA	1	1443
25.4725	26.6036	25.5855	25.6812	26.3759	26.1047	T	3			___1	0.937785	1.5864e-05	135.54	109.18	108.08	0.08368	1230700000	489	C4M2M6	489	C4M2M6	C4M2M6	HVTIDTSNTNHSTTATLRQKFIEPDSEYLKY	1	1458
25.6597	25.506	25.2851	26.4272	26.6886	26.2401	T	2			___1	1	0.000112473	97.256	87.341	55.011	0.44504	625420000	524	C4M2Q5	524	C4M2Q5	C4M2Q5	NAKVQKQSSKVKLSKTPELINEPEEQIKRSI	1	1470
24.1076	24.7262	24.0454	23.8234	23.1584	23.2981	T	3			___1	0.979042	2.74105e-15	87.61	84.331	74.876	0.28106	267010000	540	C4M2Q5	540	C4M2Q5	C4M2Q5	PELINEPEEQIKRSITPLGSESLHDLMVDDI	1	1470
27.5138	19.6417	19.7973	27.2218	27.2813	27.7105	T	2			___1	0.99567	0.00371221	99.5	77.472	60.08	0.19098	731820000	33	C4M2R6	33	C4M2R6	C4M2R6	YSPFKRSCVIQNRINTITAQTKAIHNKIRAD	1	1473
22.2801	22.8158	23.3608	21.544	20.5088	20.3002	T	2			___1	0.829999	0.00562373	93.839	63.227	63.091	-0.40357	23248000	82	C4M2S3	82	C4M2S3	C4M2S3	KAEDIFNKVKSADFATSHKYDKELVESEVLE	1	1477
22.2367	22.2201	22.1833	21.8285	20.5546	21.3512	T	1			___1	0.793868	0.00230467	87.806	36.972	87.806	1.4962	22418000	4	C4M2S3	4	C4M2S3	C4M2S3	____________MSATIEELKTCSNQQEFEA	1	1477
21.4165	21.8297	20.5111	23.6285	23.8957	22.9853	T	3			___1	1	5.87374e-06	97.083	94.056	59.242	-0.43333	81678000	1403	C4M2T6;B1N5N5;C4MAW0;B1N5X7	1403;424;504;94	C4M2T6	C4M2T6	IEWDDPTKEEEKHENTTMEEEEEIEEGKDNN	1;2	1483
21.3992	21.6409	21.0278	23.3204	23.4616	22.889	T	3			___1	1	5.87374e-06	97.083	94.056	59.242	-0.43333	106680000	1404	C4M2T6;B1N5N5;C4MAW0;B1N5X7	1404;425;505;95	C4M2T6	C4M2T6	EWDDPTKEEEKHENTTMEEEEEIEEGKDNNK	1;2	1483
26.3568	26.2127	25.6598	26.304	25.3959	26.7767	T	2			___1	1	2.34823e-10	143.93	62.006	79.875	-0.26605	577980000	10	C4M2W3	10	C4M2W3	C4M2W3	______MDATKEKEVTPVVEKKATEKKSVEK	1	1491
23.7218	21.5048	21.1408	20.6311	23.7705	23.8945	T	2			___1	0.924802	0.00255904	63.212	54.413	63.212	-0.97616	43738000	356	C4M2W7	356	C4M2W7	C4M2W7	GTNTRGMSTTTRSLTTINGGNNANKTIGFSK	1	1493
20.9905	26.012	21.2271	24.7002	25.2613	25.6018	T	2			___1	1	1.08279e-88	231.06	105.34	216.71	-4.3402	254160000	166	C4M2W9	166	C4M2W9	C4M2W9	EKKEEEVKEEKKEEATPAETEEKKE______	1	1494
25.9251	19.7097	26.0906	19.9019	20.7943	20.985	T	2			___1	1	5.16836e-124	252.47	115.27	252.47	0.27546	160200000	170	C4M2W9	170	C4M2W9	C4M2W9	EEVKEEKKEEATPAETEEKKE__________	1	1494
22.5029	22.5781	22.5591	21.6376	21.9331	20.2165	T	2			___1	0.983086	0.00626655	60.55	55.656	51.03	0.0033396	22389000	40	C4M2W9	40	C4M2W9	C4M2W9	KKITINGKTVTVSANTQVGKSAPRMKGKVEH	1	1494
22.2515	22.411	22.319	23.8325	24.109	23.7099	T	1			___1	1	0.000837539	104.22	65.918	104.22	-1.0475	62555000	7	C4M2Z3	7	C4M2Z3	C4M2Z3	_________MTYVIVTPKRTPSITPSLPKFC	1	1506
24.6031	24.8524	24.3985	24.8459	25.1969	24.6989	T	2			___1	1	0.000709419	72.433	64.65	50.108	-1.8001	223890000	312	C4M306	312	C4M306	C4M306	TPTVIDKTLKESKEVTDEGCNENEEMKQSNN	1	1512
20.0135	22.939	22.4757	22.9912	23.0236	20.0708	T	2			___1	0.778861	5.40517e-05	74.561	71.917	69.704	1.345	43939000	217	C4M339	217	C4M339	C4M339	TTLEKQESFETPSISTPPLNIPQDRRSYIPD	1	1522
19.5971	20.6545	19.2261	23.3461	23.0245	23.4487	T	3			___1	0.794966	0.0317131	45.614	42.279	45.614	-0.18239	31437000	6	C4M392	6	C4M392	C4M392	__________MKRQNTTQTTQYHRGSIIRIK	1	1533
20.8866	20.8562	20.4345	23.4056	23.9078	24.0968	T	2			___1	0.999857	0.014997	72.29	42.085	72.29	1.2473	48108000	148	C4M3B7	148	C4M3B7	C4M3B7	FLRQQQKKFDQMRLNTPDLTSKINERMKINK	1	1539
25.1765	24.8399	25.2082	19.4081	27.8026	27.2698	T	2			___1	0.964203	7.85575e-05	97.271	86.156	87.647	-0.29693	531470000	652	C4M3E4	652	C4M3E4	C4M3E4	VNSDNNKTDNFTTAPTPTLEQSKTNTLTTKP	1;2	1553
24.3088	24.4878	24.2741	23.7865	23.9734	23.4611	T	2			___1	0.999927	0.018314	50.897	42.765	50.897	-0.35974	107080000	203	C4M3Q0;Q24841;O96874;C4M8W7;C4M6Q4;C4MAR7;P19476;C4MA54;C4MBP3;B1N623;B1N5Y9;B1N5L9	218;203;216;218;219;214;218;218;218;177;118;235	C4M3Q0;Q24841	Q24841	EHGAVCPLNWKPGKDTIEPTPDGIKKYLTAH	1	1591;1938
24.0621	24.0612	24.1338	25.0963	25.7876	25.4547	T	2			___1	1	0.000100624	103.76	78.908	97.69	-0.14447	233970000	207	C4M3Q0;Q24841;O96874;C4M8W7;C4M6Q4;C4MAR7;P19476;C4MA54;C4MBP3;B1N623;B1N5Y9;B1N5L9	222;207;220;222;223;218;222;222;222;181;122;239	C4M3Q0;Q24841	Q24841	VCPLNWKPGKDTIEPTPDGIKKYLTAH____	1	1591;1938
21.4009	22.2049	22.0431	21.4294	22.7242	22.3346	T	2			___1	0.956334	0.0210465	48.527	42.492	48.527	0.49299	24142000	346	C4M3Q5	346	C4M3Q5	C4M3Q5	KQEMKHKKSVLQRTNTLETGVGERNLTPTTS	1	1594
23.3498	22.7544	23.3453	26.0164	20.6987	20.4363	T	3			___1	0.814072	0.000465934	50.178	46.2	50.178	0.29851	96297000	556	C4M3R5	556	C4M3R5	C4M3R5	NQAKPQQQHVPKESITTSIRVDHTNQREMRE	1	1596
27.2059	21.8361	20.9552	20.8329	25.8563	21.6885	T	3			___1	1	0.00301924	43.794	11.092	43.794	-0.17521	374110000	121	C4M3R7	121	C4M3R7	C4M3R7	GMDWHKVANAPQGDNTAELDKAQKLLDEVSK	1	1598
21.77	22.0837	21.8997	23.2945	23.1528	22.847	T	1			___1	1	0.0100454	59.35	57.208	59.35	0.30811	39092000	651	C4M3S5;Q24842	651;651	C4M3S5	C4M3S5	APQGNAQPKSSGKGPTIEEVD__________	1	1601
21.1889	23.77	23.4613	22.8849	23.274	23.4017	T	2			___1	0.839747	8.22665e-05	68.168	65.636	68.168	0.49689	54823000	13	C4M3Y5	13	C4M3Y5	C4M3Y5	___MSTTSTTTTTTATATRQQFLTVGTGKGQ	1	1619
27.3443	27.6209	26.998	26.6162	27.1241	27.1039	T	2			___1	0.958875	3.11523e-12	154.7	119.62	138.97	-0.4033	925270000	183	C4M408	183	C4M408	C4M408	SKILSKEGFTGVKRSTGLQFEKEKEIIIAHV	1	1633
23.2231	22.821	20.643	22.802	23.7911	21.0963	T	2			___1	0.880729	0.000712945	74.789	72.031	42.185	0.91792	831200000	141	C4M417	141	C4M417	C4M417	KAEKERSSKVESKETTPVEETERPKTD____	1;2	1635
20.007	23.6584	23.0544	21.9997	23.4218	23.0704	T	2			___1	0.999819	0.00835288	64.52	60.457	64.52	-1.3254	46190000	146	C4M417	146	C4M417	C4M417	RSSKVESKETTPVEETERPKTD_________	1	1635
20.2835	30.192	20.5939	26.2034	27.0255	27.4799	T	3			___1	0.999163	0.0137747	47.242	22.818	47.242	2.4402	1627600000	839	C4M457	839	C4M457	C4M457	ALDFSYFLLKKANNKTNYGEIAEMLNKHIEE	1	1647
25.8847	21.0096	21.4531	25.4821	25.871	19.9459	T	3			___1	0.99511	7.03078e-06	130.4	118.2	130.4	0.49137	193780000	39	C4M464	39	C4M464	C4M464	EKEEMQESELVKEEETNKSTEPIQETKNKQQ	1	1651
20.3567	20.5069	20.9137	23.317	23.8075	24.0305	T	2			___1	0.996706	0.00385792	119.27	87.056	119.27	0.081124	42268000	382	C4M498	382	C4M498	C4M498	TEMEKYSISEFKLSKTPTPKKYLYANKTPFY	1	1666
20.6506	20.5137	20.4351	19.9984	23.9282	23.738	T	2			___1	1	0.00789393	67.846	67.846	67.846	0.085742	29953000	133	C4M4F1	133	C4M4F1	C4M4F1	NLIEKIVSEDIVKAKTPKPNEEIGKSWVMEG	1	1689
25.7138	25.7917	24.9179	24.8994	24.1689	24.1933	T	2			___1	1	5.2214e-07	106.6	96.373	106.6	-0.73938	214330000	4	C4M4H4	4	C4M4H4	C4M4H4	____________MAETPPILVGITKEQFAGV	1	1698
21.7558	21.7738	22.0006	21.8023	22.6809	22.6849	T	2			___1	0.995788	2.6244e-06	123.92	101.98	123.92	0.16737	615700000	328	C4M4H5	328	C4M4H5	C4M4H5	QNNLLSPRIISPNSKTPRISQKIDLRGEQLL	1;2	1699
24.6799	24.5401	24.7428	24.1242	24.2851	23.8092	T	3			___1	1	2.46789e-06	139.32	122.7	53.037	0.72008	447080000	140	C4M4I2	140	C4M4I2	C4M4I2	DAFKMDEEINKEEVQTPNKKKSTIILPTPDT	1	1701
24.8101	20.169	24.3797	20.5419	20.3458	21.309	T	2			___1	0.972908	5.89143e-09	103.83	84.735	103.83	0.005238	51244000	337	C4M4T6	337	C4M4T6	C4M4T6	DQRILKIEASKTKSKTPNNQPLYGKMDHSTL	1	1730
23.2108	23.2637	22.7013	23.573	23.9032	23.8593	T	2			___1	0.981808	0.0191293	59.227	51.828	59.227	0.3115	69986000	212	C4M4Y5	212	C4M4Y5	C4M4Y5	IKEQNEESQNEEKTVTEETELDKIEKKKIKI	1	1742
19.8763	21.6659	20.3197	23.3073	24.0182	23.8962	T	2			___1	0.999794	0.000734816	100.04	84.422	100.04	-0.0039867	42984000	153	C4M508	153	C4M508	C4M508	NVRIPGSSKSKPKTITPKPECNKTKTIKIST	1	1747
21.416	21.0293	20.3097	21.8345	22.4314	21.5848	T	2			___1	0.998456	0.0259054	72.817	41.22	72.817	0.8999	12542000	224	C4M583	224	C4M583	C4M583	VKQSTKSEEISKDIETPKPSKEEDKNIPKED	1	1777
20.043	20.156	20.9833	21.7808	22.3399	22.4797	T	2			___1	0.96646	0.0114279	77.062	63.796	77.062	-0.32304	14760000	301	C4M583	301	C4M583	C4M583	IDKTSSKEEDSKVDETISNNKKDMSGESSKI	1	1777
24.2386	24.8531	24.693	24.2088	23.6594	23.7451	T	2			___1	0.999957	1.2745e-18	177.6	162.21	177.6	0.8435	180210000	334	C4M5B3	334	C4M5B3	C4M5B3	TKNSNRETSLKSLSVTPPLDSYEDQMKDSEE	1	1789
25.5505	19.5208	25.7683	24.5198	23.7569	24.0613	T	2			___1	0.796103	1.57213e-05	140.2	127.31	140.2	0.072035	163980000	4	C4M5D1	4	C4M5D1	C4M5D1	____________MSGTPVDNGDEIIIFQKKH	1	1797
22.2863	20.5393	21.156	24.5874	24.0226	23.6072	T	2			___1	0.970819	8.16302e-06	129.85	126.64	129.85	0.19999	211970000	264	C4M5P4	264	C4M5P4	C4M5P4	YSNPFESSEILVKSKTPNPSSTNPFGDEPPK	1	1830
26.8802	27.1421	26.6278	20.4696	27.3709	27.2507	T	2			___1	0.999866	6.30447e-05	68.952	64.228	59.975	-0.16178	729700000	160	C4M5Q8	160	C4M5Q8	C4M5Q8	HPPKHEKEEEEDDEQTNEGVVETKENPFDKR	1	1834
20.4571	23.7704	23.8628	24.1282	24.7457	23.5647	T	2			___1	0.899386	0.0403275	69.915	46.065	69.915	-0.50937	88438000	228	C4M5Q8	228	C4M5Q8	C4M5Q8	LNALIGGYKHCYNLSTKTLIREMFEIIFDAN	1	1834
19.7772	21.2751	21.7055	22.2473	21.6332	21.1221	T	2			___1	1	0.000121529	55.453	51.875	55.453	-0.70448	14679000	3	C4M5Y7	3	C4M5Y7	C4M5Y7	_____________MSTQEGDEDDGNLEVKLS	1;2	1853
20.364	23.5266	23.9256	20.2683	21.4573	20.9844	T	2			___1	0.998774	0.00377467	104.07	69.297	104.07	-0.45049	28018000	515	C4M5Z3	515	C4M5Z3	C4M5Z3	QQSLNFQQITGRKDETLTEKDKIIKKELSEQ	1	1855
20.3506	20.2232	21.1533	21.0581	24.9952	25.8957	T	2			___1	1	0.00402254	109.16	101.51	96.113	-0.42786	95872000	565	C4M5Z3	565	C4M5Z3	C4M5Z3	SPSFCSFELMKQKNFTPREERDKPDNFFVHT	1	1855
25.3291	25.4287	25.4333	24.1908	25.01	25.2473	T	2			___1	0.999594	3.76517e-75	223.61	208.8	216	1.6871	294440000	1285	C4M643	1285	C4M643	C4M643	SEGKTPRTSEVNESKTPSKNSEESEPNIVNN	1	1873
24.3025	23.1438	23.1082	20.5238	21.0974	20.8899	T	3			___1	0.994994	0.00388695	52.527	48.811	52.527	0.0091197	39001000	19	C4M653	19	C4M653	C4M653	EPITNNEVKEVSQQNTPKQPKKETKKEQLKF	1	1877
20.9324	20.9387	20.8131	24.874	24.5571	24.9224	T	2			___1	0.994343	4.6702e-05	111.96	86.047	95.273	-2.9353	87230000	63	C4M689	63	C4M689	C4M689	PQQQQVPIRRQYISQTLNSKDYQKMAKQAQI	1	1886
22.9363	22.9199	23.2402	25.4578	24.5358	23.4349	T	2			___1	1	7.01929e-05	126.63	108.4	126.63	-1.2188	187600000	518	C4M6A4	518	C4M6A4	C4M6A4	SKKFRLMGIYGHCNPTPKNSSPVPRLGGATP	1	1892
25.1189	25.303	24.6122	20.7507	21.1022	21.8898	T	2			___1	1	0.034849	43.306	34.561	43.306	-1.4957	103480000	159	C4M6D1	159	C4M6D1	C4M6D1	DMDRIKENEQQINVMTKLEDFKNKYEKLRDE	1	1900
22.2514	21.7396	21.8167	19.9321	21.2272	21.3226	T	2			___1	0.999829	0.00114053	65.184	62.322	65.184	2.4603	19229000	509	C4M6D2	509	C4M6D2	C4M6D2	YKQLPEDIVDETIVNTPRSGSSDIE______	1	1901
21.5134	21.4876	21.414	20.598	22.2197	20.4948	T	2			___1	0.999942	0.00133332	64.104	54.099	64.104	0.57362	13612000	2	C4M6D2	2	C4M6D2	C4M6D2	______________MTNHDTQIEMKEQPIVP	1	1901
25.7	25.2618	24.9308	25.2887	25.5005	24.6069	T	2			___1	1	3.05669e-05	107.78	101.37	80.236	-0.067921	1745800000	681	C4M6J8	681	C4M6J8	C4M6J8	ETIKSKIKEENDNELTNEEQQKQEETKIKFI	1	1919
24.485	20.1899	24.1864	19.615	21.205	20.4943	T	2			___1	0.947414	2.16769e-05	102.65	95.963	92.39	0.29025	42572000	293	C4M6J8	293	C4M6J8	C4M6J8	AEVSQNKEVKDKSTTTPSLEVSEQIEQKLKE	1	1919
20.4978	21.5331	21.1134	19.8466	22.9366	23.0529	T	1			___1	0.870354	0.00809512	93.195	93.195	93.195	-0.032032	22033000	299	C4M6M6	299	C4M6M6	C4M6M6	FDAVPESEKPVPPRTTPSFFV__________	1	1927
20.581	19.1949	20.59	22.8648	23.0469	22.4149	T	2			___1	0.999491	2.0646e-05	79.089	72.39	79.089	-0.74498	21896000	817	C4M6U3	817	C4M6U3	C4M6U3	FTPLIDKVWPKDDNNTEETQEEIK_______	1	1953
20.3463	20.9573	20.4818	22.1805	20.9955	21.8827	T	2			___1	0.953499	0.00140086	54.103	40.59	54.103	3.5248	8620200	195	C4M6Y0	195	C4M6Y0	C4M6Y0	QKTSVKVDVWHTEDYTEEELKEIEALKEQKA	1	1960
23.717	24.2447	25.2619	23.4651	23.8575	22.6941	T	2			___1	0.999285	0.0277464	45.992	39.991	42.317	0.049961	107470000	48	Q24861;C4M6Z9	48;52	Q24861	Q24861	YRKGGNAAGPMASKGTWAATTDIGKTAAVGA	1	1967
22.3529	22.6124	22.5466	21.2695	22.3564	21.2002	T	2			___1	0.999999	0.0299653	75.548	71.327	75.548	0.20795	28203000	58	Q24861;C4M6Z9	58;62	Q24861	Q24861	MASKGTWAATTDIGKTAAVGADTYEAGYRKG	1	1967
20.6171	20.7657	19.9693	30.8707	29.8798	20.1657	T	4			___1	0.82523	7.65574e-37	101.95	100.47	101.95	-0.35214	3491600000	213	C4M705	213	C4M705	C4M705	SHVTDQNDENQAPSPTNEPEETNEIKEHPQP	1	1970
25.5651	26.0546	25.1626	20.9862	19.9299	21.5899	T	2			___1	1	5.08589e-05	136.14	55.824	136.14	-1.7834	239730000	357	C4M741	357	C4M741	C4M741	EIKMMEKELKIQKRNTLPNSQTPRLDEKERM	1;2	1981
27.4015	27.7521	21.0694	28.8531	29.3232	29.187	T	2			___1	0.998473	4.17177e-06	117.2	104.96	98.592	-0.17621	3355500000	363	C4M741	363	C4M741	C4M741	KELKIQKRNTLPNSQTPRLDEKERMKENRRT	1;2	1981
19.7439	22.9506	22.809	24.3019	24.5093	23.7994	T	2			___1	0.837342	4.64064e-05	106.42	99.572	85.518	0.70345	219040000	165	C4M754	165	C4M754	C4M754	ITIPLEKQSAMASSITPTTSTPSKQTTASSQ	1;2	1983
23.0393	22.8248	23.2037	20.6044	21.3364	21.1553	T	2			___1	1	0.0265265	95.417	59.74	95.417	0.45067	25710000	14	C4M758	14	C4M758	C4M758	__MSAEDTKKVEEVATEEKKCCCGDKCCCGD	1	1984
23.2714	23.3314	23.2857	22.81	23.1919	23.051	T	2			___1	1	2.57345e-06	118.52	97.462	49.298	-0.10792	100020000	89	C4M7A6	89	C4M7A6	C4M7A6	QKEKNTTEVTKMEEDTKEEIAKDEKEQEKNE	1	1997
22.338	19.7851	22.0115	22.5851	23.1051	22.557	T	2			___1	0.999997	0.0032216	60.489	57.278	60.489	-0.98862	31015000	368	C4M7A6	368	C4M7A6	C4M7A6	KCGQVGHKSVDCPENTEGGFKRKSNDNTEDT	1	1997
23.465	22.9947	23.0928	26.2383	21.0584	25.2989	T	3			___1	0.998124	0.000505315	111.77	106.56	111.77	-0.43028	149330000	344	P31018;C4M7D4;O15581;C4MAC9	344;344;60;344	P31018;C4MAC9	P31018	QVIVMNHPGQIRKGYTPVLDCHTSHIACKFE	1	2007;2291
25.3274	20.4132	20.3515	23.6417	24.6301	24.6544	T	2			___1	1	3.02373e-07	137.93	81.892	137.93	-0.05583	107560000	600	C4M7G3	600	C4M7G3	C4M7G3	KEHSKKEEHKKQRRQTGDVFSNKGMETLSPR	1	2016
24.2581	23.5896	23.42	20.5201	21.6745	23.9105	T	2			___1	0.968967	0.000107676	79.467	75.931	79.467	-0.19366	67404000	54	C4M7G5	54	C4M7G5	C4M7G5	KKINKQIKSVTKEQETNEQLDSIEEQYDTKT	1	2017
20.1589	20.7384	20.7394	22.9703	23.4216	22.8194	T	3			___1	0.767856	0.000486175	50.827	45.922	50.827	-0.98281	26855000	327	C4M7R0	327	C4M7R0	C4M7R0	HGDPNIRGDSETKTGTTVPDRCDSQEDKGSI	1	2046
21.4806	20.5855	21.2115	21.2566	20.6265	21.9112	T	2			___1	1	0.000462272	75.764	71.591	75.764	-0.57832	5354500	2	C4M7T9;B1N360	2;2	C4M7T9	C4M7T9	______________MTQQIDEAVLSRQLFTI	1	2051
19.9723	21.2653	20.0168	25.5125	23.5484	25.6136	T	2			___1	0.968825	0.000492536	92.856	72.272	79.875	1.1525	239740000	643	C4M808	643	C4M808	C4M808	DENYAEPIKEETKESTSEEPIQEKVKEEVVQ	1;2;3	2073
26.5305	25.9039	26.1256	25.0499	20.9639	25.6015	T	3			___1	0.999997	0.000347004	79.837	64.675	79.837	-1.1972	386420000	133	C4M859;C4MAD5	133;133	C4M859	C4M859	KMEEREESDDEEEENTKPMKVVVPKKEEKKP	1	2086
23.1423	22.4346	22.7204	24.9333	24.2959	21.2949	T	3			___1	0.999989	0.000265685	55.844	53.555	55.844	0.01053	74473000	504	C4M875	504	C4M875	C4M875	PHNLLKTTKVQNENVTPINDDKEINEENNVS	1	2090
24.9092	24.9487	25.4006	23.1455	24.4118	21.0861	T	2			___1	0.999294	0.00683104	73.632	46.15	51.286	-0.5699	219710000	291	C4M8B6	291	C4M8B6	C4M8B6	CEILKSTTKKRYATMTEKRAMTTRTDDASVS	1;2	2102
21.775	22.4174	21.6798	21.881	21.1196	20.9726	T	2			___1	0.996962	8.99392e-05	86.453	80.813	86.453	0.26095	16412000	2	C4M8E3	2	C4M8E3	C4M8E3	______________MTEETTLSSNLLSNEKE	1	2113
21.5613	25.8195	25.347	21.1526	20.6555	20.803	T	3			___1	0.781021	3.57407e-07	59.02	52.01	59.02	0.065387	249030000	57	C4M8H1	57	C4M8H1	C4M8H1	EGPDIIKQKRQETIVTPTATPIAPEISPIAN	1;2	2120
21.1145	20.5437	20.6154	22.3204	23.1779	22.7605	T	2			___1	0.993841	0.0118101	90.614	48.53	90.614	0.31345	21832000	474	C4M8K8	474	C4M8K8	C4M8K8	GITLDVLELPKAQTKTPELKLRIALNKSGIL	1	2125
20.3993	21.8755	23.1674	22.5395	22.7778	23.6555	T	3			___1	1	0.0245261	83.045	65.814	78.548	0.19182	39769000	283	C4M8Q9	283	C4M8Q9	C4M8Q9	SEEFNKEAKVQRRARTEEVQRSGGTRLTGKD	1	2140
20.3477	20.3897	20.8389	26.6994	26.7877	26.8883	T	1			___1	0.900981	0.013268	68.132	51.138	55.461	0.87574	371000000	127	C4M8Y0	127	C4M8Y0	C4M8Y0	NQNVFIPKAQVTRSVTDSLEKQRMGSNINFS	1	2161
20.6524	20.4302	20.289	19.9048	24.7759	25.087	T	3			___1	1	0.00254685	70.334	65.085	65.175	-0.49929	64366000	48	C4M901	48	C4M901	C4M901	TQDNQKEIPEEKEEKTEDVEKSTKETGQNQF	1	2166
21.0985	21.8243	21.7472	22.3401	21.9413	21.8612	T	2			___1	1	0.00501341	49.343	43.969	49.343	0.086769	22625000	1114	C4M946	1114	C4M946	C4M946	NYENAIKDMIENADITPEEKEALLKNLEEVK	1	2182
20.8435	21.0914	21.3797	22.0983	22.6781	22.724	T	1			___1	0.774094	0.0132991	55.064	32.044	55.064	-0.36249	24973000	82	C4M967	82	C4M967	C4M967	FFFKKKDKKELPKSLTPELPKINKEIPSNGL	1	2188
20.7071	24.6132	24.0333	21.0565	25.1841	25.367	T	2			___1	0.872263	9.16102e-07	116.51	106.86	90.412	1.3278	124230000	279	C4M9G9	279	C4M9G9	C4M9G9	LPKHKEQVLPDTTKGTTINPNVDARIKQFYQ	1	2213
23.2428	23.412	23.1822	22.6105	23.048	23.0227	T	3			___1	1	0	334.05	276.88	61.444	0.68913	8387500000	139	C4M9K2	139	C4M9K2	C4M9K2	EKKTTTKSKKEKKEKTEENEDENVDEKKELK	1	2221
22.0157	20.9015	20.8751	22.4035	22.7712	20.8213	T	2			___1	0.981225	0.024984	47.037	40.306	47.037	-0.21449	14559000	6	C4M9L2	6	C4M9L2	C4M9L2	__________MIKEQTPTNVTPEKTPSPNGD	1	2224
21.1326	20.2256	21.7174	22.8793	22.8539	23.0473	T	2			___1	0.974604	9.13041e-13	113.98	110.18	40.941	-0.39103	118900000	11	C4M9L2	11	C4M9L2	C4M9L2	_____MIKEQTPTNVTPEKTPSPNGDGQQSG	1;3	2224
20.6381	20.1995	20.9066	22.0857	23.8259	23.5174	T	2			___1	0.765575	0.00322462	68.972	60.909	60.55	-0.53133	26877000	739	C4M9P2	739	C4M9P2	C4M9P2	MKKDIPTIVKYMKESTASVEVDDAKRAFIIG	1	2234
24.4644	24.7156	24.1453	24.5473	25.1053	24.7688	T	2			___1	0.999658	0.00262225	84.753	71.162	84.753	0.076209	158450000	366	C4M9S4	366	C4M9S4	C4M9S4	MTQPEVENKLTSGCLTDEEKIQKEEESEEIL	1	2242
20.6811	21.1433	21.8447	21.4335	20.1284	22.4182	T	2			___1	0.813248	0.0114148	73.435	64.477	73.435	-0.37839	9583300	153	C4M9T5	153	C4M9T5	C4M9T5	RAAPRPVKHLVQQTTTAKSFSPSIGLPSSII	1	2246
25.7603	25.8287	25.6175	25.8465	26.2717	26.0268	T	3			___1	0.99438	7.94072e-30	149.3	119.58	102.29	0.79987	378590000	165	C4M9Z8	165	C4M9Z8	C4M9Z8	TIPKEEETIPKEEETTPKEEETTKIAVSQES	1	2262
24.2321	21.1146	23.949	26.4852	26.4036	25.2901	T	3			___1	0.964833	7.19516e-10	74.869	71.552	74.869	0.5321	259630000	557	C4MA08	557	C4MA08	C4MA08	NIDLWNVSPQRSNAVTPQQNPEDVFTLFEEI	1	2265
29.2041	28.7639	27.7371	27.5795	28.0878	27.6758	T	3			___1	0.999095	2.90143e-31	185.37	134.21	98.368	0.10487	2626600000	130	C4MA60	130	C4MA60	C4MA60	METTITITFKHSNVKTPTKVNSLQETLKQEE	1	2274
21.0104	19.9581	20.8994	25.1087	26.2063	25.8618	T	3			___1	0.830198	0.00122175	74.726	69.1	74.726	-0.71081	174590000	441	C4MA62	441	C4MA62	C4MA62	TETSVVYSKQVVEHPTVSPTGKKRIPMRKRT	1	2276
20.6853	19.2189	20.619	25.3945	25.3653	25.5765	T	2			___1	0.996805	0.0215798	118.04	86.169	118.04	0.10073	137360000	360	C4MA73	360	C4MA73	C4MA73	EPKRKKLHQKKSISKTMKDLSTSGSFSSLSR	1	2280
21.6388	21.4535	22.1309	21.4371	22.8219	22.4984	T	2			___1	0.819955	0.00206332	52.576	45.313	48.899	0.052793	210660000	237	C4MAI6	237	C4MAI6	C4MAI6	IDQFIEKSNFEKVVRTGSAEILDGAEIKESA	1	2303
21.2728	21.7802	21.6432	20.7959	21.8267	21.6808	T	2			___1	0.999828	0.00156419	47.75	43.371	45.363	0.58157	16492000	62	C4MAJ3	62	C4MAJ3	C4MAJ3	MQSTEVPPLTGPLSKTPNIEVPLSPTVSPAV	1	2304
22.6439	22.2614	22.1732	23.4178	22.935	22.2572	T	2			___1	0.986183	6.59203e-05	83.992	80.243	83.992	-0.27775	110980000	391	C4MAY5	391	C4MAY5	C4MAY5	AIIFESIESLEDKSQTPELSEEDENTLNQIE	1;2	2332
29.1213	29.1673	29.3522	27.9635	28.6884	29.1239	T	3			___1	1	2.14446e-23	174.23	129.59	45.433	-0.26884	8140900000	172	C4MB14	172	C4MB14	C4MB14	VCKLADFGVSTKMGGTNKLQKTLIGTPYWMA	1	2340
22.8249	22.5971	22.732	20.1313	21.9381	21.6657	T	3			___1	0.989588	0.00137868	50.029	48.803	47.331	0.62164	42936000	178	C4MB14	178	C4MB14	C4MB14	FGVSTKMGGTNKLQKTLIGTPYWMAPEVILE	1	2340
20.116	20.0516	20.4243	21.7827	22.7802	22.2628	T	2			___1	1	0.00493951	77.776	73.128	63.185	-0.45559	16980000	80	P49230;C4MB21;Q76N78	80;80;60	P49230	P49230	GGKKYMITRVDADEGTAMGKKGAEGISIYKT	1	2341
25.6934	26.0444	25.9085	24.7446	25.0634	25.3677	T	2			___1	1	1.33588e-10	146.36	65.666	139.46	0.12402	490480000	106	C4MB43	106	C4MB43	C4MB43	EPPKEEVKEEKKEEVTKEEKEK_________	1	2345
25.1035	24.234	24.9529	27.0118	26.9869	26.2641	T	2			___1	1	1.05287e-07	149.41	120.24	44.132	-0.18261	4624400000	8	O61123;C4MB71	8;8	O61123	O61123	________MSRPTSKTPVEINEDDQLKEEIE	1;2;3	2349
21.1479	22.4302	22.0026	21.2258	21.7265	20.9741	T	2			___1	0.997157	0.0193345	43.592	37.316	43.592	0.021737	17836000	133	C4MB99	133	C4MB99	C4MB99	VCNLRASPRVQTLINTPPAYKKPIPNIQGKY	1	2356
23.3476	23.4102	22.4278	21.9026	20.8892	20.4988	T	2			___1	0.995796	0.0130624	69.03	65.313	69.03	0.65387	27463000	425	C4MBA4	425	C4MBA4	C4MBA4	PNNNIQSESKKTENITEETEKVLSENEKEEI	1	2357
22.8133	23.916	23.5121	24.89	24.7973	24.9342	T	3			___1	0.914374	9.48741e-05	109	75.909	61.488	0.086783	212740000	308	C4MBA7	308	C4MBA7	C4MBA7	TGNTDKGLQKSINSSTPSPKEDHSELTREIL	1;2;3	2359
21.4209	22.5478	22.5665	20.187	20.9604	21.0658	T	1			___1	0.997268	0.00233478	77.597	55.915	77.597	0.56387	19386000	442	C4MBB2	442	C4MBB2	C4MBB2	PVNINNPKDLAFVGYTYKGFLNVVNTPSKKR	1	2361
21.6821	21.9174	21.7238	20.5879	22.1438	22.2686	T	2			___1	1	0.00103894	65.855	57.941	48.053	0.96039	20476000	209	C4MBJ3	209	C4MBJ3	C4MBJ3	QIIEKRILSPREEEQTEVDDIHEDLPLKGIS	1	2370
22.0756	22.6102	21.6541	23.1259	23.5797	23.2849	T	3			___1	0.997761	0.00217737	50.957	49.337	50.957	0.29551	46033000	98	C4MBL9	98	C4MBL9	C4MBL9	KNDTTENKENNKNELTNEEEQTEHYSRKRIK	1	2376
22.131	21.8693	22.0286	23.5362	23.2399	23.4892	T	2			___1	0.999973	0.000838252	69.188	65.743	69.188	-0.68763	46548000	36	C4MBR0	36	C4MBR0	C4MBR0	IDIVPKTLESINRGFTPLMTICDPTDKKPAI	1	2383
23.324	24.6204	25.0275	24.6005	24.4209	24.0074	T	2			___1	0.997073	7.01843e-05	96.379	91.309	96.379	-0.19533	152490000	154	Q1EQ17	154	Q1EQ17	Q1EQ17	HRMNMKQVQSLLPVVTGAVSWRTPGIKYRKN	1	2451
20.5911	20.6755	21.3036	23.2704	24.0705	23.9978	T	2			___1	0.976327	0.00815069	86.014	73.955	69.721	0.1759	44487000	452	Q24801;P37213	452;452	Q24801	Q24801	GFFVAEGILTCRGGKTSHAAVVARGMGKPCV	1	2473
23.0927	23.3901	23.0144	21.304	21.1605	23.6276	T	2			___1	0.914941	2.25846e-05	83.423	78.942	83.423	0.22383	43715000	181	Q24806	181	Q24806	Q24806	VKDIKANRAATEPSATTAEANDSKGKKDKKE	1	2475
20.313	20.6755	21.0781	20.3382	23.2415	21.0218	T	2			___1	0.993621	0.001309	49.188	47.165	49.188	-0.97743	28708000	8	Q401L7	8	Q401L7	Q401L7	________MQNITINTPRKRIYHNILETIGG	1	2483
26.3593	26.6005	26.383	25.8388	27.0041	27.111	T	2			___1	0.998103	0.0215868	117.81	101.93	117.81	0.33834	614920000	78	Q5NSX9	78	Q5NSX9	Q5NSX9	IHLWDTNGTEKYGRVTSRANKGDGYIIVCSY	1	2489
24.7146	24.8759	19.9697	23.6799	23.937	23.7942	T	2			___1	0.989244	1.60657e-08	159.41	121.17	159.41	0.39939	102360000	177	Q5NT31	177	Q5NT31	Q5NT31	CQLIVDKLNSNNETTTPNKQETEQQDDEIIK	1	2503
23.9389	23.7027	23.7081	23.5231	23.1939	21.8657	T	2			___1	0.999375	7.61764e-06	95.153	87.444	95.153	0.87076	137510000	187	Q6AW64	187	Q6AW64	Q6AW64	DVATKVVQSMKEVNNTPSGSINIETTSPEKK	1;2	2508
27.0479	26.9632	26.9954	26.2398	26.5353	26.7675	T	2			___1	0.999615	0.00030705	125.22	115.88	125.22	-0.89957	712130000	1253	Q6RCM0	1253	Q6RCM0	Q6RCM0	TKKRTTKASKEEENDTVDTPAKTSRKKKTKK	1;2	2513
24.5605	24.1463	23.9004	24.8428	24.1139	20.8183	T	2			___1	1	1.37668e-08	135.86	126.63	135.86	-0.3502	1136800000	13	Q6S4W2	13	Q6S4W2	Q6S4W2	___MNESISVSTAPVTPQNELEKTYDGSIQL	1;2	2514
23.8284	23.5395	22.9947	23.4788	22.8588	21.9656	T	2			___1	0.997218	0.0132627	57.434	48.399	57.434	0.3426	58838000	178	Q6SCK6;Q86FX3	178;61	Q6SCK6	Q6SCK6	ADFGLARSLDKETLQTDYVETRWYRAPEILL	1	2515
21.8521	23.2145	23.2353	22.8467	23.9078	23.5653	T	2			___1	0.999874	0.0121354	119.75	100.77	119.75	-1.5286	55303000	14	Q86D27	14	Q86D27	Q86D27	__MSQLKDLQTRVLHTPSKWGEPLHAHTFPI	1	2523
21.7568	21.2267	22.7168	22.6454	23.9718	24.17	T	2			___1	0.994015	0.0209303	65.179	16.198	65.179	0.364	52324000	3	Q86S08	3	Q86S08	Q86S08	_____________MNTGLDISKTWKRINVDP	1	2524
25.5549	24.94	24.7579	20.6604	27.3309	27.0554	T	3			___1	0.753689	8.31504e-05	61.538	55.706	61.538	0.0027963	418130000	109	Q8I8X6	109	Q8I8X6	Q8I8X6	QEVHQSAPPVVEIATTPVV____________	1	2525
25.3021	20.8772	24.9815	21.0549	21.3043	20.5237	T	4			___1	0.999624	3.12363e-06	100.4	86.652	100.4	-2.5215	123970000	555	Q8WQH8	555	Q8WQH8	Q8WQH8	QRERSKKRRPEHQTETYNGRQIVQQAQSMNG	1	2528
23.7063	20.379	23.6027	22.5931	19.7578	22.1696	T	2			___1	1	6.41538e-05	81.884	70.77	47.931	0.74989	70158000	109	Q9NH04;B1N2J0;G5EKL5	109;109;102	Q9NH04	Q9NH04	GVVSDSTRVLGDGDVTPPGGLGVMEGKALLM	1	2543
25.0597	25.0904	25.4845	25.8784	25.5681	25.2556	Y	2			___1	0.908538	0.000104703	96.673	93.355	96.673	-0.64223	269140000	192	C4LSZ2	192	C4LSZ2	C4LSZ2	FGAAKVLEANQPNTAYICTRYYRAPELIFGC	1	288
21.0794	20.5133	19.6368	23.7005	23.9927	24.8975	Y	2			___1	0.91713	0.000640797	120.15	50.33	120.15	-0.13528	61577000	143	Q24848;C4LVK5	143;288	Q24848	Q24848	FDTLCEILRSQTKKRYATVTEKRQLQQKIRT	1	602
29.8349	29.9672	29.5621	30.7377	29.9124	29.6346	Y	3			___1	0.835102	0.000137888	132.08	122.28	59.709	-0.16705	6591200000	190	C4M5D4	190	C4M5D4	C4M5D4	FGSAKLLTPDESNISYICSRYYRAPELIFGA	1	1798
20.3123	23.2772	23.8747	24.8473	24.3549	24.0086	Y	2			___1	0.756189	4.77024e-05	73.294	69.093	73.294	-0.80534	113980000	283	C4M7G3	283	C4M7G3	C4M7G3	IDFGSACFENSTLYSYIQSRHYRSPEVILGL	1	2016
24.3489	19.8903	20.0183	25.4684	25.1534	24.8971	Y	2			___1	0.752482	1.10894e-11	162.59	141.62	162.59	0.21193	136350000	191	C4M9B3	191	C4M9B3	C4M9B3	GSAKNILDSSEPNVSYICSRHYRAPELVFRT	1	2197
23.2508	23.8649	20.4937	21.0119	20.7954	20.3753	S	3			___2	0.986832	3.43243e-10	54.888	53.575	40.159	-0.97032	55526000	222	B1N2R2	222	B1N2R2	B1N2R2	FCFGGTTEEIKKEEVSDDSEEFKPFSGVGHS	2	33
23.2508	23.8649	20.3884	20.2006	21.1696	22.8894	S	4			___2	0.986066	3.43243e-10	54.888	53.575	54.888	2.0217	55526000	225	B1N2R2	225	B1N2R2	B1N2R2	GGTTEEIKKEEVSDDSEEFKPFSGVGHSLSE	2	33
26.9964	27.4027	26.5133	27.3364	27.7796	27.6473	S	2			___2	0.990848	0.00548643	70.783	61.986	70.783	-0.107	2756700000	109	C4LYQ5;B1N332;C4LU36	109;109;109	C4LYQ5;C4LU36	C4LU36	ESFLHSSFGQQRVEVSPSHSIKSPRATSTDR	2	58;437
26.9964	27.4027	26.5133	27.3364	27.7796	27.6473	S	2			___2	0.994455	0.00282936	70.783	61.986	49.592	0.22615	2819600000	116	C4LYQ5;B1N332;C4LU36	116;116;116	C4LYQ5;C4LU36	C4LU36	FGQQRVEVSPSHSIKSPRATSTDRDDPPKRS;FGQQRVEVSPSHSIKSPRATSTDREEEPKRE	1;2	58;437
20.274	21.1672	19.9319	25.1361	25.2217	25.1431	S	2			___2	0.888013	3.71591e-07	113.24	101.65	113.24	0.62031	196150000	31	B1N3I0	31	B1N3I0	B1N3I0	PSLIMDKRKSIKYYSSTNSTPRSRCSPRNSI	1	89
26.4563	20.3689	26.5487	21.6526	20.6335	26.8094	S	3			___2	0.995915	1.20076e-08	138.23	127.86	138.23	-0.055786	365460000	60	B1N3J0	60	B1N3J0	B1N3J0	TEEKKEINEETKTCESDESTTKTEEVISSEK	1;2	90
24.8321	23.9697	23.5425	23.613	20.3958	22.5578	S	2			___2	1	7.4533e-06	142.58	126.4	47.082	-0.76376	252280000	8	B1N3P6	8	B1N3P6	B1N3P6	________MRKDRFISDEDTEIDKRDIVISD	1;2	103
21.3607	21.8441	21.1958	22.1069	22.1407	22.2039	S	2			___2	0.795155	0.0174788	46.065	38.934	42.384	-0.55532	22832000	296	B1N478	296	B1N478	B1N478	MLPTRVESILAESVKSESYSPTRDRSTSKTS	2	141
21.3607	21.8441	21.1958	22.1069	21.7003	22.2039	S	2			___2	0.988284	6.86549e-05	108.56	79.661	108.56	0.20339	154130000	300	B1N478	300	B1N478	B1N478	RVESILAESVKSESYSPTRDRSTSKTSSSSQ	1;2	141
28.771	20.3733	29.7769	28.2973	29.2426	29.0416	S	2			___2	1	0.00456871	57.225	17.645	57.225	1.028	2895600000	7	B1N4C3	7	B1N4C3	B1N4C3	_________MAVWKESSKRVEIITNRQGKET	2	151
28.771	21.741	29.7769	28.2973	29.2426	29.0416	S	2			___2	1	0.00456871	57.225	17.645	57.225	1.028	2895600000	8	B1N4C3	8	B1N4C3	B1N4C3	________MAVWKESSKRVEIITNRQGKETT	2	151
23.2981	22.8224	23.4551	20.7814	21.3029	20.4215	S	2			___2	0.999216	0.0049058	69.229	57.635	69.229	0.8209	50534000	18	B1N4I0	18	B1N4I0	B1N4I0	KLYGKSTPSTPRSLKSPRSPRKKFSSPELQE	2	162
23.2981	22.8224	23.4551	21.2042	19.7698	20.6453	S	2			___2	0.999999	0.0049058	69.229	57.635	69.229	0.8209	50534000	21	B1N4I0	21	B1N4I0	B1N4I0	GKSTPSTPRSLKSPRSPRKKFSSPELQEELL	2	162
26.993	26.9732	26.8775	26.6687	27.3163	27.1294	S	2			___2	1	2.84045e-08	133.86	126.52	87.429	-0.14109	4093600000	219	B1N5I9	219	B1N5I9	B1N5I9	KKEMEKQKAIEKENNSITPRDQSKNEEQPTT	1;2	190
24.7841	20.9917	23.9973	25.9095	20.3868	19.6796	S	2			___2	0.991723	1.55195e-05	73.13	71.77	58.373	1.0682	133920000	422	C4LSE2	422	C4LSE2	C4LSE2	IISTQEESDSVGSEVSPRSPRMSKSEKKDKQ	1;2	216
24.7841	20.2046	23.9973	25.9095	20.8555	20.7157	S	3			___2	0.997049	1.09396e-07	133.15	131.66	73.13	1.232	208000000	425	C4LSE2	425	C4LSE2	C4LSE2	TQEESDSVGSEVSPRSPRMSKSEKKDKQDKK	1;2	216
25.9369	25.9311	25.8738	26.0333	25.932	25.8304	S	2			___2	0.998734	4.96745e-94	227.66	219.32	164.65	-0.60787	512890000	472	C4LSF7	472	C4LSF7	C4LSF7	SKQTTETETKEESKKSESSVALSSITSTQSV	1;2;3	221
25.9369	25.9311	25.8738	26.0333	25.932	25.8304	S	2			___2	0.99369	4.96745e-94	227.66	219.32	176.85	-0.66106	397070000	475	C4LSF7	475	C4LSF7	C4LSF7	TTETETKEESKKSESSVALSSITSTQSVSKN	2;3	221
20.4997	21.3604	20.1755	28.3604	28.744	28.5522	S	2			___2	0.926124	5.31146e-75	224.36	218.28	224.36	-0.1224	1732300000	497	C4LSF7	497	C4LSF7	C4LSF7	TSTQSVSKNEATETSSTKSIETTKSTKEELK	2	221
28.9904	28.9256	28.8081	28.3604	28.744	28.5522	S	2			___2	0.997496	5.31146e-75	224.36	218.28	165.1	-0.044742	3494200000	500	C4LSF7	500	C4LSF7	C4LSF7	QSVSKNEATETSSTKSIETTKSTKEELKQVV	1;2	221
20.7586	21.3136	19.3782	22.295	22.6266	23.4124	S	2			___2	1	0.000143816	109.04	97.398	109.04	-1.2616	22785000	3923	C4LSF8	3923	C4LSF8	C4LSF8	EEEQGDQFDIDALNKSDEEAKSVEEEKADGE	2	222
20.8116	20.3377	20.0398	22.295	22.6266	23.4124	S	2			___2	1	0.000143816	109.04	97.398	109.04	-1.2616	22785000	3929	C4LSF8	3929	C4LSF8	C4LSF8	QFDIDALNKSDEEAKSVEEEKADGENEDMVE	2	222
23.7483	24.0839	23.6285	22.9561	23.9128	23.7511	S	2			___2	1	1.02601e-07	145.69	72.801	90.561	-0.38077	1062400000	828	C4LSH9	828	C4LSH9	C4LSH9	QMSHFLIKKESDEIVSGSEKKEEMSESEIEE	1;2	233
23.7483	24.0839	23.6285	22.9561	23.9128	23.7511	S	2			___2	1	1.02601e-07	126.42	71.613	126.42	-0.70964	930580000	830	C4LSH9	830	C4LSH9	C4LSH9	SHFLIKKESDEIVSGSEKKEEMSESEIEENI	1;2	233
23.3951	23.4404	23.1715	24.8742	20.0737	23.8845	S	3			___2	1	7.90453e-05	77.08	68.796	42.059	0.28315	553230000	837	C4LSH9	837	C4LSH9	C4LSH9	ESDEIVSGSEKKEEMSESEIEENIKEEKMSE	1;2	233
23.3951	23.4404	23.1715	24.8742	20.78	23.8845	S	3			___2	1	7.90453e-05	77.08	68.796	42.059	0.28315	460920000	839	C4LSH9	839	C4LSH9	C4LSH9	DEIVSGSEKKEEMSESEIEENIKEEKMSEGE	1;2	233
25.418	25.7122	25.6293	24.7583	24.8353	25.3938	S	3			___2	0.760802	2.1846e-05	69.248	64.491	55.158	0.33917	254100000	1519	C4LSM3	1519	C4LSM3	C4LSM3	KSNTNNLENKVPSRDSPSSTPRRARRGNEDD	2	247
22.9136	23.1817	22.7749	23.5018	21.657	22.8023	S	2			___2	0.923168	0.00778687	53.998	52.728	50.783	0.17029	43785000	84	C4LT03	84	C4LT03	C4LT03	PRRKISSKTTSANCISPSFYQMSSRVKQLVS	2	291
20.8457	20.3289	20.8815	23.3318	23.4805	24.0228	S	2			___2	1	0.0121726	46.892	24.457	46.892	1.7229	39307000	190	C4LT30	190	C4LT30	C4LT30	PKGYKKKVSIMTERKSLDSKEEVEIKVNSSQ	2	302
21.8337	21.4187	21.1867	23.3318	23.4805	24.0228	S	2			___2	1	0.0121726	46.892	24.457	46.892	1.7229	39307000	193	C4LT30	193	C4LT30	C4LT30	YKKKVSIMTERKSLDSKEEVEIKVNSSQNKI	2	302
25.9207	25.672	25.9779	25.0581	25.8384	25.8067	S	3			___2	1	6.87305e-12	154.85	105.31	66.215	0.30995	924690000	306	C4LTB1	306	C4LTB1	C4LTB1	RYNSYSPSRDYREVRSPPRNSRERRRDH___	1;2	328
25.9207	25.672	25.9779	25.0581	25.8384	25.8067	S	3			___2	1	0.00297354	66.215	60.31	66.215	0.30995	336910000	311	C4LTB1	311	C4LTB1	C4LTB1	SPSRDYREVRSPPRNSRERRRDH________	2	328
21.1357	24.8056	24.5235	19.5945	21.0644	19.3763	S	2			___2	0.759376	0.0112975	45.423	36.534	45.423	-0.23126	54233000	327	C4LTF5	327	C4LTF5	C4LTF5	EDSRESLSRSVSRSSSNIDFVGSIGDTKMYR	2	342
20.4844	24.8056	24.5235	19.5945	20.5437	21.0079	S	2			___2	0.984314	0.000465406	66.893	65.858	66.893	0.76299	64952000	334	C4LTF5	334	C4LTF5	C4LTF5	SRSVSRSSSNIDFVGSIGDTKMYRPSPSPHI	1;2	342
23.8368	23.6641	23.5937	22.7042	20.7773	22.4327	S	2			___2	0.943738	0.00475498	74.029	69.148	44.238	-0.97537	53428000	156	C4LTK1	156	C4LTK1	C4LTK1	ASPLQNKDLSFTPQVSPEGTIKSELTQQSLT	2	355
21.7733	21.8	21.3847	22.4744	22.1958	21.4205	S	2			___2	1	2.19691e-06	106.3	100.42	106.3	0.72477	91184000	2607	C4LTM6	2607	C4LTM6	C4LTM6	AVYVYLERRRNLKVFSEGEEVEESKEESKEE	1;2	365
21.7733	21.8	21.3847	22.4744	22.1958	21.4205	S	3			___2	0.999402	0.000138485	66.467	64.08	62.582	0.19695	2284700000	2615	C4LTM6	2615	C4LTM6	C4LTM6	RRNLKVFSEGEEVEESKEESKEEEKINN___	1;2	365
20.2369	20.7643	19.7458	29.4287	29.5138	29.4105	S	3			___2	0.999774	1.32011e-06	92.792	90.034	62.582	0.19695	2378100000	2619	C4LTM6	2619	C4LTM6	C4LTM6	KVFSEGEEVEESKEESKEEEKINN_______	1;2	365
22.7779	22.4257	22.4987	19.5663	21.3598	22.1077	S	2			___2	0.914265	0.000188588	74.776	65.979	61.304	0.03384	24956000	3	C4LTV0	3	C4LTV0	C4LTV0	_____________MPSTSEIEDPLINDGEMK	2	392
22.7779	22.4257	22.4987	22.2858	21.9048	20.3597	S	2			___2	0.895305	0.000101921	137.69	129.77	59.339	-1.0048	61114000	5	C4LTV0	5	C4LTV0	C4LTV0	___________MPSTSEIEDPLINDGEMKED	1;2	392
25.7219	25.8997	25.8465	25.4154	25.7203	26.0757	S	2			___2	1	0.00592164	72.968	66.692	60.618	0.44156	349030000	123	C4LTV5	123	C4LTV5	C4LTV5	KVRSSRESPRLEQPKSELGTPREGIKSPRVI	2	395
20.344	26.8816	26.7506	20.5943	26.4015	20.2744	S	2			___2	1	0.00404797	77.185	23.947	56.514	-0.60635	655130000	146	C4LTV5	146	C4LTV5	C4LTV5	GIKSPRVIGKEKRRLSGGSVDFKSETSLEET	1;2	395
20.6461	26.8816	26.7506	19.6804	26.4015	19.5784	S	2			___2	1	0.0121707	56.514	48.6	56.514	-0.60635	325190000	149	C4LTV5	149	C4LTV5	C4LTV5	SPRVIGKEKRRLSGGSVDFKSETSLEETDRI	2	395
23.5343	23.8234	23.8288	23.8275	22.5778	23.6288	S	2			___2	0.999098	0.00816455	72.568	65.882	72.568	0.6216	76010000	46	C4LU23	46	C4LU23	C4LU23	IMLASQRIVSVIEDESPRLSPRGYEERYRDI	2	428
23.5343	23.8234	23.8288	23.8275	22.5778	23.6288	S	2			___2	0.999988	0.00816455	72.568	65.882	72.568	0.6216	76010000	50	C4LU23	50	C4LU23	C4LU23	SQRIVSVIEDESPRLSPRGYEERYRDIYEQL	2	428
24.6171	24.9351	24.1883	22.8303	23.799	24.1044	S	3			___2	1	0.026247	46.352	38.486	46.352	-0.3567	117020000	361	C4LU34	361	C4LU34	C4LU34	KNDSPERRTSNSRRRSFSPRQSRSYNNRSNS	2	435
24.6171	24.9351	24.1883	22.8303	23.799	24.1044	S	3			___2	1	0.026247	46.352	38.486	46.352	-0.3567	117020000	363	C4LU34	363	C4LU34	C4LU34	DSPERRTSNSRRRSFSPRQSRSYNNRSNSRS	2	435
24.7198	24.237	24.7488	20.4544	21.1859	20.3084	S	2			___2	0.99739	4.31752e-10	157.97	140.76	157.97	-0.090065	2646400000	121	C4LU36	121	C4LU36	C4LU36	VEVSPSHSIKSPRATSTDREEEPKRERRTPL	1;2	437
27.6956	27.7956	28.3061	25.5725	27.2156	28.6001	S	2			___2	1	1.16814e-89	227.31	217.24	158.92	-0.13648	2637700000	2146	C4LU72;Q07569	2146;2134	C4LU72	C4LU72	EKLKKQYKRLAAAKDSDDDSD__________	2	450
27.6956	27.7956	28.3061	25.5725	27.2156	28.6001	S	2			___2	1	1.16814e-89	227.31	217.24	158.92	-0.13648	2637700000	2150	C4LU72;Q07569	2150;2138	C4LU72	C4LU72	KQYKRLAAAKDSDDDSD______________	2	450
29.4734	29.671	28.9282	28.6813	28.5846	29.1111	S	3			___2	0.999964	1.76896e-40	198.45	107.7	175.46	0.24355	5056400000	488	C4LU87	488	C4LU87	C4LU87	PAPLPEEKKEEEVPESDSDSEEVEKPKEKKE	1;2	457
29.4734	29.671	28.9282	28.6813	28.5846	29.1111	S	3			___2	0.99454	1.76896e-40	198.45	107.7	180.21	-0.19187	7067200000	490	C4LU87	490	C4LU87	C4LU87	PLPEEKKEEEVPESDSDSEEVEKPKEKKEL_	1;2	457
24.8295	25.1218	20.7194	21.1187	25.9204	27.1025	S	3			___2	0.923936	2.46173e-06	80.02	74.671	46.399	-0.11477	441290000	492	C4LU87	492	C4LU87	C4LU87	PEEKKEEEVPESDSDSEEVEKPKEKKEL___	2	457
25.9572	25.1514	24.9719	25.0195	25.3204	25.5378	S	2			___2	1	7.22953e-05	94.781	86.439	43.861	-0.57979	2265300000	2	C4LUA0	2	C4LUA0	C4LUA0	______________MSQTPVSTPKKRSPCEM	1;2;3;4	461
20.0326	20.8506	20.7331	21.9463	21.315	21.2412	S	2			___2	0.79604	6.97734e-08	78.708	73.803	66.536	-0.38545	54882000	589	Q6WKY8;C4LUG2	589;589	Q6WKY8	Q6WKY8	AKQSMAEAAVHSRVNSSIDMTVSTPVCSKQH	1;2	480
21.8199	20.0292	19.92	28.5314	20.5191	26.8042	S	3			___2	0.97143	2.45504e-17	82.384	75.268	82.384	-0.062591	505150000	450	C4LUJ0;Q9N2Q0	450;183	C4LUJ0	C4LUJ0	QPDQEGELLTEVHEDSLAHSPTNQV______	2	488
20.9246	20.7874	19.5955	28.5314	20.7633	26.8042	S	3			___2	0.960017	4.17755e-77	202.74	197.73	184.46	-0.22468	6502600000	454	C4LUJ0;Q9N2Q0	454;187	C4LUJ0	C4LUJ0	EGELLTEVHEDSLAHSPTNQV__________	1;2	488
24.8648	21.9594	24.2801	20.9367	21.4987	20.4302	S	2			___2	0.774638	0.00045313	49.036	47.101	49.036	1.2754	80360000	540	C4LUJ3	540	C4LUJ3	C4LUJ3	EYWKIQEENEEQNTHSITQ____________	1;2	490
28.7273	28.9923	28.484	20.1763	29.1643	29.2501	S	3			___2	1	3.79603e-06	100.97	92.173	87.676	-0.16108	3296200000	104	C4LUJ5	104	C4LUJ5	C4LUJ5	KPFYTEFKKRDPPFDSPRDSPRRRSFSRERG	2	491
28.7273	28.9923	28.484	21.572	29.1643	29.2501	S	3			___2	1	3.79603e-06	100.97	92.173	87.676	-0.16108	3330600000	108	C4LUJ5	108	C4LUJ5	C4LUJ5	TEFKKRDPPFDSPRDSPRRRSFSRERGRLDN	1;2	491
20.8248	20.6026	20.664	24.433	23.939	23.9186	S	2			___2	0.809922	0.0213203	66.022	55.173	66.022	0.89572	54590000	360	C4LUV4	360	C4LUV4	C4LUV4	IPTNPIPERVITPSNSPVIEKKWKNNYKISV	2	523
26.2223	27.2183	27.6384	24.57	25.304	25.0062	S	2			___2	1	6.46539e-07	127.32	97.703	44.734	-0.085082	1079600000	459	C4LUW0	459	C4LUW0	C4LUW0	RLNTDIHDRSERIDRSDRSGAEKKRNFLPIN	2	527
26.2223	27.2183	27.6384	24.57	25.304	25.0062	S	2			___2	1	6.46539e-07	127.32	97.703	44.734	-0.085082	1440800000	462	C4LUW0	462	C4LUW0	C4LUW0	TDIHDRSERIDRSDRSGAEKKRNFLPINNNP	1;2	527
23.0075	22.5526	22.2785	23.0039	22.1079	21.1565	S	2			___2	0.958317	0.00070185	67.496	63.634	67.496	0.28966	54102000	49	C4LV15	49	C4LV15	C4LV15	STRSGIRLGMRKGTPSPSSTPQIQSPVVIES	1;2	542
23.9033	24.2186	23.8577	24.764	24.2828	17.9301	S	2			___2	0.999945	0.00886501	87.519	79.109	87.519	-0.19089	99565000	367	C4LV25	367	C4LV25	C4LV25	EDIQGEYQFNFNRGNSPSLSPPLKDDLKMSK	2	546
23.9033	24.2186	23.8577	24.764	24.2828	17.9301	S	2			___2	0.998632	0.00886501	87.519	79.109	87.519	-0.19089	99565000	371	C4LV25	371	C4LV25	C4LV25	GEYQFNFNRGNSPSLSPPLKDDLKMSKTSFL	2	546
19.8807	21.9281	21.4863	26.3291	26.4826	20.3758	S	2			___2	0.981483	6.8087e-14	170.5	168.55	170.5	-0.29681	178070000	343	C4LV25	343	C4LV25	C4LV25	KGFRSSYKKPSSGFSSPITSSPRGEDIQGEY	2	546
23.4457	24.0654	23.5024	21.0247	20.5027	20.5092	S	2			___2	0.991364	0.0028599	89.356	63.883	47.621	-0.15955	163200000	102	C4LV82	102	C4LV82	C4LV82	TTLSPRPKTERCRRESPTHSVKNSPRSPRSA	1;2	565
21.8939	24.0654	23.5024	20.9553	21.0577	20.503	S	2			___2	0.970163	0.00769627	62.287	47.126	49.774	-0.215	29439000	106	C4LV82	106	C4LV82	C4LV82	PRPKTERCRRESPTHSVKNSPRSPRSARDLM	2	565
27.0458	27.169	27.1193	26.4803	26.9303	26.6465	S	3			___2	0.993377	9.76124e-06	118.66	108.85	118.66	0.62053	1851900000	134	C4LV90	134	C4LV90	C4LV90	VGSVQCRFKRQKTDRSNESVSNDERKWVDLL	1;2	568
27.0458	27.169	27.1193	26.4803	26.9303	26.6465	S	2			___2	0.999923	3.34924e-05	97.273	86.986	97.273	1.2355	1016300000	137	C4LV90	137	C4LV90	C4LV90	VQCRFKRQKTDRSNESVSNDERKWVDLLAQI	1;2	568
23.8702	24.2802	24.0313	22.9954	23.4107	23.712	S	2			___2	1	2.60855e-05	109.79	86.337	109.79	-0.71557	86105000	359	C4LVB1	359	C4LVB1	C4LVB1	ATLPDKIIQHSLNTKSQRASECIDSKVINNT	2	575
23.8702	24.2802	24.0313	22.9954	23.4107	23.712	S	2			___2	1	2.60855e-05	109.79	86.337	109.79	-0.71557	195660000	363	C4LVB1	363	C4LVB1	C4LVB1	DKIIQHSLNTKSQRASECIDSKVINNTNEAK	1;2	575
25.7269	25.9583	25.8047	23.3761	24.2471	21.5226	S	2			___2	0.999996	0.00396215	89.636	85.59	89.636	-0.28659	210140000	873	C4LVC1	873	C4LVC1	C4LVC1	VSVKYVAPQQTKGGESGSDSRESIH______	2	581
25.7269	25.9583	25.8047	23.3761	24.2471	21.387	S	2			___2	0.999581	0.000428249	130.47	123.34	89.636	-0.28659	295050000	875	C4LVC1	875	C4LVC1	C4LVC1	VKYVAPQQTKGGESGSDSRESIH________	1;2	581
24.4743	25.142	24.4242	21.6016	23.3627	24.4101	S	3			___2	1	8.19632e-06	150.7	149.74	150.7	-0.02523	2178000000	59	C4LVC9	59	C4LVC9	C4LVC9	NMSKKTHPTDEEDENSEKEKQTSQEKIKECV	1;2	582
24.4386	24.2869	24.2233	22.7723	23.1021	22.6639	S	2			___2	1	0.00606784	96.113	96.113	49.189	0.29573	85606000	427	C4LVG0	427	C4LVG0	C4LVG0	SSSPKHGSSSVPKFDSSEPKKCPPEKKDVFE	2	586
24.4386	24.2869	24.2233	22.7723	23.1021	22.6639	S	2			___2	1	0.00606784	96.113	96.113	49.189	0.29573	85606000	428	C4LVG0	428	C4LVG0	C4LVG0	SSPKHGSSSVPKFDSSEPKKCPPEKKDVFEK	2	586
25.7409	26.3725	25.9604	23.9591	25.1423	24.2285	S	3			___2	1	3.15875e-76	221.78	188.02	45.916	0.56594	12394000000	619	C4LVM5	619	C4LVM5	C4LVM5	QNLKIELPKNELHEDSDSEKKEKKDEN____	1;2	612
25.7409	26.3725	25.9604	23.9591	25.1423	24.2285	S	3			___2	1	2.44659e-06	148.85	126.45	45.916	0.56594	6062400000	621	C4LVM5	621	C4LVM5	C4LVM5	LKIELPKNELHEDSDSEKKEKKDEN______	2	612
19.3203	20.7478	21.7968	23.7736	21.338	23.6916	S	2			___2	1	7.05839e-05	101.17	91.028	101.17	0.7824	27888000	260	C4LVS9	260	C4LVS9	C4LVS9	ADIQVPKDLVETPKQSIELPRNEKPIKIKWT	2	639
24.0007	23.9219	23.5608	21.002	21.5035	21.0703	S	2			___2	0.999133	1.02218e-05	104.2	98.319	104.2	-0.13547	45052000	99	C4LW28	99	C4LW28	C4LW28	DLLENAGWNRDITAYSDSDESKEEQPKKEPE	2	678
24.0007	23.9219	23.5608	21.3	20.4572	20.1429	S	2			___2	0.974425	1.02218e-05	104.2	98.319	104.2	-0.13547	45052000	101	C4LW28	101	C4LW28	C4LW28	LENAGWNRDITAYSDSDESKEEQPKKEPEFE	2	678
19.6841	20.9	20.2501	26.1625	26.1991	21.1591	S	2			___2	1	1.89058e-06	107.46	85.144	107.46	-0.11194	608760000	218	C4LWB9	218	C4LWB9	C4LWB9	SNDLFDVLLKSPSSKSPAHAPETVDKLLTST	1;2	711
21.5211	19.2276	19.8907	26.1625	26.1991	20.8341	S	2			___2	0.926687	0.000901881	74.742	66.446	74.742	-0.71079	184130000	213	C4LWB9	213	C4LWB9	C4LWB9	PSPTSSNDLFDVLLKSPSSKSPAHAPETVDK	2	711
20.0063	24.9958	25.0261	19.9767	20.4392	20.2777	S	3			___2	0.887223	1.52876e-13	80.082	76.183	80.082	-0.36872	67622000	129	C4LWB9	129	C4LWB9	C4LWB9	SSVVFDFLTNTSPSNSPSFNSSQKQSSSTSK	2	711
22.6484	20.296	22.1383	20.6601	20.8888	20.783	S	2			___2	0.865259	2.03539e-06	144.63	133.56	115.01	0.3836	2193000000	66	C4LWB9	66	C4LWB9	C4LWB9	KTTTTSSDDIFNLLNSPTKKSPSPSSQSFDF	1;2	711
20.5513	20.5803	19.7556	25.7213	26.5401	26.4012	S	2			___2	1	0.0223549	65.627	27.059	65.627	-0.101	241530000	16	C4LWJ2;B1N3Q3	16;40	C4LWJ2	C4LWJ2	MQKSSSSEGVSHVRRSISLNKLKNQFADAAE	2	739
21.0936	21.1588	20.4468	25.7213	26.5401	26.4012	S	2			___2	1	0.0223549	67.704	22.951	65.627	-0.101	1252800000	18	C4LWJ2;B1N3Q3	18;42	C4LWJ2	C4LWJ2	KSSSSEGVSHVRRSISLNKLKNQFADAAEAE	1;2	739
21.0801	23.3033	19.9093	23.7439	21.2413	24.9765	S	2			___2	0.827797	0.00191711	77.746	74.428	77.746	0.43077	118060000	4	C4LWJ2;B1N3Q3	4;28	C4LWJ2	C4LWJ2	____________MQKSSSSEGVSHVRRSISL	2	739
24.7707	23.3033	23.672	23.7439	21.1663	24.9765	S	3			___2	0.826326	0.00103651	68.14	65.48	48.216	1.8245	110780000	5	C4LWJ2;B1N3Q3	5;29	C4LWJ2	C4LWJ2	___________MQKSSSSEGVSHVRRSISLN	2	739
24.7707	23.3033	23.672	23.7439	25.628	25.9178	S	2			___2	0.999687	1.94142e-14	166.45	148.86	166.45	-0.17774	67000000000	6	C4LWJ2;B1N3Q3	6;30	C4LWJ2	C4LWJ2	__________MQKSSSSEGVSHVRRSISLNK	1;2	739
19.8829	21.092	20.2616	21.1131	25.628	25.9178	S	3			___2	0.995637	0.000157278	76.82	72.339	69.485	-0.35412	115250000	7	C4LWJ2;B1N3Q3	7;31	C4LWJ2	C4LWJ2	_________MQKSSSSEGVSHVRRSISLNKL	2	739
22.2088	22.6483	21.0977	24.2636	21.6657	23.8103	S	2			___2	1	0.000211271	80.738	76.121	44.6	1.0069	381390000	9	C4LWL5	9	C4LWL5	C4LWL5	_______MTDKALEPSNDGDIEMSEEVKNKT	1;2	744
22.2088	22.6483	19.7038	24.2636	21.6657	23.8103	S	2			___2	1	8.70908e-06	99.407	94.352	44.6	1.0069	306850000	17	C4LWL5	17	C4LWL5	C4LWL5	TDKALEPSNDGDIEMSEEVKNKTEQPVENIS	1;2	744
24.0467	24.9452	24.5346	22.4035	23.6405	20.7377	S	3			___2	0.857398	2.67928e-13	76.734	74.736	67.714	-0.042008	235520000	143	C4LWN2;B1N3R0	143;143	C4LWN2	C4LWN2	KASPNSIQVTKTAPTSPPTTSSPIQSKPNVI	1;2;3	748
20.2784	22.8626	22.5466	20.3748	20.7505	20.5905	S	2			___2	0.999989	1.32352e-05	56.719	46.919	56.719	0.0060406	13753000	57	C4LWQ3	57	C4LWQ3	C4LWQ3	SSRKTEELIEETPENSPILKRQKNIVANTRQ	2	756
22.3924	22.5785	21.9844	20.7172	20.3657	19.8908	S	2			___2	1	0.000218476	94.389	86.264	58.332	0.80269	18614000	68	C4LWT4	68	C4LWT4	C4LWT4	DEKEEHNSEEKVKEESAEELFPSGDEDIKDE	2	771
22.3924	22.5785	21.9844	20.7172	21.679	19.8908	S	2			___2	1	0.000218476	94.389	86.264	58.332	0.80269	18614000	75	C4LWT4	75	C4LWT4	C4LWT4	SEEKVKEESAEELFPSGDEDIKDEFSEEETP	2	771
20.2952	25.8349	24.9747	21.2709	20.6085	25.4106	S	3			___2	1	9.95851e-10	89.392	82.903	47.082	-1.1117	137420000	666	C4LWU8	666	C4LWU8	C4LWU8	FTPYQIVINRKENEDSSLECQVNDRDEKKIR	2	778
19.7811	25.8349	24.9747	19.8542	20.6413	25.4106	S	3			___2	1	9.95851e-10	89.392	82.903	47.082	-1.1117	137420000	667	C4LWU8	667	C4LWU8	C4LWU8	TPYQIVINRKENEDSSLECQVNDRDEKKIRK	2	778
23.6654	23.6466	24.0702	21.301	19.8238	20.2917	S	2			___2	0.998176	5.72853e-05	112.85	107.13	112.85	0.19261	44050000	244	C4LX32	244	C4LX32	C4LX32	HSDLLSKSALDNGTYSPLLSPTRRSQGANSL	2	812
20.653	21.4335	25.1065	24.6441	23.9961	24.6008	S	2			___2	0.781816	5.72853e-05	112.85	107.13	40.533	0.28062	148570000	248	C4LX32	248	C4LX32	C4LX32	LSKSALDNGTYSPLLSPTRRSQGANSLGVPH	2	812
20.9628	21.3082	21.6437	24.8205	24.6537	24.511	S	2			___2	0.974127	0.000603855	64.537	52.117	64.537	1.0335	103760000	692	C4LX39	692	C4LX39	C4LX39	QSKLSSANTISVPKLSPTDSPQDNNNLKKRR	1;2	813
20.0173	20.3535	21.0115	24.8205	24.6537	24.511	S	2			___2	0.904314	0.0112937	52.19	46.549	52.19	-0.25257	79930000	696	C4LX39	696	C4LX39	C4LX39	SSANTISVPKLSPTDSPQDNNNLKKRRFSWS	2	813
26.3059	22.0541	20.9455	19.6681	21.4233	18.5216	S	2			___2	0.950507	0.0137799	40.994	25.13	40.994	2.2743	87312000	130	C4LX93	130	C4LX93	C4LX93	LLKNVINNTKYSYDMSKSKKLNNKSLEMGKK	2	831
24.9394	25.557	24.5267	21.0883	24.9247	24.8194	S	3			___2	1	7.64725e-05	94.281	77.752	54.768	0.20519	257920000	99	C4LX99	99	C4LX99	C4LX99	IKEEEIKEEIKEEIESEDTEEALKKEYEEME	2	833
20.2715	20.2005	21.782	20.8743	24.1658	23.4251	S	2			___2	1	2.78657e-65	214.78	146.65	100.04	0.075557	2428600000	123	C4LXA4	123	C4LXA4	C4LXA4	ENNDEEKEVKDDKKVSSLEENKISKQTKNYG	1;2	835
19.8538	21.1269	20.924	20.3364	24.1658	23.4251	S	2			___2	1	2.41888e-11	145.31	80.671	100.04	0.075557	4246500000	124	C4LXA4	124	C4LXA4	C4LXA4	NNDEEKEVKDDKKVSSLEENKISKQTKNYGK	1;2	835
26.602	27.1307	26.7945	25.3975	26.137	25.8406	S	2			___2	0.99991	1.23129e-34	190.25	183.93	128.38	0.31742	543280000	291	C4LXB0	291	C4LXB0	C4LXB0	ISVLSKSTTSTSGDKSVSPRSTSPSTPFLLT	2	837
26.602	27.1307	26.7945	25.3975	26.137	25.8406	S	2			___2	1	1.23129e-34	190.25	183.93	128.38	0.31742	543280000	293	C4LXB0	293	C4LXB0	C4LXB0	VLSKSTTSTSGDKSVSPRSTSPSTPFLLTPY	2	837
[truncated: 353 more rows]

## Sheet: 2.T TEST (2352pep)
Intensity con1	Intensity con2	Intensity con3	Intensity trt1	Intensity trt2	Intensity trt3	C: Amino acid	C: Charge	C: Reverse	C: Potential contaminant	C: Multiplicity	C: Student's T-test Significant C_T	C: Student's T-test significant	N: Localization prob	N: PEP	N: Score	N: Delta score	N: Score for localization	N: Mass error [ppm]	N: Intensity	N: Position	N: -Log Student's T-test p-value C_T	N: Student's T-test q-value C_T	N: Student's T-test Difference C_T	N: Student's T-test Test statistic C_T	T: Proteins	T: Positions within proteins	T: Leading proteins	T: Protein	T: Sequence window	M: Number of Phospho (STY)	M: Protein group IDs
24.9302	25.2832	24.8526	26.4928	26.4972	25.8525	S	2			___1	+	C_T	1	1.73632e-05	96.208	86.067	89.231	0.39751	431410000	104	2.12484	0.0301973	-1.25882	-4.99788	B1N2G1	104	B1N2G1	B1N2G1	KIVEKEKEEIEKEEVSIKETKEEETKEDKKA	1	5
22.3648	20.6081	21.8464	20.6822	21.7752	21.9006	S	2			___1			1	0.00128761	90.827	75.455	90.827	-0.069114	193190000	111	0.0838857	0.888796	0.153784	0.236924	B1N2G3	111	B1N2G3	B1N2G3	KPTKTNRGKKIRRKISEEEEYEEKRTKKRKH	1	6
21.5286	21.365	21.5354	22.5816	23.1795	22.6004	S	2			___1	+	C_T	0.999736	0.00139423	44.441	41.344	44.441	0.49012	30902000	9	2.52045	0.0251605	-1.31081	-6.42516	B1N2I3	9	B1N2I3	B1N2I3	_______MSKKVAAKSNVPEVIPGSTKDAFG	1	12
28.922	28.5484	28.4707	27.6072	26.6345	26.6514	S	2			___1	+	C_T	0.999999	8.43882e-30	186.62	167.82	186.62	-0.09216	1765600000	278	2.06397	0.0308596	1.68263	4.80282	B1N2K6	278	B1N2K6	B1N2K6	KQMHDYKHRSRDLVYSVVGTPDYTAPEVFER	1	14
24.9818	24.9737	25.4851	24.288	21.5532	23.5724	S	2			___1			0.999999	0.0219753	83.998	62.07	83.998	0.062998	174480000	419	1.12999	0.0951072	2.00896	2.40277	B1N2K6	419	B1N2K6	B1N2K6	NFEDFEEEESFDAKISPQDTKNLAFVGYTYK	1	14
21.2101	22.4751	21.0032	22.0992	21.3391	22.5002	S	2			___1			0.791478	0.000578665	80.585	67.161	80.585	-0.79099	18908000	39	0.295076	0.628817	-0.416707	-0.728072	B1N2M1	39	B1N2M1	B1N2M1	GRHASIDKIEPFLVASTEEEAIKNGQLIRKS	1	17
24.6582	25.6087	26.7171	21.1952	20.2487	21.5615	S	2			___1	+	C_T	0.947493	0.0050424	77.124	62.455	77.124	-0.1913	187970000	233	2.55008	0.0250127	4.6595	6.54441	P11426;B1N2P0;Q9TYD6;B1N621	233;233;230;189	P11426	P11426	CYVAEDFNEEMQKAASSSELEKSYELPDGQV	1	23
26.0169	26.4494	26.0635	25.5621	21.5995	25.7789	S	2			___1			0.982471	2.24233e-05	116.84	99.363	115.29	0.40785	336770000	235	0.612408	0.289467	1.86311	1.36457	P11426;B1N2P0;Q9TYD6;B1N621	235;235;232;191	P11426	P11426	VAEDFNEEMQKAASSSELEKSYELPDGQVIT	1	23
24.6129	20.8656	24.3448	25.5787	24.9752	24.8148	S	2			___1			1	0.00255765	74.789	72.035	74.789	-0.15626	159570000	61	0.683938	0.25476	-1.84844	-1.5039	P11426;B1N2P0;Q9TYD6;B1N621;B1N5D1;O15593	61;61;58;17;61;47	P11426;O15593	P11426	AGMGQKDAYVGDEAQSKRGILTLKYPIEHGI;AGMGQKDAYVGDEAQSKRGILTLKYPLEHGI	1	23;2422
21.3207	20.7373	20.9088	22.1524	22.6537	21.7894	S	3			___1	+	C_T	0.999327	0.000120904	69.331	67.619	69.331	0.3504	203160000	366	1.78201	0.034947	-1.20957	-3.97142	P11426;B1N2P0;Q9TYD6;B1N621	366;366;363;322	P11426	P11426	STFQNMWITKEEYDESGPAIVHRKCF_____	1	23
23.138	23.8481	24.0995	24.72	24.4315	24.4449	S	2			___1			1	2.29465e-07	143.25	126.34	108.72	-0.50329	422220000	43	1.29524	0.065764	-0.836922	-2.76343	P11426;B1N2P0;Q9TYD6;B1N5D1;O15593	43;43;40;43;29	P11426;O15593	P11426	PRAVFPSIVGRPRHVSVMAGMGQKDAYVGDE	1	23;2422
24.3839	24.2765	24.7376	25.4341	24.2189	24.7172	S	2			___1			0.996684	0.00032432	90.729	86.38	90.729	0.21582	162630000	240	0.35563	0.541055	-0.324052	-0.854611	P11426;B1N2P0;Q9TYD6;B1N621	240;240;237;196	P11426	P11426	NEEMQKAASSSELEKSYELPDGQVITVGNER	1	23
24.8656	24.7479	19.7412	26.0029	21.565	25.4842	S	2			___1			0.999345	1.04441e-06	110.92	108.77	110.92	-0.10696	172920000	40	0.218738	0.741289	-1.23246	-0.56168	B1N2P3	40	B1N2P3	B1N2P3	HITHTFEQYEFTKTQSPLPLNGVRRRTAPLS	1	26
22.8848	23.1325	22.597	19.7774	21.351	20.6061	S	2			___1	+	C_T	0.984998	0.0318689	45.28	43.436	45.28	0.89373	23284000	598	2.05571	0.0309591	2.29325	4.77681	B1N2P4	598	B1N2P4	B1N2P4	LLSSFRRAYEESVIKSRVGVLLCGKSGCGKT	1	27
24.8598	25.0492	19.7979	23.8556	20.0124	25.5445	S	2			___1			0.999889	0.000981662	67.136	55.215	44.44	-2.2883	129290000	46	0.0136721	0.979705	0.0981401	0.0413359	B1N2Q8;C4M6N9	46;644	B1N2Q8	B1N2Q8	KKAGKAHSRGSSKEQSIERTEEKPKNLITST	1;2	32
25.6855	25.4076	26.2815	26.0318	26.2441	26.1044	S	2			___1			0.94343	0.000895022	103.83	53.64	89.46	0.071484	846130000	103	0.560874	0.323647	-0.335231	-1.26401	B1N2Q8;C4M6N9	103;701	B1N2Q8	B1N2Q8	GTINEVTLAVPKRSDSMGSIKKKKWGFSFFH	1	32
24.9854	25.0168	24.9743	25.0643	25.5651	25.6911	S	2			___1			0.99659	8.96829e-05	105.13	97.287	94.122	0.24247	239030000	20	1.09809	0.102266	-0.448009	-2.33535	B1N2S3	20	B1N2S3	B1N2S3	DISYDIVHSLPSRAYSSSYSSDKLLGRTRHK	1	35
20.4373	26.4794	26.7317	20.9657	20.2638	20.184	S	2			___1			0.999879	9.66495e-05	60.419	59.01	60.419	-0.10213	227970000	537	0.919201	0.15987	4.07827	1.96798	B1N2U3	537	B1N2U3	B1N2U3	LTQGSGSAPPPVPPLSPRRQAEQKLSLASRP	1	38
23.7708	23.6564	23.3246	20.6708	25.0324	24.7498	S	2			___1			0.991162	0.000297172	63.488	59.548	61.757	1.2747	173960000	451	0.0235242	0.968521	0.0996106	0.0703733	B1N2W4	451	B1N2W4	B1N2W4	VNGCEKEKHECERKMSQESVDQCSTNLRKKE	1	44
25.7674	26.1129	25.5128	26.4398	26.9265	27.3566	S	2			___1	+	C_T	1	0.00579851	100.69	80.4	100.69	0.1677	567990000	157	1.60527	0.0405625	-1.10994	-3.50356	B1N2X2	157	B1N2X2	B1N2X2	APKNSFNKGQHQGKNSFGVHKKRETFAKKQQ	1	46
22.7291	22.1878	22.3658	23.641	24.0456	23.3504	S	2			___1	+	C_T	0.999597	1.97084e-05	98.508	91.821	98.508	0.8451	58226000	497	2.08542	0.0311965	-1.25144	-4.87088	C4M4N3;B1N306;B1N3D6;Q06193	497;497;497;496	C4M4N3	C4M4N3	SVSPVVRVAVETKNPSDLPKLVEGMKRLSRS	1	49
23.7396	23.5476	23.6513	21.2441	23.451	23.25	S	2			___1			0.941856	0.00366239	52.101	51.049	46.063	0.98964	60886000	438	0.636717	0.27689	0.997803	1.41192	C4M1Y2;B1N309	438;438	C4M1Y2	C4M1Y2	TITGKKLEMKGPNETSQ______________	1	50
23.9533	20.6457	23.8975	21.5321	26.6182	26.3892	S	2			___1			0.984087	0.000215921	84.975	78.025	84.975	0.34365	235420000	471	0.434238	0.441357	-2.01432	-1.01401	B1N318	471	B1N318	B1N318	LKVLRDEKGTINDQTSVPIEDTPNKSTETPD	1	53
24.949	25.1053	25.3359	24.3701	25.2307	24.8572	S	2			___1			1	1.58818e-05	149.73	133.07	83.652	-0.21769	747980000	448	0.496125	0.375943	0.310731	1.13691	B1N327;C4M556	448;451	B1N327	B1N327	ININDNSHDNKSLFRSFNANDMNKLTNNILH	1	56
20.33	22.6882	22.9814	20.1165	20.589	21.2981	S	3			___1			0.99192	1.84799e-05	59.539	57.109	59.539	0.84577	16357000	13	0.666025	0.262379	1.332	1.469	B1N328	13	B1N328	B1N328	___MTSENTNFELEISDDGNDADEFLQKASQ	1	57
25.4551	25.2178	25.4401	25.5395	24.9057	25.6006	S	2			___1			0.895079	0.00045384	81.526	70.977	81.526	-0.71068	1305700000	121	0.0321118	0.956165	0.0223757	0.0952097	C4LYQ5;B1N332	121;121	C4LYQ5	C4LYQ5	VEVSPSHSIKSPRATSTDRDDPPKRSRRTPI	1	58
23.5116	23.6156	23.3969	23.0227	21.9109	24.1397	S	2			___1			0.994455	0.00282936	70.783	61.986	49.592	0.22615	2819600000	116	0.304495	0.615936	0.483597	0.748024	C4LYQ5;B1N332;C4LU36	116;116;116	C4LYQ5;C4LU36	C4LU36	FGQQRVEVSPSHSIKSPRATSTDRDDPPKRS;FGQQRVEVSPSHSIKSPRATSTDREEEPKRE	1;2	58;437
24.9515	26.0372	24.8906	26.0792	26.8566	26.8813	S	3			___1			1	0.000443493	108.72	62.715	89.231	0.31105	625120000	408	1.34557	0.058561	-1.31261	-2.87751	B1N341;B1N422	408;246	B1N341	B1N341	EGESMASKFVEENKRSAELGDKKTDLVEEIE	1	60
25.8102	26.31	26.3971	21.7921	26.0101	25.8514	S	3			___1			1	6.10008e-07	120.9	111.18	120.9	0.18928	359500000	364	0.510065	0.362782	1.62124	1.16438	B1N369;B1N3J8	364;378	B1N369	B1N369	RYVRPKKTQSEREEESKEEEKAIELEKKSSS	1	67
24.8408	24.385	24.5062	24.5795	22.7768	23.3229	S	2			___1			0.999223	1.44574e-05	101.23	95.761	101.23	0.54642	118530000	76	0.858862	0.183706	1.01759	1.84743	C4M7P1;B1N373	76;76	C4M7P1	C4M7P1	YGSDVEVLYRNEDEQSITEGIIPVEKNKKIQ	1	68
20.364	22.5735	22.6542	22.9163	23.1701	23.5916	S	3			___1			0.999999	0.000882677	71.879	54.648	71.879	0.38183	42838000	383	0.812633	0.202707	-1.3621	-1.75594	B1N387;C4M230;Q24803;C4M2R2	369;383;383;383	B1N387;C4M230;C4M2R2	C4M230	IDKAEAMVEFNGRGHSAAIHSNDKAVVEKYA	1	73;1389;1471
25.1955	25.3205	25.1368	23.6119	24.3542	24.8926	S	2			___1			0.999973	0.00193747	62.166	59.311	61.344	-2.0551	182630000	2	1.16724	0.0868333	0.931367	2.48235	B1N3B2	2	B1N3B2	B1N3B2	______________MSLECSGCHKLFKELNS	1	77
20.715	23.1836	23.0657	21.1586	20.5002	20.6499	S	2			___1			0.92782	0.00041444	85.937	77.371	85.937	-1.6962	18307000	226	0.872022	0.176555	1.55186	1.87361	B1N3B5	226	B1N3B5	B1N3B5	IKPLSSSKLKDLSSISEDDLPIIEKKQFHFI	1	78
23.6164	23.5187	23.8957	21.6762	20.6031	21.1953	S	2			___1	+	C_T	1	0.0237455	43.68	31.525	40.015	-0.98213	40485000	57	2.79939	0.0222239	2.5187	7.62665	B1N3E6	57	B1N3E6	B1N3E6	QNRDQIISILIKLENSMQIPMKDIETSNQNK	1	84
21.5085	20.8819	20.2066	22.2301	23.063	22.62	S	2			___1	+	C_T	0.965538	0.0104896	89.827	68.379	89.827	1.1582	20128000	73	1.78159	0.0347627	-1.772	-3.97024	B1N3I0	73	B1N3I0	B1N3I0	KSFNRNPHSSPKLLSSQNSKRKSIISPQLLT	1	89
26.2097	26.1224	26.1949	27.0512	26.5592	21.3313	S	2			___1			0.999969	0.000343087	132.79	121.78	132.79	0.86227	465420000	52	0.260093	0.680068	1.19511	0.652938	B1N3I0	52	B1N3I0	B1N3I0	RSRCSPRNSINTITISPQNELKSFNRNPHSS	1	89
19.9502	21.0869	20.1744	20.6025	26.6063	26.4069	S	3			___1			1	0.0194616	44.543	38.508	44.543	0.05265	191140000	11	0.968734	0.14279	-4.13471	-2.06807	B1N3I0	11	B1N3I0	B1N3I0	_____MSSKQLPKPKSPRAIPSLIMDKRKSI	1	89
26.6706	26.4796	27.3155	25.8034	27.6129	28.0974	S	2			___1			0.998878	2.81283e-07	122.33	95.322	94.532	-0.7388	4310000000	67	0.178811	0.789881	-0.349332	-0.470502	B1N3I0	67	B1N3I0	B1N3I0	SPQNELKSFNRNPHSSPKLLSSQNSKRKSII	1	89
20.7194	23.594	23.0993	22.3446	21.0424	22.0135	S	2			___1			0.998252	0.00996812	41.621	37.28	40.941	0.058583	31208000	80	0.278098	0.655841	0.670748	0.691819	B1N3I0	80	B1N3I0	B1N3I0	HSSPKLLSSQNSKRKSIISPQLLTIEKESQS	1	89
23.6885	23.2339	22.951	25.681	25.0452	20.7601	S	2			___1			0.994329	0.000793625	76.82	59.608	76.82	-0.20371	119910000	83	0.126248	0.841296	-0.537642	-0.344611	B1N3I0	83	B1N3I0	B1N3I0	PKLLSSQNSKRKSIISPQLLTIEKESQSLTN	1	89
24.5847	20.8642	25.0197	23.5018	20.637	23.5215	S	2			___1			0.888013	3.71591e-07	113.24	101.65	113.24	0.62031	196150000	31	0.224368	0.732967	0.936108	0.57428	B1N3I0	31	B1N3I0	B1N3I0	PSLIMDKRKSIKYYSSTNSTPRSRCSPRNSI	1	89
20.7163	25.2114	24.5026	25.1535	20.8109	20.101	S	2			___1			0.814225	0.0124789	58.132	51.442	52.247	-0.13402	99940000	72	0.277442	0.656683	1.45492	0.690411	B1N3J0	72	B1N3J0	B1N3J0	TCESDESTTKTEEVISSEKKEEEEKEAEEKA	1	90
25.2068	25.2114	24.0562	25.1535	25.0636	25.1999	S	2			___1			0.790119	0.00299849	81.92	74.033	42.083	0.34908	278370000	73	0.335587	0.568489	-0.314182	-0.813158	B1N3J0	73	B1N3J0	B1N3J0	CESDESTTKTEEVISSEKKEEEEKEAEEKAR	1	90
21.0773	20.253	20.8711	24.4482	24.5238	24.097	S	2			___1	+	C_T	1	0.00641868	54.09	6.3165	43.03	1.1312	64955000	234	3.68387	0.0185524	-3.62255	-12.9186	B1N3K6	234	B1N3K6	B1N3K6	KKKAKKIESLTKKGLSQEEIEIKINNMHKEN	1	94
23.047	20.5548	21.1444	24.2552	24.2272	23.2905	S	2			___1			0.999996	0.00450413	76.728	50.022	76.728	-0.075241	58590000	9	1.34239	0.0586977	-2.34227	-2.87024	B1N3K9	9	B1N3K9	B1N3K9	_______MSGKMTAKSQVATQVVVKKPGFDA	1	95
22.4469	21.9834	21.8902	20.8559	19.2591	21.4741	S	2			___1			0.795548	3.48924e-05	73.11	69.965	73.11	-0.34917	15648000	13	1.08728	0.104564	1.57714	2.31264	B1N3L4	13	B1N3L4	B1N3L4	___MSLNINKDIPKDSLNSYDPEDIYDYINN	1	96
25.7791	25.3813	25.328	23.0186	20.204	21.9848	S	2			___1	+	C_T	1	5.67221e-09	156.23	145.32	55.705	0.18993	159230000	52	1.96817	0.0323077	3.76035	4.50753	B1N3L4	52	B1N3L4	B1N3L4	SYSLEQKILNDPLGDSIIENEPIPKENDELL	1	96
22.9087	22.8708	22.8907	23.544	22.7086	22.8324	S	2			___1			0.977758	0.00855192	43.592	39.578	43.592	0.66601	49875000	39	0.205036	0.757255	-0.138282	-0.530765	B1N3L4	39	B1N3L4	B1N3L4	DYINNSQRSIGPISYSLEQKILNDPLGDSII	1	96
25.772	24.8598	25.0422	26.885	25.9038	26.0273	S	3			___1			0.99997	1.22681e-14	115.55	111.93	96.793	0.46625	377390000	149	1.18437	0.0834084	-1.04737	-2.51926	B1N3L4	149	B1N3L4	B1N3L4	KTEQKPIEIIQEEEGSNDIQQSTTNEKKGWF	1	96
26.1563	26.253	25.7227	27.0779	25.645	26.1529	S	3			___1			1	3.03308e-14	102.45	98.353	102.45	0.16825	478870000	100	0.213929	0.747467	-0.247907	-0.550871	B1N3N6	100	B1N3N6	B1N3N6	VKTLEKLVEEEENQQSDEEANIQLEEGVQKE	1	100
20.5685	24.5098	24.7353	23.3613	21.5893	25.0912	S	3			___1			1	0.000259594	91.62	74.034	90.759	1.1894	98339000	355	0.0149234	0.978051	-0.0760969	-0.0450572	B1N3P0	355	B1N3P0	B1N3P0	IGDSGRGEETEKLDESKEEDRAKIEEARAKR	1	101
23.4958	23.7519	20.4025	22.8146	21.3315	20.7475	S	2			___1			1	0.00142251	100.93	74.224	85.813	0.48535	33333000	387	0.30124	0.619715	0.918842	0.741141	B1N3P0	387	B1N3P0	B1N3P0	EEKKEHQRNLAEEAHSKKKGGANETKYHYPA	1	101
24.9709	24.9636	24.9506	25.247	24.1877	24.0855	S	2			___1			1	7.4533e-06	142.58	126.4	47.082	-0.76376	252280000	8	0.541041	0.336372	0.45496	1.22519	B1N3P6	8	B1N3P6	B1N3P6	________MRKDRFISDEDTEIDKRDIVISD	1;2	103
23.683	21.0366	22.0036	21.3998	20.7923	23.0253	S	3			___1			1	0.000283837	53.603	48.019	53.603	0.52357	26209000	184	0.187961	0.780086	0.501926	0.491701	B1N3Q2	184	B1N3Q2	B1N3Q2	EKTHVEDNKKEQQEESINEPEIIEEQKRNNK	1	105
24.0068	23.8813	23.652	24.5135	25.1375	25.4207	S	2			___1	+	C_T	1	0.0264764	55.314	42.787	46.844	0.2311	151270000	150	1.82674	0.0351434	-1.17721	-4.09595	B1N3S3;Q24859;C4LXP2	150;221;221	B1N3S3	B1N3S3	QQTKPPRLPCSLKRDSPPLPKISQRELTESE	1	110
24.2013	23.9027	23.6399	25.8359	20.0124	25.8665	S	2			___1			0.944985	0.0109942	61.213	50.143	61.213	-0.25239	186070000	475	0.00161897	0.996395	0.00968933	0.00496118	B1N3W6	475	B1N3W6	B1N3W6	IPQHPKVDVEQHKTSSPVIVQRKASSTSLLP	1	118
20.0227	20.3756	20.7953	22.9149	23.0282	23.2624	S	2			___1	+	C_T	1	0.0419182	52.579	12.227	52.579	0.60007	26524000	26	3.3914	0.0210685	-2.67064	-10.8733	B1N405	26	B1N405	B1N405	RTAERKKEIQEKRQVSQLKRRLRKTRQGDRN	1	127
27.7577	28.7549	27.3757	26.9721	28.151	27.2918	S	2			___1			1	2.47245e-288	308.42	221.33	268.12	0.3444	19097000000	817	0.381426	0.506822	0.491143	0.90743	B1N424	817	B1N424	B1N424	EEIKEEEIKEENKEESKEEETKEEVNQENTD	1	130
30.9275	30.6342	30.73	31.0176	31.1604	30.9564	S	2			___1			1	9.8427e-125	250.47	178.53	147.24	0.37424	19279000000	799	1.25118	0.0717512	-0.280926	-2.66528	B1N424	799	B1N424	B1N424	EGENPQETKEENKEESKEEEIKEEEIKEENK	1	130
23.2811	24.7303	23.3052	23.9774	24.5607	24.8295	S	3			___1			1	8.73087e-05	135.08	50.396	61.344	0.068899	183130000	467	0.56059	0.323501	-0.683664	-1.26345	B1N438	467	B1N438	B1N438	DEKKKEKKKVEKKEDSPLKKEEKEESSANVS	1	133
21.9201	21.1849	21.2041	22.9308	20.9844	20.8865	S	3			___1			0.988946	0.000133997	54.3	47.372	54.3	-0.72552	16764000	435	0.081949	0.891803	-0.164214	-0.231841	B1N441	435	B1N441	B1N441	WGETPSTKKVNKEKKSNEENCQSQQQHQVIA	1	134
28.0655	28.3511	28.0049	27.1668	25.1141	27.413	S	4			___1			1	1.94361e-36	174.9	170.58	154.73	0.52941	1426600000	204	1.00382	0.127371	1.57589	2.13967	B1N459	204	B1N459	B1N459	LAEKDKKPENEEHEESIEEEDIEPPYDLNDI	1	137
25.946	26.7253	26.6442	26.7954	25.227	25.8221	S	2			___1			1	1.39219e-178	265.43	237.15	265.43	-0.81768	789040000	155	0.399157	0.486036	0.490347	0.943427	C4MAV6;B1N468	155;155	C4MAV6	C4MAV6	NEMINKAIDEYLNDDSYEECMKADGH_____	1	140
20.5371	21.9006	19.6314	21.4764	22.3769	22.4983	S	2			___1			1	3.12305e-50	175.38	161.21	166.59	-0.010991	14289000	84	0.907628	0.163915	-1.42752	-1.94475	C4MAV6;B1N468	84;84	C4MAV6	C4MAV6	EVIENEEWDWKNEKFSSDDETNAENKDYFNF	1;2	140
22.972	23.142	22.6509	21.0345	21.4356	21.3702	S	2			___1	+	C_T	1	1.9312e-09	98.766	91.992	98.766	0.0082949	26780000	22	3.0041	0.0240367	1.64153	8.63157	C4MAV6;B1N468	22;22	C4MAV6	C4MAV6	ESDEVIVGQLPQDRKSLLDGEEDEDGPIDTT	1	140
23.2397	23.7007	23.6809	23.76	23.735	23.0363	S	2			___1			0.988284	6.86549e-05	108.56	79.661	108.56	0.20339	154130000	300	0.0361342	0.949495	0.0299695	0.106699	B1N478	300	B1N478	B1N478	RVESILAESVKSESYSPTRDRSTSKTSSSSQ	1;2	141
24.7417	24.1784	19.6587	26.3022	25.6197	24.9895	S	2			___1			1	2.63397e-05	75.73	69.898	41.911	-0.67275	304280000	225	0.774326	0.21847	-2.77755	-1.68058	B1N480	225	B1N480	B1N480	LIEEAKEINEEDEAMSEDEELEDRKKKEDIK	1	143
25.8176	26.5721	26.3718	23.2103	20.6697	22.6916	S	2			___1	+	C_T	1	2.71381e-20	171.78	152.48	136.57	0.072754	284760000	333	2.13584	0.0300362	4.06328	5.03376	B1N480	333	B1N480	B1N480	IVGKYMMERGGKNEESEEDDEIEISDLIIEK	1	143
20.4731	20.6249	21.2718	23.5612	24.428	19.8725	S	2			___1			1	0.0404809	53.968	8.2878	53.968	0.046292	34948000	326	0.574706	0.313871	-1.83059	-1.29103	B1N4A5	326	B1N4A5	B1N4A5	IEGNIYKVALKEVPESKKDSLLREARVMKLC	1	148
21.2033	20.0712	19.664	25.7521	26.3879	26.2467	S	3			___1	+	C_T	0.988785	0.0144258	42.031	39.169	42.031	-0.59363	223950000	47	3.50827	0.021152	-5.8161	-11.6505	B1N4B4;C4LUD2	47;47	B1N4B4	B1N4B4	NNGSLVGTEESPRLLSPRDPTHRHHIMDDKT	1	150
22.6061	21.0914	22.1607	22.5293	22.5552	21.6575	S	2			___1			0.875332	0.000370771	69.188	57.813	50.966	0.13154	26597000	12	0.212644	0.749403	-0.294601	-0.547976	B1N4B4;C4LUD2	12;12	B1N4B4	B1N4B4	____MESIVVTSHRKSFSTDNVNEGTDLKSP	1	150
24.8248	22.6957	24.4519	24.712	25.1168	24.1881	S	2			___1			0.975152	0.000158585	127.29	119.24	92.633	-0.1089	142440000	14	0.407704	0.474299	-0.681479	-0.960699	B1N4B4;C4LUD2	14;14	B1N4B4	B1N4B4	__MESIVVTSHRKSFSTDNVNEGTDLKSPKP	1	150
22.944	22.6989	20.3872	23.8507	23.9996	21.3113	S	2			___1			1	0.00259474	74.475	70.488	74.475	-0.6103	46778000	151	0.365349	0.527823	-1.04379	-0.874579	B1N4D3	151	B1N4D3	B1N4D3	KDSYIEEINNEKNNLSPEEVEEKLKEMKEKY	1	153
22.3914	21.906	20.8298	24.288	23.8533	23.7163	S	2			___1	+	C_T	1	7.46642e-06	100.28	91.019	100.28	-1.3509	58853000	343	1.98379	0.0324426	-2.24346	-4.55474	B1N4E9	343	B1N4E9	B1N4E9	EEMNKRNIKGDDYKLSIDDDGFQSDNNSSNK	1	156
22.4978	22.078	21.077	24.5092	23.2202	23.6949	S	2			___1	+	C_T	0.993544	0.000347469	67.227	64.05	67.227	0.25578	57579000	351	1.56608	0.0417186	-1.92378	-3.4047	B1N4E9	351	B1N4E9	B1N4E9	KGDDYKLSIDDDGFQSDNNSSNKLNDQTEII	1	156
25.3045	25.2471	25.345	22.1228	21.6695	21.636	S	3			___1	+	C_T	0.852723	1.08706e-12	86.543	80.018	86.543	-0.17787	135040000	385	4.58734	0.026	3.48943	21.8709	B1N4E9	385	B1N4E9	B1N4E9	VRRSRRSNYTPQSTPSPHSDDTPTPVSSARI	1	156
20.2679	22.7134	22.4913	20.095	24.1326	20.2439	S	2			___1			0.9941	0.000594477	73.296	64.73	73.296	0.3154	61648000	61	0.0764681	0.896516	0.333695	0.217373	B1N4H6;C4M9N9	61;617	B1N4H6	B1N4H6	KKGSKKKGGSKKQNVSPSINEPKKSDVLEPS	1	161
21.5316	21.9576	21.825	22.2054	22.0055	21.6484	S	2			___1			0.84934	0.00351869	56.087	50.367	50.354	-0.034089	23153000	28	0.369183	0.521638	-0.181678	-0.882433	B1N4I0;C4M768	28;25	B1N4I0	B1N4I0	PRSLKSPRSPRKKFSSPELQEELLKYMEKYR	1	162
24.0253	24.4458	23.441	23.6702	23.0033	20.5137	S	2			___1			1	5.59547e-06	109.85	100.58	109.85	0.46863	136750000	2	0.71736	0.240877	1.57495	1.56909	C4MAT0;B1N4J0	2;2	C4MAT0	C4MAT0	______________MSLQEGELMSLQEDELK	1	163
21.2782	20.9804	20.5758	23.3148	19.0628	20.3702	S	2			___1			0.926598	4.20883e-05	95.954	75	95.954	0.40044	10982000	193	0.00744095	0.988091	0.0288537	0.0226524	B1N4K0	193	B1N4K0	B1N4K0	NNLKSKIIEEVTDETSEEILKRKIKEYGFVS	1	164
25.9835	25.8698	25.7843	20.6935	20.9519	22.7204	S	3			___1	+	C_T	0.999939	1.44695e-14	112.12	110.67	99.269	0.16799	202190000	274	2.63978	0.0252632	4.42396	6.9172	B1N4L2	274	B1N4L2	B1N4L2	IQKDFKRNYNEYIDQSDADDEVISALTEEGR	1	165
22.1707	22.0937	22.1844	22.2402	23.1717	22.698	S	2			___1			0.938203	0.00657022	61.48	57.495	61.48	-0.50378	35170000	418	0.958671	0.144408	-0.553679	-2.04765	B1N4L2	418	B1N4L2	B1N4L2	TRAVTFKRTPSSKVMSSVDTSRLYTGYL___	1	165
27.4852	27.6907	27.3975	25.2932	25.7433	26.2407	S	2			___1	+	C_T	0.996595	1.51806e-08	140.09	135.75	103.65	-0.039913	1669400000	419	2.44998	0.0260175	1.76537	6.14889	B1N4L2	419	B1N4L2	B1N4L2	RAVTFKRTPSSKVMSSVDTSRLYTGYL____	1	165
23.0434	23.8329	22.9797	23.8544	24.0329	24.0699	S	2			___1			1	3.7418e-05	115.92	79.496	102.87	0.27439	81800000	128	1.16649	0.0867775	-0.70044	-2.48075	B1N4L4	128	B1N4L4	B1N4L4	EDKKEIKHQKIEEVKSPERVGKKERRVKTKE	1	166
27.2436	26.993	26.7568	28.1049	27.7863	27.4522	S	2			___1	+	C_T	1	0.000152335	80.412	75.357	77.221	-0.16833	1111100000	61	1.5369	0.0435821	-0.783328	-3.33216	B1N4N4	61	B1N4N4	B1N4N4	KAQQVEEFDEEPQPISPKQEVDELIPEEKKE	1	168
20.8804	21.1797	20.793	27.5584	28.1749	28.2074	S	2			___1	+	C_T	0.865928	0.00900152	113.62	39.158	113.62	-0.080554	810630000	438	5.08189	0.00775	-7.0292	-29.1177	B1N4N4;C4M8H1	291;438	B1N4N4;C4M8H1	C4M8H1	NLIYHETVERIEFSKSRNEPKPITLFSSMLD	1	168;2120
23.3612	20.4019	22.7828	24.8068	24.4831	20.276	S	3			___1			1	2.72927e-05	71.06	67.78	69.845	0.4961	70791000	140	0.229699	0.725154	-1.00669	-0.586155	B1N4T3;C4M012	140;475	B1N4T3	B1N4T3	HKTKEIQENIEKHENSIEENIKPNDNQLVNE	1	174
22.8469	22.195	22.2944	24.4611	24.3562	24.1234	S	3			___1	+	C_T	1	7.45686e-10	79.304	72.925	63.706	-0.28391	239320000	501	2.9323	0.0229013	-1.86813	-8.26618	B1N4W6	501	B1N4W6	B1N4W6	GEDIGIEMLEEGQENSEDQKEKTSSELFEGS	1	176
24.6176	21.92	25.0499	24.3747	23.7253	24.1173	S	2			___1			1	0.00862703	49.356	42.658	49.356	0.14675	114300000	530	0.0738731	0.89742	-0.209902	-0.210479	B1N4W6	530	B1N4W6	B1N4W6	GSPKTKPTQVESDQKSDVEVPMVIVKKEEES	1	176
23.958	24.1765	24.0417	23.4767	20.9133	23.036	S	2			___1			0.824269	1.56173e-05	119.74	99.54	93.623	-2.4515	72799000	249	0.932412	0.154083	1.58341	1.99457	B1N4W6	249	B1N4W6	B1N4W6	NSKSVSSDESEEQPKSSNETNEIKNVTKEEK	1	176
25.7925	25.5391	25.2802	23.9362	22.4291	23.3688	S	2			___1	+	C_T	0.941464	0.00186324	55.011	47.842	55.011	-0.19	181070000	15	2.10831	0.03098	2.29257	4.94431	B1N4W7	15	B1N4W7	B1N4W7	_MDLYHSPKEDILTDSPVFIGKADAIVAVFS	1	177
23.2463	23.2775	23.2703	23.9781	21.0036	22.9566	S	2			___1			0.989241	0.00333972	68.168	57.581	68.168	-1.6579	54899000	461	0.286072	0.645089	0.618608	0.708893	B1N500	461	B1N500	B1N500	VTLNPDDKPIAIKFNSDHSINPQKSINSRDS	1	179
23.9367	21.1686	23.3761	20.8317	21.5815	21.6823	S	3			___1			0.999993	2.44773e-06	74.222	73.93	74.222	0.40541	33447000	151	0.7583	0.223671	1.46197	1.64915	B1N506;C4LTI6	151;653	B1N506	B1N506	YNNNIFKETAIVHEPSNVNIPIVPVPIRRSD	1	180
26.2566	25.7079	25.302	24.9721	25.3985	25.5096	S	2			___1			1	0.0144232	57.106	30.4	46.069	0.24698	301260000	129	0.649827	0.271213	0.462113	1.43745	B1N506;C4LTI6	129;631	B1N506	B1N506	FRLQRNERFKPNDVGSVKLEDRYNNNIFKET	1	180
25.2281	25.1954	25.4635	22.8707	23.4754	23.5538	S	3			___1	+	C_T	1	3.47492e-06	124.21	115.51	50.149	-0.15132	378330000	101	3.00008	0.0238182	1.99569	8.61072	B1N506;C4LTI6	101;603	B1N506	B1N506	DFFENGLTTVRRRFDSCNARMNRTPLQEFRL	1	180
21.5973	23.997	23.7333	23.9392	21.5392	21.4397	S	2			___1			0.972199	0.000970931	58.712	54.095	58.712	0.77547	46773000	350	0.291221	0.635861	0.803192	0.719873	B1N545;C4M7R9	350;397	B1N545	B1N545	RYLRQILYPEESETISIEEDKDLSTHS____	1	182
24.1953	24.1965	24.3731	23.0166	23.5087	23.5512	S	2			___1	+	C_T	0.975033	4.61628e-05	94.023	60.023	80.96	0.40735	92873000	223	2.10655	0.0308433	0.89611	4.93863	B1N5A8;O96875	223;199	B1N5A8	B1N5A8	CPLNWKPGKDTIEPTSDGIKKYLTTLKQTR_	1	186
26.3561	26.7966	26.3629	25.3814	22.0586	25.9959	S	2			___1			0.972006	3.20996e-06	106.58	84.027	106.58	0.91231	496800000	82	0.756424	0.223904	2.02657	1.64548	B1N5D0;C4LV89	82;82	B1N5D0	B1N5D0	DTTEKESSNGEEKESSTGEEKEVKKDAVKNV	1	187
20.5679	19.7215	22.5773	22.9477	20.4132	23.1217	S	2			___1			0.988502	0.00209997	40.622	38.825	40.622	0.52754	23475000	179	0.422077	0.455951	-1.20528	-0.989631	B1N5F3;C4M709	179;860	B1N5F3	B1N5F3	KYNTDSDGDLEIFRKSLDLSREPNQQEVPLT	1	189
19.8182	21.3103	30.2649	29.0468	29.3213	28.8664	S	2			___1			1	2.84045e-08	133.86	126.52	87.429	-0.14109	4093600000	219	0.742055	0.22806	-5.28032	-1.61735	B1N5I9	219	B1N5I9	B1N5I9	KKEMEKQKAIEKENNSITPRDQSKNEEQPTT	1;2	190
20.4135	21.2074	24.545	22.0986	23.8189	24.041	S	2			___1			0.936675	0.000574747	88.283	81.597	88.283	0.98912	56538000	299	0.377112	0.511261	-1.26416	-0.898636	C4LS86	299	C4LS86	C4LS86	KLKIKNKGGESLVSHSFVLPETKHETPSPLP	1	193
26.76	26.7562	26.8076	26.757	27.418	27.0606	S	2			___1			1	0.000311659	109.16	89.481	68.171	0.52058	1187400000	697	0.725531	0.23687	-0.303945	-1.58505	C4LS87	697	C4LS87	C4LS87	EREERRRKKFERPLESPKRSNSTVSTSSTPL	1	194
22.8662	23.902	21.2001	22.999	21.7167	23.5475	S	2			___1			1	0.0123703	83.862	62.292	60.167	0.062176	43963000	32	0.034774	0.951055	-0.0982825	-0.102824	C4LS99;O15576	32;16	C4LS99	C4LS99	KHTPHKVSQYKKGKDSLHVQGKRRYDRKQQG	1	199
30.9894	31.3237	30.8787	30.9426	31.6064	31.4125	S	3			___1			1	5.85755e-06	124.06	100.26	99.343	0.16069	16997000000	162	0.465887	0.402956	-0.256542	-1.07708	C4LSA0	162	C4LSA0	C4LSA0	KSNAKLPKAGHANFNSR______________	1	200
22.4063	22.1318	22.1626	23.7715	23.9894	23.8639	S	2			___1	+	C_T	0.999981	0.0213773	49.448	43.5	49.448	-0.15352	61089000	1291	3.97204	0.016	-1.64137	-15.2925	C4LSA5	1291	C4LSA5	C4LSA5	TLTKSSNLRSIQLAQSPKFGSSALEVVYKKR	1	201
20.5717	23.7507	21.1152	21.6731	22.5276	21.7997	S	2			___1			0.77034	0.000306138	76.341	66.891	49.621	-0.13928	23506000	467	0.0641645	0.910858	-0.187593	-0.184426	C4LSA7	467	C4LSA7	C4LSA7	DYSNSPSQSKFIMGTSPSQGGMSQQTKFTLG	1	202
26.1339	26.1338	26.2297	26.9066	26.5521	26.4409	S	2			___1	+	C_T	1	6.80838e-06	141	82.118	141	0.35109	541260000	2	1.50161	0.0453997	-0.467361	-3.24562	C4LSB9	2	C4LSB9	C4LSB9	______________MSEEQHDYELIEKMKAL	1	206
22.1508	21.5684	21.5263	20.1568	21.9374	19.7832	S	3			___1			0.991653	7.93549e-05	55.158	51.887	55.158	0.56522	8668500	2	0.741699	0.228047	1.12272	1.61665	C4LSC4	2	C4LSC4	C4LSC4	______________MSGGDVETFENAQAVVE	1	208
21.7348	21.521	19.7235	20.7219	23.947	23.8123	S	2			___1			0.989932	0.000295511	75.911	63.991	50.305	0.085785	37663000	127	0.676496	0.257036	-1.83395	-1.4894	C4LSD7	127	C4LSD7	C4LSD7	VIFVMTKVDLKSDQNSEDITTDKKIVTEDLL	1	213
28.8054	28.7781	28.5811	29.5967	29.7396	29.329	S	3			___1	+	C_T	1	1.42664e-05	147.49	143.62	117.37	0.53542	4150300000	2	2.40398	0.0263483	-0.833577	-5.97404	C4LSD9	2	C4LSD9	C4LSD9	______________MSEEENKPIEETPTTEK	1	214
21.4793	21.7403	22.3099	21.3468	22.2019	22.2292	S	2			___1			0.999666	7.18241e-05	64.845	61.31	56.488	0.41201	115300000	82	0.076729	0.896955	-0.082763	-0.218064	C4LSE0	82	C4LSE0	C4LSE0	IKDSTEVSDETNVQVSDEDKEFREASIQQSI	1	215
21.3259	21.2989	21.2633	22.8471	22.5901	21.8066	S	2			___1	+	C_T	0.991723	1.55195e-05	73.13	71.77	58.373	1.0682	133920000	422	1.63075	0.0393386	-1.11857	-3.56874	C4LSE2	422	C4LSE2	C4LSE2	IISTQEESDSVGSEVSPRSPRMSKSEKKDKQ	1;2	216
25.4339	21.1362	21.1276	21.2362	24.8463	24.5072	S	3			___1			0.997049	1.09396e-07	133.15	131.66	73.13	1.232	208000000	425	0.202172	0.760628	-0.964	-0.524255	C4LSE2	425	C4LSE2	C4LSE2	TQEESDSVGSEVSPRSPRMSKSEKKDKQDKK	1;2	216
24.1274	23.5431	22.9497	18.9642	21.2078	20.7549	S	3			___1	+	C_T	0.846481	0.000116145	60.472	56.936	56.681	0.13545	77896000	478	1.87217	0.0355865	3.23107	4.22513	C4LSE2	478	C4LSE2	C4LSE2	VVSSIITSTSQENNTSPQSVKSLKAMWEAQA	1	216
29.8445	20.5422	29.3719	21.3715	21.2525	19.9791	S	3			___1			0.99546	0.016374	46.73	35.016	46.73	-0.83086	1658800000	352	0.8703	0.177678	5.71851	1.87018	C4LSE9	352	C4LSE9	C4LSE9	RDDFKLNEYRDDYRPSDRRDDYRPSESRDDY	1	218
20.522	20.7937	20.0587	19.2192	25.8943	21.019	S	2			___1			1	0.00312645	96.82	86.068	96.82	0.25526	62977000	220	0.324878	0.584183	-1.586	-0.790845	C4LSE9;B1N2E8	220;137	C4LSE9	C4LSE9	DKRRNESPMRRERGYSPFEKREFAYRSDDRR	1	218
25.3756	26.6182	26.1065	25.4154	25.9915	25.6381	S	3			___1			1	0.00657783	88.921	73.506	56.043	-0.20428	601390000	211	0.370231	0.520025	0.351767	0.884578	C4LSE9;B1N2E8	211;128	C4LSE9	C4LSE9	GTIERRCSEDKRRNESPMRRERGYSPFEKRE	1	218
[truncated: 2,235 more rows]

## Sheet: 3.ONLYttest (723pep)
Intensity con1	Intensity con2	Intensity con3	Intensity trt1	Intensity trt2	Intensity trt3	C: Amino acid	C: Charge	C: Reverse	C: Potential contaminant	C: Multiplicity	C: Student's T-test Significant C_T	C: Student's T-test significant	N: Localization prob	N: PEP	N: Score	N: Delta score	N: Score for localization	N: Mass error [ppm]	N: Intensity	N: Position	N: -Log Student's T-test p-value C_T	N: Student's T-test q-value C_T	N: Student's T-test Difference C_T	N: Student's T-test Test statistic C_T	T: Proteins	T: Positions within proteins	T: Leading proteins	T: Protein	T: Sequence window	M: Number of Phospho (STY)	M: Protein group IDs
[truncated: 723 more rows]

[truncated: 2 more sheets: 4.ZSCORE_NORMAILIZATION, 5.HEATMAP]
