# Supplementary material for: Live Cells Imaging and Comparative Phosphoproteomics Uncover Proteins from the Mechanobiome in Entamoeba histolytica
Source: Int J Mol Sci. 2023 May 13;24(10):8726. doi: 10.3390/ijms24108726 (PMC10217974; doi:10.3390/ijms24108726)
Supplement: Supplementary file 1 [file ijms-24-08726-s001.zip › Table 2.Phosphoproteome-EHI.xlsx]

## Sheet: 1.Proteins(1150)
UniprotID	Protein names	Gene names	Length
C4M7P1	116 kDa U5 small nuclear ribonucleoprotein component (U5 snRNP-specific protein, 116 kDa)	EHI_037240	954
P42649	14-3-3 protein 2 (14-3-3-2)	EHI_098280	238
P42650	14-3-3 protein 3 (14-3-3-3) (Fragment)	EHI_006810	236
O61123	19S cap proteasome S2 subunit	EHI_198010	843
Q24861	20 kDa antigen	EHI_057670	206
C4M6Y3	20 kDa antigen, putative	EHI_056490	212
C4M285	26S protease regulatory subunit, putative	EHI_180350	410
Q24841	30,000-Mr antigen (Fragment)	EHI_183180	218
C4LVN9	40S ribosomal protein S12	EHI_186720	132
C4LSC4	40S ribosomal protein S12, putative	EHI_153330	136
B1N2I3	40S ribosomal protein S14, putative (Ribosomal protein S14, putative)	EHI_012360 EHI_074090	146
C4M0C6	40S ribosomal protein S15, putative	EHI_064570	144
C4M123	40S ribosomal protein S26	EHI_105180	144
C4LTQ5	40S ribosomal protein S3a	EHI_050280	256
C4M609	40S ribosomal protein S3a	EHI_065270 EHI_072040	256
C4LVZ6	40S ribosomal protein S5 (40S ribosomal protein S5, putative)	EHI_126110 EHI_200850	205
B1N3K9	40S ribosomal protein S7	EHI_140540	196
O15612	40S ribosomal protein S9	EHI_125780	185
C4M5A0	40S ribosomal protein SA	EHI_081410 EHI_130260	254
C4LU35	5-nitroimidazole antibiotic resistance protein, putative	EHI_068430	159
C4LZ75	60S acidic ribosomal protein P1, putative	EHI_104660	106
C4LSA0	60S ribosomal protein L24, putative	EHI_030760 EHI_153080	163
C4LZM1	60S ribosomal protein L24, putative	EHI_174960	179
C4LZH1	60S ribosomal protein L36, putative	EHI_124330 EHI_184480 EHI_199940	104
C4LZA2	60S ribosomal protein L4, putative	EHI_000510	431
C4LS99	60S ribosomal protein L44, putative	EHI_092120 EHI_153070 EHI_171300	98
C4LVH6	60S ribosomal protein L7a	EHI_103310	286
O15574	60S ribosomal protein L8 (60S ribosomal protein L2) (Fragment)	EHI_127200	158
C4M3E2	AAA_28 domain-containing protein	EHI_095850	240
C4LW50	AATF-Che1 domain-containing protein	EHI_142050	396
C4M978	ABC transporter, putative	EHI_124840	1372
C4M6A4	Acetyl-CoA carboxytransferase (EC 2.1.3.15)	EHI_082530	1244
P11426	Actin	EHI_107290	376
O76753	Actin binding protein (Fragment)	EHI_104390	587
C4LZQ3	Actin binding protein, putative	EHI_038800	775
C4M4P4	Actin-binding protein, cofilin/tropomyosin family	EHI_168340	148
C4LVP4	Actin-binding protein, cofilin/tropomyosin family	EHI_186770	343
C4LYJ9	Actin-related protein 2/3 complex subunit	EHI_094120	366
C4M6H6	Actin-related protein 2/3 complex subunit 3	EHI_172960	177
C4M2X6	Actin, putative	EHI_048630	713
C4LXI9	Actin, putative	EHI_131230	876
C4M3T9	Actin, putative	EHI_163580	365
C4M534	Activating signal cointegrator 1 complex subunit 1, putative	EHI_128160	349
C4LZS3	Actobindin, putative	EHI_039020	86
C4M7H1	Actobindin, putative	EHI_158570	86
C4LVG4	Actophorin, putative	EHI_197480	138
B1N424	Adapter-related protein complex 3 (AP-3) subunit, putative	EHI_083430	855
C4M295	Adenylyl cyclase-associated protein	EHI_136150	478
C4MAT0	AIG1 family protein	EHI_176280	303
C4MB74	AIG1 family protein, putative	EHI_176590	358
C4LWS2	Alcohol dehydrogenase 3, putative (Alcohol dehydrogenase, putative)	EHI_198760	384
C4M230	Aldehyde-alcohol dehydrogenase	EHI_150490	870
C4LWJ2	Alpha-1,4 glucan phosphorylase (EC 2.4.1.1)	EHI_096830	884
C4M3I0	Alpha-1,4 glucan phosphorylase (EC 2.4.1.1)	EHI_138380	867
C4M758	Alpha-NAC protein, putative	EHI_083250	219
Q1EQ30	Alpha2-COP	EHI_118050	860
C4M8E3	Amino acid transporter, putative	EHI_115320	421
C4M8D5	Amino acid transporter, putative	EHI_185430	686
C4MBK7	Aminoacyl-tRNA hydrolase (EC 3.1.1.29)	EHI_160210	137
Q6KCA4	Amoebiasin-1 (Cysteine protease inhibitor 1) (EhICP1) (ICP-1)	EHI_159600	102
C4M7Q5	AMP deaminase, putative (EC 3.5.4.6)	EHI_120890	1327
C4M731	AMP-binding domain-containing protein	EHI_183520	886
C4LW73	Ankyrin repeat protein, putative	EHI_155190	708
Q1EQ27	AP complex subunit beta	EHI_023600	724
Q1EQ17	AP-1 complex subunit mu-2, putative (Mu 1 subunit isoform 1)	EHI_124460	427
Q1EQ19	AP-3 complex subunit delta (Fragment)	EHI_164810	1017
C4M8P7	Apyrase, putative	EHI_053610	352
C4LTN6	ARF GTPase activating protein, putative	EHI_012490	720
C4LWN2	ARF GTPase activating protein, putative	EHI_069440	260
C4LVW4	Asparagine synthetase domain-containing protein	EHI_125770	447
C4LWW8	Asparagine--tRNA ligase (EC 6.1.1.22)	EHI_126920	451
C4LZN0	Aspartyl-tRNA synthetase (EC 6.1.1.12)	EHI_175050	544
B1N459	ATP-binding cassette protein, putative	EHI_047760	630
C4LXP4	ATP-dependent DNA helicase (EC 3.6.4.12)	EHI_014050	841
C4M4X8	ATP-dependent DNA helicase (EC 3.6.4.12)	EHI_119290	774
C4M8N6	ATP-dependent helicase, putative	EHI_077640	909
C4M7P3	ATPase, AAA family protein	EHI_091060	622
C4M511	ATPase, AAA family protein	EHI_141040	912
C4M110	Aurora kinase (EC 2.7.11.1)	EHI_104940	319
C4LY26	Aurora kinase (EC 2.7.11.1)	EHI_177010	516
C4LXE4	Autophagy-related protein	EHI_130660	129
C4M606	Autophagy-related protein 9	EHI_072010	533
C4M583	Auxin efflux carrier family protein, putative	EHI_111850	523
C4M548	Avl9 domain-containing protein	EHI_078290	500
C4M9E4	B30.2/SPRY domain-containing protein	EHI_091560	369
C4M9E1	BAR/SH3 domain containing protein	EHI_091530	334
C4LSA5	BEACH domain-containing protein	EHI_153130	1679
C4M4V3	Branchpoint-bridging protein	EHI_193510	309
C4M7Z2	BRO1 domain-containing protein	EHI_167710	919
C4LY24	Bromo domain-containing protein	EHI_176990	1151
C4LUH8	Bromodomain protein, putative	EHI_049790	485
C4M7M6	Bromodomain protein, putative	EHI_200210	557
C4LYG8	Bromodomain protein, putative (TBP-associated factor 1)	EHI_093770	1163
C4M090	Bystin, putative	EHI_004960	431
C4MA60	C2 domain containing protein	EHI_069950	322
C4M9K8	C2 domain-containing protein	EHI_189170	747
C4M467	C2 NT-type domain-containing protein	EHI_140180	774
C4LZA7	C2H2-type domain-containing protein	EHI_000560	174
C4MBI6	Calcineurin B subunit, putative	EHI_106670	179
C4M3X0	Calcium-transporting ATPase (EC 7.2.2.10)	EHI_016480	1072
C4M1F1	Calcium-transporting ATPase (EC 7.2.2.10)	EHI_030830	1026
B1N4N4	Caldesmon, putative	EHI_019640	608
C4MB98	Calmodulin, putative	EHI_000130	150
C4M815	Calmodulin, putative	EHI_143440	146
C4M4N4	Calponin homology domain protein, putative	EHI_189500	986
C4LWU6	Calponin homology domain protein, putative	EHI_199000	619
C4M019	Calponin-homology (CH) domain-containing protein	EHI_134700	830
C4M4E1	Calponin-homology (CH) domain-containing protein	EHI_156420	401
C4M146	CBM20 domain-containing protein	EHI_107050	125
C4M7Y3	CCR4/NOT transcription complex subunit 3, putative	EHI_119550	482
C4LY22	Cdc48-like protein, putative	EHI_176970	772
C4LX13	Cell division control protein CDC24, putative	EHI_127420	749
C4M8E1	Centromere/microtubule binding protein cbf5, putative	EHI_115300	484
C4LV85	Centromeric protein E, putative	EHI_183120	1056
C4LXW4	Chorein N-terminal domain-containing protein	EHI_087840	1042
C4LY72	Chromo domain-containing protein	EHI_051770	968
C4LZC7	Chromodomain-helicase-DNA-binding protein, putative	EHI_000780	1641
C4M8E6	Chromodomain-helicase-DNA-binding protein, putative	EHI_115350	1247
C4LW36	Chromodomain-helicase-DNA-binding protein, putative	EHI_141900	1262
C4M219	CID domain-containing protein	EHI_150380	311
Q1EQ16	Clathrin coat assembly protein, putative (Mu 2 subunit isoform 2)	EHI_135430	407
C4M6Y0	Cleavage and polyadenylation specificity factor subunit 2 (Cleavage and polyadenylation specificity factor 100 kDa subunit)	EHI_033130	514
C4M2T1	Cleavage and polyadenylation specificity factor subunit 5	EHI_077110	255
Q1EQ34	Coatomer subunit delta	EHI_202810	458
Q1EQ33	Coatomer subunit delta (Fragment)	EHI_126990	504
Q1EQ36	Coatomer subunit gamma	EHI_040700	844
C4M515	Condensin complex subunit 1	EHI_141090	1071
C4M559	Condensin complex subunit 2	EHI_178060	646
C4LU38	COP9 signalosome subunit, putative	EHI_068470	310
Q9XYQ0	Coronin	EHI_122800	1602
C4LVI7	Cortexillin II, putative	EHI_103430	584
B1N341	Cortexillin, putative	EHI_104560	560
C4M741	Cortexillin, putative	EHI_191900	753
C4M0R3	CRIB domain-containing protein	EHI_009990	582
C4M0Q3	CS domain-containing protein	EHI_009880	481
C4M1C7	CUE domain-containing protein	EHI_170050	159
C4LTI3	Cysteine protease (EC 3.4.22.-)	EHI_011890	359
Q01957	Cysteine proteinase 1 (EC 3.4.22.-)	EHI_074180	315
Q401L7	Cysteine synthase 3 (EC 2.5.1.47) (Cysteine synthase A, putative)	EHI_060340	336
O15635	Cysteine synthase A, putative (Cysteine synthase type II)	EHI_160930	337
C4M058	DEAD/DEAH box helicase, putative	EHI_021440	585
C4LWF2	DEAD/DEAH box helicase, putative	EHI_096390	535
C4M5I5	DEAD/DEAH box helicase, putative	EHI_111040	432
C4M7Y5	DEAD/DEAH box helicase, putative	EHI_119620	694
C4LXH6	DEAD/DEAH box helicase, putative	EHI_131080	1804
C4MAZ1	DEAD/DEAH box helicase, putative	EHI_145050	600
C4LSG3	DEAD/DEAH box helicase, putative	EHI_151190	499
C4M9L5	DH domain-containing protein	EHI_022260	924
C4LXA9	DH domain-containing protein	EHI_098260	1056
C4M875	DH domain-containing protein	EHI_098820	948
C4M568	DH domain-containing protein	EHI_111560	682
C4LSW9	DH domain-containing protein	EHI_152860	798
C4LYA1	DH domain-containing protein	EHI_166990	719
C4M177	DH domain-containing protein	EHI_188030	586
Q9NGX1	Diaphanous protein (Fragment)	EHI_125300	1096
C4LWC4	Dilute domain-containing protein	EHI_155750	623
C4M4V5	DNA helicase (EC 3.6.4.12)	EHI_028890	1182
C4M2S9	DNA helicase (EC 3.6.4.12)	EHI_076880	810
C4M5H3	DNA ligase (EC 6.5.1.1)	EHI_111060	685
C4LW71	DNA mismatch repair protein PMS1, putative	EHI_155170	876
C4LSJ4	DNA polymerase (EC 2.7.7.7)	EHI_151520	1132
C4M6L8	DNA primase large subunit, putative	EHI_147530	523
C4LYH9	DNA repair protein Rad21, putative	EHI_093880	539
Q86C17	DNA repair protein RAD51 homolog	EHI_031220	366
C4LYY1	DNA replication licensing factor MCM2 (EC 3.6.4.12) (Minichromosome maintenance protein 2)	EHI_117970	881
Q6RCM0	DNA topoisomerase 2 (EC 5.6.2.2)	EHI_120640	1349
C4LXI3	DNA-directed RNA polymerase II subunit, putative	EHI_131150	180
C4LSV6	DNA-directed RNA polymerase III subunit RPC3 (RNA polymerase III subunit C3)	EHI_152730	499
C4M3E6	DNA-directed RNA polymerase subunit (EC 2.7.7.6)	EHI_095890	1570
Q6IUR3	DNA-directed RNA polymerase subunit (EC 2.7.7.6)	EHI_121760	1636
C4M626	DNA-directed RNA polymerase subunit (EC 2.7.7.6)	EHI_125350	1379
C4LUK7	DNA-directed RNA polymerase subunit beta (EC 2.7.7.6)	EHI_022940	1170
C4LZP1	DNA-directed RNA polymerases I, II, and III subunit RPABC3	EHI_038570	143
C4M0V9	DNA-repair protein, putative	EHI_100400	660
C4M2K3	DnaJ family protein	EHI_079720	416
C4LVR7	DnaJ family protein	EHI_187000	353
C4M7R0	DnaJ_C domain-containing protein	EHI_121060	695
C4M643	Dopey_N domain-containing protein	EHI_179920	1656
C4LZ35	Dr1-associated corepressor, putative	EHI_009610	119
C4M781	DUF3883 domain-containing protein	EHI_199680	1242
C4M822	DUF4187 domain-containing protein	EHI_002200	484
C4M9E7	DUF676 domain-containing protein	EHI_074730	412
C4M3R5	Dynamin-like protein	EHI_052740	663
C4M6I6	EF-hand calcium-binding domain containing protein	EHI_173470	155
C4LYS7	EH domain-containing protein	EHI_010300	653
Q6AW64	EhRab7E protein (Rab family GTPase)	EHI_169280	207
Q1EPY3	EhSec1 (Syntaxin binding protein, putative) (Fragment)	EHI_093130	612
Q1EQ09	EhSyntaxin 1A (Syntaxin, putative) (Fragment)	EHI_139030	304
Q1EQ03	EhSyntaxin B	EHI_021410	232
Q1EQ00	EhSyntaxin D2 (NUF1 protein, putative)	EHI_156430	114
Q1EPZ8	EhSyntaxin F (Fragment)	EHI_155680	126
Q1EPZ6	EhSyntaxin H (Fragment)	EHI_116720	214
C4LXH0	eIF-2B GDP-GTP exchange factor subunit epsilon	EHI_131020	634
C4M4M5	eIF2A domain-containing protein	EHI_189410	664
O15618	Elongation factor 1 beta (Fragment)	EHI_146390	121
P31018	Elongation factor 1-alpha (EF-1-alpha)	EHI_011210	430
C4M4N3	Elongation factor 2	EHI_189490	841
C4M785	Elongation factor-1alpha, putative	EHI_044230	544
C4M417	Endoplasmic reticulum transmembrane protein	EHI_195140	152
C4M6Y8	Enhancer binding protein 2 (EBP2), putative	EHI_056380	219
C4LV48	Enhancer binding protein-2, putative	EHI_182670	229
P51555	Enolase 1 (EC 4.2.1.11) (2-phospho-D-glycerate hydro-lyase) (2-phosphoglycerate dehydratase)	EHI_130700	436
C4M116	ENTH domain protein, putative	EHI_105110	349
C4M320	ENTH domain-containing protein	EHI_025330	439
C4LY23	ENTH domain-containing protein	EHI_176980	423
C4M0A4	Eukaryotic translation initiation factor 2 alpha subunit, putative	EHI_005100	299
C4LUV3	Eukaryotic translation initiation factor 3 30 kDa subunit	EHI_178890	213
C4LTB2	Eukaryotic translation initiation factor 4 gamma, putative	EHI_044930	437
C4LVN8	Eukaryotic translation initiation factor 5A (eIF-5A)	EHI_186480	157
C4M5Q8	Eukaryotic translation initiation factor eIF-5	EHI_129770	349
C4M2W7	Exocyst complex component 2	EHI_048540	973
C4LW49	Exocyst subunit Exo70 family protein	EHI_142040	765
C4LYU4	F_actin_bund_C domain-containing protein	EHI_010570	287
C4LVM8	F_actin_bund_C domain-containing protein	EHI_103860	248
C4M096	F-actin-capping protein subunit beta	EHI_005020	276
C4M126	F-BAR domain-containing protein	EHI_105210	333
C4M874	FHA domain-containing protein	EHI_098770	442
C4M9W7	FHA domain-containing protein	EHI_129340	563
B1N2G3	FHA domain-containing protein	EHI_148720	237
C4LZ72	Filamin 2, putative	EHI_104630	857
C4M9P2	Filopodin, putative	EHI_080740	1356
C4LYB3	Filopodin, putative	EHI_167130	1623
C4M8H3	Formin homology 2 domain containing protein	EHI_090250	859
C4M7D6	G domain-containing protein	EHI_011270	805
C4M483	G protein alpha subunit, putative	EHI_140350	358
C4LZ32	Gelsolin repeat protein, putative	EHI_009570	1416
B1N4K0	Glucosidase 2 subunit beta	EHI_135420	414
C4MA71	Glutamate dehydrogenase (EC 1.4.1.2)	EHI_075150	719
C4LUA1	Glutamate synthase beta subunit, putative (NADPH-dependent oxidoreductase)	EHI_110520	448
C4M6A8	Glutamic acid-rich protein, putative	EHI_082590	1017
B1N369	Glutamic acid-rich protein, putative	EHI_134340	536
C4LV43	Glutamic acid-rich protein, putative	EHI_182620	475
C4LVR9	Glyceraldehyde-3-phosphate dehydrogenase (EC 1.2.1.12)	EHI_008200 EHI_167320 EHI_187020	334
C4LYK7	Golgi membrane protein, putative	EHI_118460	246
C4MB02	GRIP domain-containing protein	EHI_176850	311
Q5NSX9	GTP-binding protein EhRabX36, putative (Small GTPase EhRabX36) (Fragment)	EHI_110300	202
C4M9Q5	GTP-binding protein, Ras family	EHI_055420	324
C4M463	Gtpase activating protein, putative	EHI_140140	357
Q6WKY8	Guanine nucleotide exchange factor	EHI_049610	630
C4LYP7	Guanine nucleotide regulatory protein, putative	EHI_004230	488
C4LVR4	H/ACA ribonucleoprotein complex subunit	EHI_186970	191
C4LZT0	H/ACA ribonucleoprotein complex subunit	EHI_194040	181
C4LUA0	HD domain-containing protein	EHI_110510	451
C4LTQ2	HEAT repeat domain containing protein	EHI_050150	683
C4LYL2	HEAT repeat domain containing protein	EHI_118620	1589
C4MA08	HEAT repeat domain containing protein	EHI_146520	715
C4LSK5	HEAT repeat domain containing protein	EHI_151640	1074
B1N4C3	Heat shock protein 70 family	EHI_086390	474
C4M3S5	Heat shock protein 70, putative	EHI_052860	656
C4M8K8	Heat shock protein 70, putative	EHI_197860	757
C4M6Q5	Heat shock protein 70, putative	EHI_201260	575
C4LVB2	Heat shock protein 90, putative	EHI_196940	718
C4LYW1	HECT domain-containing protein	EHI_010740	2126
C4M4L4	Helicase C-terminal domain-containing protein	EHI_031370	1005
C4MA27	Helicase, putative	EHI_090040	1214
C4LT60	Helicase, putative	EHI_148930	811
C4M6S9	Helicase, putative	EHI_184530	953
C4MB43	High mobility group (HMG) box domain containing protein	EHI_042690	112
C4LTF9	High mobility group (HMG) box domain containing protein	EHI_045480	111
C4LXT4	High mobility group (HMG) box domain containing protein	EHI_087410	95
C4LWU8	High-affinity potassium uptake transporter, putative	EHI_199020	733
C4M653	Histidine--tRNA ligase (EC 6.1.1.21)	EHI_180020	506
C4LW06	Histone H2A	EHI_126210	159
C4M2W3	Histone H2A	EHI_188960	159
C4LV75	Histone H2B	EHI_182990 EHI_188730	133
Q06196	Histone H3	EHI_135080	135
C4LY78	Histone H3, putative	EHI_051840	147
C4LWH7	Histone H3, putative	EHI_096650 EHI_193360	146
P40287	Histone H4	EHI_023230	118
C4LUS4	Histone RNA hairpin-binding protein, putative	EHI_178590	216
C4M3V7	HMG box domain-containing protein	EHI_016350	329
C4M9X4	HMG box protein	EHI_179340	384
C4M2C4	Hsc70-interacting protein, putative	EHI_158050	359
C4M9B6	I/LWEQ domain protein	EHI_003930	995
C4MA14	Inositol polyphosphate 5-phosphatase, putative	EHI_088450	797
C4LSE0	Inositol polyphosphate 5-phosphatase, putative	EHI_153490	764
C4M2Q4	Inositol polyphosphate 5-phosphatase, putative	EHI_160860	970
C4M5S9	Inositol-3-phosphate synthase (EC 5.5.1.4)	EHI_070720	508
C4M5S6	IPT/TIG domain-containing protein	EHI_070800	660
C4LWB9	J domain-containing protein	EHI_155700	410
C4M9W2	Kinesin, putative	EHI_113570	820
C4M291	Kri1_C domain-containing protein	EHI_180420	554
C4LW47	KRR-R motif-containing protein 1	EHI_142020	255
C4M506	Leucine rich repeat / protein phosphatase 2C domain containing protein	EHI_140990	897
C4M7F9	Leucine rich repeat and phosphatase domain containing protein	EHI_035930	340
C4M657	Leucine rich repeat protein	EHI_042890	657
C4M0K6	Leucine-rich repeat containing protein	EHI_024640	508
C4M2S6	Leucine-rich repeat containing protein	EHI_076850	1290
C4LZI3	Leucine-rich repeat containing protein	EHI_124470	674
C4M9S6	Leucine-rich repeat containing protein	EHI_135480	1277
C4LW23	Leucine-rich repeat containing protein	EHI_141380	502
C4M553	Leucine-rich repeat containing protein	EHI_177990	883
C4LV97	Leucine-rich repeat containing protein	EHI_183260	651
C4M6P9	Leukocyte-endothelial cell adhesion molecule 3, putative	EHI_201200	312
C4M1I7	LIM zinc finger domain containing protein	EHI_001070	387
C4LYP1	LIM zinc finger domain containing protein	EHI_004170	171
C4LUK9	LIM zinc finger domain containing protein	EHI_022960	470
C4M332	LIM zinc finger domain containing protein	EHI_025450	228
B1N3B2	LIM zinc finger domain containing protein	EHI_030800	145
C4LTV5	LIM zinc finger domain containing protein	EHI_050850	302
C4LWJ6	LIM zinc finger domain containing protein	EHI_069060	117
C4LWF5	LIM zinc finger domain containing protein	EHI_096420	145
C4LU80	LIM zinc finger domain containing protein	EHI_110280	301
C4M576	LIM zinc finger domain containing protein	EHI_111780	276
C4M577	LIM zinc finger domain containing protein	EHI_111790	162
C4M2D4	LIM zinc finger domain containing protein	EHI_158150	323
C4M6N7	LIM zinc finger domain containing protein	EHI_161940	179
C4LZW4	LIM zinc finger domain containing protein	EHI_194520	148
C4LUD4	Lipase_3 domain-containing protein	EHI_049320	722
C4M985	Lipid phosphate phosphatase, putative	EHI_119910	250
B1N2G1	LisH domain-containing protein	EHI_152870	279
C4LWZ4	Long-chain-fatty-acid--CoA ligase, putative	EHI_127210	677
C4M3Z2	Long-chain-fatty-acid--CoA ligase, putative	EHI_185240	774
C4LXA4	Lysine and glutamic acid-rich protein 1 (KERP1)	EHI_098210	184
C4M5E0	Macro domain-containing protein	EHI_131910	316
C4LWG3	MADS box transcription factor, putative	EHI_096510	266
C4M1I0	Maelstrom domain-containing protein	EHI_192630	544
C4M8U6	MAGE domain-containing protein	EHI_169650	296
C4M3B7	Magnesium and cobalt transport protein CorA, putative	EHI_175500	541
B1N4W6	Major facilitator superfamily protein	EHI_094800	560
B1N3K6	Major facilitator superfamily protein	EHI_138340	533
C4LVP8	Major facilitator superfamily protein	EHI_186810	393
C4LVS9	Major facilitator superfamily protein	EHI_187120	516
C4LU32	Major facilitator superfamily transporter, putative	EHI_068400	531
Q86S08	Malate dehydrogenase (EC 1.1.1.37)	EHI_030810	355
C4LSV1	Malate dehydrogenase (EC 1.1.1.37)	EHI_152670	354
Q9NH04	Malic enzyme (Malic enzyme, putative)	EHI_044970	487
C4LSV9	Metal cation transporter, zinc (Zn2 )-iron (Fe2 ) permease (ZIP) family (Zinc transporter, putative)	EHI_152760	289
Q86D27	Methionine gamma-lyase (Methionine gamma-lyase 2) (EC 4.4.1.11)	EHI_142250	392
C4LSF8	Midasin	EHI_153780	4492
C4M0E0	MIF4G domain-containing protein	EHI_006550	729
C4M8H1	MIF4G domain-containing protein	EHI_063040	738
C4LYH7	MIT domain protein	EHI_093860	671
Q6SCK6	Mitogen-activated protein kinase (EC 2.7.11.24)	EHI_073650	352
C4M1F4	MmpL efflux pump, putative	EHI_030870	843
C4LZZ1	Mob1/phocein family protein	EHI_065750	214
C4LT22	Mob1/phocein family protein	EHI_148520	215
C4M5W5	MPN domain-containing protein	EHI_026450	461
C4LTY4	MRG domain-containing protein	EHI_067880	220
C4M0V2	Multidrug resistance protein, putative	EHI_100320	1600
C4M491	MuT/nudix family protein	EHI_097930	209
C4LYE7	Myb family DNA-binding protein, SHAQKYF family	EHI_008130	167
C4M101	Myb family DNA-binding protein, SHAQKYF family	EHI_135150	165
C4LV42	Myb-like DNA-binding domain containing protein	EHI_182610	167
C4LU72	Myosin heavy chain	EHI_110180	2151
C4M3P4	Myosin heavy chain	EHI_140720	1312
C4M2W9	NAC-A/B domain-containing protein	EHI_048560	175
C4LYL4	Negative cofactor 2-beta	EHI_118640	156
C4M8X7	Niemann-Pick C1 protein, putative	EHI_080220	1339
Q8MU40	Nitrogen fixation protein NifU	EHI_049620	348
Q8WQH7	Non-specific serine/threonine protein kinase (EC 2.7.11.1)	EHI_004790	347
C4M3H1	Non-specific serine/threonine protein kinase (EC 2.7.11.1)	EHI_017670	2457
C4M791	Non-specific serine/threonine protein kinase (EC 2.7.11.1)	EHI_044190	1301
Q26334	Non-specific serine/threonine protein kinase (EC 2.7.11.1)	EHI_053130	409
C4M933	Non-specific serine/threonine protein kinase (EC 2.7.11.1)	EHI_097620	439
C4LSN4	Non-specific serine/threonine protein kinase (EC 2.7.11.1)	EHI_151950	335
C4M7J5	Non-specific serine/threonine protein kinase (EC 2.7.11.1)	EHI_170330	345
C4M859	NPL domain-containing protein	EHI_052040	202
C4M6L9	NPL domain-containing protein	EHI_147550	270
C4M211	NPL domain-containing protein	EHI_165330	169
B1N3N6	NUC153 domain-containing protein	EHI_097980	569
C4LV26	NUC173 domain-containing protein	EHI_092660	1116
B1N5D0	Nuclear localization sequence-binding protein, putative (Fragment)	EHI_161170	166
C4LZL9	Nucleolar GTP-binding protein 1	EHI_174940	656
C4M1R9	Nucleolar GTP-binding protein 2	EHI_164370	611
C4LZD4	Nucleolar protein 12	EHI_137710	414
C4M4A4	Nucleolar protein 16	EHI_098080	206
C4LUC0	Nucleoside transporter, putative	EHI_110730	487
C4M4B8	Nucleosome assembly protein, putative	EHI_048280	278
C4M608	Nucleosome assembly protein, putative	EHI_072030	241
C4M1K7	Nucleosome assembly protein, putative	EHI_084970	313
C4M8T1	OB domain-containing protein	EHI_147000	149
C4M7G6	OGFr_N domain-containing protein	EHI_158620	402
C4LXC0	Orn/Arg/Lys decarboxylase, putative	EHI_098380	925
C4LTR1	Oxysterol binding protein, putative	EHI_050360	719
C4M380	Oxysterol binding protein, putative	EHI_086250	698
Q24848	p21 activated kinase	EHI_103610	458
B1N2P3	Pantothenate kinase 1, putative	EHI_183060	403
C4LUB9	PCTP-like protein, putative	EHI_110720	259
C4M6G3	PDCD2_C domain-containing protein	EHI_099830	273
Q24823	PEhS4 (Protein kinase, putative)	EHI_158080	500
C4LZM7	Peptidase, putative	EHI_175020	372
O15729	Peptidyl-prolyl cis-trans isomerase (PPIase) (EC 5.2.1.8)	EHI_125840	167
B1N5A8	Peroxiredoxin	EHI_123390	237
C4M2W2	PH domain containing protein	EHI_188950	553
C4LZ17	PH domain-containing protein	EHI_009390	493
C4LZ55	PH domain-containing protein	EHI_104440	418
B1N2U3	PH domain-containing protein	EHI_127250	590
C4M8Z9	Phorbol-ester/DAG-type domain-containing protein	EHI_038280	963
C4LVC1	Phorbol-ester/DAG-type domain-containing protein	EHI_197040	882
C4LZ58	Phosducin-like protein	EHI_104470	250
C4MBL4	Phosphatidylinositol-3,5-bisphosphate 3-phosphatase (EC 3.1.3.64) (EC 3.1.3.95) (Phosphatidylinositol-3-phosphate phosphatase)	EHI_161190	668
C4LSF7	Phosphatidylinositol-4-phosphate 5-kinase, putative	EHI_153770	646
C4M0P6	Phosphatidylserine synthase, putative	EHI_009800	442
O15820	Phosphoglucomutase (PGM) (EC 5.4.2.2) (Glucose phosphomutase)	EHI_110120	553
C4M3Z6	Phosphoglucomutase/phosphomannomutase family protein	EHI_185280	594
C4LYH8	Phosphoglycerate mutase domain family protein	EHI_093870	693
C4LTT3	Phospholipase A(2) (EC 3.1.1.4)	EHI_050610	650
C4LZY5	Phospholipase A(2) (EC 3.1.1.4)	EHI_065690	616
C4LZ23	Phospholipid-transporting ATPase (EC 7.6.2.1)	EHI_009460	1099
C4M462	Phospholipid-transporting ATPase (EC 7.6.2.1)	EHI_140130	1335
Q9Y088	Phospholipid-transporting ATPase (EC 7.6.2.1)	EHI_168260	1057
C4LVV2	PIWI, putative	EHI_125650	937
B1N3C2	Plasma membrane calcium-transporting ATPase 1, putative	EHI_001150	685
C4LZU6	Plus3 domain-containing protein	EHI_194320	351
C4LWQ8	PPi-type phosphoenolpyruvate carboxykinase 3 (EhPEPCK3) (PPi-PEPCK3) (EC 4.1.1.38)	EHI_198620	1153
C4M7N5	PPM-type phosphatase domain-containing protein	EHI_037200	471
C4LU04	PPM-type phosphatase domain-containing protein	EHI_068100	471
C4M949	Pre-mRNA-splicing factor 38	EHI_083650	256
C4LX99	Pre-mRNA-splicing factor, putative	EHI_013330	176
P49230	Profilin	EHI_176140	130
C4LWT4	Proliferating-cell nucleolar antigen p120, putative	EHI_198880	495
C4M2G9	Prolyl-tRNA synthetase (EC 6.1.1.15)	EHI_040400	536
C4M5F1	Protein HIRA	EHI_131950	825
C4M9B3	Protein kinase domain containing protein	EHI_003900	386
C4M4B4	Protein kinase domain containing protein	EHI_048230	1989
C4M1Q4	Protein kinase domain containing protein	EHI_062780	612
C4LU01	Protein kinase domain containing protein	EHI_068070	310
C4M543	Protein kinase domain containing protein	EHI_078170	1894
C4LV15	Protein kinase domain containing protein	EHI_092530	397
C4M831	Protein kinase domain containing protein	EHI_108670	394
C4LU78	Protein kinase domain containing protein	EHI_110250	633
C4LYM9	Protein kinase domain containing protein	EHI_118810	1070
C4M987	Protein kinase domain containing protein	EHI_119930	671
C4M5D4	Protein kinase domain containing protein	EHI_121880	382
C4LX12	Protein kinase domain containing protein	EHI_127410	519
C4MBR0	Protein kinase domain containing protein	EHI_131660	405
C4M0Y8	Protein kinase domain containing protein	EHI_135010	1987
C4LW33	Protein kinase domain containing protein	EHI_141870	413
C4M7F3	Protein kinase domain containing protein	EHI_166470	322
B1N2P4	Protein kinase domain containing protein	EHI_183070	947
B1N5B0	Protein kinase domain containing protein (Fragment)	EHI_106700	236
Q761X2	Protein kinase domain-containing protein	EHI_109700	437
C4MBB2	Protein kinase, putative	EHI_002790	474
C4M9I7	Protein kinase, putative	EHI_011510	424
C4LXP9	Protein kinase, putative	EHI_014100	434
C4LUL3	Protein kinase, putative	EHI_023010	703
C4LXY1	Protein kinase, putative	EHI_035500	371
C4MBQ2	Protein kinase, putative	EHI_043140	470
C4MBA7	Protein kinase, putative	EHI_048410	484
B1N2K6	Protein kinase, putative	EHI_068600 EHI_110490	467
C4M9G9	Protein kinase, putative	EHI_105830	439
C4M3L9	Protein kinase, putative	EHI_110010	535
C4LYZ2	Protein kinase, putative	EHI_118080	675
C4LVX8	Protein kinase, putative	EHI_125930	731
C4M481	Protein kinase, putative	EHI_140330	756
C4LSZ2	Protein kinase, putative	EHI_148220	370
C4M7G3	Protein kinase, putative	EHI_158590	675
C4LX39	Protein kinase, putative	EHI_159580	753
C4M3Z1	Protein kinase, putative	EHI_185230	1894
C4M185	Protein kinase, putative	EHI_188110	951
C4LWU9	Protein kinase, putative	EHI_199030	609
Q8WQH8	Protein kinase, putative (Serine-threonine protein kinase YAK1)	EHI_004780	608
C4M0D7	Protein phosphatase domain-containing protein	EHI_064720	346
B1N4E9	Protein phosphatase domain-containing protein	EHI_075640	709
C4MAP8	Protein phosphatase domain-containing protein	EHI_157140	959
C4LZT7	Protein phosphatase domain-containing protein	EHI_194220	352
C4LZU0	Protein phosphatase domain-containing protein	EHI_194260	348
C4LWT2	Protein phosphatase domain-containing protein	EHI_198860	333
C4LVC9	Protein phosphatase, putative	EHI_197120	617
C4LTM1	Protein SEY1 homolog 1 (EC 3.6.5.-)	EHI_012280	959
C4M6U3	Protein SEY1 homolog 2 (EC 3.6.5.-)	EHI_054180	825
C4M0B9	Protein tyrosine kinase domain-containing protein	EHI_064500	1191
C4M8B8	Protein tyrosine kinase domain-containing protein	EHI_101280	1196
C4M024	Protein tyrosine kinase domain-containing protein	EHI_134750	1112
C4LY04	Protein with RhoGEF and ArfGAP domains	EHI_035770	1045
C4LZX4	Protein with RhoGEF and ArfGAP domains	EHI_194630	997
C4LUX9	Protein YIPF	EHI_092140	231
C4M928	Protein-serine/threonine phosphatase (EC 3.1.3.16)	EHI_121510	428
Q24858	Proton-translocating NAD(P)(+) transhydrogenase (EC 7.1.1.1)	EHI_014030	1083
C4LXH5	Pten 3-phosphoinositide phosphatase, putative	EHI_131070	435
C4LTM5	Pumilio domain-containing protein C6G9.14, putative	EHI_012320	476
C4M5U9	Pumilio family RNA-binding protein	EHI_026330	528
C4MB99	Pumilio family RNA-binding protein	EHI_031510	484
C4LT03	Pumilio family RNA-binding protein	EHI_148330	439
Q8MTW2	Putative fructose-1,6-bisphosphate aldolase (EC 4.1.2.13) (Fragment)	EHI_098570	326
Q9BI12	Putative nuclear RNA binding protein B	EHI_170460	332
C4LYJ2	PWWP domain-containing protein	EHI_094010	335
C4M6I9	PX domain protein	EHI_060320	237
C4LXI2	PX domain-containing protein	EHI_131140	850
Q24801	Pyruvate, phosphate dikinase (EC 2.7.9.1)	EHI_009530	885
Q24818	Pyruvate:ferredoxin oxidoreductase	EHI_051060	1162
B1N3J0	Rab family GTPase	EHI_059670	750
C4M1Y3	Rab family GTPase	EHI_164900	264
Q5NT42	Rab family GTPase (Small GTPase EhRab11D) (Fragment)	EHI_056100	213
Q5NT31	Rab family GTPase (Small GTPase EhRabI2) (Fragment)	EHI_053420	213
Q5NT02	Rab family GTPase (Small GTPase EhRabX14) (Fragment)	EHI_053150	353
Q5NT00	Rab family GTPase (Small GTPase EhRabX16) (Fragment)	EHI_131170	203
Q5NSY5	Rab family GTPase (Small GTPase EhRabX31) (Fragment)	EHI_040310	193
Q9BLF2	Rab family GTPase (Small GTPase RabC1)	EHI_153690	204
Q9BLE5	Rab family GTPase (Small GTPase RabH)	EHI_133100	208
C4M1Y2	Rab GDP dissociation inhibitor	EHI_164890	439
C4M207	Rab GTPase activating protein, putative	EHI_165290	618
C4LVS3	Rab GTPase activating protein, putative	EHI_187060	447
C4LVB7	Rab GTPase activating protein, putative	EHI_196990	327
Q9NHW8	Rab7-like GTPase (Fragment)	EHI_192810	206
B1N5I9	Rac-like GTP-binding protein RAC2, putative (Rho family GTPase)	EHI_013650 EHI_068240	239
C4LU10	Radical SAM domain protein	EHI_068170	376
C4LZJ1	Rap-GAP domain-containing protein	EHI_124570	778
C4LZD2	Rap-GAP domain-containing protein	EHI_137690	508
C4M954	Rap/Ran GTPase activating protein, putative	EHI_139960	1362
C4LZ94	Rap/Ran GTPase-activating protein, putative	EHI_000430	570
C4M2Z5	Rap/Ran GTPase-activating protein, putative	EHI_074060	583
C4LVS4	Rap/Ran GTPase-activating protein, putative	EHI_187070	610
C4MAI3	Rap/Ran GTPase-activating protein, putative	EHI_196550	667
C4MA96	Ras family GTPase	EHI_198330	207
Q24806	Ras family GTPase (Ras homologue 1)	EHI_137700	205
B1N4W7	Ras family protein	EHI_094810	149
C4LWD1	Ras family protein	EHI_096180	198
C4LUV4	Ras family protein	EHI_178900	522
C4LY07	Ras GTPase activating protein, putative	EHI_035800	787
C4M5K5	Ras GTPase-activating protein, putative	EHI_001910	426
C4LYV9	Ras GTPase-activating protein, putative	EHI_010720	439
C4M955	Ras GTPase-activating protein, putative	EHI_139970	497
C4M3M8	Ras GTPase-activating protein, putative	EHI_140560	411
C4M8S4	Ras GTPase-activating protein, putative	EHI_146930	944
C4LV59	Ras GTPase-activating protein, putative	EHI_182780	571
C4LX81	Ras guanine nucleotide exchange factor, putative	EHI_013140	1208
C4LUN8	Ras guanine nucleotide exchange factor, putative	EHI_023270	910
C4LTY5	Ras guanine nucleotide exchange factor, putative	EHI_067890	1430
C4LU05	Ras guanine nucleotide exchange factor, putative	EHI_068110	529
C4M9R7	Ras guanine nucleotide exchange factor, putative	EHI_128480	1190
C4LXJ2	Ras guanine nucleotide exchange factor, putative	EHI_131260	1226
C4M6X0	Ras guanine nucleotide exchange factor, putative	EHI_139450	491
C4MAJ3	Ras guanine nucleotide exchange factor, putative	EHI_143100	763
C4LT20	Ras guanine nucleotide exchange factor, putative	EHI_148500	493
C4M6V3	Ras guanine nucleotide exchange factor, putative	EHI_170600	850
Q24807	Ras homologue 2	EHI_124610	203
C4LYB4	Ras-GAP domain-containing protein	EHI_167140	488
C4MBN4	Ras-GAP domain-containing protein	EHI_182150	393
C4M967	Ras-GEF domain-containing protein	EHI_135780	573
C4M3I5	Ras-GEF domain-containing protein	EHI_138430	628
C4LSQ8	Ras-GEF domain-containing protein	EHI_152200	525
C4M237	Ras-GEF domain-containing protein	EHI_169080	605
C4M281	Ras-GEF domain-containing protein	EHI_180310	656
C4M8S2	Ras-GEF domain-containing protein	EHI_181600	573
C4M8U0	Rav1p_C domain-containing protein	EHI_143820	1897
C4M7N9	Receptor protein kinase, putative	EHI_037140	1150
C4M7G5	Replication factor C subunit 1	EHI_158610	718
C4M2Q5	RGS domain-containing protein	EHI_160870	724
C4LSD7	Rho family GTPase	EHI_153460	199
C4LZV2	Rho family GTPase	EHI_194390	211
C4M7G0	Rho GTPase activating protein, putative	EHI_035940	541
C4M6Z4	Rho GTPase activating protein, putative	EHI_056450	694
C4LWK6	Rho GTPase activating protein, putative	EHI_069180	366
C4LV25	Rho GTPase activating protein, putative	EHI_092650	471
C4M5E9	Rho GTPase activating protein, putative	EHI_131930	634
C4MA06	Rho GTPase activating protein, putative	EHI_146500	591
C4M2M6	Rho guanine nucleotide exchange factor, putative	EHI_005910	921
C4M8C8	Rho guanine nucleotide exchange factor, putative	EHI_039480	835
C4MA89	Rho guanine nucleotide exchange factor, putative	EHI_039850	631
C4M1Q6	Rho guanine nucleotide exchange factor, putative	EHI_062800	833
C4LU20	Rho guanine nucleotide exchange factor, putative	EHI_068270	441
C4M4E9	Rho guanine nucleotide exchange factor, putative	EHI_078740	876
C4M5B3	Rho guanine nucleotide exchange factor, putative	EHI_081280	744
C4M0U5	Rho guanine nucleotide exchange factor, putative	EHI_100140	725
C4LSM3	Rho guanine nucleotide exchange factor, putative	EHI_151830	1566
C4LSP1	Rho guanine nucleotide exchange factor, putative	EHI_152020	772
C4LSE2	Rho guanine nucleotide exchange factor, putative	EHI_153510	495
C4LX32	Rho guanine nucleotide exchange factor, putative	EHI_159500	693
C4LU44	Rho-GAP domain-containing protein	EHI_068530	868
C4M6T9	Rhodanese domain-containing protein	EHI_054250	637
C4M8R5	Rhodanese domain-containing protein	EHI_181530	806
C4LTP1	RhoGAP domain containing protein	EHI_012540	1088
C4LX75	RhoGAP domain containing protein	EHI_013050	474
C4LXQ7	RhoGAP domain containing protein	EHI_014190	360
C4LZS4	RhoGAP domain containing protein	EHI_039030	549
C4LUF8	RhoGAP domain containing protein	EHI_049570	645
B1N4I0	RhoGAP domain containing protein	EHI_055340	446
B1N4B4	RhoGAP domain containing protein	EHI_056130	358
C4LU24	RhoGAP domain containing protein	EHI_068310	577
C4LWK5	RhoGAP domain containing protein	EHI_069170	595
B1N3W6	RhoGAP domain containing protein	EHI_072080	534
C4LXB0	RhoGAP domain containing protein	EHI_098270	370
C4M9W9	RhoGAP domain containing protein	EHI_129360	507
C4LSA7	RhoGAP domain containing protein	EHI_153150	548
C4LX23	RhoGAP domain containing protein	EHI_159300	606
C4LVA5	RhoGAP domain containing protein	EHI_182500	436
C4LV70	RhoGAP domain containing protein	EHI_182930	934
C4M4N5	RhoGAP domain containing protein	EHI_189510	529
O15589	Ribosomal protein L5 (Fragment)	EHI_068660	167
C4M9R3	Ribosome biogenesis protein BMS1, putative	EHI_196410	975
C4LZN4	Ribosome biogenesis protein, putative	EHI_175090	291
C4M883	Ribosome biogenesis regulatory protein	EHI_098810	258
C4LU67	RIC1 domain-containing protein	EHI_110130	943
C4M5E1	RING-type domain-containing protein	EHI_131870	323
C4M9B1	RING-type domain-containing protein	EHI_193090	563
C4M901	RING-type E3 ubiquitin transferase (EC 2.3.2.27)	EHI_038330	217
C4M438	RNA cytidine acetyltransferase (EC 2.3.1.-) (18S rRNA cytosine acetyltransferase)	EHI_033750	978
C4LZM8	RNA helicase (EC 3.6.4.13)	EHI_175030	578
C4M0S0	RNA recognition motif domain containing protein	EHI_010060	136
C4LXQ1	RNA recognition motif domain containing protein	EHI_014120	685
C4M5W4	RNA recognition motif domain containing protein	EHI_026440	239
C4LUJ5	RNA recognition motif domain containing protein	EHI_049970	289
C4MA79	RNA recognition motif domain containing protein	EHI_067210	333
C4M2K9	RNA recognition motif domain containing protein	EHI_079880	316
C4LV12	RNA recognition motif domain containing protein	EHI_092500	395
C4M125	RNA recognition motif domain containing protein	EHI_105200	264
C4LSQ6	RNA recognition motif domain containing protein	EHI_152180	297
C4M2R4	RNA recognition motif domain containing protein	EHI_160960	236
C4MBF2	RNA recognition motif domain containing protein	EHI_165780	284
C4LZM3	RNA recognition motif domain containing protein	EHI_174980	177
C4LV83	RNA recognition motif domain containing protein	EHI_183100	381
C4LV95	RNA recognition motif domain containing protein	EHI_183240	195
C4M3D4	RNA-binding protein, putative	EHI_053170	337
C4LSN8	RNA-binding protein, putative	EHI_151990	301
B1N3P0	RNAseL inhibitor-like protein, putative	EHI_156200	651
C4LZG5	RRM domain-containing protein	EHI_138050	237
C4M2T6	rRNA biogenesis protein RRP5, putative	EHI_077270	1710
C4LWV5	SAC3/GANP family protein	EHI_199100	485
C4M6G9	Sas10 domain-containing protein	EHI_099750	471
C4M4B7	Sec7 domain protein	EHI_048270	1690
C4LXL5	SEC7 domain-containing protein	EHI_073550	1285
Q9U8X2	Serine O-acetyltransferase (EC 2.3.1.30)	EHI_202040	305
C4M3E4	Serine-threonine rich protein	EHI_095870	954
C4LTM6	Serine-threonine-isoleucine rich protein, putative	EHI_012330	2627
C4LXM3	Serine-threonine-isoleucine rich protein, putative	EHI_073630	5069
B1N4A5	Serine/threonine kinase 3, putative	EHI_162340	607
C4LZ33	Serine/threonine protein kinase, putative	EHI_009590	1760
C4MB14	Serine/threonine-protein kinase 3, putative	EHI_156670	354
C4LW70	Serine/threonine-protein kinase TOR (EC 2.7.11.1)	EHI_155160	2526
Q761X3	Serine/threonine-protein kinase, putative	EHI_025300	599
C4M8B6	Serine/threonine-protein kinase, putative	EHI_101250	593
C4M8P9	Serine/threonine-protein kinase, putative	EHI_132360	682
C4M1Y4	Serine/threonine-protein kinase, putative	EHI_164910	435
C4M268	Serine/threonine-protein kinase, putative	EHI_174210	682
C4M3G5	Serine/threonine-protein phosphatase (EC 3.1.3.16)	EHI_017600	532
C4M2X2	Serine/threonine-protein phosphatase (EC 3.1.3.16)	EHI_048590	592
C4LTX2	Serine/threonine-protein phosphatase (EC 3.1.3.16)	EHI_051020	513
C4MA62	Serine/threonine-protein phosphatase (EC 3.1.3.16)	EHI_069970	532
B1N327	Serine/threonine-protein phosphatase (EC 3.1.3.16)	EHI_118600	510
C4M9C2	Serine/threonine-protein phosphatase (EC 3.1.3.16)	EHI_146350	537
C4M6M6	Serine/threonine-protein phosphatase (EC 3.1.3.16)	EHI_147500	304
C4M907	Serine/threonine-protein phosphatase (EC 3.1.3.16)	EHI_147720	304
C4LSG2	Serine/threonine-protein phosphatase (EC 3.1.3.16)	EHI_151180	562
C4MAY5	Serine/threonine-protein phosphatase (EC 3.1.3.16)	EHI_167510	530
C4LWV7	Serine/threonine-protein phosphatase (EC 3.1.3.16)	EHI_199120	525
C4LV24	Seryl-tRNA synthetase (EC 6.1.1.11)	EHI_092640	453
C4M9I2	SH3 domain protein	EHI_187770	359
C4LXG0	SH3 domain-containing protein	EHI_130920	2401
C4M6D1	SH3 domain-containing protein	EHI_142950	379
C4M654	SH3 domain-containing protein	EHI_180030	540
C4M9Z8	SHSP domain-containing protein	EHI_184220	512
C4LYC2	Sir2 family transcriptional regulator, putative	EHI_007500	344
C4M261	Skp1 protein, putative	EHI_066770 EHI_174130 EHI_174180	158
C4LYL7	Skp1 protein, putative	EHI_118670	162
Q9BLE4	Small GTPase Rab11B	EHI_107250	211
Q9BLE3	Small GTPase Rab11C	EHI_161030	212
C4M3V1	Small nuclear ribonucleoprotein Sm D3 (Sm-D3) (snRNP core protein D3)	EHI_163710	111
C4M1V2	SMK-1 domain-containing protein	EHI_027660	849
C4M5Z3	SMP-LTD domain-containing protein	EHI_181210	659
C4M2C9	Smr domain-containing protein	EHI_158100	261
C4LZV3	SNF7 family protein	EHI_194400	246
C4MAW3	SnoRNA binding protein, putative	EHI_183900	503
C4M0X1	Sodium/sulfate symporter, putative	EHI_015330	689
C4M6M7	Sodium/sulfate symporter, putative	EHI_147510	784
B1N3V4	SON DNA binding protein, putative	EHI_129760	190
C4LTG0	SP-RING zinc finger domain containing protein	EHI_045490	636
C4LWN5	SP-RING zinc finger domain containing protein	EHI_069470	539
C4M304	Spatacsin_C domain-containing protein	EHI_074150	1886
C4LVM1	Spindle pole body component	EHI_103790	648
C4M4B2	Splicing factor, arginine/serine-rich, putative	EHI_048210	199
C4M3J8	START domain containing protein	EHI_109680	225
C4M2S3	START domain-containing protein	EHI_161070	211
C4M1X5	Structural maintenance of chromosomes protein	EHI_164820	1201
C4M392	Structural maintenance of chromosomes protein 5	EHI_106280	1027
Q6EEU4	Syntaxin 5-like protein	EHI_181290	292
C4M419	T-complex protein 1 subunit delta	EHI_114120	538
C4M4Z5	TBC domain containing protein	EHI_035150	639
C4M2F6	TBC domain containing protein	EHI_040270	338
C4MA41	TBC domain containing protein	EHI_166020	387
C4M5D1	TBC/Rab GTPase activating domain containing protein	EHI_121850	547
C4LVY9	TBC1 domain family member 23	EHI_126040	703
B1N441	TBC1 domain family member 5, putative	EHI_170310	483
C4M5Y7	TFIID subunit, putative	EHI_137090	174
C4LZ03	TFIID_20kDa domain-containing protein	EHI_118200	152
C4LZM0	TFIIF_beta domain-containing protein	EHI_174950	219
C4LYR0	Thioredoxin	EHI_004490	103
C4M1Q5	Thioredoxin, putative	EHI_062790	106
C4LU87	Thioredoxin, putative	EHI_110350	504
C4M8D0	Tho2 domain-containing protein	EHI_185590	993
C4LUI9	Threonine dehydratase (Threonine dehydratase, putative)	EHI_049910	429
C4LW30	Threonylcarbamoyladenosine tRNA methylthiotransferase (EC 2.8.4.5) (tRNA-t(6)A37 methylthiotransferase)	EHI_141830	438
C4M2E5	THUMP domain-containing protein	EHI_158260	243
Q6S4W2	Thymidine kinase (EC 2.7.1.21)	EHI_177540	218
C4MAS1	TLDc domain-containing protein	EHI_049040	298
C4MA84	TLDc domain-containing protein	EHI_067260	399
C4M015	TLDc domain-containing protein	EHI_134660	359
C4LWC1	TLDc domain-containing protein	EHI_155720	344
C4M6N3	TLDc domain-containing protein	EHI_161900	252
C4M3R7	TolA-like protein, putative	EHI_052780	340
C4M0N5	TPR repeat protein	EHI_008710	917
C4M7P7	TPR repeat protein	EHI_091100	931
C4M1M2	TPR repeat protein	EHI_133920	890
C4LWT3	Transcription factor BTF3, putative	EHI_198870	174
C4M2C2	Transcription initiation factor IIIB chain BRF, putative	EHI_158020	546
C4LVU5	Transcription initiation factor SPT5, putative	EHI_187280	774
C4LT05	Transcription initiation protein SPT4, putative	EHI_148350	128
C4M1H2	Transcriptional coactivator, putative	EHI_192520	151
B1N3S3	Transcriptional regulator cudA, putative	EHI_127960	244
C4LSD9	Translation initiation factor 2 beta subunit, putative	EHI_153480	201
B1N318	Transporter, major facilitator family	EHI_008110	508
C4LY66	Transporter, major facilitator family	EHI_051700	491
C4M022	Transporter, major facilitator family	EHI_134730	525
C4LVM5	tRNA (Cytosine-5-)-methyltransferase, putative	EHI_103830	630
C4LUV8	tRNA (guanine-N(7)-)-methyltransferase (EC 2.1.1.33) (tRNA (guanine(46)-N(7))-methyltransferase) (tRNA(m7G46)-methyltransferase)	EHI_178940	243
C4MBI7	tRNA (guanine(9)-N(1))-methyltransferase (EC 2.1.1.221)	EHI_106680	273
C4LUW4	tRNA pseudouridine synthase, putative	EHI_179010	401
C4M1X1	tRNA-dihydrouridine synthase (EC 1.3.1.-)	EHI_164780	339
C4M9G5	Troponin-like protein, putative	EHI_067590	145
C4LUJ0	Tubulin beta chain	EHI_049920	459
C4M762	Tyrosine kinase, putative	EHI_083440	1228
C4LSE9	U1 small nuclear ribonucleoprotein subunit, putative	EHI_153670	509
C4LTU8	U1snRNP-specific protein, putative	EHI_050780	232
C4LXB3	U2 snRNP auxiliary factor large subunit, putative	EHI_098300	712
C4MAN7	U2 snRNP auxiliary factor small subunit, putative	EHI_016140	279
Q7JN53	Ubiquitin (Fragment)	EHI_166800	70
C4LTM2	Ubiquitin carboxyl-terminal hydrolase (EC 3.4.19.12)	EHI_012290	880
C4M4M7	Ubiquitin carboxyl-terminal hydrolase (EC 3.4.19.12)	EHI_189430	642
C4M3Y7	Ubiquitin carboxyl-terminal hydrolase, putative	EHI_200820	2181
B1N2R2	Ubiquitin fusion degradation protein 1 homolog, putative	EHI_125920	254
C4M7B6	Ubiquitin fusion degradation protein, putative	EHI_055960	447
C4M7T9	Ubiquitin-activating enzyme, putative	EHI_020270	984
C4M9L2	Ubiquitin-conjugating enzyme family protein	EHI_003010	185
C4LUH3	Ubiquitin-conjugating enzyme family protein	EHI_049740	344
C4M1C8	Ubiquitin-like protein	EHI_170060	114
C4M4D4	UBX domain-containing protein	EHI_156340	386
C4LUQ0	UDENN domain-containing protein	EHI_023390	503
C4M7Q3	UDENN domain-containing protein	EHI_120870	646
C4M0Z8	UDENN domain-containing protein	EHI_135120	665
C4LZJ2	UDP-N-acetylglucosamine transporter, putative	EHI_124580	389
C4M9S4	UEV domain-containing protein	EHI_135460	494
C4M492	Ulp1 protease family, C-terminal catalytic domain containing protein	EHI_097940	538
C4M1J4	Uncharacterized protein	EHI_001140	370
C4M5K6	Uncharacterized protein	EHI_001920	471
C4M823	Uncharacterized protein	EHI_002210	505
C4LYP8	Uncharacterized protein	EHI_004350	554
C4LYQ0	Uncharacterized protein	EHI_004370	335
C4LYQ5	Uncharacterized protein	EHI_004430	348
C4M082	Uncharacterized protein	EHI_004870	743
C4M0A2	Uncharacterized protein	EHI_005080	535
C4M2N2	Uncharacterized protein	EHI_005970	112
C4M0F7	Uncharacterized protein	EHI_006840	224
C4M0G8	Uncharacterized protein	EHI_006950	511
C4M0H0	Uncharacterized protein	EHI_006970	250
C4M7C2	Uncharacterized protein	EHI_007280	493
C4LYC5	Uncharacterized protein	EHI_007640	1190
C4LYD6	Uncharacterized protein	EHI_007990	353
C4LYD8	Uncharacterized protein	EHI_008020	845
C4M0M1	Uncharacterized protein	EHI_008450	483
C4LZ41	Uncharacterized protein	EHI_009670	1112
C4LZ43	Uncharacterized protein	EHI_009690	148
C4M0Q5	Uncharacterized protein	EHI_009900	388
C4LYT8	Uncharacterized protein	EHI_010510	338
C4LTH9	Uncharacterized protein	EHI_011830	157
C4LTK1	Uncharacterized protein	EHI_012080	319
C4LTP4	Uncharacterized protein	EHI_012580	2909
C4LX90	Uncharacterized protein	EHI_013240	2020
C4LX93	Uncharacterized protein	EHI_013270	334
C4LX97	Uncharacterized protein	EHI_013310	143
B1N2X2	Uncharacterized protein	EHI_013910 EHI_164740	243
C4LXQ8	Uncharacterized protein	EHI_014200	481
C4M0X7	Uncharacterized protein	EHI_015400	270
C4MB05	Uncharacterized protein	EHI_015980	723
B1N500	Uncharacterized protein	EHI_015990	486
C4M3F2	Uncharacterized protein	EHI_017690	357
C4MBH8	Uncharacterized protein	EHI_019860	126
C4MAN0	Uncharacterized protein	EHI_020070	296
C4M039	Uncharacterized protein	EHI_021240	239
C4M044	Uncharacterized protein	EHI_021290	1370
C4M061	Uncharacterized protein	EHI_021470	344
C4M063	Uncharacterized protein	EHI_021510	510
C4MAT9	Uncharacterized protein	EHI_022130	613
B1N2M1	Uncharacterized protein	EHI_023000	130
C4LUQ8	Uncharacterized protein	EHI_023490	581
B1N438	Uncharacterized protein	EHI_023620	530
C4M7I7	Uncharacterized protein	EHI_023850	130
C4M316	Uncharacterized protein	EHI_025290	128
C4M324	Uncharacterized protein	EHI_025370	831
C4M330	Uncharacterized protein	EHI_025430	183
C4M940	Uncharacterized protein	EHI_025860	536
C4M1T5	Uncharacterized protein	EHI_027360	219
C4M1T6	Uncharacterized protein	EHI_027370	245
C4M1U7	Uncharacterized protein	EHI_027610	79
C4M1V3	Uncharacterized protein	EHI_027670	293
B1N545	Uncharacterized protein	EHI_028670	361
C4M7W1	Uncharacterized protein	EHI_029600	1656
C4M442	Uncharacterized protein	EHI_030080	391
C4M449	Uncharacterized protein	EHI_030150	554
C4M457	Uncharacterized protein	EHI_030450	930
C4M1E8	Uncharacterized protein	EHI_030790	224
C4M4Z0	Uncharacterized protein	EHI_035230	339
C4LXY6	Uncharacterized protein	EHI_035560	710
C4M8F4	Uncharacterized protein	EHI_036510	440
C4M7N2	Uncharacterized protein	EHI_037160	133
C4MBC1	Uncharacterized protein	EHI_037540	331
C4LZP9	Uncharacterized protein	EHI_038650	455
C4LZR1	Uncharacterized protein	EHI_038890	1316
C4M8C5	Uncharacterized protein	EHI_039330	586
C4M2G3	Uncharacterized protein	EHI_040340	205
C4M5P4	Uncharacterized protein	EHI_040650	1225
C4M4H4	Uncharacterized protein	EHI_042200	106
C4M4H5	Uncharacterized protein	EHI_042210	1719
C4LT74	Uncharacterized protein	EHI_044520	428
C4LT76	Uncharacterized protein	EHI_044540	582
C4LT91	Uncharacterized protein	EHI_044720	353
C4LT97	Uncharacterized protein	EHI_044780	191
C4LT99	Uncharacterized protein	EHI_044800	306
C4LTB1	Uncharacterized protein	EHI_044920	318
C4LTB3	Uncharacterized protein	EHI_044960 EHI_050320	179
C4LTF5	Uncharacterized protein	EHI_045420	416
C4LUH2	Uncharacterized protein	EHI_049730	378
C4LUJ3	Uncharacterized protein	EHI_049950	543
C4LTP9	Uncharacterized protein	EHI_050120	505
C4LTR7	Uncharacterized protein	EHI_050440	461
C4LTT1	Uncharacterized protein	EHI_050590	500
C4LTT7	Uncharacterized protein	EHI_050670	397
C4LTV0	Uncharacterized protein	EHI_050800	567
C4LTW1	Uncharacterized protein	EHI_050910	560
C4LY71	Uncharacterized protein	EHI_051760	501
B1N3L4	Uncharacterized protein	EHI_052720	202
C4M3C8	Uncharacterized protein	EHI_053100	894
C4M3D3	Uncharacterized protein	EHI_053160	505
C4M6U5	Uncharacterized protein	EHI_054120	476
C4M6T4	Uncharacterized protein	EHI_054200	418
C4M2I3	Uncharacterized protein	EHI_054520	174
C4M9Q6	Uncharacterized protein	EHI_055430	171
C4M7B3	Uncharacterized protein	EHI_055710	1134
C4M8Q9	Uncharacterized protein	EHI_056110	397
C4M8R1	Uncharacterized protein	EHI_056240	206
C4M9T3	Uncharacterized protein	EHI_056680	140
C4M9T5	Uncharacterized protein	EHI_056700	493
C4M705	Uncharacterized protein	EHI_057700	399
C4M8B3	Uncharacterized protein	EHI_058120	521
C4MAD9	Uncharacterized protein	EHI_058920	316
C4M336	Uncharacterized protein	EHI_059650	347
C4M339	Uncharacterized protein	EHI_059690	905
C4M6J6	Uncharacterized protein	EHI_060410	486
C4MBJ3	Uncharacterized protein	EHI_063580	503
C4MAZ6	Uncharacterized protein	EHI_063900	294
C4M0D5	Uncharacterized protein	EHI_064690	1155
C4LZX9	Uncharacterized protein	EHI_065630	239
C4LZZ4	Uncharacterized protein	EHI_065780	126
C4M001	Uncharacterized protein	EHI_065850	1092
C4MBL1	Uncharacterized protein	EHI_066200	198
B1N5F3	Uncharacterized protein	EHI_066520	217
C4MAC6	Uncharacterized protein	EHI_066720	2089
C4LTZ9	Uncharacterized protein	EHI_068030	161
C4LU23	Uncharacterized protein	EHI_068300	466
C4LU33	Uncharacterized protein	EHI_068410	499
C4LU34	Uncharacterized protein	EHI_068420	393
C4LU36	Uncharacterized protein	EHI_068440	363
C4LU40	Uncharacterized protein	EHI_068490	313
C4LU55	Uncharacterized protein	EHI_068650	434
C4LWL5	Uncharacterized protein	EHI_069270	487
C4LWL6	Uncharacterized protein	EHI_069280	228
C4M2Z2	Uncharacterized protein	EHI_074030	704
C4M2Z3	Uncharacterized protein	EHI_074040	342
C4M306	Uncharacterized protein	EHI_074170	543
C4MA73	Uncharacterized protein	EHI_075170	570
C4M885	Uncharacterized protein	EHI_075850	889
B1N480	Uncharacterized protein	EHI_076030	434
C4M894	Uncharacterized protein	EHI_076250	386
B1N3I0	Uncharacterized protein	EHI_076790	484
C4M544	Uncharacterized protein	EHI_078180	264
C4M550	Uncharacterized protein	EHI_078310	460
B1N3P6	Uncharacterized protein	EHI_078540	122
C4M4F1	Uncharacterized protein	EHI_078690	345
C4M7S2	Uncharacterized protein	EHI_079310	446
C4M2L4	Uncharacterized protein	EHI_079930	148
C4M2L9	Uncharacterized protein	EHI_079990	611
C4M8Y0	Uncharacterized protein	EHI_080250	425
C4M9N7	Uncharacterized protein	EHI_080580	115
C4M9N8	Uncharacterized protein	EHI_080590	107
B1N4H6	Uncharacterized protein	EHI_080600	147
C4MAD4	Uncharacterized protein	EHI_080860	405
C4M5A3	Uncharacterized protein	EHI_081350	564
C4M5A6	Uncharacterized protein	EHI_081380	406
C4M686	Uncharacterized protein	EHI_081660	111
C4M689	Uncharacterized protein	EHI_081690	311
C4M5U6	Uncharacterized protein	EHI_082240	246
C4M944	Uncharacterized protein	EHI_083600	212
C4M946	Uncharacterized protein	EHI_083620	1653
C4MAV6	Uncharacterized protein	EHI_085840	165
C4LXS7	Uncharacterized protein	EHI_087340	264
C4LXS8	Uncharacterized protein	EHI_087350	493
B1N405	Uncharacterized protein	EHI_088060	150
C4M7P8	Uncharacterized protein	EHI_091120	369
C4M9D7	Uncharacterized protein	EHI_091490	225
C4LUX3	Uncharacterized protein	EHI_092080	482
C4LUY2	Uncharacterized protein	EHI_092170	212
C4LUZ3	Uncharacterized protein	EHI_092290	1231
C4LUZ9	Uncharacterized protein	EHI_092360	2772
C4LV14	Uncharacterized protein	EHI_092520	256
B1N2N7	Uncharacterized protein	EHI_092680	400
C4LYG5	Uncharacterized protein	EHI_093740	329
C4M4S0	Uncharacterized protein	EHI_095070	284
C4M4T0	Uncharacterized protein	EHI_095180	306
C4LWD7	Uncharacterized protein	EHI_096240	183
C4LWD9	Uncharacterized protein	EHI_096260	417
C4LWE2	Uncharacterized protein	EHI_096290	407
C4LWE7	Uncharacterized protein	EHI_096340	363
C4LWE8	Uncharacterized protein	EHI_096350	530
C4LWH0	Uncharacterized protein	EHI_096580	172
C4M498	Uncharacterized protein	EHI_098010	716
C4LXC5	Uncharacterized protein	EHI_098440	547
C4LXD1	Uncharacterized protein	EHI_098510	1725
C4LXD8	Uncharacterized protein	EHI_098580	765
C4LXE0	Uncharacterized protein	EHI_098600	376
C4LXE2	Uncharacterized protein	EHI_098620	418
C4M873	Uncharacterized protein	EHI_098760	1139
B1N478	Uncharacterized protein	EHI_098870	375
C4M6B5	Uncharacterized protein	EHI_099220	543
C4M6C6	Uncharacterized protein	EHI_099270	471
C4M6C1	Uncharacterized protein	EHI_099330	168
C4M0U4	Uncharacterized protein	EHI_100130	644
C4M0U7	Uncharacterized protein	EHI_100260	695
C4MB57	Uncharacterized protein	EHI_102050	245
C4LVH3	Uncharacterized protein	EHI_103280	167
B1N2Q4	Uncharacterized protein	EHI_103320	210
C4LVJ4	Uncharacterized protein	EHI_103500	563
C4LVK2	Uncharacterized protein	EHI_103580	533
C4LZ61	Uncharacterized protein	EHI_104500	436
C4LZ77	Uncharacterized protein	EHI_104680	273
B1N3J3	Uncharacterized protein	EHI_106260	2532
C4M9J3	Uncharacterized protein	EHI_107660	413
C4M7E0	Uncharacterized protein	EHI_109000	565
C4M3L1	Uncharacterized protein	EHI_109920	497
C4LU90	Uncharacterized protein	EHI_110380	347
C4LUC1	Uncharacterized protein	EHI_110740	863
C4LUC9	Uncharacterized protein	EHI_110830	468
Q8I8X6	Uncharacterized protein	EHI_111070	112
C4M578	Uncharacterized protein	EHI_111800	287
C4M580	Uncharacterized protein	EHI_111820	208
B1N4L2	Uncharacterized protein	EHI_113560	430
C4M8W1	Uncharacterized protein	EHI_113950	310
C4M429	Uncharacterized protein	EHI_114220	2332
C4M8M8	Uncharacterized protein	EHI_114330	225
C4M8M1	Uncharacterized protein	EHI_114380	415
C4M8E4	Uncharacterized protein	EHI_115330	688
C4MBL9	Uncharacterized protein	EHI_116480	126
C4LYX0	Uncharacterized protein	EHI_117860	2640
C4LYX2	Uncharacterized protein	EHI_117880	121
C4LYX9	Uncharacterized protein	EHI_117950	282
C4LYZ3	Uncharacterized protein	EHI_118090	257
C4LZ07	Uncharacterized protein	EHI_118250	169
B1N328	Uncharacterized protein	EHI_118700	251
C4LYM4	Uncharacterized protein	EHI_118760	341
C4LYN3	Uncharacterized protein	EHI_118850	559
C4M4Y5	Uncharacterized protein	EHI_119370	538
C4M7Y7	Uncharacterized protein	EHI_119570	267
C4M8X4	Uncharacterized protein	EHI_120630	2524
C4M5C0	Uncharacterized protein	EHI_121740	360
C4LZH0	Uncharacterized protein	EHI_124310	612
C4LZJ6	Uncharacterized protein	EHI_124620	1575
C4M976	Uncharacterized protein	EHI_124820	281
C4M629	Uncharacterized protein	EHI_125390	987
C4LVU8	Uncharacterized protein	EHI_125600	219
C4LVV1	Uncharacterized protein	EHI_125630	146
C4LVY1	Uncharacterized protein	EHI_125960	343
C4LVZ0	Uncharacterized protein	EHI_126050	906
C4LW16	Uncharacterized protein	EHI_126320	118
C4LWW5	Uncharacterized protein	EHI_126890	289
C4LWX1	Uncharacterized protein	EHI_126950	352
B1N2U2	Uncharacterized protein	EHI_127110	258
B1N4L4	Uncharacterized protein	EHI_129300	369
C4M5Q3	Uncharacterized protein	EHI_129860	328
C4LXH3	Uncharacterized protein	EHI_131050	452
C4LXH4	Uncharacterized protein	EHI_131060	540
C4LXI1	Uncharacterized protein	EHI_131130	406
C4M011	Uncharacterized protein	EHI_134620	113
C4M014	Uncharacterized protein	EHI_134650	379
C4M016	Uncharacterized protein	EHI_134670	283
C4M027	Uncharacterized protein	EHI_134780	579
C4M0Y5	Uncharacterized protein	EHI_134980	846
C4M2B6	Uncharacterized protein	EHI_136470	321
C4LZF3	Uncharacterized protein	EHI_137920	496
C4M3H7	Uncharacterized protein	EHI_138350	162
C4M3H9	Uncharacterized protein	EHI_138370	668
C4M4I2	Uncharacterized protein	EHI_138760	647
C4M4J6	Uncharacterized protein	EHI_138800	339
C4M4I6	Uncharacterized protein	EHI_138950	127
B1N3Q2	Uncharacterized protein	EHI_139070	390
C4M464	Uncharacterized protein	EHI_140150	605
C4M478	Uncharacterized protein	EHI_140300	539
C4M3M5	Uncharacterized protein	EHI_140520	150
C4M3P6	Uncharacterized protein	EHI_140740	446
C4M508	Uncharacterized protein	EHI_141010	296
C4M513	Uncharacterized protein	EHI_141070	505
C4M517	Uncharacterized protein	EHI_141110	2046
C4LW27	Uncharacterized protein	EHI_141800	74
C4LW28	Uncharacterized protein	EHI_141810	135
C4LW40	Uncharacterized protein	EHI_141940	137
B1N2S3	Uncharacterized protein	EHI_141960	466
C4LW55	Uncharacterized protein	EHI_142100	179
C4LW65	Uncharacterized protein	EHI_142210	209
C4M6D4	Uncharacterized protein	EHI_142870	712
C4M6D8	Uncharacterized protein	EHI_142910	421
C4M6D2	Uncharacterized protein	EHI_142960	518
B1N4T3	Uncharacterized protein	EHI_143120	382
C4M808	Uncharacterized protein	EHI_143620	1065
C4M810	Uncharacterized protein	EHI_143640	273
C4M3Q2	Uncharacterized protein	EHI_145970	1424
C4M3Q5	Uncharacterized protein	EHI_146110	397
B1N506	Uncharacterized protein	EHI_146780	186
C4M8S9	Uncharacterized protein	EHI_146980	335
C4LT27	Uncharacterized protein	EHI_148570	587
C4LT30	Uncharacterized protein	EHI_148600	866
C4LT45	Uncharacterized protein	EHI_148770	2455
C4M9D3	Uncharacterized protein	EHI_149730	400
C4M216	Uncharacterized protein	EHI_150130	1322
C4LSG8	Uncharacterized protein	EHI_151250	2537
C4LSH1	Uncharacterized protein	EHI_151280	599
C4LSI1	Uncharacterized protein	EHI_151390	252
C4LSJ3	Uncharacterized protein	EHI_151510	288
C4LSK3	Uncharacterized protein	EHI_151620	185
C4LSK9	Uncharacterized protein	EHI_151680	687
C4LSL9	Uncharacterized protein	EHI_151780	536
C4LSN6	Uncharacterized protein	EHI_151970	312
C4LSP3	Uncharacterized protein	EHI_152040	341
C4LSQ4	Uncharacterized protein	EHI_152160	147
C4LSQ7	Uncharacterized protein	EHI_152190	430
C4LSR2	Uncharacterized protein	EHI_152240	321
C4LSR5	Uncharacterized protein	EHI_152270	288
C4LSR9	Uncharacterized protein	EHI_152320	436
C4LSW1	Uncharacterized protein	EHI_152780	217
C4LS86	Uncharacterized protein	EHI_152930	350
C4LS87	Uncharacterized protein	EHI_152940	1072
C4LSB9	Uncharacterized protein	EHI_153280	286
C4M596	Uncharacterized protein	EHI_154330	946
C4LW72	Uncharacterized protein	EHI_155180	285
C4LWB0	Uncharacterized protein	EHI_155590	172
C4LWC5	Uncharacterized protein	EHI_155760	726
C4M4D7	Uncharacterized protein	EHI_156370	320
C4M2E1	Uncharacterized protein	EHI_158220	371
C4LX24	Uncharacterized protein	EHI_159310	294
C4LX29	Uncharacterized protein	EHI_159470	318
C4M2Q3	Uncharacterized protein	EHI_160850	497
C4M2R6	Uncharacterized protein	EHI_160980	304
C4M2S2	Uncharacterized protein	EHI_161050	618
C4M6N6	Uncharacterized protein	EHI_161930	283
C4M1R7	Uncharacterized protein	EHI_164350	225
C4M1Z7	Uncharacterized protein	EHI_165160	305
B1N3E6	Uncharacterized protein	EHI_165230	220
C4LY98	Uncharacterized protein	EHI_166940	1574
C4LYB2	Uncharacterized protein	EHI_167120	181
C4MAY4	Uncharacterized protein	EHI_167500	570
C4M7Z1	Uncharacterized protein	EHI_167700	1022
C4MBA4	Uncharacterized protein	EHI_167940	886
C4M4R5	Uncharacterized protein	EHI_168290	164
C4M1B7	Uncharacterized protein	EHI_169950	181
C4M1B9	Uncharacterized protein	EHI_169970	368
C4M1D4	Uncharacterized protein	EHI_170120	132
C4M1D8	Uncharacterized protein	EHI_170160	186
C4M1E0	Uncharacterized protein	EHI_170180	2322
C4M7K7	Uncharacterized protein	EHI_170400	644
C4M6H9	Uncharacterized protein	EHI_173420	451
C4M257	Uncharacterized protein	EHI_174090	745
C4M260	Uncharacterized protein	EHI_174120	444
C4M3A5	Uncharacterized protein	EHI_175260	98
C4M3A6	Uncharacterized protein	EHI_175270	428
C4LY25	Uncharacterized protein	EHI_177000	685
C4LY33	Uncharacterized protein	EHI_177190	713
C4LY42	Uncharacterized protein	EHI_177380	313
C4LY53	Uncharacterized protein	EHI_177500	214
C4LY54	Uncharacterized protein	EHI_177510	299
C4LUW0	Uncharacterized protein	EHI_178970	480
C4M286	Uncharacterized protein	EHI_180360	401
C4M290	Uncharacterized protein	EHI_180410	286
C4M602	Uncharacterized protein	EHI_181140	219
C4LV66	Uncharacterized protein	EHI_182870	495
C4LV82	Uncharacterized protein	EHI_183090	304
C4LV90	Uncharacterized protein	EHI_183170	955
B1N2P5	Uncharacterized protein	EHI_183190	251
C4MB88	Uncharacterized protein	EHI_184690	769
C4M3Z3	Uncharacterized protein	EHI_185250	434
C4LVN3	Uncharacterized protein	EHI_186320	593
B1N2Q8	Uncharacterized protein	EHI_186490	141
C4LVP6	Uncharacterized protein	EHI_186790	559
C4LVU4	Uncharacterized protein	EHI_187270	111
C4M191	Uncharacterized protein	EHI_188170	302
C4M198	Uncharacterized protein	EHI_188240	473
C4M1A0	Uncharacterized protein	EHI_188260	549
C4M2U5	Uncharacterized protein	EHI_188780	164
C4M2V4	Uncharacterized protein	EHI_188870	164
C4M2V7	Uncharacterized protein	EHI_188900	113
C4M2W6	Uncharacterized protein	EHI_188990	1357
C4M9K2	Uncharacterized protein	EHI_189110	372
C4M9U9	Uncharacterized protein	EHI_190870	417
C4MAH9	Uncharacterized protein	EHI_191770	283
C4M754	Uncharacterized protein	EHI_192140	581
B1N3B5	Uncharacterized protein	EHI_192260	263
C4M917	Uncharacterized protein	EHI_192780	220
B1N4D3	Uncharacterized protein	EHI_192840	701
C4M4T3	Uncharacterized protein	EHI_193290	982
C4M4T6	Uncharacterized protein	EHI_193320	380
C4LZT3	Uncharacterized protein	EHI_194180	350
C4LZT8	Uncharacterized protein	EHI_194240	161
C4LZV0	Uncharacterized protein	EHI_194370	286
C4LZV1	Uncharacterized protein	EHI_194380	175
C4LZV6	Uncharacterized protein	EHI_194430	189
C4LZW1	Uncharacterized protein	EHI_194490	382
C4LZW5	Uncharacterized protein	EHI_194530	567
C4M402	Uncharacterized protein	EHI_194870	608
C4M403	Uncharacterized protein	EHI_194980	459
C4M408	Uncharacterized protein	EHI_195030	354
C4LVB1	Uncharacterized protein	EHI_196930	766
C4LVF6	Uncharacterized protein	EHI_197400	411
C4LVG0	Uncharacterized protein	EHI_197440	533
C4LWQ3	Uncharacterized protein	EHI_198570	419
C4LWQ4	Uncharacterized protein	EHI_198580	202
C4LWQ6	Uncharacterized protein	EHI_198600	404
C4M779	Uncharacterized protein	EHI_199660	193
C4MAM1	Uncharacterized protein	EHI_199830	983
C4M3Y5	Uncharacterized protein	EHI_200800	139
C4MB09	Uncharacterized protein	EHI_200970	388
C4MBT0	Uncharacterized protein (Fragment)	EHI_082900	344
C4LUC7	Unconventional myosin IB	EHI_110810	1049
C4M4T4	Uridine/cytidine kinase (EC 2.7.1.48)	EHI_193300	260
C4MAI6	Uridine/cytidine kinase (EC 2.7.1.48)	EHI_196580	257
C4M6J8	Uro-adherence factor A, putative	EHI_060430	1069
C4M2K2	Utp12 domain-containing protein	EHI_054840	558
C4LYW0	Vacuolar sorting protein 26, putative	EHI_010730	398
C4LYN8	Vacuolar sorting protein VPS4, putative (Vacuolar sorting protein-associating protein 4A (VPS4), putative)	EHI_118900	419
C4M8C3	VHS domain-containing protein	EHI_039200	369
C4M184	VHS domain-containing protein	EHI_188100	397
C4LZV9	VHS domain-containing protein	EHI_194470	395
C4M041	Villidin, putative	EHI_021260	1059
C4M042	Villidin, putative	EHI_021270	1469
C4LYC0	Villin, putative	EHI_007480	657
B1N2W4	VWFA domain-containing protein	EHI_098430	565
C4LZA3	WD domain containing protein	EHI_000520	409
C4LUM0	WD domain containing protein	EHI_023080	425
C4M5I3	WD domain containing protein	EHI_111020	722
C4M3P7	WD domain containing protein	EHI_140750	775
C4LT18	WD domain containing protein	EHI_148480	370
C4LSH9	WD domain containing protein	EHI_151370	881
C4M4E0	WD domain containing protein	EHI_156410	1086
C4M0H3	WH2 domain-containing protein	EHI_007000	468
C4LU27	WW domain-containing protein	EHI_068340	800
C4LWL0	WW domain-containing protein	EHI_069220	1327
C4LT54	WW domain-containing protein	EHI_148870	1122
C4M196	WW domain-containing protein	EHI_188220	782
C4LWP8	WWE domain-containing protein	EHI_069610	286
C4M143	zf-LYAR domain-containing protein	EHI_107020	241
C4LUC6	Zinc finger domain containing protein	EHI_110790	603
C4LW35	Zinc finger protein containing CCHC type domain	EHI_141890	164
C4M7A6	Zinc finger protein, putative	EHI_055640	391
C4M7B2	Zinc finger protein, putative	EHI_055700	222
C4MA64	Zinc transporter, putative	EHI_069990	439

## Sheet: 2.egg-NOG-1129
query	seed_ortholog	evalue	score	eggNOG_OGs	max_annot_lvl	COG_category	Description	Preferred_name	GOs	EC	KEGG_ko	KEGG_Pathway	KEGG_Module	KEGG_Reaction	KEGG_rclass	BRITE	KEGG_TC	CAZy	BiGG_Reaction	PFAMs
tr|Q24861|Q24861_ENTHI	5759.rna_EHI_057670-1	1.14e-47	162.0	2DZ7F@1|root,2S6WJ@2759|Eukaryota,3X931@554915|Amoebozoa	554915|Amoebozoa	-	-	-	-	-	-	-	-	-	-	-	-	-	-	-
tr|C4M6Y3|C4M6Y3_ENTHI	5759.rna_EHI_056490-1	2.39e-54	179.0	2CTDC@1|root,2RFYP@2759|Eukaryota,3XFD3@554915|Amoebozoa	554915|Amoebozoa	-	-	-	-	-	-	-	-	-	-	-	-	-	-	-
tr|B1N4N4|B1N4N4_ENTHI	5759.rna_EHI_063040-1	4.86e-204	595.0	298FQ@1|root,2RFGC@2759|Eukaryota,3XES6@554915|Amoebozoa	554915|Amoebozoa	-	-	-	-	-	-	-	-	-	-	-	-	-	-	-
tr|C4M4N4|C4M4N4_ENTHI	5759.rna_EHI_189500-1	0.0	1510.0	2CVRQ@1|root,2RSMZ@2759|Eukaryota,3XBY5@554915|Amoebozoa	554915|Amoebozoa	-	-	-	-	-	-	-	-	-	-	-	-	-	-	-
tr|C4M219|C4M219_ENTHI	5759.rna_EHI_150380-1	1.4e-210	583.0	295YX@1|root,2RFUP@2759|Eukaryota,3XF7U@554915|Amoebozoa	554915|Amoebozoa	-	-	-	-	-	-	-	-	-	-	-	-	-	-	-
tr|C4M9L5|C4M9L5_ENTHI	5759.rna_EHI_022260-1	0.0	1754.0	2C1Q1@1|root,2RAYY@2759|Eukaryota,3XGNK@554915|Amoebozoa	554915|Amoebozoa	-	-	-	-	-	-	-	-	-	-	-	-	-	-	-
tr|C4M781|C4M781_ENTHI	5759.rna_EHI_199680-1	0.0	2334.0	294QT@1|root,2RBN5@2759|Eukaryota,3X9PJ@554915|Amoebozoa	554915|Amoebozoa	-	-	-	-	-	-	-	-	-	-	-	-	-	-	-
tr|Q1EQ00|Q1EQ00_ENTHI	5759.rna_EHI_156430-1	5.53e-68	206.0	2CY6P@1|root,2S2F7@2759|Eukaryota,3X9DM@554915|Amoebozoa	554915|Amoebozoa	-	-	-	-	-	ko:K08493	ko04130,ko04138,map04130,map04138	-	-	-	ko00000,ko00001,ko04131	-	-	-	V-SNARE_C
tr|Q1EPZ8|Q1EPZ8_ENTHI	5759.rna_EHI_155680-1	1.97e-69	211.0	29AA5@1|root,2RHCQ@2759|Eukaryota,3XGZJ@554915|Amoebozoa	554915|Amoebozoa	-	-	-	-	-	ko:K08501	ko04130,map04130	-	-	-	ko00000,ko00001,ko04131	-	-	-	-
tr|C4M320|C4M320_ENTHI	5759.rna_EHI_025330-1	2.72e-284	780.0	2981F@1|root,2RF1V@2759|Eukaryota,3XE78@554915|Amoebozoa	554915|Amoebozoa	-	-	-	-	-	-	-	-	-	-	-	-	-	-	-
tr|C4LYU4|C4LYU4_ENTHI	5759.rna_EHI_010570-1	8.8e-170	478.0	2C4AB@1|root,2S2VG@2759|Eukaryota,3XC0R@554915|Amoebozoa	554915|Amoebozoa	-	-	-	-	-	-	-	-	-	-	-	-	-	-	-
tr|C4LVM8|C4LVM8_ENTHI	5759.rna_EHI_103860-1	6.81e-150	424.0	2B7Q3@1|root,2S0Q1@2759|Eukaryota,3XFHE@554915|Amoebozoa	554915|Amoebozoa	-	-	-	-	-	-	-	-	-	-	-	-	-	-	-
tr|C4M7D6|C4M7D6_ENTHI	5759.rna_EHI_011270-1	0.0	1562.0	28M8T@1|root,2QTS0@2759|Eukaryota	2759|Eukaryota	-	-	-	-	-	-	-	-	-	-	-	-	-	-	AIG1,MMR_HSR1,Septin
tr|C4LV43|C4LV43_ENTHI	5759.rna_EHI_182620-1	1.89e-216	612.0	297SY@1|root,2RET6@2759|Eukaryota,3XDW7@554915|Amoebozoa	554915|Amoebozoa	-	-	-	-	-	-	-	-	-	-	-	-	-	-	-
tr|C4M3V7|C4M3V7_ENTHI	5759.rna_EHI_016350-1	2.57e-109	328.0	296V6@1|root,2RDUG@2759|Eukaryota,3XCQS@554915|Amoebozoa	554915|Amoebozoa	-	-	-	-	-	-	-	-	-	-	-	-	-	-	-
tr|C4M2S6|C4M2S6_ENTHI	5759.rna_EHI_076850-1	0.0	1296.0	2CZ2U@1|root,2S836@2759|Eukaryota,3XBJS@554915|Amoebozoa	554915|Amoebozoa	-	-	-	-	-	-	-	-	-	-	-	-	-	-	-
tr|C4LZI3|C4LZI3_ENTHI	5759.rna_EHI_124470-1	0.0	1318.0	29JD3@1|root,2RFVH@2759|Eukaryota,3XF8X@554915|Amoebozoa	554915|Amoebozoa	-	-	-	-	-	-	-	-	-	-	-	-	-	-	-
tr|C4LV97|C4LV97_ENTHI	5759.rna_EHI_183260-1	0.0	1226.0	29JD3@1|root,2RFSS@2759|Eukaryota,3XF52@554915|Amoebozoa	554915|Amoebozoa	-	-	-	-	-	-	-	-	-	-	-	-	-	-	-
tr|C4M6P9|C4M6P9_ENTHI	5759.rna_EHI_201200-1	3.98e-206	572.0	2BZ1Q@1|root,2RA1Z@2759|Eukaryota,3XGD7@554915|Amoebozoa	554915|Amoebozoa	-	-	-	-	-	-	-	-	-	-	-	-	-	-	-
tr|C4M0E0|C4M0E0_ENTHI	5759.rna_EHI_006550-1	0.0	1398.0	29A2G@1|root,2RH4Y@2759|Eukaryota,3XGQY@554915|Amoebozoa	554915|Amoebozoa	-	-	-	-	-	-	-	-	-	-	-	-	-	-	-
tr|C4M8H1|C4M8H1_ENTHI	5759.rna_EHI_063040-1	0.0	1059.0	298FQ@1|root,2RFGC@2759|Eukaryota,3XES6@554915|Amoebozoa	554915|Amoebozoa	-	-	-	-	-	-	-	-	-	-	-	-	-	-	-
tr|C4M3P4|C4M3P4_ENTHI	5759.rna_EHI_140720-1	0.0	1337.0	29JD6@1|root,2RSMI@2759|Eukaryota,3XFQY@554915|Amoebozoa	554915|Amoebozoa	-	-	-	-	-	-	-	-	-	-	-	-	-	-	-
tr|C4M2W9|C4M2W9_ENTHI	46681.XP_001741733.1	2.1e-90	268.0	2CJ3R@1|root,2R26J@2759|Eukaryota,3XC22@554915|Amoebozoa	554915|Amoebozoa	-	-	-	-	-	ko:K01527	ko04214,map04214	-	-	-	ko00000,ko00001	-	-	-	-
tr|C4M859|C4M859_ENTHI	5759.rna_EHI_052040-1	1.09e-91	273.0	2CYD6@1|root,2S3NE@2759|Eukaryota	2759|Eukaryota	-	-	-	-	-	-	-	-	-	-	-	-	-	-	-
tr|C4M6L9|C4M6L9_ENTHI	5759.rna_EHI_147550-1	4.06e-178	498.0	2970T@1|root,2RE05@2759|Eukaryota,3XCX3@554915|Amoebozoa	554915|Amoebozoa	-	-	-	-	-	-	-	-	-	-	-	-	-	-	-
tr|C4M211|C4M211_ENTHI	5759.rna_EHI_165330-1	1.12e-116	334.0	2CTKA@1|root,2RGKQ@2759|Eukaryota,3XG5K@554915|Amoebozoa	554915|Amoebozoa	-	-	-	-	-	-	-	-	-	-	-	-	-	-	-
tr|B1N5D0|B1N5D0_ENTHI	5759.rna_EHI_161170-1	1.46e-67	209.0	298US@1|root,2RFW1@2759|Eukaryota,3XF9I@554915|Amoebozoa	554915|Amoebozoa	-	-	-	-	-	-	-	-	-	-	-	-	-	-	-
tr|C4LVC1|C4LVC1_ENTHI	5759.rna_EHI_197040-1	0.0	1589.0	295TS@1|root,2RBKV@2759|Eukaryota,3X9NA@554915|Amoebozoa	554915|Amoebozoa	-	-	-	-	-	-	-	-	-	-	-	-	-	-	-
tr|C4M987|C4M987_ENTHI	5759.rna_EHI_119930-1	0.0	1337.0	294U4@1|root,2RCNI@2759|Eukaryota,3XB6Y@554915|Amoebozoa	554915|Amoebozoa	-	-	-	-	-	-	-	-	-	-	-	-	-	-	-
tr|Q9BI12|Q9BI12_ENTHI	5759.rna_EHI_170460-1	1.24e-235	648.0	2CFDM@1|root,2RGJT@2759|Eukaryota,3XG4H@554915|Amoebozoa	554915|Amoebozoa	-	-	-	-	-	-	-	-	-	-	-	-	-	-	-
tr|C4LXI2|C4LXI2_ENTHI	5759.rna_EHI_131140-1	0.0	1521.0	2977K@1|root,2RE72@2759|Eukaryota,3XD51@554915|Amoebozoa	554915|Amoebozoa	-	-	-	-	-	-	-	-	-	-	-	-	-	-	-
tr|C4M3M8|C4M3M8_ENTHI	46681.XP_001736096.1	5.64e-102	315.0	295EX@1|root,2RCCY@2759|Eukaryota,3XARG@554915|Amoebozoa	554915|Amoebozoa	-	-	-	-	-	-	-	-	-	-	-	-	-	-	-
tr|C4LYB4|C4LYB4_ENTHI	5759.rna_EHI_167140-1	0.0	981.0	296PJ@1|root,2RDNQ@2759|Eukaryota,3XCIH@554915|Amoebozoa	554915|Amoebozoa	-	-	-	-	-	-	-	-	-	-	-	-	-	-	-
tr|C4MBN4|C4MBN4_ENTHI	46681.XP_001733454.1	8.95e-220	638.0	2CKP4@1|root,2RF9F@2759|Eukaryota,3XEHP@554915|Amoebozoa	554915|Amoebozoa	-	-	-	-	-	-	-	-	-	-	-	-	-	-	-
tr|C4M8R5|C4M8R5_ENTHI	5759.rna_EHI_181530-1	0.0	1386.0	28VJ8@1|root,2R2AU@2759|Eukaryota,3XC5W@554915|Amoebozoa	554915|Amoebozoa	-	-	-	-	-	-	-	-	-	-	-	-	-	-	-
tr|C4MBF2|C4MBF2_ENTHI	5759.rna_EHI_165780-1	4.19e-141	405.0	29AJW@1|root,2RHNJ@2759|Eukaryota,3XHAM@554915|Amoebozoa	554915|Amoebozoa	-	-	-	-	-	-	-	-	-	-	-	-	-	-	-
tr|C4M3E4|C4M3E4_ENTHI	5759.rna_EHI_095870-1	0.0	1490.0	297P0@1|root,2REP0@2759|Eukaryota,3XDQZ@554915|Amoebozoa	554915|Amoebozoa	-	-	-	-	-	-	-	-	-	-	-	-	-	-	-
tr|C4LXM3|C4LXM3_ENTHI	5759.rna_EHI_073630-1	0.0	9695.0	295A5@1|root,2RC82@2759|Eukaryota,3XAJ2@554915|Amoebozoa	554915|Amoebozoa	-	-	-	-	-	-	-	-	-	-	-	-	-	-	-
tr|C4M654|C4M654_ENTHI	5759.rna_EHI_180030-1	0.0	954.0	2E73Y@1|root,2SDRI@2759|Eukaryota,3XGAN@554915|Amoebozoa	554915|Amoebozoa	-	-	-	-	-	-	-	-	-	-	-	-	-	-	-
tr|C4M5Z3|C4M5Z3_ENTHI	5759.rna_EHI_181210-1	0.0	1226.0	2C8T0@1|root,2RDNK@2759|Eukaryota,3XCI7@554915|Amoebozoa	554915|Amoebozoa	-	-	-	-	-	-	-	-	-	-	-	-	-	-	-
tr|C4MAS1|C4MAS1_ENTHI	5759.rna_EHI_049040-1	1.38e-183	514.0	296CN@1|root,2RDBH@2759|Eukaryota,3XC1Z@554915|Amoebozoa	554915|Amoebozoa	-	-	-	-	-	-	-	-	-	-	-	-	-	-	-
tr|C4M3R7|C4M3R7_ENTHI	5759.rna_EHI_052780-1	6.46e-173	490.0	2C4AB@1|root,2S2VG@2759|Eukaryota,3XE3F@554915|Amoebozoa	554915|Amoebozoa	-	-	-	-	-	-	-	-	-	-	-	-	-	-	-
tr|C4LWT3|C4LWT3_ENTHI	5759.rna_EHI_198870-1	7.04e-102	297.0	2CJ3R@1|root,2R26J@2759|Eukaryota,3XC22@554915|Amoebozoa	554915|Amoebozoa	-	-	-	-	-	ko:K01527	ko04214,map04214	-	-	-	ko00000,ko00001	-	-	-	-
tr|C4M1J4|C4M1J4_ENTHI	5759.rna_EHI_001140-1	1.43e-251	692.0	2908A@1|root,2R73C@2759|Eukaryota,3XE63@554915|Amoebozoa	554915|Amoebozoa	-	-	-	-	-	-	-	-	-	-	-	-	-	-	-
tr|C4M823|C4M823_ENTHI	5759.rna_EHI_002210-1	0.0	979.0	299KR@1|root,2RGNU@2759|Eukaryota,3XG7R@554915|Amoebozoa	554915|Amoebozoa	-	-	-	-	-	-	-	-	-	-	-	-	-	-	-
tr|C4LYP8|C4LYP8_ENTHI	5759.rna_EHI_004350-1	2.78e-277	772.0	2C1PV@1|root,2RCK6@2759|Eukaryota,3XB2X@554915|Amoebozoa	554915|Amoebozoa	-	-	-	-	-	-	-	-	-	-	-	-	-	-	-
tr|C4LYQ0|C4LYQ0_ENTHI	5759.rna_EHI_004370-1	6.67e-237	652.0	2C3EX@1|root,2RDB8@2759|Eukaryota,3XC1J@554915|Amoebozoa	554915|Amoebozoa	-	-	-	-	-	-	-	-	-	-	-	-	-	-	-
tr|C4LYQ5|C4LYQ5_ENTHI	5759.rna_EHI_004430-1	4.39e-244	671.0	2CJ3M@1|root,2REVU@2759|Eukaryota,3XDZM@554915|Amoebozoa	554915|Amoebozoa	-	-	-	-	-	-	-	-	-	-	-	-	-	-	-
tr|C4M082|C4M082_ENTHI	5759.rna_EHI_004870-1	0.0	1479.0	297WQ@1|root,2REX0@2759|Eukaryota,3XE1B@554915|Amoebozoa	554915|Amoebozoa	-	-	-	-	-	-	-	-	-	-	-	-	-	-	-
tr|C4M0A2|C4M0A2_ENTHI	5759.rna_EHI_005080-1	0.0	1044.0	297FU@1|root,2REFI@2759|Eukaryota,3XDFX@554915|Amoebozoa	554915|Amoebozoa	-	-	-	-	-	-	-	-	-	-	-	-	-	-	-
tr|C4M0G8|C4M0G8_ENTHI	5759.rna_EHI_006950-1	0.0	884.0	2C24S@1|root,2RBP0@2759|Eukaryota,3X9QG@554915|Amoebozoa	554915|Amoebozoa	-	-	-	-	-	-	-	-	-	-	-	-	-	-	-
tr|C4M0H0|C4M0H0_ENTHI	5759.rna_EHI_006970-1	4.38e-163	458.0	2BZHE@1|root,2REM2@2759|Eukaryota,3XDNF@554915|Amoebozoa	554915|Amoebozoa	-	-	-	-	-	-	-	-	-	-	-	-	-	-	-
tr|C4M7C2|C4M7C2_ENTHI	5759.rna_EHI_007280-1	0.0	960.0	2BX35@1|root,2RFI8@2759|Eukaryota,3XEUS@554915|Amoebozoa	554915|Amoebozoa	-	-	-	-	-	-	-	-	-	-	-	-	-	-	-
tr|C4LYD6|C4LYD6_ENTHI	5759.rna_EHI_007990-1	1.43e-231	640.0	2E713@1|root,2RBAI@2759|Eukaryota,3X996@554915|Amoebozoa	554915|Amoebozoa	-	-	-	-	-	-	-	-	-	-	-	-	-	-	-
tr|C4LYD8|C4LYD8_ENTHI	5759.rna_EHI_008020-1	0.0	1036.0	299AB@1|root,2RGC1@2759|Eukaryota,3XFW3@554915|Amoebozoa	554915|Amoebozoa	-	-	-	-	-	-	-	-	-	-	-	-	-	-	-
tr|C4M0M1|C4M0M1_ENTHI	5759.rna_EHI_008450-1	1.32e-288	795.0	2E7YM@1|root,2RSK0@2759|Eukaryota,3XEDF@554915|Amoebozoa	554915|Amoebozoa	-	-	-	-	-	-	-	-	-	-	-	-	-	-	-
tr|C4LZ41|C4LZ41_ENTHI	5759.rna_EHI_009670-1	0.0	2024.0	2C9Q6@1|root,2REA7@2759|Eukaryota,3XD8N@554915|Amoebozoa	554915|Amoebozoa	-	-	-	-	-	-	-	-	-	-	-	-	-	-	-
tr|C4LZ43|C4LZ43_ENTHI	5759.rna_EHI_009690-1	6.35e-81	242.0	299YI@1|root,2RH0Y@2759|Eukaryota,3XGKW@554915|Amoebozoa	554915|Amoebozoa	-	-	-	-	-	-	-	-	-	-	-	-	-	-	-
tr|C4M0Q5|C4M0Q5_ENTHI	5759.rna_EHI_009900-1	2.6e-279	763.0	295GA@1|root,2RCT8@2759|Eukaryota,3XBDK@554915|Amoebozoa	554915|Amoebozoa	-	-	-	-	-	-	-	-	-	-	-	-	-	-	-
tr|C4LTH9|C4LTH9_ENTHI	5759.rna_EHI_011830-1	9.74e-103	298.0	295X8@1|root,2RCVU@2759|Eukaryota,3XBH7@554915|Amoebozoa	554915|Amoebozoa	-	-	-	-	-	-	-	-	-	-	-	-	-	-	-
tr|C4LTK1|C4LTK1_ENTHI	5759.rna_EHI_012080-1	4.31e-209	580.0	2CJ3M@1|root,2RGXT@2759|Eukaryota,3XGHI@554915|Amoebozoa	554915|Amoebozoa	-	-	-	-	-	-	-	-	-	-	-	-	-	-	-
tr|C4LX90|C4LX90_ENTHI	5759.rna_EHI_013240-1	0.0	3909.0	2945S@1|root,2RB2R@2759|Eukaryota,3XGPN@554915|Amoebozoa	554915|Amoebozoa	-	-	-	-	-	-	-	-	-	-	-	-	-	-	-
tr|C4LX97|C4LX97_ENTHI	5759.rna_EHI_013310-1	2.18e-65	202.0	29A86@1|root,2RHAR@2759|Eukaryota,3XGXF@554915|Amoebozoa	554915|Amoebozoa	-	-	-	-	-	-	-	-	-	-	-	-	-	-	-
tr|B1N2X2|B1N2X2_ENTHI	5759.rna_EHI_013910-1	3.15e-173	483.0	28VIM@1|root,2R2A7@2759|Eukaryota,3XC5C@554915|Amoebozoa	5759.rna_EHI_013910-1|-	-	-	-	-	-	-	-	-	-	-	-	-	-	-	-
tr|C4LXQ8|C4LXQ8_ENTHI	5759.rna_EHI_014200-1	0.0	972.0	2CJ6Z@1|root,2S3T0@2759|Eukaryota,3X92X@554915|Amoebozoa	554915|Amoebozoa	-	-	-	-	-	-	-	-	-	-	-	-	-	-	Lipase_GDSL_2
tr|C4M0X7|C4M0X7_ENTHI	5759.rna_EHI_015400-1	1.96e-153	435.0	2C01I@1|root,2R180@2759|Eukaryota,3XBAA@554915|Amoebozoa	554915|Amoebozoa	-	-	-	-	-	-	-	-	-	-	-	-	-	-	-
tr|C4MB05|C4MB05_ENTHI	5759.rna_EHI_015980-1	0.0	1454.0	2971R@1|root,2RD6W@2759|Eukaryota,3XBWA@554915|Amoebozoa	554915|Amoebozoa	-	-	-	-	-	-	-	-	-	-	-	-	-	-	-
tr|B1N500|B1N500_ENTHI	5759.rna_EHI_015990-1	0.0	966.0	2D391@1|root,2SQPU@2759|Eukaryota,3X8SA@554915|Amoebozoa	554915|Amoebozoa	-	-	-	-	-	-	-	-	-	-	-	-	-	-	-
tr|C4M3F2|C4M3F2_ENTHI	5759.rna_EHI_017690-1	2.4e-126	374.0	296QS@1|root,2RDPZ@2759|Eukaryota,3XCKA@554915|Amoebozoa	554915|Amoebozoa	-	-	-	-	-	-	-	-	-	-	-	-	-	-	-
tr|C4MBH8|C4MBH8_ENTHI	5759.rna_EHI_019860-1	3.57e-81	241.0	29ASU@1|root,2RHVP@2759|Eukaryota,3XHIN@554915|Amoebozoa	554915|Amoebozoa	-	-	-	-	-	-	-	-	-	-	-	-	-	-	-
tr|C4MAN0|C4MAN0_ENTHI	5759.rna_EHI_020070-1	6.68e-206	570.0	295US@1|root,2R112@2759|Eukaryota,3XAZE@554915|Amoebozoa	554915|Amoebozoa	-	-	-	-	-	-	-	-	-	-	-	-	-	-	-
tr|C4M039|C4M039_ENTHI	5759.rna_EHI_021240-1	8.4e-135	385.0	298AA@1|root,2RFAW@2759|Eukaryota,3XEJH@554915|Amoebozoa	554915|Amoebozoa	-	-	-	-	-	-	-	-	-	-	-	-	-	-	-
tr|C4M044|C4M044_ENTHI	5759.rna_EHI_021290-1	0.0	1870.0	2971Z@1|root,2RE1E@2759|Eukaryota,3XCYP@554915|Amoebozoa	554915|Amoebozoa	-	-	-	-	-	-	-	-	-	-	-	-	-	-	-
tr|C4M061|C4M061_ENTHI	5759.rna_EHI_021470-1	1.17e-246	677.0	2CSUF@1|root,2RD5R@2759|Eukaryota,3XBV1@554915|Amoebozoa	554915|Amoebozoa	-	-	-	-	-	-	-	-	-	-	-	-	-	-	-
tr|C4MAT9|C4MAT9_ENTHI	5759.rna_EHI_022130-1	0.0	1066.0	2CHTQ@1|root,2RSK5@2759|Eukaryota,3XEMV@554915|Amoebozoa	554915|Amoebozoa	-	-	-	-	-	-	-	-	-	-	-	-	-	-	-
tr|B1N2M1|B1N2M1_ENTHI	5759.rna_EHI_023000-1	6.58e-88	258.0	2967W@1|root,2R27V@2759|Eukaryota,3XC38@554915|Amoebozoa	554915|Amoebozoa	-	-	-	-	-	-	-	-	-	-	-	-	-	-	-
tr|C4LUQ8|C4LUQ8_ENTHI	5759.rna_EHI_023490-1	1.32e-291	811.0	2962Y@1|root,2RD1M@2759|Eukaryota,3XBQB@554915|Amoebozoa	554915|Amoebozoa	-	-	-	-	-	-	-	-	-	-	-	-	-	-	-
tr|C4M316|C4M316_ENTHI	46681.XP_001739274.1	2.5e-57	181.0	292A7@1|root,2R96M@2759|Eukaryota,3XFVH@554915|Amoebozoa	554915|Amoebozoa	-	-	-	-	-	-	-	-	-	-	-	-	-	-	-
tr|C4M324|C4M324_ENTHI	5759.rna_EHI_025370-1	0.0	1052.0	296R0@1|root,2RDQ8@2759|Eukaryota,3XCKK@554915|Amoebozoa	554915|Amoebozoa	-	-	-	-	-	-	-	-	-	-	-	-	-	-	-
tr|C4M330|C4M330_ENTHI	5759.rna_EHI_025430-1	1.1e-132	375.0	2978P@1|root,2REX3@2759|Eukaryota,3XE1D@554915|Amoebozoa	554915|Amoebozoa	-	-	-	-	-	-	-	-	-	-	-	-	-	-	-
tr|C4M940|C4M940_ENTHI	5759.rna_EHI_025860-1	0.0	1006.0	29814@1|root,2RF1I@2759|Eukaryota,3XE6W@554915|Amoebozoa	554915|Amoebozoa	-	-	-	-	-	-	-	-	-	-	-	-	-	-	-
tr|C4M1T6|C4M1T6_ENTHI	5759.rna_EHI_027370-1	5.38e-166	465.0	2967W@1|root,2RD6K@2759|Eukaryota,3XBVY@554915|Amoebozoa	554915|Amoebozoa	-	-	-	-	-	-	-	-	-	-	-	-	-	-	-
tr|C4M1U7|C4M1U7_ENTHI	5759.rna_EHI_027610-1	2.43e-57	177.0	2CTXM@1|root,2RI5D@2759|Eukaryota,3XHVI@554915|Amoebozoa	554915|Amoebozoa	-	-	-	-	-	-	-	-	-	-	-	-	-	-	-
tr|C4M1V3|C4M1V3_ENTHI	5759.rna_EHI_027670-1	4.54e-207	573.0	297CQ@1|root,2RECD@2759|Eukaryota,3XDBU@554915|Amoebozoa	554915|Amoebozoa	-	-	-	-	-	-	-	-	-	-	-	-	-	-	-
tr|B1N545|B1N545_ENTHI	5759.rna_EHI_079280-1	4.99e-74	242.0	292NN@1|root,2RBNY@2759|Eukaryota,3X9QD@554915|Amoebozoa	554915|Amoebozoa	-	-	-	-	-	-	-	-	-	-	-	-	-	-	-
tr|C4M7W1|C4M7W1_ENTHI	5759.rna_EHI_029600-1	0.0	2358.0	29JD3@1|root,2REQC@2759|Eukaryota,3XDSN@554915|Amoebozoa	554915|Amoebozoa	-	-	-	-	-	-	-	-	-	-	-	-	-	-	-
tr|C4M442|C4M442_ENTHI	5759.rna_EHI_030080-1	3.2e-238	660.0	296DS@1|root,2RDCR@2759|Eukaryota,3XC3Z@554915|Amoebozoa	554915|Amoebozoa	-	-	-	-	-	-	-	-	-	-	-	-	-	-	-
tr|C4M1E8|C4M1E8_ENTHI	5759.rna_EHI_030790-1	6.51e-38	138.0	2CFD7@1|root,2RH5C@2759|Eukaryota,3XGRB@554915|Amoebozoa	554915|Amoebozoa	-	-	-	-	-	-	-	-	-	-	-	-	-	-	-
tr|C4M4Z0|C4M4Z0_ENTHI	5759.rna_EHI_035230-1	5.17e-227	627.0	28UFY@1|root,2R16Q@2759|Eukaryota,3XB8C@554915|Amoebozoa	554915|Amoebozoa	-	-	-	-	-	-	-	-	-	-	-	-	-	-	-
tr|C4LXY6|C4LXY6_ENTHI	5759.rna_EHI_035560-1	0.0	1417.0	2C01N@1|root,2RBTZ@2759|Eukaryota,3X9XK@554915|Amoebozoa	554915|Amoebozoa	-	-	-	-	-	-	-	-	-	-	-	-	-	-	-
tr|C4M7N2|C4M7N2_ENTHI	5759.rna_EHI_037160-1	5.57e-95	276.0	2CF6D@1|root,2RE4W@2759|Eukaryota,3XD2F@554915|Amoebozoa	554915|Amoebozoa	-	-	-	-	-	-	-	-	-	-	-	-	-	-	-
tr|C4MBC1|C4MBC1_ENTHI	5759.rna_EHI_037540-1	1.78e-239	658.0	2CKPQ@1|root,2RDII@2759|Eukaryota,3XCCI@554915|Amoebozoa	554915|Amoebozoa	-	-	-	-	-	-	-	-	-	-	-	-	-	-	-
tr|C4LZP9|C4LZP9_ENTHI	5759.rna_EHI_038650-1	0.0	882.0	297K3@1|root,2R8EH@2759|Eukaryota,3XF0W@554915|Amoebozoa	554915|Amoebozoa	-	-	-	-	-	-	-	-	-	-	-	-	-	-	-
tr|C4LZR1|C4LZR1_ENTHI	5759.rna_EHI_038890-1	0.0	2536.0	298N5@1|root,2RFP2@2759|Eukaryota,3XF0B@554915|Amoebozoa	554915|Amoebozoa	-	-	-	-	-	-	-	-	-	-	-	-	-	-	-
tr|C4M8C5|C4M8C5_ENTHI	5759.rna_EHI_039330-1	8.24e-113	355.0	2CKQ8@1|root,2RFS4@2759|Eukaryota,3XF45@554915|Amoebozoa	554915|Amoebozoa	-	-	-	-	-	-	-	-	-	-	-	-	-	-	-
tr|C4M2G3|C4M2G3_ENTHI	5759.rna_EHI_040340-1	7.75e-84	254.0	298XS@1|root,2RFZ0@2759|Eukaryota,3XFDF@554915|Amoebozoa	554915|Amoebozoa	-	-	-	-	-	-	-	-	-	-	-	-	-	-	-
tr|C4M4H4|C4M4H4_ENTHI	5759.rna_EHI_042200-1	1.2e-74	223.0	2CHTX@1|root,2RHVB@2759|Eukaryota,3XHIA@554915|Amoebozoa	554915|Amoebozoa	-	-	-	-	-	-	-	-	-	-	-	-	-	-	-
tr|C4M4H5|C4M4H5_ENTHI	5759.rna_EHI_042210-1	0.0	3240.0	298IR@1|root,2RFJF@2759|Eukaryota,3XEW6@554915|Amoebozoa	554915|Amoebozoa	-	-	-	-	-	-	-	-	-	-	-	-	-	-	-
tr|C4LT74|C4LT74_ENTHI	5759.rna_EHI_044520-1	6.25e-305	832.0	29737@1|root,2RE2P@2759|Eukaryota,3XD03@554915|Amoebozoa	554915|Amoebozoa	-	-	-	-	-	-	-	-	-	-	-	-	-	-	-
tr|C4LT76|C4LT76_ENTHI	5759.rna_EHI_044540-1	0.0	1138.0	2982R@1|root,2RBRZ@2759|Eukaryota,3X9U8@554915|Amoebozoa	554915|Amoebozoa	-	-	-	-	-	-	-	-	-	-	-	-	-	-	-
tr|C4LT99|C4LT99_ENTHI	5759.rna_EHI_044800-1	8.51e-214	591.0	2CAN9@1|root,2RF5B@2759|Eukaryota,3XEBR@554915|Amoebozoa	554915|Amoebozoa	-	-	-	-	-	-	-	-	-	-	-	-	-	-	-
tr|C4LTF5|C4LTF5_ENTHI	5759.rna_EHI_045420-1	2.57e-291	796.0	2C707@1|root,2RFTS@2759|Eukaryota,3XF6R@554915|Amoebozoa	554915|Amoebozoa	-	-	-	-	-	-	-	-	-	-	-	-	-	-	-
tr|C4LUH2|C4LUH2_ENTHI	5759.rna_EHI_049730-1	5.49e-285	777.0	2CT07@1|root,2RE3M@2759|Eukaryota,3XD12@554915|Amoebozoa	554915|Amoebozoa	-	-	-	-	-	-	-	-	-	-	-	-	-	-	-
tr|C4LUJ3|C4LUJ3_ENTHI	5759.rna_EHI_049950-1	0.0	1065.0	2CMU7@1|root,2QRZ6@2759|Eukaryota,3X9EY@554915|Amoebozoa	554915|Amoebozoa	-	-	-	-	-	-	-	-	-	-	-	-	-	-	VCBS
tr|C4LTP9|C4LTP9_ENTHI	5759.rna_EHI_050120-1	0.0	939.0	299GX@1|root,2RGIW@2759|Eukaryota,3XG3E@554915|Amoebozoa	554915|Amoebozoa	-	-	-	-	-	-	-	-	-	-	-	-	-	-	-
tr|C4LTR7|C4LTR7_ENTHI	5759.rna_EHI_050440-1	4.33e-315	860.0	295MP@1|root,2RCJZ@2759|Eukaryota,3XB2G@554915|Amoebozoa	554915|Amoebozoa	-	-	-	-	-	-	-	-	-	-	-	-	-	-	-
tr|C4LTT7|C4LTT7_ENTHI	5759.rna_EHI_050670-1	1.64e-282	772.0	2CKP4@1|root,2RE1H@2759|Eukaryota,3XCYX@554915|Amoebozoa	554915|Amoebozoa	-	-	-	-	-	-	-	-	-	-	-	-	-	-	-
tr|C4LTV0|C4LTV0_ENTHI	5759.rna_EHI_050800-1	0.0	1195.0	28J76@1|root,2RZ7Z@2759|Eukaryota,3XARC@554915|Amoebozoa	554915|Amoebozoa	-	-	-	-	-	-	-	-	-	-	-	-	-	-	-
tr|B1N3L4|B1N3L4_ENTHI	5759.rna_EHI_052720-1	2.07e-135	384.0	2976C@1|root,2RE5T@2759|Eukaryota,3XD3K@554915|Amoebozoa	554915|Amoebozoa	-	-	-	-	-	-	-	-	-	-	-	-	-	-	-
tr|C4M3C8|C4M3C8_ENTHI	5759.rna_EHI_053100-1	0.0	1544.0	292F1@1|root,2R9BH@2759|Eukaryota,3XG1V@554915|Amoebozoa	554915|Amoebozoa	-	-	-	-	-	-	-	-	-	-	-	-	-	-	-
tr|C4M3D3|C4M3D3_ENTHI	5759.rna_EHI_053160-1	1.76e-260	726.0	2CT0I@1|root,2RE5P@2759|Eukaryota,3XD3E@554915|Amoebozoa	554915|Amoebozoa	-	-	-	-	-	-	-	-	-	-	-	-	-	-	-
tr|C4M8Q9|C4M8Q9_ENTHI	5759.rna_EHI_056110-1	5.46e-219	612.0	295RN@1|root,2RCQ1@2759|Eukaryota,3XB8W@554915|Amoebozoa	554915|Amoebozoa	-	-	-	-	-	-	-	-	-	-	-	-	-	-	-
tr|C4M8R1|C4M8R1_ENTHI	5759.rna_EHI_056240-1	5.27e-140	396.0	2C9QA@1|root,2RE6U@2759|Eukaryota,3XD4T@554915|Amoebozoa	554915|Amoebozoa	-	-	-	-	-	-	-	-	-	-	-	-	-	-	-
tr|C4M9T5|C4M9T5_ENTHI	5759.rna_EHI_056700-1	2.6e-277	767.0	297IM@1|root,2REIG@2759|Eukaryota,3XDJ7@554915|Amoebozoa	554915|Amoebozoa	-	-	-	-	-	-	-	-	-	-	-	-	-	-	-
tr|C4M8B3|C4M8B3_ENTHI	5759.rna_EHI_058120-1	9.57e-315	864.0	294MR@1|root,2RBIZ@2759|Eukaryota,3X9KD@554915|Amoebozoa	554915|Amoebozoa	-	-	-	-	-	-	-	-	-	-	-	-	-	-	-
tr|C4MAD9|C4MAD9_ENTHI	5759.rna_EHI_058920-1	3.38e-156	446.0	290H5@1|root,2R7C9@2759|Eukaryota,3XEAP@554915|Amoebozoa	554915|Amoebozoa	-	-	-	-	-	-	-	-	-	-	-	-	-	-	-
tr|C4M339|C4M339_ENTHI	5759.rna_EHI_059690-1	0.0	1640.0	295CP@1|root,2RCAM@2759|Eukaryota,3XANC@554915|Amoebozoa	554915|Amoebozoa	-	-	-	-	-	-	-	-	-	-	-	-	-	-	-
tr|C4M6J6|C4M6J6_ENTHI	5759.rna_EHI_060410-1	0.0	879.0	298TU@1|root,2RFV2@2759|Eukaryota,3XF8B@554915|Amoebozoa	554915|Amoebozoa	-	-	-	-	-	-	-	-	-	-	-	-	-	-	-
tr|C4MBJ3|C4MBJ3_ENTHI	5759.rna_EHI_063580-1	0.0	996.0	2CT3V@1|root,2REPX@2759|Eukaryota,3XDS7@554915|Amoebozoa	554915|Amoebozoa	-	-	-	-	-	-	-	-	-	-	-	-	-	-	-
tr|C4MAZ6|C4MAZ6_ENTHI	46681.XP_001740343.1	2.96e-208	576.0	2EVIH@1|root,2SXHU@2759|Eukaryota	2759|Eukaryota	-	-	-	-	-	-	-	-	-	-	-	-	-	-	-
tr|C4M0D5|C4M0D5_ENTHI	5759.rna_EHI_064690-1	0.0	2274.0	2CCPZ@1|root,2R6Y9@2759|Eukaryota,3XE3X@554915|Amoebozoa	554915|Amoebozoa	-	-	-	-	-	-	-	-	-	-	-	-	-	-	-
tr|C4LZX9|C4LZX9_ENTHI	5759.rna_EHI_065630-1	4.22e-128	369.0	2954I@1|root,2RC2A@2759|Eukaryota,3XAAI@554915|Amoebozoa	554915|Amoebozoa	-	-	-	-	-	-	-	-	-	-	-	-	-	-	-
tr|C4LZZ4|C4LZZ4_ENTHI	5759.rna_EHI_065780-1	2.72e-85	251.0	29AEP@1|root,2RHHB@2759|Eukaryota,3XH4U@554915|Amoebozoa	554915|Amoebozoa	-	-	-	-	-	-	-	-	-	-	-	-	-	-	-
tr|C4MBL1|C4MBL1_ENTHI	5759.rna_EHI_066200-1	4.74e-114	330.0	2CKQ6@1|root,2RD1D@2759|Eukaryota,3XBQ2@554915|Amoebozoa	554915|Amoebozoa	-	-	-	-	-	-	-	-	-	-	-	-	-	-	-
tr|C4MAC6|C4MAC6_ENTHI	5759.rna_EHI_066720-1	0.0	3402.0	2BYZS@1|root,2RDJ9@2759|Eukaryota,3XCDM@554915|Amoebozoa	554915|Amoebozoa	-	-	-	-	-	-	-	-	-	-	-	-	-	-	-
tr|C4LTZ9|C4LTZ9_ENTHI	5759.rna_EHI_068030-1	2.57e-109	315.0	298KG@1|root,2RFMC@2759|Eukaryota,3XEYJ@554915|Amoebozoa	554915|Amoebozoa	-	-	-	-	-	-	-	-	-	-	-	-	-	-	-
tr|C4LU23|C4LU23_ENTHI	5759.rna_EHI_068300-1	0.0	887.0	299M5@1|root,2RGP8@2759|Eukaryota,3XG85@554915|Amoebozoa	554915|Amoebozoa	-	-	-	-	-	-	-	-	-	-	-	-	-	-	-
tr|C4LU33|C4LU33_ENTHI	5759.rna_EHI_068410-1	0.0	958.0	2C15C@1|root,2RCBG@2759|Eukaryota,3XAPI@554915|Amoebozoa	554915|Amoebozoa	-	-	-	-	-	-	-	-	-	-	-	-	-	-	-
tr|C4LU34|C4LU34_ENTHI	5759.rna_EHI_068420-1	1.13e-255	704.0	2CJ3K@1|root,2R92B@2759|Eukaryota,3XFQ4@554915|Amoebozoa	554915|Amoebozoa	-	-	-	-	-	-	-	-	-	-	-	-	-	-	-
tr|C4LU36|C4LU36_ENTHI	5759.rna_EHI_068440-1	6.36e-256	702.0	2CJ3M@1|root,2RF50@2759|Eukaryota,3XEBE@554915|Amoebozoa	554915|Amoebozoa	-	-	-	-	-	-	-	-	-	-	-	-	-	-	-
tr|C4LU40|C4LU40_ENTHI	5759.rna_EHI_068490-1	2.79e-179	504.0	296Z3@1|root,2RDYE@2759|Eukaryota,3XCV0@554915|Amoebozoa	554915|Amoebozoa	-	-	-	-	-	-	-	-	-	-	-	-	-	-	-
tr|C4LU55|C4LU55_ENTHI	5759.rna_EHI_068650-1	8.11e-235	655.0	296NZ@1|root,2RDN3@2759|Eukaryota,3XCHG@554915|Amoebozoa	554915|Amoebozoa	-	-	-	-	-	-	-	-	-	-	-	-	-	-	-
tr|C4LWL6|C4LWL6_ENTHI	5759.rna_EHI_069280-1	4.27e-134	383.0	298ES@1|root,2RFFC@2759|Eukaryota,3XEQX@554915|Amoebozoa	554915|Amoebozoa	-	-	-	-	-	-	-	-	-	-	-	-	-	-	-
tr|C4M2Z2|C4M2Z2_ENTHI	5759.rna_EHI_074030-1	0.0	1290.0	2CSJR@1|root,2RC6S@2759|Eukaryota,3XAH1@554915|Amoebozoa	554915|Amoebozoa	-	-	-	-	-	-	-	-	-	-	-	-	-	-	-
tr|C4M306|C4M306_ENTHI	5759.rna_EHI_074170-1	0.0	947.0	292QW@1|root,2R9MF@2759|Eukaryota,3XG89@554915|Amoebozoa	554915|Amoebozoa	-	-	-	-	-	-	-	-	-	-	-	-	-	-	-
tr|C4MA73|C4MA73_ENTHI	5759.rna_EHI_075170-1	0.0	1075.0	2C3F3@1|root,2RGW9@2759|Eukaryota,3XGFS@554915|Amoebozoa	554915|Amoebozoa	-	-	-	-	-	-	-	-	-	-	-	-	-	-	-
tr|B1N480|B1N480_ENTHI	46681.XP_001733284.1	4.52e-163	492.0	298JF@1|root,2RFK9@2759|Eukaryota,3XEX8@554915|Amoebozoa	554915|Amoebozoa	-	-	-	-	-	-	-	-	-	-	-	-	-	-	-
tr|C4M894|C4M894_ENTHI	5759.rna_EHI_076250-1	1.6e-170	488.0	297QD@1|root,2REQF@2759|Eukaryota,3XDSV@554915|Amoebozoa	554915|Amoebozoa	-	-	-	-	-	-	-	-	-	-	-	-	-	-	-
tr|C4M544|C4M544_ENTHI	5759.rna_EHI_078180-1	1.9e-141	404.0	294NK@1|root,2RBJV@2759|Eukaryota,3X9M9@554915|Amoebozoa	554915|Amoebozoa	-	-	-	-	-	-	-	-	-	-	-	-	-	-	-
tr|B1N3P6|B1N3P6_ENTHI	46681.XP_001741707.1	1.03e-18	82.8	29AMD@1|root,2RHQ3@2759|Eukaryota,3XHCC@554915|Amoebozoa	554915|Amoebozoa	-	-	-	-	-	-	-	-	-	-	-	-	-	-	-
tr|C4M4F1|C4M4F1_ENTHI	5759.rna_EHI_078690-1	3.75e-200	560.0	296AU@1|root,2RBWB@2759|Eukaryota,3XA1A@554915|Amoebozoa	554915|Amoebozoa	-	-	-	-	-	-	-	-	-	-	-	-	-	-	-
tr|C4M7S2|C4M7S2_ENTHI	5759.rna_EHI_079310-1	0.0	874.0	294TK@1|root,2RBR4@2759|Eukaryota,3X9SW@554915|Amoebozoa	554915|Amoebozoa	-	-	-	-	-	-	-	-	-	-	-	-	-	-	-
tr|C4M2L4|C4M2L4_ENTHI	5759.rna_EHI_079930-1	7.28e-96	280.0	29A8Z@1|root,2RHBI@2759|Eukaryota,3XGYE@554915|Amoebozoa	554915|Amoebozoa	-	-	-	-	-	-	-	-	-	-	-	-	-	-	-
tr|C4M2L9|C4M2L9_ENTHI	5759.rna_EHI_079990-1	0.0	1141.0	2C9QQ@1|root,2RFFG@2759|Eukaryota,3XER2@554915|Amoebozoa	554915|Amoebozoa	-	-	-	-	-	-	-	-	-	-	-	-	-	-	-
tr|C4M8Y0|C4M8Y0_ENTHI	5759.rna_EHI_080250-1	8.91e-308	838.0	2CRVN@1|root,2R9BK@2759|Eukaryota,3XG20@554915|Amoebozoa	554915|Amoebozoa	-	-	-	-	-	-	-	-	-	-	-	-	-	-	-
tr|C4MAD4|C4MAD4_ENTHI	5759.rna_EHI_080860-1	2.24e-252	697.0	294PZ@1|root,2RBMA@2759|Eukaryota,3X9NQ@554915|Amoebozoa	554915|Amoebozoa	-	-	-	-	-	-	-	-	-	-	-	-	-	-	-
tr|C4M5A6|C4M5A6_ENTHI	5759.rna_EHI_081380-1	3.31e-266	732.0	29035@1|root,2R6Y2@2759|Eukaryota,3XE3U@554915|Amoebozoa	554915|Amoebozoa	-	-	-	-	-	-	-	-	-	-	-	-	-	-	-
tr|C4M686|C4M686_ENTHI	5759.rna_EHI_081660-1	1.74e-65	200.0	29AY8@1|root,2RI12@2759|Eukaryota,3XHQQ@554915|Amoebozoa	554915|Amoebozoa	-	-	-	-	-	-	-	-	-	-	-	-	-	-	-
tr|C4M689|C4M689_ENTHI	5759.rna_EHI_081690-1	7.57e-215	594.0	2CKPT@1|root,2RCK3@2759|Eukaryota,3XB2T@554915|Amoebozoa	554915|Amoebozoa	-	-	-	-	-	-	-	-	-	-	-	-	-	-	-
tr|C4M5U6|C4M5U6_ENTHI	5759.rna_EHI_082240-1	3.13e-170	476.0	29A1B@1|root,2RH3U@2759|Eukaryota,3XGPT@554915|Amoebozoa	554915|Amoebozoa	-	-	-	-	-	-	-	-	-	-	-	-	-	-	-
tr|C4M946|C4M946_ENTHI	5759.rna_EHI_083620-1	0.0	2782.0	28N4I@1|root,2QUPQ@2759|Eukaryota,3X9DS@554915|Amoebozoa	554915|Amoebozoa	-	-	-	-	-	-	-	-	-	-	-	-	-	-	-
tr|C4MAV6|C4MAV6_ENTHI	5759.rna_EHI_085840-1	1.87e-113	325.0	28VNU@1|root,2R2EG@2759|Eukaryota,3XC92@554915|Amoebozoa	554915|Amoebozoa	-	-	-	-	-	-	-	-	-	-	-	-	-	-	-
tr|C4LXS7|C4LXS7_ENTHI	5759.rna_EHI_087340-1	2.05e-184	513.0	2CFD8@1|root,2R89Y@2759|Eukaryota,3XEVI@554915|Amoebozoa	554915|Amoebozoa	-	-	-	-	-	-	-	-	-	-	-	-	-	-	-
tr|C4LXS8|C4LXS8_ENTHI	5759.rna_EHI_087350-1	4.25e-248	693.0	295KU@1|root,2RCJ4@2759|Eukaryota,3XB16@554915|Amoebozoa	554915|Amoebozoa	-	-	-	-	-	-	-	-	-	-	-	-	-	-	-
tr|B1N405|B1N405_ENTHI	5759.rna_EHI_088060-1	2.3e-84	251.0	29A5I@1|root,2RH7Z@2759|Eukaryota,3XGU7@554915|Amoebozoa	554915|Amoebozoa	-	-	-	-	-	-	-	-	-	-	-	-	-	-	-
tr|C4M7P8|C4M7P8_ENTHI	5759.rna_EHI_091120-1	3.08e-266	729.0	294W1@1|root,2RBTK@2759|Eukaryota,3X9WU@554915|Amoebozoa	554915|Amoebozoa	-	-	-	-	-	-	-	-	-	-	-	-	-	-	-
tr|C4M9D7|C4M9D7_ENTHI	5759.rna_EHI_091490-1	2.66e-147	416.0	2950G@1|root,2RBY4@2759|Eukaryota,3XA3X@554915|Amoebozoa	554915|Amoebozoa	-	-	-	-	-	-	-	-	-	-	-	-	-	-	-
tr|C4LUX3|C4LUX3_ENTHI	5759.rna_EHI_092080-1	2.61e-46	175.0	29JCM@1|root,2RSKX@2759|Eukaryota,3XF3P@554915|Amoebozoa	554915|Amoebozoa	-	-	-	-	-	-	-	-	-	-	-	-	-	-	-
tr|C4LUY2|C4LUY2_ENTHI	5759.rna_EHI_092170-1	2.59e-143	405.0	2CJ2U@1|root,2RDWS@2759|Eukaryota,3XCTE@554915|Amoebozoa	554915|Amoebozoa	-	-	-	-	-	-	-	-	-	-	-	-	-	-	-
tr|C4LYG5|C4LYG5_ENTHI	5759.rna_EHI_093740-1	4.4e-184	518.0	29929@1|root,2RG3N@2759|Eukaryota,3XFJ8@554915|Amoebozoa	554915|Amoebozoa	-	-	-	-	-	-	-	-	-	-	-	-	-	-	-
tr|C4M4S0|C4M4S0_ENTHI	5759.rna_EHI_095070-1	2.91e-194	540.0	295SI@1|root,2RCQY@2759|Eukaryota,3XBA8@554915|Amoebozoa	554915|Amoebozoa	-	-	-	-	-	-	-	-	-	-	-	-	-	-	-
tr|C4M4T0|C4M4T0_ENTHI	5759.rna_EHI_095180-1	6.56e-186	520.0	296SB@1|root,2RDRK@2759|Eukaryota,3XCMV@554915|Amoebozoa	554915|Amoebozoa	-	-	-	-	-	-	-	-	-	-	-	-	-	-	-
tr|C4LWD7|C4LWD7_ENTHI	5759.rna_EHI_096240-1	1.55e-123	352.0	293NZ@1|root,2RAJS@2759|Eukaryota,3XGJ4@554915|Amoebozoa	554915|Amoebozoa	-	-	-	-	-	-	-	-	-	-	-	-	-	-	-
tr|C4LWD9|C4LWD9_ENTHI	5759.rna_EHI_096260-1	1.03e-302	825.0	2CKP4@1|root,2RFF4@2759|Eukaryota,3XEQM@554915|Amoebozoa	554915|Amoebozoa	-	-	-	-	-	-	-	-	-	-	-	-	-	-	-
tr|C4LWE2|C4LWE2_ENTHI	5759.rna_EHI_096290-1	7.22e-266	731.0	298UF@1|root,2RFVP@2759|Eukaryota,3XF94@554915|Amoebozoa	554915|Amoebozoa	-	-	-	-	-	-	-	-	-	-	-	-	-	-	-
tr|C4LWE7|C4LWE7_ENTHI	5759.rna_EHI_096340-1	7.32e-131	385.0	2C705@1|root,2RCDQ@2759|Eukaryota,3XASC@554915|Amoebozoa	554915|Amoebozoa	-	-	-	-	-	-	-	-	-	-	-	-	-	-	-
tr|C4LWH0|C4LWH0_ENTHI	5759.rna_EHI_096580-1	6.4e-113	325.0	298AN@1|root,2RFB8@2759|Eukaryota,3XEJW@554915|Amoebozoa	554915|Amoebozoa	-	-	-	-	-	-	-	-	-	-	-	-	-	-	-
tr|C4M498|C4M498_ENTHI	5759.rna_EHI_098010-1	0.0	1328.0	2989E@1|root,2R6NK@2759|Eukaryota,3XDY0@554915|Amoebozoa	554915|Amoebozoa	-	-	-	-	-	-	-	-	-	-	-	-	-	-	-
tr|C4LXD1|C4LXD1_ENTHI	5759.rna_EHI_098510-1	0.0	3220.0	28VFC@1|root,2RFHZ@2759|Eukaryota,3XEUC@554915|Amoebozoa	554915|Amoebozoa	-	-	-	-	-	-	-	-	-	-	-	-	-	-	-
tr|C4LXD8|C4LXD8_ENTHI	5759.rna_EHI_098580-1	0.0	1310.0	297PY@1|root,2REPZ@2759|Eukaryota,3XDS9@554915|Amoebozoa	554915|Amoebozoa	-	-	-	-	-	-	-	-	-	-	-	-	-	-	-
tr|C4LXE0|C4LXE0_ENTHI	5759.rna_EHI_098600-1	1.05e-272	746.0	2CFD9@1|root,2RG3W@2759|Eukaryota,3XFJF@554915|Amoebozoa	554915|Amoebozoa	-	-	-	-	-	-	-	-	-	-	-	-	-	-	-
tr|C4LXE2|C4LXE2_ENTHI	5759.rna_EHI_098620-1	8.39e-266	732.0	2EVIH@1|root,2SXHU@2759|Eukaryota,3X9FZ@554915|Amoebozoa	554915|Amoebozoa	-	-	-	-	-	-	-	-	-	-	-	-	-	-	-
tr|C4M873|C4M873_ENTHI	5759.rna_EHI_098760-1	0.0	2238.0	29523@1|root,2RBZV@2759|Eukaryota,3XA6J@554915|Amoebozoa	554915|Amoebozoa	-	-	-	-	-	-	-	-	-	-	-	-	-	-	-
tr|B1N478|B1N478_ENTHI	5759.rna_EHI_098870-1	2.61e-261	717.0	2CKPF@1|root,2R9F5@2759|Eukaryota,3XG50@554915|Amoebozoa	554915|Amoebozoa	-	-	-	-	-	-	-	-	-	-	-	-	-	-	-
tr|C4M6B5|C4M6B5_ENTHI	5759.rna_EHI_099220-1	0.0	1021.0	297NZ@1|root,2RENZ@2759|Eukaryota,3XDQY@554915|Amoebozoa	554915|Amoebozoa	-	-	-	-	-	-	-	-	-	-	-	-	-	-	-
tr|C4M6C6|C4M6C6_ENTHI	5759.rna_EHI_099270-1	0.0	925.0	295XP@1|root,2RCW9@2759|Eukaryota,3XBHQ@554915|Amoebozoa	554915|Amoebozoa	-	-	-	-	-	-	-	-	-	-	-	-	-	-	-
tr|C4M6C1|C4M6C1_ENTHI	5759.rna_EHI_099330-1	3.42e-35	127.0	29B36@1|root,2RI60@2759|Eukaryota,3XHWA@554915|Amoebozoa	554915|Amoebozoa	-	-	-	-	-	-	-	-	-	-	-	-	-	-	-
tr|C4M0U4|C4M0U4_ENTHI	5759.rna_EHI_100130-1	0.0	993.0	29852@1|root,2RF5I@2759|Eukaryota,3XEC2@554915|Amoebozoa	554915|Amoebozoa	-	-	-	-	-	-	-	-	-	-	-	-	-	-	-
tr|C4LVK2|C4LVK2_ENTHI	5759.rna_EHI_103580-1	5.47e-238	671.0	29JCR@1|root,2RSM2@2759|Eukaryota,3XBQK@554915|Amoebozoa	554915|Amoebozoa	-	-	-	-	-	-	-	-	-	-	-	-	-	-	-
tr|C4LZ61|C4LZ61_ENTHI	5759.rna_EHI_104500-1	7.19e-283	776.0	290RV@1|root,2R7M6@2759|Eukaryota,3XEH5@554915|Amoebozoa	554915|Amoebozoa	-	-	-	-	-	-	-	-	-	-	-	-	-	-	-
tr|C4M7E0|C4M7E0_ENTHI	5759.rna_EHI_109000-1	0.0	968.0	2C67G@1|root,2RGFI@2759|Eukaryota,3XFZW@554915|Amoebozoa	554915|Amoebozoa	-	-	-	-	-	-	-	-	-	-	-	-	-	-	-
tr|C4LU90|C4LU90_ENTHI	5759.rna_EHI_110380-1	4.06e-244	671.0	2CFD9@1|root,2RCJI@2759|Eukaryota,3XB1V@554915|Amoebozoa	554915|Amoebozoa	-	-	-	-	-	-	-	-	-	-	-	-	-	-	-
tr|C4LUC1|C4LUC1_ENTHI	5759.rna_EHI_110740-1	4.86e-91	314.0	295VS@1|root,2RCUC@2759|Eukaryota,3XBFB@554915|Amoebozoa	554915|Amoebozoa	-	-	-	-	-	-	-	-	-	-	-	-	-	-	-
tr|C4LUC9|C4LUC9_ENTHI	5759.rna_EHI_110830-1	0.0	879.0	2CSIX@1|root,2RC3K@2759|Eukaryota,3XACD@554915|Amoebozoa	554915|Amoebozoa	-	-	-	-	-	-	-	-	-	-	-	-	-	-	-
tr|Q8I8X6|Q8I8X6_ENTHI	5759.rna_EHI_111070-1	2.98e-62	192.0	2C3EV@1|root,2RH9K@2759|Eukaryota,3XGW5@554915|Amoebozoa	554915|Amoebozoa	-	-	-	-	-	-	-	-	-	-	-	-	-	-	-
tr|C4M578|C4M578_ENTHI	5759.rna_EHI_111800-1	3.83e-196	545.0	2C7R6@1|root,2RF2E@2759|Eukaryota,3XE7X@554915|Amoebozoa	554915|Amoebozoa	-	-	-	-	-	-	-	-	-	-	-	-	-	-	-
tr|C4M580|C4M580_ENTHI	5759.rna_EHI_111820-1	1.02e-138	393.0	295IC@1|root,2RCGE@2759|Eukaryota,3XAWI@554915|Amoebozoa	554915|Amoebozoa	-	-	-	-	-	-	-	-	-	-	-	-	-	-	-
tr|B1N4L2|B1N4L2_ENTHI	5759.rna_EHI_113560-1	6.53e-308	839.0	2CKPQ@1|root,2RCXC@2759|Eukaryota,3XBJ8@554915|Amoebozoa	554915|Amoebozoa	-	-	-	-	-	-	-	-	-	-	-	-	-	-	-
tr|C4M8W1|C4M8W1_ENTHI	5759.rna_EHI_113950-1	3.82e-18	90.9	29AF1@1|root,2RHHP@2759|Eukaryota,3XH56@554915|Amoebozoa	554915|Amoebozoa	-	-	-	-	-	-	-	-	-	-	-	-	-	-	-
tr|C4M8M8|C4M8M8_ENTHI	5759.rna_EHI_114330-1	5.23e-122	352.0	2EU6X@1|root,2SWE7@2759|Eukaryota,3XEC5@554915|Amoebozoa	554915|Amoebozoa	-	-	-	-	-	-	-	-	-	-	-	-	-	-	-
tr|C4M8E4|C4M8E4_ENTHI	5759.rna_EHI_115330-1	0.0	1348.0	2C1M7@1|root,2RFT2@2759|Eukaryota,3XF5H@554915|Amoebozoa	554915|Amoebozoa	-	-	-	-	-	-	-	-	-	-	-	-	-	-	-
tr|C4MBL9|C4MBL9_ENTHI	5759.rna_EHI_116480-1	6.54e-38	131.0	29AZP@1|root,2RI2I@2759|Eukaryota,3XHSD@554915|Amoebozoa	554915|Amoebozoa	-	-	-	-	-	-	-	-	-	-	-	-	-	-	-
tr|C4LYX2|C4LYX2_ENTHI	5759.rna_EHI_117880-1	2.57e-20	86.7	29AQA@1|root,2RHT4@2759|Eukaryota,3XHFT@554915|Amoebozoa	554915|Amoebozoa	-	-	-	-	-	-	-	-	-	-	-	-	-	-	-
tr|C4LYX9|C4LYX9_ENTHI	5759.rna_EHI_117950-1	2.34e-106	317.0	2989Q@1|root,2RFAA@2759|Eukaryota,3XEIU@554915|Amoebozoa	554915|Amoebozoa	-	-	-	-	-	-	-	-	-	-	-	-	-	-	-
tr|C4LYZ3|C4LYZ3_ENTHI	5759.rna_EHI_118090-1	5.6e-114	334.0	28RV4@1|root,2RG94@2759|Eukaryota,3XFSG@554915|Amoebozoa	554915|Amoebozoa	-	-	-	-	-	-	-	-	-	-	-	-	-	-	-
tr|C4LZ07|C4LZ07_ENTHI	5759.rna_EHI_118250-1	1.49e-96	283.0	2CAMP@1|root,2RBUR@2759|Eukaryota,3X9YX@554915|Amoebozoa	554915|Amoebozoa	-	-	-	-	-	-	-	-	-	-	-	-	-	-	-
tr|C4LYM4|C4LYM4_ENTHI	5759.rna_EHI_118760-1	9.76e-233	642.0	2BX50@1|root,2RFTT@2759|Eukaryota,3XF6S@554915|Amoebozoa	554915|Amoebozoa	-	-	-	-	-	-	-	-	-	-	-	-	-	-	-
tr|C4M4Y5|C4M4Y5_ENTHI	5759.rna_EHI_119370-1	0.0	1010.0	2957Y@1|root,2RC5U@2759|Eukaryota,3XAFQ@554915|Amoebozoa	554915|Amoebozoa	-	-	-	-	-	-	-	-	-	-	-	-	-	-	-
tr|C4M7Y7|C4M7Y7_ENTHI	5759.rna_EHI_119570-1	1.13e-178	499.0	296AU@1|root,2RDID@2759|Eukaryota,3XCCE@554915|Amoebozoa	554915|Amoebozoa	-	-	-	-	-	-	-	-	-	-	-	-	-	-	-
tr|C4M5C0|C4M5C0_ENTHI	5759.rna_EHI_121740-1	6.67e-261	714.0	295VZ@1|root,2RCUJ@2759|Eukaryota,3XBFK@554915|Amoebozoa	554915|Amoebozoa	-	-	-	-	-	-	-	-	-	-	-	-	-	-	-
tr|C4LZH0|C4LZH0_ENTHI	5759.rna_EHI_124310-1	0.0	1098.0	298WY@1|root,2RFY6@2759|Eukaryota,3XFC7@554915|Amoebozoa	554915|Amoebozoa	-	-	-	-	-	-	-	-	-	-	-	-	-	-	-
tr|C4M976|C4M976_ENTHI	5759.rna_EHI_124820-1	6.59e-120	351.0	28ZBG@1|root,2R65R@2759|Eukaryota,3XDK0@554915|Amoebozoa	554915|Amoebozoa	-	-	-	-	-	-	-	-	-	-	-	-	-	-	-
tr|C4M629|C4M629_ENTHI	5759.rna_EHI_125390-1	0.0	1982.0	298J6@1|root,2RFK0@2759|Eukaryota,3XEWV@554915|Amoebozoa	554915|Amoebozoa	-	-	-	-	-	-	-	-	-	-	-	-	-	-	-
tr|C4LVU8|C4LVU8_ENTHI	5759.rna_EHI_125600-1	4e-155	435.0	2CHTW@1|root,2RG17@2759|Eukaryota,3XFG5@554915|Amoebozoa	554915|Amoebozoa	-	-	-	-	-	-	-	-	-	-	-	-	-	-	-
tr|C4LVV1|C4LVV1_ENTHI	5759.rna_EHI_125630-1	4.2e-85	252.0	29AEI@1|root,2RHH6@2759|Eukaryota,3XH4N@554915|Amoebozoa	554915|Amoebozoa	-	-	-	-	-	-	-	-	-	-	-	-	-	-	-
tr|C4LVY1|C4LVY1_ENTHI	5759.rna_EHI_125960-1	7.36e-229	632.0	2C251@1|root,2RCZM@2759|Eukaryota,3XBMY@554915|Amoebozoa	554915|Amoebozoa	-	-	-	-	-	-	-	-	-	-	-	-	-	-	-
tr|C4LVZ0|C4LVZ0_ENTHI	5759.rna_EHI_126050-1	0.0	1726.0	2951R@1|root,2RBZH@2759|Eukaryota,3XA5Z@554915|Amoebozoa	554915|Amoebozoa	-	-	-	-	-	-	-	-	-	-	-	-	-	-	-
tr|C4LWW5|C4LWW5_ENTHI	5759.rna_EHI_126890-1	5.13e-211	582.0	295H8@1|root,2RBW7@2759|Eukaryota,3XA14@554915|Amoebozoa	554915|Amoebozoa	-	-	-	-	-	-	-	-	-	-	-	-	-	-	-
tr|C4LWX1|C4LWX1_ENTHI	5759.rna_EHI_126950-1	1.19e-234	647.0	297IK@1|root,2REIF@2759|Eukaryota,3XDJ6@554915|Amoebozoa	554915|Amoebozoa	-	-	-	-	-	-	-	-	-	-	-	-	-	-	-
tr|B1N2U2|B1N2U2_ENTHI	5759.rna_EHI_127110-1	1.11e-123	359.0	292HV@1|root,2R9EF@2759|Eukaryota,3XG43@554915|Amoebozoa	554915|Amoebozoa	-	-	-	-	-	-	-	-	-	-	-	-	-	-	-
tr|B1N4L4|B1N4L4_ENTHI	5759.rna_EHI_129300-1	8.91e-250	687.0	29527@1|root,2RBZZ@2759|Eukaryota,3XA6N@554915|Amoebozoa	554915|Amoebozoa	-	-	-	-	-	-	-	-	-	-	-	-	-	-	-
tr|C4M5Q3|C4M5Q3_ENTHI	5759.rna_EHI_129860-1	5.85e-170	482.0	2CF6P@1|root,2RDV3@2759|Eukaryota,3XCRI@554915|Amoebozoa	554915|Amoebozoa	-	-	-	-	-	-	-	-	-	-	-	-	-	-	-
tr|C4LXH3|C4LXH3_ENTHI	5759.rna_EHI_131050-1	0.0	890.0	2CKPD@1|root,2RERU@2759|Eukaryota,3XDUF@554915|Amoebozoa	554915|Amoebozoa	-	-	-	-	-	-	-	-	-	-	-	-	-	-	-
tr|C4M011|C4M011_ENTHI	5759.rna_EHI_134620-1	4.07e-74	222.0	2C8SW@1|root,2RHM9@2759|Eukaryota,3XH98@554915|Amoebozoa	554915|Amoebozoa	-	-	-	-	-	-	-	-	-	-	-	-	-	-	-
tr|C4M014|C4M014_ENTHI	5759.rna_EHI_134650-1	6.84e-275	751.0	297H7@1|root,2REGZ@2759|Eukaryota,3XDHK@554915|Amoebozoa	554915|Amoebozoa	-	-	-	-	-	-	-	-	-	-	-	-	-	-	-
tr|C4M016|C4M016_ENTHI	5759.rna_EHI_134670-1	1.1e-177	498.0	297WC@1|root,2REWN@2759|Eukaryota,3XE0X@554915|Amoebozoa	554915|Amoebozoa	-	-	-	-	-	-	-	-	-	-	-	-	-	-	-
tr|C4M027|C4M027_ENTHI	5759.rna_EHI_134780-1	1.24e-288	803.0	294NF@1|root,2RBJP@2759|Eukaryota,3X9M4@554915|Amoebozoa	554915|Amoebozoa	-	-	-	-	-	-	-	-	-	-	-	-	-	-	-
tr|C4M0Y5|C4M0Y5_ENTHI	5759.rna_EHI_134980-1	0.0	1361.0	295Q5@1|root,2RCNG@2759|Eukaryota,3XB6V@554915|Amoebozoa	554915|Amoebozoa	-	-	-	-	-	-	-	-	-	-	-	-	-	-	-
tr|C4M3H7|C4M3H7_ENTHI	5759.rna_EHI_138350-1	2.03e-111	320.0	2CANC@1|root,2RBU7@2759|Eukaryota,3X9Y0@554915|Amoebozoa	554915|Amoebozoa	-	-	-	-	-	-	-	-	-	-	-	-	-	-	-
tr|C4M4I2|C4M4I2_ENTHI	5759.rna_EHI_138760-1	0.0	1029.0	294U7@1|root,2RE0I@2759|Eukaryota,3XCXK@554915|Amoebozoa	554915|Amoebozoa	-	-	-	-	-	-	-	-	-	-	-	-	-	-	-
tr|C4M4J6|C4M4J6_ENTHI	5759.rna_EHI_138800-1	1.71e-241	664.0	2CSXK@1|root,2RDN0@2759|Eukaryota,3XCHD@554915|Amoebozoa	554915|Amoebozoa	-	-	-	-	-	-	-	-	-	-	-	-	-	-	-
tr|C4M4I6|C4M4I6_ENTHI	5759.rna_EHI_138950-1	8.4e-85	250.0	29ADV@1|root,2RHGG@2759|Eukaryota,3XH3X@554915|Amoebozoa	554915|Amoebozoa	-	-	-	-	-	-	-	-	-	-	-	-	-	-	-
tr|B1N3Q2|B1N3Q2_ENTHI	5759.rna_EHI_139070-1	8.57e-254	699.0	2974Y@1|root,2RE4F@2759|Eukaryota,3XD1X@554915|Amoebozoa	554915|Amoebozoa	-	-	-	-	-	-	-	-	-	-	-	-	-	-	-
tr|C4M464|C4M464_ENTHI	5759.rna_EHI_140150-1	2.66e-265	746.0	29JD4@1|root,2RSMF@2759|Eukaryota,3XDN9@554915|Amoebozoa	554915|Amoebozoa	-	-	-	-	-	-	-	-	-	-	-	-	-	-	-
tr|C4M3M5|C4M3M5_ENTHI	5759.rna_EHI_140520-1	3.41e-86	255.0	297GG@1|root,2REG7@2759|Eukaryota,3XDGN@554915|Amoebozoa	554915|Amoebozoa	-	-	-	-	-	-	-	-	-	-	-	-	-	-	-
tr|C4M508|C4M508_ENTHI	5759.rna_EHI_141010-1	1.55e-195	544.0	295Y4@1|root,2RCWR@2759|Eukaryota,3XBIC@554915|Amoebozoa	554915|Amoebozoa	-	-	-	-	-	-	-	-	-	-	-	-	-	-	-
tr|C4M517|C4M517_ENTHI	5759.rna_EHI_141110-1	0.0	4018.0	2CTDS@1|root,2S4BN@2759|Eukaryota,3X8ZV@554915|Amoebozoa	554915|Amoebozoa	-	-	-	-	-	-	-	-	-	-	-	-	-	-	-
tr|C4LW27|C4LW27_ENTHI	5759.rna_EHI_141800-1	2.63e-52	164.0	2CHTE@1|root,2RICS@2759|Eukaryota,3XI3P@554915|Amoebozoa	554915|Amoebozoa	-	-	-	-	-	-	-	-	-	-	-	-	-	-	-
tr|C4LW28|C4LW28_ENTHI	5759.rna_EHI_141810-1	1.72e-90	265.0	295KX@1|root,2RCJ7@2759|Eukaryota,3XB19@554915|Amoebozoa	554915|Amoebozoa	-	-	-	-	-	-	-	-	-	-	-	-	-	-	-
tr|B1N2S3|B1N2S3_ENTHI	5759.rna_EHI_141960-1	0.0	932.0	2981V@1|root,2RFGN@2759|Eukaryota,3XESH@554915|Amoebozoa	554915|Amoebozoa	-	-	-	-	-	-	-	-	-	-	-	-	-	-	-
tr|C4LW55|C4LW55_ENTHI	5759.rna_EHI_142100-1	8.2e-108	312.0	2952P@1|root,2RFWG@2759|Eukaryota,3XFA4@554915|Amoebozoa	554915|Amoebozoa	-	-	-	-	-	-	-	-	-	-	-	-	-	-	-
tr|C4LW65|C4LW65_ENTHI	5759.rna_EHI_142210-1	1.67e-133	380.0	2995T@1|root,2RG7C@2759|Eukaryota,3XFPV@554915|Amoebozoa	554915|Amoebozoa	-	-	-	-	-	-	-	-	-	-	-	-	-	-	-
tr|C4M6D8|C4M6D8_ENTHI	5759.rna_EHI_142910-1	2.56e-289	791.0	2971M@1|root,2RE11@2759|Eukaryota,3XCY1@554915|Amoebozoa	554915|Amoebozoa	-	-	-	-	-	-	-	-	-	-	-	-	-	-	-
tr|C4M808|C4M808_ENTHI	5759.rna_EHI_143620-1	0.0	1633.0	2982R@1|root,2RSMK@2759|Eukaryota,3XA5S@554915|Amoebozoa	554915|Amoebozoa	-	-	-	-	-	-	-	-	-	-	-	-	-	-	-
tr|C4M810|C4M810_ENTHI	5759.rna_EHI_143640-1	5.06e-194	538.0	297DW@1|root,2RC5B@2759|Eukaryota,3XAF3@554915|Amoebozoa	554915|Amoebozoa	-	-	-	-	-	-	-	-	-	-	-	-	-	-	-
tr|C4LT27|C4LT27_ENTHI	5759.rna_EHI_148570-1	0.0	1054.0	2968P@1|root,2RD7E@2759|Eukaryota,3XBWV@554915|Amoebozoa	554915|Amoebozoa	-	-	-	-	-	-	-	-	-	-	-	-	-	-	-
tr|C4LT30|C4LT30_ENTHI	5759.rna_EHI_148600-1	0.0	1674.0	2C1M7@1|root,2RC34@2759|Eukaryota,3XABQ@554915|Amoebozoa	554915|Amoebozoa	-	-	-	-	-	-	-	-	-	-	-	-	-	-	-
tr|C4M216|C4M216_ENTHI	5759.rna_EHI_150130-1	0.0	2575.0	298N5@1|root,2RC3Q@2759|Eukaryota,3XACG@554915|Amoebozoa	554915|Amoebozoa	-	-	-	-	-	-	-	-	-	-	-	-	-	-	-
tr|C4LSH1|C4LSH1_ENTHI	5759.rna_EHI_151280-1	0.0	1163.0	2BXQA@1|root,2RCJW@2759|Eukaryota,3XB2A@554915|Amoebozoa	554915|Amoebozoa	-	-	-	-	-	-	-	-	-	-	-	-	-	-	-
tr|C4LSJ3|C4LSJ3_ENTHI	5759.rna_EHI_151510-1	3.63e-190	530.0	2954T@1|root,2RC2J@2759|Eukaryota,3XAAX@554915|Amoebozoa	554915|Amoebozoa	-	-	-	-	-	-	-	-	-	-	-	-	-	-	-
tr|C4LSK9|C4LSK9_ENTHI	5759.rna_EHI_151680-1	0.0	1284.0	297YR@1|root,2REZ2@2759|Eukaryota,3XE42@554915|Amoebozoa	554915|Amoebozoa	-	-	-	-	-	-	-	-	-	-	-	-	-	-	-
tr|C4LSL9|C4LSL9_ENTHI	5759.rna_EHI_151780-1	0.0	1045.0	291ZS@1|root,2R8W5@2759|Eukaryota,3XFGI@554915|Amoebozoa	554915|Amoebozoa	-	-	-	-	-	-	-	-	-	-	-	-	-	-	-
tr|C4LSN6|C4LSN6_ENTHI	5759.rna_EHI_151970-1	6.82e-223	614.0	298P8@1|root,2RFT5@2759|Eukaryota,3XF5M@554915|Amoebozoa	554915|Amoebozoa	-	-	-	-	-	-	-	-	-	-	-	-	-	-	-
tr|C4LSP3|C4LSP3_ENTHI	5759.rna_EHI_152040-1	3.56e-235	648.0	298G4@1|root,2RFGS@2759|Eukaryota,3XESN@554915|Amoebozoa	554915|Amoebozoa	-	-	-	-	-	-	-	-	-	-	-	-	-	-	-
tr|C4LSQ4|C4LSQ4_ENTHI	5759.rna_EHI_152160-1	1.08e-20	89.4	29ARU@1|root,2RHUN@2759|Eukaryota,3XHHH@554915|Amoebozoa	554915|Amoebozoa	-	-	-	-	-	-	-	-	-	-	-	-	-	-	-
tr|C4LSQ7|C4LSQ7_ENTHI	5759.rna_EHI_152190-1	0.0	865.0	2CAMW@1|root,2REIQ@2759|Eukaryota,3XDJF@554915|Amoebozoa	554915|Amoebozoa	-	-	-	-	-	-	-	-	-	-	-	-	-	-	-
tr|C4LSR2|C4LSR2_ENTHI	5759.rna_EHI_152240-1	2.96e-201	560.0	2C67I@1|root,2RD6I@2759|Eukaryota,3XBVV@554915|Amoebozoa	554915|Amoebozoa	-	-	-	-	-	-	-	-	-	-	-	-	-	-	-
tr|C4LSR5|C4LSR5_ENTHI	5759.rna_EHI_152270-1	4.19e-205	567.0	298P8@1|root,2RDRA@2759|Eukaryota,3XCMJ@554915|Amoebozoa	554915|Amoebozoa	-	-	-	-	-	-	-	-	-	-	-	-	-	-	-
tr|C4LSR9|C4LSR9_ENTHI	5759.rna_EHI_152320-1	5.89e-314	855.0	296U9@1|root,2RDTJ@2759|Eukaryota,3XCPV@554915|Amoebozoa	554915|Amoebozoa	-	-	-	-	-	-	-	-	-	-	-	-	-	-	-
tr|C4LSW1|C4LSW1_ENTHI	5759.rna_EHI_152780-1	1.5e-149	421.0	2952K@1|root,2RENF@2759|Eukaryota,3XDQ8@554915|Amoebozoa	554915|Amoebozoa	-	-	-	-	-	-	-	-	-	-	-	-	-	-	-
tr|C4LS86|C4LS86_ENTHI	5759.rna_EHI_152930-1	5.43e-255	699.0	294UV@1|root,2RBNF@2759|Eukaryota,3X9PX@554915|Amoebozoa	554915|Amoebozoa	-	-	-	-	-	-	-	-	-	-	-	-	-	-	-
tr|C4LS87|C4LS87_ENTHI	5759.rna_EHI_152940-1	0.0	1680.0	298YF@1|root,2RFZQ@2759|Eukaryota,3XFEB@554915|Amoebozoa	554915|Amoebozoa	-	-	-	-	-	-	-	-	-	-	-	-	-	-	-
tr|C4LW72|C4LW72_ENTHI	5759.rna_EHI_155180-1	4.16e-199	552.0	2CSNS@1|root,2RCIP@2759|Eukaryota,3XB0M@554915|Amoebozoa	554915|Amoebozoa	-	-	-	-	-	-	-	-	-	-	-	-	-	-	-
tr|C4LWB0|C4LWB0_ENTHI	5759.rna_EHI_155590-1	2.42e-117	336.0	2CANC@1|root,2RF14@2759|Eukaryota,3XE6C@554915|Amoebozoa	554915|Amoebozoa	-	-	-	-	-	-	-	-	-	-	-	-	-	-	-
tr|C4LWC5|C4LWC5_ENTHI	5759.rna_EHI_155760-1	0.0	1377.0	2C3F4@1|root,2R97H@2759|Eukaryota,3XFWU@554915|Amoebozoa	554915|Amoebozoa	-	-	-	-	-	-	-	-	-	-	-	-	-	-	-
tr|C4M4D7|C4M4D7_ENTHI	5759.rna_EHI_156370-1	4.07e-219	605.0	2CFDH@1|root,2RDBI@2759|Eukaryota,3XC20@554915|Amoebozoa	554915|Amoebozoa	-	-	-	-	-	-	-	-	-	-	-	-	-	-	-
tr|C4LX24|C4LX24_ENTHI	5759.rna_EHI_159310-1	6.13e-201	557.0	2C9JK@1|root,2RCXI@2759|Eukaryota,3XBJD@554915|Amoebozoa	554915|Amoebozoa	-	-	-	-	-	-	-	-	-	-	-	-	-	-	-
tr|C4M2Q3|C4M2Q3_ENTHI	5759.rna_EHI_160850-1	0.0	974.0	2CHTR@1|root,2RGWE@2759|Eukaryota,3XGG2@554915|Amoebozoa	554915|Amoebozoa	-	-	-	-	-	-	-	-	-	-	-	-	-	-	-
tr|C4M2R6|C4M2R6_ENTHI	5759.rna_EHI_160980-1	2.91e-144	415.0	295ER@1|root,2RCCS@2759|Eukaryota,3XAR9@554915|Amoebozoa	554915|Amoebozoa	-	-	-	-	-	-	-	-	-	-	-	-	-	-	-
tr|C4M2S2|C4M2S2_ENTHI	5759.rna_EHI_161050-1	0.0	1210.0	298RI@1|root,2RBYW@2759|Eukaryota,3XA50@554915|Amoebozoa	554915|Amoebozoa	-	-	-	-	-	-	-	-	-	-	-	-	-	-	-
tr|C4M6N6|C4M6N6_ENTHI	5759.rna_EHI_161930-1	2.24e-202	560.0	2C7R6@1|root,2RFJU@2759|Eukaryota,3XEWP@554915|Amoebozoa	554915|Amoebozoa	-	-	-	-	-	-	-	-	-	-	-	-	-	-	-
tr|C4M1Z7|C4M1Z7_ENTHI	5759.rna_EHI_165160-1	1.23e-185	520.0	2952D@1|root,2RC05@2759|Eukaryota,3XA70@554915|Amoebozoa	554915|Amoebozoa	-	-	-	-	-	-	-	-	-	-	-	-	-	-	-
tr|B1N3E6|B1N3E6_ENTHI	5759.rna_EHI_165230-1	4.71e-111	324.0	29566@1|root,2RC40@2759|Eukaryota,3XAD0@554915|Amoebozoa	554915|Amoebozoa	-	-	-	-	-	-	-	-	-	-	-	-	-	-	-
tr|C4LY98|C4LY98_ENTHI	5759.rna_EHI_166940-1	0.0	3063.0	2BYM7@1|root,2RGJ2@2759|Eukaryota,3XG3M@554915|Amoebozoa	554915|Amoebozoa	-	-	-	-	-	-	-	-	-	-	-	-	-	-	-
tr|C4LYB2|C4LYB2_ENTHI	5759.rna_EHI_167120-1	1.67e-117	337.0	2C4XQ@1|root,2REW6@2759|Eukaryota,3XE09@554915|Amoebozoa	554915|Amoebozoa	-	-	-	-	-	-	-	-	-	-	-	-	-	-	-
tr|C4M7Z1|C4M7Z1_ENTHI	5759.rna_EHI_167700-1	0.0	2011.0	294H8@1|root,2RBEJ@2759|Eukaryota,3X9EZ@554915|Amoebozoa	554915|Amoebozoa	-	-	-	-	-	-	-	-	-	-	-	-	-	-	-
tr|C4M4R5|C4M4R5_ENTHI	5759.rna_EHI_168290-1	1.79e-106	308.0	297YH@1|root,2REYU@2759|Eukaryota,3XE3R@554915|Amoebozoa	554915|Amoebozoa	-	-	-	-	-	-	-	-	-	-	-	-	-	-	-
tr|C4M1B7|C4M1B7_ENTHI	5759.rna_EHI_169950-1	1.33e-123	352.0	296UX@1|root,2RDU7@2759|Eukaryota,3XCQH@554915|Amoebozoa	554915|Amoebozoa	-	-	-	-	-	-	-	-	-	-	-	-	-	-	-
tr|C4M1B9|C4M1B9_ENTHI	5759.rna_EHI_169970-1	1.05e-236	654.0	2954E@1|root,2RC26@2759|Eukaryota,3XAAE@554915|Amoebozoa	554915|Amoebozoa	-	-	-	-	-	-	-	-	-	-	-	-	-	-	-
tr|C4M1D4|C4M1D4_ENTHI	5759.rna_EHI_170120-1	4.77e-82	243.0	2CF6Z@1|root,2RHES@2759|Eukaryota,3XH21@554915|Amoebozoa	554915|Amoebozoa	-	-	-	-	-	-	-	-	-	-	-	-	-	-	-
tr|C4M1D8|C4M1D8_ENTHI	5759.rna_EHI_170160-1	5.39e-130	369.0	2984M@1|root,2RF54@2759|Eukaryota,3XEBI@554915|Amoebozoa	554915|Amoebozoa	-	-	-	-	-	-	-	-	-	-	-	-	-	-	-
tr|C4M6H9|C4M6H9_ENTHI	5759.rna_EHI_173420-1	3.37e-307	839.0	297EY@1|root,2REEN@2759|Eukaryota,3XDEH@554915|Amoebozoa	554915|Amoebozoa	-	-	-	-	-	-	-	-	-	-	-	-	-	-	-
tr|C4M260|C4M260_ENTHI	5759.rna_EHI_174120-1	0.0	873.0	297RS@1|root,2RERX@2759|Eukaryota,3XDUH@554915|Amoebozoa	554915|Amoebozoa	-	-	-	-	-	-	-	-	-	-	-	-	-	-	-
tr|C4M3A5|C4M3A5_ENTHI	5759.rna_EHI_175260-1	3.22e-18	79.7	29BGP@1|root,2RIJU@2759|Eukaryota,3XIB6@554915|Amoebozoa	554915|Amoebozoa	-	-	-	-	-	-	-	-	-	-	-	-	-	-	-
tr|C4M3A6|C4M3A6_ENTHI	5759.rna_EHI_175270-1	1.3e-258	714.0	2CJ3E@1|root,2RCI7@2759|Eukaryota,3XAZZ@554915|Amoebozoa	554915|Amoebozoa	-	-	-	-	-	-	-	-	-	-	-	-	-	-	-
tr|C4LY25|C4LY25_ENTHI	5759.rna_EHI_177000-1	0.0	1281.0	29607@1|root,2RCYT@2759|Eukaryota,3XBKY@554915|Amoebozoa	554915|Amoebozoa	-	-	-	-	-	-	-	-	-	-	-	-	-	-	-
tr|C4LY42|C4LY42_ENTHI	5759.rna_EHI_177380-1	2.08e-213	590.0	2CE23@1|root,2RFJ2@2759|Eukaryota,3XEVQ@554915|Amoebozoa	554915|Amoebozoa	-	-	-	-	-	-	-	-	-	-	-	-	-	-	-
tr|C4LY53|C4LY53_ENTHI	5759.rna_EHI_177500-1	4.9e-158	442.0	296HB@1|root,2RDGB@2759|Eukaryota,3XC9Q@554915|Amoebozoa	554915|Amoebozoa	-	-	-	-	-	-	-	-	-	-	-	-	-	-	-
tr|C4LY54|C4LY54_ENTHI	5759.rna_EHI_177510-1	8.19e-213	588.0	298P8@1|root,2RFH7@2759|Eukaryota,3XETB@554915|Amoebozoa	554915|Amoebozoa	-	-	-	-	-	-	-	-	-	-	-	-	-	-	-
tr|C4LUW0|C4LUW0_ENTHI	5759.rna_EHI_178970-1	1.31e-247	691.0	29570@1|root,2RF9T@2759|Eukaryota,3XEI8@554915|Amoebozoa	554915|Amoebozoa	-	-	-	-	-	-	-	-	-	-	-	-	-	-	-
tr|C4M286|C4M286_ENTHI	5759.rna_EHI_180360-1	1.13e-291	796.0	29516@1|root,2RBYX@2759|Eukaryota,3XA51@554915|Amoebozoa	554915|Amoebozoa	-	-	-	-	-	-	-	-	-	-	-	-	-	-	-
tr|C4M290|C4M290_ENTHI	5759.rna_EHI_180410-1	4.79e-127	370.0	2978P@1|root,2RBXK@2759|Eukaryota,3XA34@554915|Amoebozoa	554915|Amoebozoa	-	-	-	-	-	-	-	-	-	-	-	-	-	-	-
tr|C4LV66|C4LV66_ENTHI	5759.rna_EHI_182870-1	2.6e-315	863.0	2BXQ7@1|root,2RFUK@2759|Eukaryota,3XF7P@554915|Amoebozoa	554915|Amoebozoa	-	-	-	-	-	-	-	-	-	-	-	-	-	-	-
tr|C4LV82|C4LV82_ENTHI	5759.rna_EHI_183090-1	4.21e-213	589.0	2CJ3M@1|root,2RCAR@2759|Eukaryota,3XANI@554915|Amoebozoa	554915|Amoebozoa	-	-	-	-	-	-	-	-	-	-	-	-	-	-	-
tr|C4MB88|C4MB88_ENTHI	5759.rna_EHI_184690-1	0.0	1490.0	2C6WE@1|root,2RC3E@2759|Eukaryota,3XAC2@554915|Amoebozoa	554915|Amoebozoa	-	-	-	-	-	-	-	-	-	-	-	-	-	-	-
tr|C4M3Z3|C4M3Z3_ENTHI	5759.rna_EHI_185250-1	2.19e-276	760.0	29AN9@1|root,2RHR1@2759|Eukaryota,3XHDE@554915|Amoebozoa	554915|Amoebozoa	-	-	-	-	-	-	-	-	-	-	-	-	-	-	-
tr|C4LVN3|C4LVN3_ENTHI	5759.rna_EHI_186320-1	0.0	1124.0	298XT@1|root,2RFZ1@2759|Eukaryota,3XFDG@554915|Amoebozoa	554915|Amoebozoa	-	-	-	-	-	-	-	-	-	-	-	-	-	-	-
tr|C4LVU4|C4LVU4_ENTHI	5759.rna_EHI_187270-1	1.49e-75	225.0	2C3EW@1|root,2RHE5@2759|Eukaryota,3XH1C@554915|Amoebozoa	554915|Amoebozoa	-	-	-	-	-	-	-	-	-	-	-	-	-	-	-
tr|C4M191|C4M191_ENTHI	5759.rna_EHI_188170-1	3.95e-155	442.0	295ER@1|root,2RF3A@2759|Eukaryota,3XE94@554915|Amoebozoa	554915|Amoebozoa	-	-	-	-	-	-	-	-	-	-	-	-	-	-	-
tr|C4M1A0|C4M1A0_ENTHI	5759.rna_EHI_188260-1	0.0	1057.0	2CGNW@1|root,2R9N2@2759|Eukaryota,3XG8H@554915|Amoebozoa	554915|Amoebozoa	-	-	-	-	-	-	-	-	-	-	-	-	-	-	-
tr|C4M2U5|C4M2U5_ENTHI	5759.rna_EHI_188780-1	3.61e-106	307.0	2979D@1|root,2RE8Y@2759|Eukaryota,3XD79@554915|Amoebozoa	554915|Amoebozoa	-	-	-	-	-	-	-	-	-	-	-	-	-	-	-
tr|C4M2V4|C4M2V4_ENTHI	5759.rna_EHI_188870-1	1e-121	346.0	2978P@1|root,2RG0R@2759|Eukaryota,3XFFN@554915|Amoebozoa	554915|Amoebozoa	-	-	-	-	-	-	-	-	-	-	-	-	-	-	-
tr|C4M9U9|C4M9U9_ENTHI	5759.rna_EHI_190870-1	9.2e-306	833.0	28VHH@1|root,2R291@2759|Eukaryota,3XC4F@554915|Amoebozoa	554915|Amoebozoa	-	-	-	-	-	-	-	-	-	-	-	-	-	-	-
tr|B1N3B5|B1N3B5_ENTHI	5759.rna_EHI_192260-1	4.65e-185	514.0	297MV@1|root,2REMU@2759|Eukaryota,3XDPG@554915|Amoebozoa	554915|Amoebozoa	-	-	-	-	-	-	-	-	-	-	-	-	-	-	-
tr|B1N4D3|B1N4D3_ENTHI	5759.rna_EHI_192840-1	0.0	1337.0	298DV@1|root,2RFEE@2759|Eukaryota,3XEPP@554915|Amoebozoa	554915|Amoebozoa	-	-	-	-	-	-	-	-	-	-	-	-	-	-	-
tr|C4LZT3|C4LZT3_ENTHI	5759.rna_EHI_194180-1	2.97e-227	629.0	2994I@1|root,2RG61@2759|Eukaryota,3XFN4@554915|Amoebozoa	554915|Amoebozoa	-	-	-	-	-	-	-	-	-	-	-	-	-	-	-
tr|C4LZT8|C4LZT8_ENTHI	5759.rna_EHI_194240-1	3.1e-101	294.0	298EJ@1|root,2RFF5@2759|Eukaryota,3XEQN@554915|Amoebozoa	554915|Amoebozoa	-	-	-	-	-	-	-	-	-	-	-	-	-	-	-
tr|C4LZV0|C4LZV0_ENTHI	5759.rna_EHI_194370-1	7.55e-207	572.0	298SY@1|root,2RFU5@2759|Eukaryota,3XF77@554915|Amoebozoa	554915|Amoebozoa	-	-	-	-	-	-	-	-	-	-	-	-	-	-	-
tr|C4LZV1|C4LZV1_ENTHI	5759.rna_EHI_194380-1	4.02e-131	371.0	2978P@1|root,2RG78@2759|Eukaryota,3XFPN@554915|Amoebozoa	554915|Amoebozoa	-	-	-	-	-	-	-	-	-	-	-	-	-	-	-
tr|C4LZW1|C4LZW1_ENTHI	5759.rna_EHI_194490-1	1.68e-256	705.0	2962A@1|root,2RD0Z@2759|Eukaryota,3XBPP@554915|Amoebozoa	554915|Amoebozoa	-	-	-	-	-	-	-	-	-	-	-	-	-	-	-
tr|C4LZW5|C4LZW5_ENTHI	5759.rna_EHI_194530-1	0.0	1009.0	2989N@1|root,2RFA8@2759|Eukaryota,3XEIR@554915|Amoebozoa	554915|Amoebozoa	-	-	-	-	-	-	-	-	-	-	-	-	-	-	-
tr|C4M402|C4M402_ENTHI	5759.rna_EHI_194870-1	4.29e-219	629.0	2951N@1|root,2RBZE@2759|Eukaryota,3XA5U@554915|Amoebozoa	554915|Amoebozoa	-	-	-	-	-	-	-	-	-	-	-	-	-	-	-
tr|C4M403|C4M403_ENTHI	5759.rna_EHI_194980-1	4.01e-287	789.0	2CHT8@1|root,2RCVK@2759|Eukaryota,3XBGR@554915|Amoebozoa	554915|Amoebozoa	-	-	-	-	-	-	-	-	-	-	-	-	-	-	-
tr|C4M408|C4M408_ENTHI	5759.rna_EHI_195030-1	9.68e-251	688.0	2BZ1Q@1|root,2RDDF@2759|Eukaryota,3XC52@554915|Amoebozoa	554915|Amoebozoa	-	-	-	-	-	-	-	-	-	-	-	-	-	-	-
tr|C4LVF6|C4LVF6_ENTHI	5759.rna_EHI_197400-1	2.31e-296	808.0	2CAMW@1|root,2RDGV@2759|Eukaryota,3XCAB@554915|Amoebozoa	554915|Amoebozoa	-	-	-	-	-	-	-	-	-	-	-	-	-	-	-
tr|C4LVG0|C4LVG0_ENTHI	5759.rna_EHI_197440-1	6.79e-126	385.0	2CT4E@1|root,2RESH@2759|Eukaryota,3XDVB@554915|Amoebozoa	554915|Amoebozoa	-	-	-	-	-	-	-	-	-	-	-	-	-	-	-
tr|C4LWQ4|C4LWQ4_ENTHI	5759.rna_EHI_198580-1	8.77e-137	387.0	2BXSM@1|root,2RDEB@2759|Eukaryota,3XC6S@554915|Amoebozoa	554915|Amoebozoa	-	-	-	-	-	-	-	-	-	-	-	-	-	-	-
tr|C4M779|C4M779_ENTHI	5759.rna_EHI_199660-1	6.56e-114	329.0	298M0@1|root,2RFMW@2759|Eukaryota,3XEZ6@554915|Amoebozoa	554915|Amoebozoa	-	-	-	-	-	-	-	-	-	-	-	-	-	-	-
tr|C4MAM1|C4MAM1_ENTHI	5759.rna_EHI_199830-1	0.0	1901.0	29925@1|root,2RG3I@2759|Eukaryota,3XFJ2@554915|Amoebozoa	554915|Amoebozoa	-	-	-	-	-	-	-	-	-	-	-	-	-	-	-
tr|C4M3Y5|C4M3Y5_ENTHI	5759.rna_EHI_200800-1	7.57e-71	216.0	298D3@1|root,2RFDN@2759|Eukaryota,3XENS@554915|Amoebozoa	554915|Amoebozoa	-	-	-	-	-	-	-	-	-	-	-	-	-	-	-
tr|C4MB09|C4MB09_ENTHI	5759.rna_EHI_200970-1	1.06e-278	762.0	2CAMW@1|root,2RBK0@2759|Eukaryota,3X9MF@554915|Amoebozoa	554915|Amoebozoa	-	-	-	-	-	-	-	-	-	-	-	-	-	-	-
tr|C4MBT0|C4MBT0_ENTHI	5759.rna_EHI_082900-1	4.49e-235	648.0	29TQB@1|root,2RBJ8@2759|Eukaryota,3X9KP@554915|Amoebozoa	554915|Amoebozoa	-	-	-	-	-	-	-	-	-	-	-	-	-	-	-
tr|C4M6J8|C4M6J8_ENTHI	5759.rna_EHI_060430-1	0.0	1498.0	29JC7@1|root,2RSKG@2759|Eukaryota,3XAVK@554915|Amoebozoa	554915|Amoebozoa	-	-	-	-	-	-	-	-	-	-	-	-	-	-	-
tr|C4M8C3|C4M8C3_ENTHI	5759.rna_EHI_039200-1	2.26e-268	734.0	294UV@1|root,2RCKB@2759|Eukaryota,3XB35@554915|Amoebozoa	554915|Amoebozoa	-	-	-	-	-	-	-	-	-	-	-	-	-	-	-
tr|C4LZV9|C4LZV9_ENTHI	5759.rna_EHI_194470-1	5.11e-285	778.0	2CKPQ@1|root,2RD7U@2759|Eukaryota,3XBX8@554915|Amoebozoa	554915|Amoebozoa	-	-	-	-	-	-	-	-	-	-	-	-	-	-	-
tr|C4M8N6|C4M8N6_ENTHI	5759.rna_EHI_077640-1	0.0	1584.0	COG1643@1|root,KOG0926@2759|Eukaryota,3X890@554915|Amoebozoa	554915|Amoebozoa	A	Helicase	-	-	3.6.4.13	ko:K14780	-	-	-	-	ko00000,ko01000,ko03009	-	-	-	DEAD,HA2,Helicase_C,OB_NTP_bind
tr|C4M4V3|C4M4V3_ENTHI	5759.rna_EHI_193510-1	1.44e-227	626.0	COG5176@1|root,KOG0119@2759|Eukaryota,3X8NQ@554915|Amoebozoa	554915|Amoebozoa	A	Splicing factor 1 helix-hairpin domain	-	GO:0000243,GO:0000375,GO:0000377,GO:0000398,GO:0003674,GO:0003676,GO:0003723,GO:0005488,GO:0005575,GO:0005622,GO:0005623,GO:0005634,GO:0005681,GO:0005684,GO:0006139,GO:0006396,GO:0006397,GO:0006725,GO:0006807,GO:0008150,GO:0008152,GO:0008380,GO:0009987,GO:0010467,GO:0016070,GO:0016071,GO:0032991,GO:0034641,GO:0043170,GO:0043226,GO:0043227,GO:0043229,GO:0043231,GO:0044237,GO:0044238,GO:0044422,GO:…	-	ko:K13095	-	-	-	-	ko00000,ko03041	-	-	-	KH_1,SF1-HH
tr|C4M8E1|C4M8E1_ENTHI	5759.rna_EHI_115300-1	8.83e-306	838.0	COG0130@1|root,KOG2529@2759|Eukaryota,3X896@554915|Amoebozoa	554915|Amoebozoa	A	DKCLD (NUC011) domain	-	GO:0000154,GO:0000495,GO:0001522,GO:0003674,GO:0003676,GO:0003720,GO:0003723,GO:0003824,GO:0003964,GO:0005488,GO:0005575,GO:0005622,GO:0005623,GO:0005634,GO:0005697,GO:0005730,GO:0005732,GO:0006139,GO:0006259,GO:0006278,GO:0006364,GO:0006396,GO:0006725,GO:0006807,GO:0008150,GO:0008152,GO:0009058,GO:0009059,GO:0009451,GO:0009982,GO:0009987,GO:0010035,GO:0010038,GO:0010467,GO:0016070,GO:0016071,GO:…	-	ko:K11131	ko03008,map03008	M00425	-	-	ko00000,ko00001,ko00002,ko01000,ko03009,ko03032	-	-	-	DKCLD,PUA,TruB_C_2,TruB_N
tr|C4M6Y0|C4M6Y0_ENTHI	46681.XP_001733538.1	1.01e-292	815.0	COG1236@1|root,KOG1135@2759|Eukaryota,3X939@554915|Amoebozoa	554915|Amoebozoa	A	Cleavage and polyadenylation factor 2 C-terminal	-	GO:0003674,GO:0003676,GO:0003723,GO:0005488,GO:0005575,GO:0005622,GO:0005623,GO:0005634,GO:0005654,GO:0005847,GO:0005849,GO:0006139,GO:0006378,GO:0006379,GO:0006396,GO:0006397,GO:0006725,GO:0006807,GO:0008150,GO:0008152,GO:0009987,GO:0010467,GO:0016070,GO:0016071,GO:0031123,GO:0031124,GO:0031974,GO:0031981,GO:0032991,GO:0034641,GO:0043170,GO:0043226,GO:0043227,GO:0043229,GO:0043231,GO:0043233,GO:…	-	ko:K14402	ko03015,map03015	-	-	-	ko00000,ko00001,ko03019	-	-	-	Beta-Casp,CPSF100_C,Lactamase_B_6,RMMBL
tr|C4M2T1|C4M2T1_ENTHI	5759.rna_EHI_077110-1	7.48e-162	455.0	KOG1689@1|root,KOG1689@2759|Eukaryota,3X8W0@554915|Amoebozoa	554915|Amoebozoa	A	Nucleotide hydrolase	-	GO:0003674,GO:0003676,GO:0003723,GO:0003729,GO:0005488,GO:0005575,GO:0005622,GO:0005623,GO:0005634,GO:0005654,GO:0005849,GO:0006139,GO:0006396,GO:0006397,GO:0006725,GO:0006807,GO:0008150,GO:0008152,GO:0009893,GO:0009987,GO:0010467,GO:0010468,GO:0010604,GO:0010628,GO:0016043,GO:0016070,GO:0016071,GO:0017091,GO:0019219,GO:0019222,GO:0022607,GO:0022613,GO:0022618,GO:0031323,GO:0031325,GO:0031437,GO:…	-	ko:K14397	ko03015,map03015	-	-	-	ko00000,ko00001,ko03019	-	-	-	NUDIX_2
tr|C4M058|C4M058_ENTHI	5759.rna_EHI_021440-1	0.0	1154.0	COG0513@1|root,KOG0333@2759|Eukaryota,3X8ER@554915|Amoebozoa	554915|Amoebozoa	A	Belongs to the DEAD box helicase family	-	GO:0003674,GO:0003724,GO:0003824,GO:0004004,GO:0004386,GO:0005575,GO:0005622,GO:0005623,GO:0005634,GO:0005730,GO:0005737,GO:0006139,GO:0006725,GO:0006807,GO:0008026,GO:0008150,GO:0008152,GO:0008186,GO:0009987,GO:0010501,GO:0016070,GO:0016462,GO:0016787,GO:0016817,GO:0016818,GO:0016887,GO:0017111,GO:0031974,GO:0031981,GO:0034641,GO:0042623,GO:0043170,GO:0043226,GO:0043227,GO:0043228,GO:0043229,GO:…	3.6.4.13	ko:K12858	ko03040,map03040	M00354	-	-	ko00000,ko00001,ko00002,ko01000,ko03041	-	-	-	DEAD,Helicase_C
tr|C4LWF2|C4LWF2_ENTHI	5759.rna_EHI_096390-1	0.0	941.0	COG0513@1|root,KOG0331@2759|Eukaryota,3X841@554915|Amoebozoa	554915|Amoebozoa	A	Belongs to the DEAD box helicase family	-	GO:0003674,GO:0003676,GO:0003723,GO:0003724,GO:0003824,GO:0004004,GO:0004386,GO:0005488,GO:0005575,GO:0005622,GO:0005623,GO:0005634,GO:0005730,GO:0005737,GO:0006139,GO:0006725,GO:0006807,GO:0008026,GO:0008150,GO:0008152,GO:0008186,GO:0009987,GO:0010501,GO:0016070,GO:0016462,GO:0016787,GO:0016817,GO:0016818,GO:0016887,GO:0017111,GO:0031974,GO:0031981,GO:0034641,GO:0042623,GO:0043170,GO:0043226,GO:…	3.6.4.13	ko:K12823	ko03040,ko05202,ko05205,map03040,map05202,map05205	-	-	-	ko00000,ko00001,ko01000,ko03009,ko03041	-	-	-	DEAD,Helicase_C
tr|C4M5I5|C4M5I5_ENTHI	5759.rna_EHI_111040-1	2.3e-293	803.0	COG0513@1|root,KOG0330@2759|Eukaryota,3X88R@554915|Amoebozoa	554915|Amoebozoa	A	Belongs to the DEAD box helicase family	-	GO:0003674,GO:0003724,GO:0003824,GO:0004004,GO:0004386,GO:0005575,GO:0005622,GO:0005623,GO:0005634,GO:0005730,GO:0005737,GO:0006139,GO:0006364,GO:0006396,GO:0006725,GO:0006807,GO:0008026,GO:0008150,GO:0008152,GO:0008186,GO:0009987,GO:0010467,GO:0010501,GO:0016070,GO:0016072,GO:0016462,GO:0016787,GO:0016817,GO:0016818,GO:0016887,GO:0017111,GO:0022613,GO:0031974,GO:0031981,GO:0034470,GO:0034641,GO:…	3.6.4.13	ko:K14777	-	-	-	-	ko00000,ko01000,ko03009	-	-	-	DEAD,Helicase_C
tr|C4M7Y5|C4M7Y5_ENTHI	5759.rna_EHI_119620-1	0.0	1282.0	COG0513@1|root,KOG0343@2759|Eukaryota,3X855@554915|Amoebozoa	554915|Amoebozoa	A	RNA helicase	-	GO:0003674,GO:0003724,GO:0003824,GO:0004004,GO:0004386,GO:0005575,GO:0005622,GO:0005623,GO:0005634,GO:0005730,GO:0005737,GO:0006139,GO:0006725,GO:0006807,GO:0008026,GO:0008150,GO:0008152,GO:0008186,GO:0009987,GO:0010501,GO:0016070,GO:0016462,GO:0016787,GO:0016817,GO:0016818,GO:0016887,GO:0017111,GO:0031974,GO:0031981,GO:0034641,GO:0042623,GO:0043170,GO:0043226,GO:0043227,GO:0043228,GO:0043229,GO:…	3.6.4.13	ko:K14776	-	-	-	-	ko00000,ko01000,ko03009	-	-	-	DEAD,DUF4217,Helicase_C
tr|C4LXH6|C4LXH6_ENTHI	5759.rna_EHI_131080-1	0.0	3577.0	COG1204@1|root,KOG0952@2759|Eukaryota,3X85B@554915|Amoebozoa	554915|Amoebozoa	A	Sec63 Brl domain	-	-	3.6.4.12	ko:K18663	-	-	-	-	ko00000,ko01000,ko03400	-	-	-	DEAD,Helicase_C,Sec63
tr|C4MAZ1|C4MAZ1_ENTHI	5759.rna_EHI_145050-1	0.0	1029.0	COG0513@1|root,KOG0347@2759|Eukaryota,3X8HP@554915|Amoebozoa	554915|Amoebozoa	A	Belongs to the DEAD box helicase family	-	GO:0003674,GO:0003724,GO:0003824,GO:0004004,GO:0004386,GO:0005575,GO:0005622,GO:0005623,GO:0005634,GO:0005730,GO:0005737,GO:0006139,GO:0006725,GO:0006807,GO:0008026,GO:0008150,GO:0008152,GO:0008186,GO:0009987,GO:0010501,GO:0016070,GO:0016462,GO:0016787,GO:0016817,GO:0016818,GO:0016887,GO:0017111,GO:0031974,GO:0031981,GO:0034641,GO:0042623,GO:0043170,GO:0043226,GO:0043227,GO:0043228,GO:0043229,GO:…	3.6.4.13	ko:K14805	-	-	-	-	ko00000,ko01000,ko03009	-	-	-	DEAD,Helicase_C
tr|C4LSG3|C4LSG3_ENTHI	5759.rna_EHI_151190-1	0.0	982.0	COG0513@1|root,KOG0345@2759|Eukaryota,3X89X@554915|Amoebozoa	554915|Amoebozoa	A	Belongs to the DEAD box helicase family	-	GO:0003674,GO:0003724,GO:0003824,GO:0004004,GO:0004386,GO:0005575,GO:0005622,GO:0005623,GO:0005634,GO:0005730,GO:0005737,GO:0006139,GO:0006725,GO:0006807,GO:0008026,GO:0008150,GO:0008152,GO:0008186,GO:0009987,GO:0010501,GO:0016070,GO:0016462,GO:0016787,GO:0016817,GO:0016818,GO:0016887,GO:0017111,GO:0031974,GO:0031981,GO:0034641,GO:0042623,GO:0043170,GO:0043226,GO:0043227,GO:0043228,GO:0043229,GO:…	3.6.4.13	ko:K14809	-	-	-	-	ko00000,ko01000,ko03009	-	-	-	DEAD,DUF4217,Helicase_C
tr|C4M822|C4M822_ENTHI	5759.rna_EHI_002200-1	3.18e-315	862.0	KOG2295@1|root,KOG2295@2759|Eukaryota,3X9A3@554915|Amoebozoa	554915|Amoebozoa	A	Domain of unknown function (DUF4187)	-	-	-	-	-	-	-	-	-	-	-	-	ARS2,DUF3546,DUF4187,RRM_1
tr|C4M6Y8|C4M6Y8_ENTHI	5759.rna_EHI_056380-1	4e-155	435.0	KOG0123@1|root,KOG0123@2759|Eukaryota,3X9X6@554915|Amoebozoa	554915|Amoebozoa	A	RNA recognition motif. (a.k.a. RRM, RBD, or RNP domain)	-	-	-	-	-	-	-	-	-	-	-	-	RRM_1
tr|C4LV48|C4LV48_ENTHI	5759.rna_EHI_182670-1	1.75e-138	394.0	KOG0123@1|root,KOG0123@2759|Eukaryota,3XBRK@554915|Amoebozoa	554915|Amoebozoa	A	RNA recognition motif. (a.k.a. RRM, RBD, or RNP domain)	-	-	-	-	-	-	-	-	-	-	-	-	RRM_1
tr|C4MA27|C4MA27_ENTHI	5759.rna_EHI_090040-1	0.0	2395.0	COG1643@1|root,KOG0920@2759|Eukaryota,3XBR7@554915|Amoebozoa	554915|Amoebozoa	A	AAA domain	-	-	-	-	-	-	-	-	-	-	-	-	DEAD,Helicase_C
tr|C4LT60|C4LT60_ENTHI	5759.rna_EHI_148930-1	0.0	1577.0	COG1643@1|root,KOG0923@2759|Eukaryota,3X8BQ@554915|Amoebozoa	554915|Amoebozoa	A	Helicase associated domain (HA2) Add an annotation	-	GO:0000375,GO:0000377,GO:0000398,GO:0003674,GO:0003676,GO:0003723,GO:0003724,GO:0003824,GO:0004004,GO:0004386,GO:0005488,GO:0005575,GO:0005622,GO:0005623,GO:0005634,GO:0005681,GO:0005737,GO:0006139,GO:0006396,GO:0006397,GO:0006725,GO:0006807,GO:0008026,GO:0008150,GO:0008152,GO:0008186,GO:0008380,GO:0009987,GO:0010467,GO:0016070,GO:0016071,GO:0016462,GO:0016787,GO:0016817,GO:0016818,GO:0016887,GO:…	3.6.4.13	ko:K12813	ko03040,map03040	-	-	-	ko00000,ko00001,ko01000,ko03041	-	-	-	DEAD,HA2,Helicase_C,OB_NTP_bind
tr|C4M6S9|C4M6S9_ENTHI	5759.rna_EHI_184530-1	0.0	1806.0	COG1643@1|root,KOG0922@2759|Eukaryota,3X8D0@554915|Amoebozoa	554915|Amoebozoa	A	Helicase associated domain (HA2) Add an annotation	-	GO:0000375,GO:0000377,GO:0000398,GO:0003674,GO:0003676,GO:0003723,GO:0003724,GO:0003824,GO:0004004,GO:0004386,GO:0005488,GO:0005575,GO:0005622,GO:0005623,GO:0005634,GO:0005681,GO:0005737,GO:0006139,GO:0006396,GO:0006397,GO:0006725,GO:0006807,GO:0008026,GO:0008150,GO:0008152,GO:0008186,GO:0008380,GO:0009987,GO:0010467,GO:0016070,GO:0016071,GO:0016462,GO:0016787,GO:0016817,GO:0016818,GO:0016887,GO:…	3.6.4.13	ko:K12818	ko03040,map03040	-	-	-	ko00000,ko00001,ko01000,ko03041	-	-	-	DEAD,HA2,Helicase_C,OB_NTP_bind,S1
tr|C4LUS4|C4LUS4_ENTHI	5759.rna_EHI_178590-1	5.27e-154	432.0	KOG3934@1|root,KOG3934@2759|Eukaryota,3X91V@554915|Amoebozoa	554915|Amoebozoa	A	Histone RNA hairpin-binding protein RNA-binding domain	-	-	-	ko:K18710	-	-	-	-	ko00000,ko03019	-	-	-	SLBP_RNA_bind
tr|C4LW47|C4LW47_ENTHI	5759.rna_EHI_142020-1	9.93e-167	468.0	COG1094@1|root,KOG2874@2759|Eukaryota,3X8HA@554915|Amoebozoa	554915|Amoebozoa	A	Required for 40S ribosome biogenesis. Involved in nucleolar processing of pre-18S ribosomal RNA and ribosome assembly	-	GO:0000462,GO:0005575,GO:0005622,GO:0005623,GO:0005634,GO:0005730,GO:0006139,GO:0006364,GO:0006396,GO:0006725,GO:0006807,GO:0008150,GO:0008152,GO:0009987,GO:0010467,GO:0016070,GO:0016072,GO:0022613,GO:0030490,GO:0030684,GO:0031974,GO:0031981,GO:0032040,GO:0032991,GO:0034470,GO:0034641,GO:0034660,GO:0042254,GO:0042274,GO:0043170,GO:0043226,GO:0043227,GO:0043228,GO:0043229,GO:0043231,GO:0043232,GO:…	-	ko:K06961	-	-	-	-	ko00000,ko03009	-	-	-	-
tr|C4LZD4|C4LZD4_ENTHI	5759.rna_EHI_137710-1	2.18e-215	604.0	KOG0118@1|root,KOG0118@2759|Eukaryota,3X8VX@554915|Amoebozoa	554915|Amoebozoa	A	Pfam:RRM_6	-	-	-	ko:K14837	-	-	-	-	ko00000,ko03009	-	-	-	RRM_1
tr|C4LX99|C4LX99_ENTHI	5759.rna_EHI_013330-1	6.26e-90	267.0	KOG3228@1|root,KOG3228@2759|Eukaryota,3X9IR@554915|Amoebozoa	554915|Amoebozoa	A	Cwf15/Cwc15 cell cycle control protein	-	-	-	ko:K12863	ko03040,map03040	M00353,M00355	-	-	ko00000,ko00001,ko00002,ko03041	-	-	-	Cwf_Cwc_15
tr|C4LWT4|C4LWT4_ENTHI	5759.rna_EHI_198880-1	0.0	925.0	COG0144@1|root,KOG1122@2759|Eukaryota,3X8CN@554915|Amoebozoa	554915|Amoebozoa	A	Belongs to the class I-like SAM-binding methyltransferase superfamily. RsmB NOP family	-	-	2.1.1.310	ko:K14835	-	-	-	-	ko00000,ko01000,ko03009	-	-	-	Methyltr_RsmB-F,Methyltr_RsmF_N
tr|C4LZM8|C4LZM8_ENTHI	5759.rna_EHI_175030-1	0.0	1147.0	COG0513@1|root,KOG0335@2759|Eukaryota,3X8AY@554915|Amoebozoa	554915|Amoebozoa	A	Belongs to the DEAD box helicase family	-	GO:0003674,GO:0003724,GO:0003824,GO:0004004,GO:0004386,GO:0005575,GO:0005622,GO:0005623,GO:0005634,GO:0005730,GO:0005737,GO:0006139,GO:0006412,GO:0006413,GO:0006518,GO:0006725,GO:0006807,GO:0007059,GO:0008026,GO:0008150,GO:0008152,GO:0008186,GO:0009058,GO:0009059,GO:0009987,GO:0010467,GO:0010468,GO:0010501,GO:0016070,GO:0016462,GO:0016787,GO:0016817,GO:0016818,GO:0016887,GO:0017111,GO:0019222,GO:…	3.6.4.13	ko:K11594	ko04622,ko05161,ko05203,map04622,map05161,map05203	-	-	-	ko00000,ko00001,ko01000,ko03019,ko03036,ko03041	-	-	-	DEAD,Helicase_C
tr|C4M0S0|C4M0S0_ENTHI	5759.rna_EHI_010060-1	1.25e-63	197.0	KOG0118@1|root,KOG0118@2759|Eukaryota,3XIG1@554915|Amoebozoa	554915|Amoebozoa	A	RNA recognition motif. (a.k.a. RRM, RBD, or RNP domain)	-	-	-	-	-	-	-	-	-	-	-	-	RRM_1
tr|C4LXQ1|C4LXQ1_ENTHI	5759.rna_EHI_014120-1	0.0	1229.0	KOG0110@1|root,KOG0110@2759|Eukaryota,3X8BN@554915|Amoebozoa	554915|Amoebozoa	A	RNA recognition motif. (a.k.a. RRM, RBD, or RNP domain)	-	GO:0003674,GO:0003676,GO:0003723,GO:0005488,GO:0005575,GO:0005622,GO:0005623,GO:0005634,GO:0005730,GO:0006139,GO:0006364,GO:0006396,GO:0006725,GO:0006807,GO:0008150,GO:0008152,GO:0009987,GO:0010467,GO:0016070,GO:0016072,GO:0019843,GO:0022613,GO:0031974,GO:0031981,GO:0034470,GO:0034641,GO:0034660,GO:0042254,GO:0043170,GO:0043226,GO:0043227,GO:0043228,GO:0043229,GO:0043231,GO:0043232,GO:0043233,GO:…	-	ko:K14787	-	-	-	-	ko00000,ko03009	-	-	-	RRM_1
tr|C4M5W4|C4M5W4_ENTHI	5759.rna_EHI_026440-1	1.46e-151	428.0	298NE@1|root,2RFPB@2759|Eukaryota,3XF0K@554915|Amoebozoa	554915|Amoebozoa	A	Pfam:RRM_6	-	-	-	-	-	-	-	-	-	-	-	-	RRM_1
tr|C4LUJ5|C4LUJ5_ENTHI	5759.rna_EHI_049970-1	2.89e-192	535.0	KOG0123@1|root,KOG0123@2759|Eukaryota,3XAQA@554915|Amoebozoa	554915|Amoebozoa	A	RNA recognition motif. (a.k.a. RRM, RBD, or RNP domain)	-	-	-	-	-	-	-	-	-	-	-	-	RRM_1
tr|C4MA79|C4MA79_ENTHI	5759.rna_EHI_067210-1	1.54e-209	582.0	2CCPS@1|root,2RCEK@2759|Eukaryota,3XATK@554915|Amoebozoa	554915|Amoebozoa	A	RNA recognition motif. (a.k.a. RRM, RBD, or RNP domain)	-	-	-	-	-	-	-	-	-	-	-	-	RRM_1
tr|C4M2K9|C4M2K9_ENTHI	5759.rna_EHI_079880-1	7.74e-231	635.0	COG0724@1|root,KOG0148@2759|Eukaryota,3XBZA@554915|Amoebozoa	554915|Amoebozoa	A	Encoded by	-	-	-	-	-	-	-	-	-	-	-	-	RRM_1
tr|C4LV12|C4LV12_ENTHI	5759.rna_EHI_092500-1	1.52e-238	661.0	KOG0127@1|root,KOG0127@2759|Eukaryota,3X97Y@554915|Amoebozoa	554915|Amoebozoa	A	Pfam:RRM_6	-	-	-	ko:K14573	ko03008,map03008	-	-	-	ko00000,ko00001,ko03009	-	-	-	RRM_1
tr|C4M125|C4M125_ENTHI	5759.rna_EHI_105200-1	4.65e-165	464.0	KOG0127@1|root,KOG0127@2759|Eukaryota,3XGEU@554915|Amoebozoa	554915|Amoebozoa	A	RNA recognition motif	-	-	-	-	-	-	-	-	-	-	-	-	RRM_1
tr|C4LSQ6|C4LSQ6_ENTHI	5759.rna_EHI_152180-1	7.2e-174	489.0	KOG4210@1|root,KOG4210@2759|Eukaryota,3X917@554915|Amoebozoa	554915|Amoebozoa	A	RNA recognition motif. (a.k.a. RRM, RBD, or RNP domain)	-	-	-	-	-	-	-	-	-	-	-	-	RRM_1
tr|C4M2R4|C4M2R4_ENTHI	5759.rna_EHI_160960-1	5.6e-159	446.0	294NG@1|root,2RBJQ@2759|Eukaryota,3X9M5@554915|Amoebozoa	554915|Amoebozoa	A	RNA recognition motif. (a.k.a. RRM, RBD, or RNP domain)	-	-	-	-	-	-	-	-	-	-	-	-	RRM_1
tr|C4LZM3|C4LZM3_ENTHI	5759.rna_EHI_174980-1	3.68e-119	341.0	2CSCX@1|root,2RBDA@2759|Eukaryota,3X9DB@554915|Amoebozoa	554915|Amoebozoa	A	RNA recognition motif	-	-	-	-	-	-	-	-	-	-	-	-	RRM_1
tr|C4LV83|C4LV83_ENTHI	5759.rna_EHI_183100-1	9.8e-244	673.0	KOG0147@1|root,KOG0147@2759|Eukaryota,3XFID@554915|Amoebozoa	554915|Amoebozoa	A	RNA recognition motif	-	-	-	ko:K13091	-	-	-	-	ko00000,ko03041	-	-	-	RRM_1
tr|C4LV95|C4LV95_ENTHI	5759.rna_EHI_183240-1	4.68e-124	355.0	KOG0118@1|root,KOG0118@2759|Eukaryota,3X93U@554915|Amoebozoa	554915|Amoebozoa	A	RNA recognition motif. (a.k.a. RRM, RBD, or RNP domain)	-	-	-	ko:K12897	ko03040,map03040	-	-	-	ko00000,ko00001,ko01009,ko03041	-	-	-	RRM_1
tr|C4M3D4|C4M3D4_ENTHI	5759.rna_EHI_053170-1	2.66e-189	531.0	2E4NG@1|root,2SBHW@2759|Eukaryota,3X92T@554915|Amoebozoa	554915|Amoebozoa	A	RNA recognition motif	-	-	-	-	-	-	-	-	-	-	-	-	RRM_1
tr|C4LSN8|C4LSN8_ENTHI	5759.rna_EHI_151990-1	1.96e-131	382.0	KOG0118@1|root,KOG0118@2759|Eukaryota,3XGA2@554915|Amoebozoa	554915|Amoebozoa	A	Zinc knuckle	-	-	-	ko:K11294	ko05130,map05130	-	-	-	ko00000,ko00001,ko03009,ko03036	-	-	-	RRM_1,zf-CCHC
tr|B1N3P0|B1N3P0_ENTHI	5759.rna_EHI_156200-1	0.0	1240.0	COG1245@1|root,KOG0063@2759|Eukaryota,3X86H@554915|Amoebozoa	554915|Amoebozoa	A	ABC transporter	-	-	-	ko:K06174	-	-	-	-	ko00000,ko03009	-	-	-	ABC_tran,Fer4,RLI
tr|C4LZG5|C4LZG5_ENTHI	5759.rna_EHI_138050-1	1.42e-118	344.0	297DP@1|root,2REDC@2759|Eukaryota,3XDD4@554915|Amoebozoa	554915|Amoebozoa	A	RNA recognition motif. (a.k.a. RRM, RBD, or RNP domain)	-	-	-	-	-	-	-	-	-	-	-	-	RRM_1
tr|C4M2T6|C4M2T6_ENTHI	5759.rna_EHI_077270-1	0.0	3174.0	COG0539@1|root,KOG1070@2759|Eukaryota,3X8K7@554915|Amoebozoa	554915|Amoebozoa	A	Programmed cell death protein	-	-	-	ko:K14792	-	-	-	-	ko00000,ko03009	-	-	-	S1,Suf
tr|C4M3V1|C4M3V1_ENTHI	5759.rna_EHI_163710-1	1.18e-72	218.0	COG1958@1|root,KOG3172@2759|Eukaryota,3X983@554915|Amoebozoa	554915|Amoebozoa	A	snRNP Sm proteins	-	-	-	ko:K11088	ko03040,ko04139,ko05322,map03040,map04139,map05322	M00351,M00352,M00354,M00355,M00398	-	-	ko00000,ko00001,ko00002,ko03032,ko03041	-	-	-	LSM
tr|C4MAW3|C4MAW3_ENTHI	5759.rna_EHI_183900-1	3.45e-308	846.0	COG1498@1|root,KOG2572@2759|Eukaryota,3X85J@554915|Amoebozoa	554915|Amoebozoa	A	NOSIC (NUC001) domain	-	GO:0000154,GO:0003674,GO:0003676,GO:0003723,GO:0005488,GO:0005575,GO:0005622,GO:0005623,GO:0005634,GO:0005730,GO:0005732,GO:0006139,GO:0006364,GO:0006396,GO:0006725,GO:0006807,GO:0008150,GO:0008152,GO:0009451,GO:0009987,GO:0010467,GO:0016070,GO:0016072,GO:0022613,GO:0030515,GO:0030684,GO:0031428,GO:0031974,GO:0031981,GO:0032040,GO:0032991,GO:0034470,GO:0034641,GO:0034660,GO:0042254,GO:0043170,GO:…	-	ko:K14565	ko03008,map03008	-	-	-	ko00000,ko00001,ko03009	-	-	-	NOP5NT,Nop
tr|B1N3V4|B1N3V4_ENTHI	5759.rna_EHI_129760-1	2.61e-77	236.0	2D0R2@1|root,2SF26@2759|Eukaryota,3XIGM@554915|Amoebozoa	2759|Eukaryota	A	Zinc knuckle	-	-	-	ko:K12896	ko03040,ko05168,map03040,map05168	-	-	-	ko00000,ko00001,ko03041	-	-	-	RRM_1,zf-CCHC
tr|C4LSE9|C4LSE9_ENTHI	5759.rna_EHI_153670-1	1.33e-187	541.0	COG0724@1|root,KOG0113@2759|Eukaryota,3X98Q@554915|Amoebozoa	554915|Amoebozoa	A	U1 small nuclear ribonucleoprotein	-	GO:0000243,GO:0000375,GO:0000377,GO:0000398,GO:0003674,GO:0003676,GO:0003723,GO:0003729,GO:0005488,GO:0005575,GO:0005622,GO:0005623,GO:0005634,GO:0005681,GO:0005684,GO:0005685,GO:0006139,GO:0006396,GO:0006397,GO:0006725,GO:0006807,GO:0008150,GO:0008152,GO:0008380,GO:0009987,GO:0010467,GO:0010468,GO:0016070,GO:0016071,GO:0017069,GO:0019219,GO:0019222,GO:0030532,GO:0030619,GO:0031323,GO:0032991,GO:…	-	ko:K11093	ko03040,map03040	M00351	-	-	ko00000,ko00001,ko00002,ko03041	-	-	-	RRM_1,U1snRNP70_N
tr|C4LTU8|C4LTU8_ENTHI	5759.rna_EHI_050780-1	7.11e-160	448.0	KOG4206@1|root,KOG4206@2759|Eukaryota,3X95K@554915|Amoebozoa	554915|Amoebozoa	A	small nuclear ribonucleoprotein	-	GO:0000375,GO:0000377,GO:0000398,GO:0003674,GO:0003676,GO:0003723,GO:0005488,GO:0005575,GO:0005622,GO:0005623,GO:0005634,GO:0005685,GO:0006139,GO:0006396,GO:0006397,GO:0006725,GO:0006807,GO:0008150,GO:0008152,GO:0008380,GO:0009987,GO:0010467,GO:0016070,GO:0016071,GO:0017069,GO:0030532,GO:0030619,GO:0032991,GO:0034641,GO:0035613,GO:0035614,GO:0043170,GO:0043226,GO:0043227,GO:0043229,GO:0043231,GO:…	-	ko:K11094	ko03040,map03040	M00352	-	-	ko00000,ko00001,ko00002,ko03041	-	-	-	RRM_1
tr|C4LXB3|C4LXB3_ENTHI	5759.rna_EHI_098300-1	0.0	1186.0	KOG0120@1|root,KOG0120@2759|Eukaryota,3X8VY@554915|Amoebozoa	554915|Amoebozoa	A	Pfam:RRM_6	-	-	-	ko:K12837	ko03040,map03040	-	-	-	ko00000,ko00001,ko03041	-	-	-	RRM_1
tr|C4MAN7|C4MAN7_ENTHI	5759.rna_EHI_016140-1	4.1e-187	521.0	KOG2202@1|root,KOG2202@2759|Eukaryota,3XA1S@554915|Amoebozoa	554915|Amoebozoa	A	zinc finger	-	-	-	-	-	-	-	-	-	-	-	-	RRM_1,zf-CCCH
tr|B1N4H6|B1N4H6_ENTHI	5759.rna_EHI_080710-1	3.85e-53	185.0	COG5175@1|root,KOG2068@2759|Eukaryota,3X8Y9@554915|Amoebozoa	554915|Amoebozoa	A	nuclear-transcribed mRNA catabolic process, deadenylation-dependent decay	-	-	2.3.2.27	ko:K10643	ko03018,map03018	-	-	-	ko00000,ko00001,ko01000,ko03019,ko04121	-	-	-	RRM_1,zf-RING_4
tr|C4LUZ3|C4LUZ3_ENTHI	5759.rna_EHI_092290-1	0.0	2295.0	COG2183@1|root,KOG1856@2759|Eukaryota,3X8J4@554915|Amoebozoa	554915|Amoebozoa	A	Death-like domain of SPT6	-	-	-	ko:K11292	-	-	-	-	ko00000,ko03021,ko03036	-	-	-	DLD,HHH_7,HTH_44,SH2_2,YqgF
tr|C4LSB9|C4LSB9_ENTHI	5759.rna_EHI_153280-1	3.05e-181	507.0	KOG3117@1|root,KOG3117@2759|Eukaryota,3X95R@554915|Amoebozoa	554915|Amoebozoa	A	Sas10/Utp3/C1D family	-	-	-	ko:K14765,ko:K14767	-	-	-	-	ko00000,ko03009	-	-	-	Sas10,Sas10_Utp3
tr|C4M198|C4M198_ENTHI	5759.rna_EHI_188240-1	2.72e-315	862.0	COG5104@1|root,2RDX2@2759|Eukaryota,3XCTQ@554915|Amoebozoa	554915|Amoebozoa	A	mRNA splicing, via spliceosome	-	-	-	-	-	-	-	-	-	-	-	-	-
tr|C4M917|C4M917_ENTHI	5759.rna_EHI_192780-1	4.06e-98	291.0	KOG0109@1|root,KOG0109@2759|Eukaryota,3XFTS@554915|Amoebozoa	554915|Amoebozoa	A	Zinc knuckle	-	-	-	ko:K12896	ko03040,ko05168,map03040,map05168	-	-	-	ko00000,ko00001,ko03041	-	-	-	RRM_1,zf-CCHC
tr|C4M3P7|C4M3P7_ENTHI	5759.rna_EHI_140750-1	0.0	1432.0	KOG0319@1|root,KOG0319@2759|Eukaryota,3X8MT@554915|Amoebozoa	554915|Amoebozoa	A	Utp13 specific WD40 associated domain	-	-	-	ko:K14555	ko03008,map03008	-	-	-	ko00000,ko00001,ko03009	-	-	-	Utp13,WD40
tr|C4LSH9|C4LSH9_ENTHI	5759.rna_EHI_151370-1	0.0	1679.0	KOG0291@1|root,KOG0291@2759|Eukaryota,3X82T@554915|Amoebozoa	554915|Amoebozoa	A	WD domain, G-beta repeat	-	GO:0000028,GO:0000462,GO:0003674,GO:0003676,GO:0003723,GO:0005488,GO:0005575,GO:0005622,GO:0005623,GO:0005634,GO:0005730,GO:0005737,GO:0005829,GO:0006139,GO:0006364,GO:0006396,GO:0006725,GO:0006807,GO:0006996,GO:0008150,GO:0008152,GO:0009987,GO:0010467,GO:0016043,GO:0016070,GO:0016072,GO:0022607,GO:0022613,GO:0022618,GO:0030490,GO:0030515,GO:0030684,GO:0030686,GO:0031974,GO:0031981,GO:0032040,GO:…	-	ko:K14558	ko03008,map03008	-	-	-	ko00000,ko00001,ko03009	-	-	-	Utp12,WD40
tr|C4M7A6|C4M7A6_ENTHI	5759.rna_EHI_055640-1	8.76e-156	451.0	COG5082@1|root,KOG4400@2759|Eukaryota,3XCPN@554915|Amoebozoa	554915|Amoebozoa	A	Zinc knuckle	-	-	-	-	-	-	-	-	-	-	-	-	RRM_1,zf-CCHC
tr|C4M583|C4M583_ENTHI	46681.XP_001735160.1	1.42e-273	759.0	COG0679@1|root,KOG2722@2759|Eukaryota	2759|Eukaryota	B	auxin efflux carrier	-	-	-	ko:K07088	-	-	-	-	ko00000	-	-	-	Mem_trans
tr|C4LY72|C4LY72_ENTHI	5759.rna_EHI_051770-1	0.0	1913.0	2C9Q6@1|root,2RD5K@2759|Eukaryota,3XBUW@554915|Amoebozoa	554915|Amoebozoa	B	Chromo (CHRromatin Organisation MOdifier) domain	-	-	-	-	-	-	-	-	-	-	-	-	Chromo
tr|C4LZC7|C4LZC7_ENTHI	5759.rna_EHI_000780-1	0.0	3059.0	COG0553@1|root,KOG0384@2759|Eukaryota,3XD7G@554915|Amoebozoa	554915|Amoebozoa	B	Chromo (CHRromatin Organisation MOdifier) domain	-	-	-	-	-	-	-	-	-	-	-	-	Chromo,Helicase_C,SNF2_N
tr|C4M8E6|C4M8E6_ENTHI	5759.rna_EHI_115350-1	0.0	2464.0	COG0553@1|root,KOG0384@2759|Eukaryota,3X87R@554915|Amoebozoa	554915|Amoebozoa	B	Chromo (CHRromatin Organisation MOdifier) domain	-	-	3.6.4.12	ko:K14437	-	-	-	-	ko00000,ko01000,ko03036	-	-	-	Chromo,Helicase_C,SNF2_N
tr|C4LW36|C4LW36_ENTHI	5759.rna_EHI_141900-1	0.0	2347.0	COG0553@1|root,KOG0384@2759|Eukaryota,3X8BZ@554915|Amoebozoa	554915|Amoebozoa	B	Chromo (CHRromatin Organisation MOdifier) domain	-	-	3.6.4.12	ko:K11367,ko:K20091	-	-	-	-	ko00000,ko01000,ko03021,ko03036	-	-	-	Chromo,DUF4208,Helicase_C,SNF2_N
tr|Q6RCM0|Q6RCM0_ENTHI	5759.rna_EHI_120640-1	0.0	2424.0	COG0187@1|root,KOG0355@2759|Eukaryota,3X8ES@554915|Amoebozoa	554915|Amoebozoa	B	Control of topological states of DNA by transient breakage and subsequent rejoining of DNA strands. Topoisomerase II makes double-strand breaks	-	GO:0000003,GO:0000075,GO:0000278,GO:0000280,GO:0000712,GO:0000819,GO:0003674,GO:0003676,GO:0003677,GO:0003824,GO:0003916,GO:0003918,GO:0005488,GO:0005575,GO:0005622,GO:0005623,GO:0005634,GO:0005694,GO:0006139,GO:0006259,GO:0006265,GO:0006310,GO:0006725,GO:0006807,GO:0006996,GO:0007049,GO:0007059,GO:0007093,GO:0007127,GO:0007131,GO:0007346,GO:0008094,GO:0008150,GO:0008152,GO:0009987,GO:0016043,GO:…	5.99.1.3	ko:K03164	ko01524,map01524	-	-	-	ko00000,ko00001,ko01000,ko03032,ko03036	-	-	-	DNA_gyraseB,DNA_topoisoIV,HATPase_c,TOPRIM_C,Toprim
tr|C4LW06|C4LW06_ENTHI	5759.rna_EHI_126210-1	4.56e-93	273.0	COG5262@1|root,KOG1756@2759|Eukaryota,3XBQH@554915|Amoebozoa	554915|Amoebozoa	B	Histone 2A	-	-	-	ko:K11251	ko04217,ko05034,ko05322,map04217,map05034,map05322	-	-	-	ko00000,ko00001,ko03036,ko04147	-	-	-	Histone,Histone_H2A_C
tr|C4M2W3|C4M2W3_ENTHI	5759.rna_EHI_188960-1	4.56e-93	273.0	COG5262@1|root,KOG1756@2759|Eukaryota,3X8W4@554915|Amoebozoa	554915|Amoebozoa	B	Histone H2A	-	GO:0000228,GO:0000785,GO:0000790,GO:0003674,GO:0003676,GO:0003677,GO:0005488,GO:0005575,GO:0005622,GO:0005623,GO:0005634,GO:0005694,GO:0006325,GO:0006342,GO:0006355,GO:0006996,GO:0008150,GO:0009889,GO:0009890,GO:0009892,GO:0009987,GO:0010468,GO:0010556,GO:0010558,GO:0010605,GO:0010629,GO:0016043,GO:0016458,GO:0019219,GO:0019222,GO:0031323,GO:0031324,GO:0031326,GO:0031327,GO:0031974,GO:0031981,GO:…	-	ko:K11251	ko04217,ko05034,ko05322,map04217,map05034,map05322	-	-	-	ko00000,ko00001,ko03036,ko04147	-	-	-	Histone,Histone_H2A_C
tr|C4LV75|C4LV75_ENTHI	5759.rna_EHI_182990-1	4.23e-81	241.0	KOG1744@1|root,KOG1744@2759|Eukaryota,3X97Q@554915|Amoebozoa	554915|Amoebozoa	B	Histone H2B	-	GO:0003674,GO:0003676,GO:0003677,GO:0005488,GO:0005575,GO:0005622,GO:0005623,GO:0005634,GO:0006323,GO:0006325,GO:0006333,GO:0006334,GO:0006996,GO:0008150,GO:0009987,GO:0010035,GO:0010038,GO:0016043,GO:0022607,GO:0031497,GO:0034622,GO:0034728,GO:0042221,GO:0043226,GO:0043227,GO:0043229,GO:0043231,GO:0043933,GO:0044085,GO:0044424,GO:0044464,GO:0046689,GO:0050896,GO:0051276,GO:0065003,GO:0065004,GO:…	-	ko:K11252	ko05034,ko05203,ko05322,map05034,map05203,map05322	-	-	-	ko00000,ko00001,ko03036,ko04147	-	-	-	Histone
sp|Q06196|H3_ENTHI	46681.XP_001735308.1	7.55e-85	251.0	COG2036@1|root,KOG1745@2759|Eukaryota,3XC8I@554915|Amoebozoa	554915|Amoebozoa	B	Core histone H2A/H2B/H3/H4	-	GO:0005575,GO:0005622,GO:0005623,GO:0005634,GO:0005694,GO:0043226,GO:0043227,GO:0043228,GO:0043229,GO:0043231,GO:0043232,GO:0044424,GO:0044464	-	ko:K11253	ko05034,ko05202,ko05322,map05034,map05202,map05322	-	-	-	ko00000,ko00001,ko03036,ko04147	-	-	-	Histone
tr|C4LY78|C4LY78_ENTHI	46681.XP_001739181.1	3.75e-93	273.0	COG2036@1|root,KOG1745@2759|Eukaryota,3XE5D@554915|Amoebozoa	554915|Amoebozoa	B	Core histone H2A/H2B/H3/H4	-	-	-	ko:K11253	ko05034,ko05202,ko05322,map05034,map05202,map05322	-	-	-	ko00000,ko00001,ko03036,ko04147	-	-	-	Histone
tr|C4LWH7|C4LWH7_ENTHI	46681.XP_001736226.1	1.21e-93	274.0	COG2036@1|root,KOG1745@2759|Eukaryota,3X8NY@554915|Amoebozoa	554915|Amoebozoa	B	Histone H3	-	GO:0000070,GO:0000278,GO:0000280,GO:0000775,GO:0000776,GO:0000785,GO:0000786,GO:0000819,GO:0003674,GO:0003676,GO:0003677,GO:0003682,GO:0003690,GO:0005488,GO:0005575,GO:0005622,GO:0005623,GO:0005634,GO:0005694,GO:0006323,GO:0006325,GO:0006333,GO:0006334,GO:0006996,GO:0007049,GO:0007059,GO:0008150,GO:0009987,GO:0010035,GO:0010038,GO:0016043,GO:0019237,GO:0022402,GO:0022607,GO:0031490,GO:0031491,GO:…	-	ko:K11253	ko05034,ko05202,ko05322,map05034,map05202,map05322	-	-	-	ko00000,ko00001,ko03036,ko04147	-	-	-	Histone
sp|P40287|H4_ENTHI	46681.XP_001735785.1	9.71e-64	196.0	COG2036@1|root,KOG3467@2759|Eukaryota,3X8T8@554915|Amoebozoa	554915|Amoebozoa	B	Core component of nucleosome. Nucleosomes wrap and compact DNA into chromatin, limiting DNA accessibility to the cellular machineries which require DNA as a template. Histones thereby play a central role in transcription regulation, DNA repair, DNA replication and chromosomal stability. DNA accessibility is regulated via a complex set of post-translational modifications of histones, also called h…	-	GO:0000228,GO:0000785,GO:0000786,GO:0000788,GO:0000790,GO:0003674,GO:0003676,GO:0003677,GO:0005488,GO:0005515,GO:0005575,GO:0005622,GO:0005623,GO:0005634,GO:0005694,GO:0006323,GO:0006325,GO:0006333,GO:0006334,GO:0006996,GO:0008150,GO:0009987,GO:0010035,GO:0010038,GO:0016043,GO:0022607,GO:0031497,GO:0031974,GO:0031981,GO:0032991,GO:0032993,GO:0034622,GO:0034728,GO:0042221,GO:0042393,GO:0043226,GO:…	-	ko:K11254	ko05034,ko05203,ko05322,map05034,map05203,map05322	-	-	-	ko00000,ko00001,ko03036	-	-	-	CENP-T_C
tr|C4M9X4|C4M9X4_ENTHI	5759.rna_EHI_179340-1	1.29e-124	371.0	KOG4715@1|root,KOG4715@2759|Eukaryota,3XD5P@554915|Amoebozoa	554915|Amoebozoa	B	LisH	-	-	-	-	-	-	-	-	-	-	-	-	HMG_box,LisH
tr|C4LTY4|C4LTY4_ENTHI	5759.rna_EHI_067880-1	1.7e-161	451.0	KOG3001@1|root,KOG3001@2759|Eukaryota,3X92U@554915|Amoebozoa	554915|Amoebozoa	B	MRG	-	GO:0000123,GO:0005575,GO:0005622,GO:0005623,GO:0005634,GO:0005654,GO:0006325,GO:0006338,GO:0006342,GO:0006355,GO:0006464,GO:0006473,GO:0006475,GO:0006476,GO:0006807,GO:0006996,GO:0008150,GO:0008152,GO:0009889,GO:0009890,GO:0009892,GO:0009987,GO:0010468,GO:0010556,GO:0010558,GO:0010605,GO:0010629,GO:0016043,GO:0016458,GO:0016569,GO:0016570,GO:0016573,GO:0016575,GO:0018193,GO:0018205,GO:0018393,GO:…	-	ko:K11339	-	-	-	-	ko00000,ko03036,ko03400	-	-	-	MRG,Tudor-knot
tr|C4M5F1|C4M5F1_ENTHI	5759.rna_EHI_131950-1	0.0	1388.0	KOG0973@1|root,KOG0973@2759|Eukaryota,3XDD7@554915|Amoebozoa	554915|Amoebozoa	B	Required for replication-independent chromatin assembly and for the periodic repression of histone gene transcription during the cell cycle	-	-	-	ko:K11293	-	-	-	-	ko00000,ko03036	-	-	-	WD40
tr|C4M1X5|C4M1X5_ENTHI	5759.rna_EHI_164820-1	0.0	1604.0	COG1196@1|root,KOG0964@2759|Eukaryota,3X843@554915|Amoebozoa	554915|Amoebozoa	B	Structural maintenance of chromosomes protein	-	GO:0000070,GO:0000278,GO:0000280,GO:0000785,GO:0000793,GO:0000819,GO:0003674,GO:0005488,GO:0005515,GO:0005575,GO:0005622,GO:0005623,GO:0005634,GO:0005694,GO:0006275,GO:0006996,GO:0007049,GO:0007059,GO:0007062,GO:0007064,GO:0008150,GO:0008278,GO:0009889,GO:0009987,GO:0010556,GO:0016043,GO:0019219,GO:0019222,GO:0022402,GO:0031323,GO:0031326,GO:0032991,GO:0043226,GO:0043227,GO:0043228,GO:0043229,GO:…	-	ko:K06669	ko04110,ko04111,ko04113,ko04114,map04110,map04111,map04113,map04114	-	-	-	ko00000,ko00001,ko00535,ko03036	-	-	-	SMC_N,SMC_hinge
tr|C4M515|C4M515_ENTHI	5759.rna_EHI_141090-1	0.0	2043.0	COG5098@1|root,KOG0414@2759|Eukaryota,3X88Q@554915|Amoebozoa	554915|Amoebozoa	BD	Regulatory subunit of the condensin complex, a complex required for conversion of interphase chromatin into mitotic-like condense chromosomes. The condensin complex probably introduces positive supercoils into relaxed DNA in the presence of type I topoisomerases and converts nicked DNA into positive knotted forms in the presence of type II topoisomerases	-	-	-	ko:K06677	ko04111,map04111	-	-	-	ko00000,ko00001,ko03036	-	-	-	Cnd1,Cnd1_N
tr|C4M559|C4M559_ENTHI	5759.rna_EHI_178060-1	0.0	1139.0	COG5229@1|root,KOG2328@2759|Eukaryota,3X92H@554915|Amoebozoa	554915|Amoebozoa	BD	Regulatory subunit of the condensin complex, a complex required for conversion of interphase chromatin into mitotic-like condense chromosomes	-	-	-	ko:K06676	ko04111,map04111	-	-	-	ko00000,ko00001,ko03036	-	-	-	Cnd2
tr|C4M392|C4M392_ENTHI	5759.rna_EHI_106280-1	0.0	1899.0	COG1196@1|root,KOG0979@2759|Eukaryota,3X8DU@554915|Amoebozoa	554915|Amoebozoa	BDL	AAA domain	-	-	-	-	-	-	-	-	-	-	-	-	AAA_23,SMC_N
tr|C4M3H1|C4M3H1_ENTHI	5759.rna_EHI_017670-1	0.0	4838.0	KOG0892@1|root,KOG0892@2759|Eukaryota,3XD8S@554915|Amoebozoa	554915|Amoebozoa	BDLT	FATC	-	-	2.7.11.1	ko:K04728	ko01524,ko03440,ko04064,ko04068,ko04110,ko04115,ko04210,ko04214,ko04218,ko05165,ko05166,ko05202,ko05206,map01524,map03440,map04064,map04068,map04110,map04115,map04210,map04214,map04218,map05165,map05166,map05202,map05206	M00295,M00691	-	-	ko00000,ko00001,ko00002,ko01000,ko01001,ko03032,ko03400	-	-	-	FATC,PI3_PI4_kinase
tr|C4M5E0|C4M5E0_ENTHI	5759.rna_EHI_131910-1	3.06e-237	651.0	COG2110@1|root,KOG2633@2759|Eukaryota,3X8VG@554915|Amoebozoa	554915|Amoebozoa	BK	Appr-1'-p processing enzyme	-	-	-	-	-	-	-	-	-	-	-	-	Macro,WWE
tr|C4LYC2|C4LYC2_ENTHI	5759.rna_EHI_007500-1	1.01e-256	702.0	COG0846@1|root,KOG2684@2759|Eukaryota,3XANB@554915|Amoebozoa	554915|Amoebozoa	BK	Sir2 family	-	-	-	-	-	-	-	-	-	-	-	-	SIR2
tr|C4LWS2|C4LWS2_ENTHI	5759.rna_EHI_198760-1	2.98e-292	796.0	COG1454@1|root,KOG3857@2759|Eukaryota,3XDB7@554915|Amoebozoa	554915|Amoebozoa	C	alcohol dehydrogenase	-	-	1.1.1.2	ko:K00002	ko00010,ko00040,ko00561,ko00930,ko01100,ko01110,ko01120,ko01130,ko01220,map00010,map00040,map00561,map00930,map01100,map01110,map01120,map01130,map01220	M00014	R00746,R01041,R01481,R05231	RC00087,RC00088,RC00099,RC00108	ko00000,ko00001,ko00002,ko01000,ko04147	-	-	-	Fe-ADH
tr|C4M230|C4M230_ENTHI	5759.rna_EHI_150490-1	0.0	1733.0	COG1454@1|root,KOG3857@2759|Eukaryota,3X94Z@554915|Amoebozoa	554915|Amoebozoa	C	alcohol dehydrogenase	-	GO:0001968,GO:0003674,GO:0003824,GO:0004022,GO:0005488,GO:0005515,GO:0005518,GO:0005575,GO:0005622,GO:0005623,GO:0005737,GO:0005739,GO:0005829,GO:0006082,GO:0006103,GO:0006520,GO:0006536,GO:0006538,GO:0006539,GO:0006807,GO:0008150,GO:0008152,GO:0008774,GO:0009056,GO:0009063,GO:0009064,GO:0009065,GO:0009987,GO:0016054,GO:0016491,GO:0016614,GO:0016616,GO:0016620,GO:0016903,GO:0019752,GO:0043226,GO:…	1.1.1.1,1.1.99.24,1.2.1.10	ko:K04072,ko:K11173	ko00010,ko00071,ko00350,ko00620,ko00625,ko00626,ko00650,ko01100,ko01110,ko01120,ko01130,ko01220,map00010,map00071,map00350,map00620,map00625,map00626,map00650,map01100,map01110,map01120,map01130,map01220	-	R00228,R00623,R00754,R01172,R04880,R05233,R05234,R06917,R06927	RC00004,RC00050,RC00088,RC00099,RC00116,RC00184,RC00649,RC01195	ko00000,ko00001,ko01000	-	-	-	Aldedh,Fe-ADH
tr|Q86S08|Q86S08_ENTHI	5759.rna_EHI_030810-1	2.92e-257	705.0	COG0039@1|root,KOG1496@2759|Eukaryota,3X8EH@554915|Amoebozoa	554915|Amoebozoa	C	Malate dehydrogenase	-	GO:0003674,GO:0003824,GO:0005575,GO:0005622,GO:0005623,GO:0005737,GO:0006082,GO:0006091,GO:0006099,GO:0006101,GO:0006107,GO:0006108,GO:0006139,GO:0006725,GO:0006732,GO:0006733,GO:0006734,GO:0006753,GO:0006793,GO:0006796,GO:0006807,GO:0008150,GO:0008152,GO:0009060,GO:0009117,GO:0009987,GO:0015980,GO:0016491,GO:0016614,GO:0016615,GO:0016616,GO:0016999,GO:0017144,GO:0019362,GO:0019637,GO:0019674,GO:…	1.1.1.37	ko:K00025	ko00020,ko00270,ko00620,ko00630,ko00710,ko01100,ko01110,ko01120,ko01130,ko01200,ko04964,map00020,map00270,map00620,map00630,map00710,map01100,map01110,map01120,map01130,map01200,map04964	M00009,M00011,M00012,M00168,M00171	R00342,R07136	RC00031	ko00000,ko00001,ko00002,ko01000	-	-	-	Ldh_1_C,Ldh_1_N
tr|C4LSV1|C4LSV1_ENTHI	5759.rna_EHI_152670-1	1.56e-256	703.0	COG0039@1|root,KOG1496@2759|Eukaryota,3X8CG@554915|Amoebozoa	554915|Amoebozoa	C	Malate dehydrogenase	-	GO:0003674,GO:0003824,GO:0005575,GO:0005622,GO:0005623,GO:0005737,GO:0006082,GO:0006091,GO:0006099,GO:0006101,GO:0006107,GO:0006108,GO:0006139,GO:0006725,GO:0006732,GO:0006733,GO:0006734,GO:0006753,GO:0006793,GO:0006796,GO:0006807,GO:0008150,GO:0008152,GO:0009060,GO:0009117,GO:0009987,GO:0015980,GO:0016491,GO:0016614,GO:0016615,GO:0016616,GO:0016999,GO:0017144,GO:0019362,GO:0019637,GO:0019674,GO:…	1.1.1.37	ko:K00025	ko00020,ko00270,ko00620,ko00630,ko00710,ko01100,ko01110,ko01120,ko01130,ko01200,ko04964,map00020,map00270,map00620,map00630,map00710,map01100,map01110,map01120,map01130,map01200,map04964	M00009,M00011,M00012,M00168,M00171	R00342,R07136	RC00031	ko00000,ko00001,ko00002,ko01000	-	-	-	Ldh_1_C,Ldh_1_N
tr|Q9NH04|Q9NH04_ENTHI	5759.rna_EHI_044970-1	0.0	982.0	COG0281@1|root,KOG1257@2759|Eukaryota,3X97M@554915|Amoebozoa	554915|Amoebozoa	C	Malic enzyme	-	GO:0003674,GO:0003824,GO:0004470,GO:0004473,GO:0005575,GO:0005622,GO:0005623,GO:0005737,GO:0005739,GO:0006082,GO:0006090,GO:0006108,GO:0008150,GO:0008152,GO:0009987,GO:0016491,GO:0016614,GO:0016615,GO:0016616,GO:0019752,GO:0032787,GO:0043226,GO:0043227,GO:0043229,GO:0043231,GO:0043436,GO:0043648,GO:0044237,GO:0044281,GO:0044424,GO:0044444,GO:0044464,GO:0055114,GO:0071704	1.1.1.38,1.1.1.40	ko:K00027,ko:K00029	ko00620,ko00710,ko01100,ko01120,ko01200,ko02020,map00620,map00710,map01100,map01120,map01200,map02020	M00169,M00172	R00214,R00216	RC00105	ko00000,ko00001,ko00002,ko01000	-	-	-	Malic_M,malic
tr|Q8MU40|Q8MU40_ENTHI	5759.rna_EHI_049620-1	2.4e-257	704.0	COG0822@1|root,KOG3361@2759|Eukaryota,3X97S@554915|Amoebozoa	554915|Amoebozoa	C	Scaffold protein for the de novo synthesis of iron- sulfur (Fe-S) clusters within mitochondria, which is required for maturation of both mitochondrial and cytoplasmic 2Fe-2S and 4Fe-4S proteins	-	-	-	ko:K22068	-	-	-	-	ko00000,ko03029	-	-	-	NifU_N
tr|Q24858|Q24858_ENTHI	5759.rna_EHI_014030-1	0.0	2073.0	COG1282@1|root,2QQ0A@2759|Eukaryota,3X85K@554915|Amoebozoa	554915|Amoebozoa	C	NADP transhydrogenase	-	-	1.6.1.2	ko:K00323	ko00760,ko01100,map00760,map01100	-	R00112	RC00001	ko00000,ko00001,ko01000	-	-	-	AlaDh_PNT_C,AlaDh_PNT_N,PNTB,PNTB_4TM
tr|C4LZV6|C4LZV6_ENTHI	5759.rna_EHI_194430-1	3.61e-125	357.0	2CSIJ@1|root,2RC1Q@2759|Eukaryota,3XA9P@554915|Amoebozoa	554915|Amoebozoa	C	4Fe-4S binding domain	-	-	-	-	-	-	-	-	-	-	-	-	Fer4
tr|C4LT18|C4LT18_ENTHI	5759.rna_EHI_148480-1	2.01e-267	732.0	KOG0293@1|root,KOG0293@2759|Eukaryota	2759|Eukaryota	C	negative regulation of gluconeogenesis	-	GO:0005575,GO:0005622,GO:0005623,GO:0005634,GO:0005737,GO:0006109,GO:0006111,GO:0006508,GO:0006511,GO:0006807,GO:0008150,GO:0008152,GO:0009056,GO:0009057,GO:0009889,GO:0009890,GO:0009892,GO:0009987,GO:0010498,GO:0010675,GO:0010677,GO:0010906,GO:0019222,GO:0019538,GO:0019941,GO:0030163,GO:0031323,GO:0031324,GO:0031326,GO:0031327,GO:0032991,GO:0034657,GO:0043161,GO:0043170,GO:0043226,GO:0043227,GO:…	-	ko:K22382	-	-	-	-	ko00000,ko04121	-	-	-	Voltage_CLC,WD40
tr|C4M110|C4M110_ENTHI	5759.rna_EHI_104940-1	9.49e-238	652.0	KOG0580@1|root,KOG0580@2759|Eukaryota,3XEBG@554915|Amoebozoa	554915|Amoebozoa	D	belongs to the protein kinase superfamily	-	-	-	-	-	-	-	-	-	-	-	-	Pkinase
tr|C4LYH9|C4LYH9_ENTHI	5759.rna_EHI_093880-1	0.0	1015.0	KOG1213@1|root,KOG1213@2759|Eukaryota,3X95X@554915|Amoebozoa	554915|Amoebozoa	D	N terminus of Rad21 / Rec8 like protein	-	-	-	ko:K06670	ko04110,ko04111,map04110,map04111	-	-	-	ko00000,ko00001,ko03036	-	-	-	Rad21_Rec8,Rad21_Rec8_N
tr|C4LZZ1|C4LZZ1_ENTHI	5759.rna_EHI_065750-1	1.64e-156	438.0	KOG0440@1|root,KOG1903@2759|Eukaryota,3XAA9@554915|Amoebozoa	554915|Amoebozoa	D	Mob1/phocein family	-	-	-	-	-	-	-	-	-	-	-	-	Mob1_phocein
tr|C4LT22|C4LT22_ENTHI	5759.rna_EHI_148520-1	5.51e-160	447.0	KOG0440@1|root,KOG0440@2759|Eukaryota,3X8MR@554915|Amoebozoa	554915|Amoebozoa	D	Mob1/phocein family	-	-	-	ko:K06685	ko04111,ko04390,ko04391,ko04392,map04111,map04390,map04391,map04392	M00683	-	-	ko00000,ko00001,ko00002	-	-	-	Mob1_phocein
tr|C4LVV2|C4LVV2_ENTHI	5759.rna_EHI_125650-1	0.0	1635.0	KOG1042@1|root,KOG1042@2759|Eukaryota,3X8SH@554915|Amoebozoa	554915|Amoebozoa	D	Belongs to the argonaute family	-	-	-	ko:K02156	ko04320,map04320	-	-	-	ko00000,ko00001,ko03036	-	-	-	ArgoL1,PAZ,Piwi
tr|C4M7F3|C4M7F3_ENTHI	5759.rna_EHI_166470-1	5.53e-243	666.0	KOG0601@1|root,KOG0601@2759|Eukaryota,3XG7X@554915|Amoebozoa	554915|Amoebozoa	D	Kinase-like	-	-	-	-	-	-	-	-	-	-	-	-	Pkinase
tr|C4LZ33|C4LZ33_ENTHI	5759.rna_EHI_009590-1	0.0	2927.0	KOG0198@1|root,KOG0198@2759|Eukaryota,3X83S@554915|Amoebozoa	554915|Amoebozoa	D	Serine/Threonine protein kinases, catalytic domain	-	GO:0000278,GO:0000281,GO:0000910,GO:0001932,GO:0001934,GO:0003674,GO:0003824,GO:0004672,GO:0004674,GO:0005575,GO:0005622,GO:0005623,GO:0005737,GO:0005813,GO:0005815,GO:0005856,GO:0006464,GO:0006468,GO:0006793,GO:0006796,GO:0006807,GO:0006950,GO:0007049,GO:0007154,GO:0007165,GO:0007346,GO:0008150,GO:0008152,GO:0009893,GO:0009987,GO:0010324,GO:0010562,GO:0010604,GO:0015630,GO:0016043,GO:0016301,GO:…	-	-	-	-	-	-	-	-	-	-	Pkinase
tr|Q761X3|Q761X3_ENTHI	5759.rna_EHI_025300-1	0.0	1131.0	KOG0588@1|root,KOG0588@2759|Eukaryota,3XBID@554915|Amoebozoa	554915|Amoebozoa	D	Serine/Threonine protein kinases, catalytic domain	-	-	-	-	-	-	-	-	-	-	-	-	Pkinase
tr|C4M063|C4M063_ENTHI	5759.rna_EHI_021510-1	0.0	979.0	KOG2073@1|root,KOG2073@2759|Eukaryota,3X91W@554915|Amoebozoa	554915|Amoebozoa	D	protein phosphatase binding	-	-	-	ko:K15501	-	-	-	-	ko00000,ko01009,ko03400	-	-	-	SAPS
tr|C4LTT1|C4LTT1_ENTHI	5759.rna_EHI_050590-1	0.0	982.0	KOG2073@1|root,KOG2073@2759|Eukaryota,3X9JS@554915|Amoebozoa	554915|Amoebozoa	D	protein phosphatase binding	-	-	-	-	-	-	-	-	-	-	-	-	-
tr|C4LWD1|C4LWD1_ENTHI	5759.rna_EHI_096180-1	2.09e-142	401.0	KOG0083@1|root,KOG0083@2759|Eukaryota	2759|Eukaryota	DKT	GMP binding	RAB37	GO:0000139,GO:0000166,GO:0000323,GO:0001775,GO:0001882,GO:0001883,GO:0002252,GO:0002263,GO:0002274,GO:0002275,GO:0002283,GO:0002366,GO:0002376,GO:0002443,GO:0002444,GO:0002446,GO:0002790,GO:0003674,GO:0003824,GO:0003924,GO:0005488,GO:0005525,GO:0005575,GO:0005622,GO:0005623,GO:0005737,GO:0005764,GO:0005765,GO:0005766,GO:0005768,GO:0005773,GO:0005774,GO:0005793,GO:0005794,GO:0005886,GO:0006810,GO:…	-	ko:K06877,ko:K07913,ko:K07914,ko:K07976	-	-	-	-	ko00000,ko04031,ko04131	-	-	-	Ras
tr|C4M483|C4M483_ENTHI	46681.XP_001740984.1	4.01e-261	715.0	KOG0082@1|root,KOG0082@2759|Eukaryota,3X8FE@554915|Amoebozoa	554915|Amoebozoa	DT	Guanine nucleotide-binding protein	gpaA	GO:0001664,GO:0003674,GO:0003824,GO:0003924,GO:0005102,GO:0005488,GO:0005515,GO:0005575,GO:0005622,GO:0005623,GO:0005834,GO:0005886,GO:0006935,GO:0007154,GO:0007165,GO:0007186,GO:0007187,GO:0007188,GO:0008150,GO:0009605,GO:0009898,GO:0009987,GO:0010517,GO:0010519,GO:0016020,GO:0016462,GO:0016787,GO:0016817,GO:0016818,GO:0017111,GO:0019897,GO:0019898,GO:0023052,GO:0030154,GO:0031234,GO:0031683,GO:…	-	ko:K04630	ko04015,ko04022,ko04024,ko04062,ko04071,ko04261,ko04360,ko04371,ko04540,ko04611,ko04670,ko04713,ko04723,ko04724,ko04725,ko04726,ko04727,ko04728,ko04730,ko04914,ko04915,ko04916,ko04921,ko04923,ko04924,ko04926,ko04934,ko04971,ko05012,ko05030,ko05032,ko05034,ko05133,ko05142,ko05145,ko05200,map04015,map04022,map04024,map04062,map04071,map04261,map04360,map04371,map04540,map04611,map04670,map04713,map…	M00695	-	-	ko00000,ko00001,ko00002,ko04031,ko04147	-	-	-	G-alpha
tr|C4M6M6|C4M6M6_ENTHI	5759.rna_EHI_147500-1	3.84e-234	642.0	COG0639@1|root,KOG0373@2759|Eukaryota,3X8AJ@554915|Amoebozoa	554915|Amoebozoa	DT	serine threonine-protein phosphatase	-	-	3.1.3.16	ko:K15498	-	-	-	-	ko00000,ko01000,ko01009,ko03400	-	-	-	Metallophos
tr|C4MB98|C4MB98_ENTHI	46681.XP_001739364.1	7.54e-99	287.0	COG5126@1|root,KOG0027@2759|Eukaryota	2759|Eukaryota	DTZ	Calcium-binding protein	-	-	-	ko:K02183	ko04014,ko04015,ko04016,ko04020,ko04022,ko04024,ko04070,ko04114,ko04218,ko04261,ko04270,ko04371,ko04626,ko04713,ko04720,ko04722,ko04728,ko04740,ko04744,ko04745,ko04750,ko04910,ko04912,ko04915,ko04916,ko04921,ko04922,ko04924,ko04925,ko04970,ko04971,ko05010,ko05031,ko05034,ko05133,ko05152,ko05167,ko05200,ko05214,ko05418,map04014,map04015,map04016,map04020,map04022,map04024,map04070,map04114,map0421…	-	-	-	ko00000,ko00001,ko01009,ko03036,ko04131,ko04147	-	-	-	CH,EF-hand_1,EF-hand_6,EF-hand_7,EF-hand_8
tr|C4M885|C4M885_ENTHI	5759.rna_EHI_075850-1	0.0	1658.0	COG5184@1|root,KOG1426@2759|Eukaryota,3XC42@554915|Amoebozoa	554915|Amoebozoa	DZ	RasGEF N-terminal motif	-	-	-	-	-	-	-	-	-	-	-	-	RasGEF,RasGEF_N
tr|C4M8E3|C4M8E3_ENTHI	5759.rna_EHI_115320-1	5.63e-293	801.0	COG0814@1|root,KOG1305@2759|Eukaryota,3XBXM@554915|Amoebozoa	554915|Amoebozoa	E	Transmembrane amino acid transporter protein	-	-	-	-	-	-	-	-	-	-	-	-	Aa_trans
tr|C4LVW4|C4LVW4_ENTHI	5759.rna_EHI_125770-1	0.0	913.0	COG0367@1|root,KOG0573@2759|Eukaryota,3X9J2@554915|Amoebozoa	554915|Amoebozoa	E	asparagine synthase (glutamine-hydrolyzing) activity	-	-	-	-	-	-	-	-	-	-	-	-	Asn_synthase
tr|Q401L7|Q401L7_ENTHI	5759.rna_EHI_060340-1	3.47e-244	670.0	COG0031@1|root,KOG1252@2759|Eukaryota,3X9MX@554915|Amoebozoa	554915|Amoebozoa	E	Pyridoxal-phosphate dependent enzyme	-	-	2.5.1.47	ko:K01738	ko00270,ko00920,ko01100,ko01110,ko01120,ko01130,ko01200,ko01230,map00270,map00920,map01100,map01110,map01120,map01130,map01200,map01230	M00021	R00897,R03601,R04859	RC00020,RC02814,RC02821	ko00000,ko00001,ko00002,ko01000	-	-	-	PALP
tr|O15635|O15635_ENTHI	5759.rna_EHI_160930-1	3.09e-243	668.0	COG0031@1|root,KOG1252@2759|Eukaryota,3X8M6@554915|Amoebozoa	554915|Amoebozoa	E	Cysteine synthase	-	GO:0000096,GO:0003674,GO:0003824,GO:0004122,GO:0005488,GO:0005575,GO:0005622,GO:0005623,GO:0005737,GO:0006082,GO:0006520,GO:0006534,GO:0006790,GO:0006807,GO:0008144,GO:0008150,GO:0008152,GO:0009069,GO:0009987,GO:0016829,GO:0016835,GO:0016836,GO:0019752,GO:0019842,GO:0030170,GO:0036094,GO:0043167,GO:0043168,GO:0043436,GO:0044237,GO:0044238,GO:0044281,GO:0044424,GO:0044464,GO:0048037,GO:0050662,GO:…	2.5.1.47,4.2.1.22	ko:K01697,ko:K01738	ko00260,ko00270,ko00920,ko01100,ko01110,ko01120,ko01130,ko01200,ko01230,map00260,map00270,map00920,map01100,map01110,map01120,map01130,map01200,map01230	M00021,M00035,M00338	R00891,R00897,R01290,R03601,R04859,R04942	RC00020,RC00056,RC00069,RC00256,RC00489,RC01246,RC02814,RC02821	ko00000,ko00001,ko00002,ko01000	-	-	-	CBS,PALP
tr|C4MA71|C4MA71_ENTHI	5759.rna_EHI_075150-1	0.0	1456.0	COG0334@1|root,KOG2250@2759|Eukaryota,3X8HF@554915|Amoebozoa	554915|Amoebozoa	E	Glutamate dehydrogenase	-	-	1.4.1.2	ko:K15371	ko00220,ko00250,ko00430,ko00910,ko01100,map00220,map00250,map00430,map00910,map01100	-	R00243	RC00006,RC02799	ko00000,ko00001,ko01000	-	-	-	Bac_GDH,ELFV_dehydrog
tr|C4LUA1|C4LUA1_ENTHI	5759.rna_EHI_110520-1	0.0	911.0	COG0069@1|root,KOG0399@2759|Eukaryota	2759|Eukaryota	E	L-glutamate biosynthetic process	-	-	1.4.1.13,1.4.1.14	ko:K00264,ko:K00266	ko00250,ko00910,ko01100,ko01110,ko01120,ko01130,ko01230,map00250,map00910,map01100,map01110,map01120,map01130,map01230	-	R00093,R00114,R00248	RC00006,RC00010,RC02799	ko00000,ko00001,ko01000	-	-	-	Fer4_20,GATase_2,GXGXG,Glu_syn_central,Glu_synthase,Pyr_redox_2
tr|Q86D27|Q86D27_ENTHI	5759.rna_EHI_142250-1	6.51e-291	793.0	COG0626@1|root,KOG0053@2759|Eukaryota,3XAH7@554915|Amoebozoa	554915|Amoebozoa	E	Cys/Met metabolism PLP-dependent enzyme	-	-	2.5.1.48	ko:K01739	ko00270,ko00450,ko00920,ko01100,ko01110,ko01130,ko01230,map00270,map00450,map00920,map01100,map01110,map01130,map01230	M00017	R00999,R01288,R02508,R03217,R03260,R04944,R04945,R04946	RC00020,RC00056,RC00069,RC00420,RC02848,RC02866	ko00000,ko00001,ko00002,ko01000	-	-	-	Cys_Met_Meta_PP
tr|C4LXC0|C4LXC0_ENTHI	5759.rna_EHI_098380-1	0.0	1879.0	COG1982@1|root,2QWPE@2759|Eukaryota,3XEEE@554915|Amoebozoa	554915|Amoebozoa	E	Orn/Lys/Arg decarboxylase, C-terminal domain	-	-	-	-	-	-	-	-	-	-	-	-	OKR_DC_1,OKR_DC_1_C
tr|Q9U8X2|Q9U8X2_ENTHI	46681.XP_001734598.1	5.94e-209	578.0	COG0110@1|root,KOG4750@2759|Eukaryota	2759|Eukaryota	E	serine O-acetyltransferase activity	SAT	-	2.3.1.30	ko:K00640	ko00270,ko00920,ko01100,ko01110,ko01120,ko01200,ko01230,ko05111,map00270,map00920,map01100,map01110,map01120,map01200,map01230,map05111	M00021	R00586	RC00004,RC00041	ko00000,ko00001,ko00002,ko01000	-	-	-	Hexapep,SATase_N
tr|C4LUI9|C4LUI9_ENTHI	5759.rna_EHI_049910-1	5.31e-302	824.0	COG1171@1|root,KOG1250@2759|Eukaryota,3XDMM@554915|Amoebozoa	554915|Amoebozoa	E	Pyridoxal-phosphate dependent enzyme	-	-	4.3.1.19	ko:K01754	ko00260,ko00290,ko01100,ko01110,ko01130,ko01200,ko01230,map00260,map00290,map01100,map01110,map01130,map01200,map01230	M00570	R00220,R00996	RC00418,RC02600	ko00000,ko00001,ko00002,ko01000	-	-	-	PALP
tr|C4M8F4|C4M8F4_ENTHI	5759.rna_EHI_036510-1	0.0	880.0	COG2986@1|root,2RCQJ@2759|Eukaryota,3XB9Q@554915|Amoebozoa	554915|Amoebozoa	E	Aromatic amino acid lyase	-	-	-	-	-	-	-	-	-	-	-	-	Lyase_aromatic
tr|B1N2N7|B1N2N7_ENTHI	5759.rna_EHI_092680-1	3.91e-287	784.0	COG0697@1|root,KOG3912@2759|Eukaryota,3XB3G@554915|Amoebozoa	554915|Amoebozoa	EG	negative regulation of mitochondrial outer membrane permeabilization involved in apoptotic signaling pathway	-	-	-	-	-	-	-	-	-	-	-	-	-
tr|C4LXI1|C4LXI1_ENTHI	5759.rna_EHI_131130-1	2.33e-282	773.0	COG0697@1|root,KOG3912@2759|Eukaryota,3X9X9@554915|Amoebozoa	554915|Amoebozoa	EG	negative regulation of mitochondrial outer membrane permeabilization involved in apoptotic signaling pathway	-	-	-	-	-	-	-	-	-	-	-	-	-
tr|C4M6A4|C4M6A4_ENTHI	5759.rna_EHI_082530-1	0.0	2477.0	COG1038@1|root,COG4799@1|root,KOG0369@2759|Eukaryota,KOG0540@2759|Eukaryota,3X9D4@554915|Amoebozoa	554915|Amoebozoa	EI	Carboxyl transferase domain	-	-	2.1.3.15,6.4.1.3	ko:K01966	ko00280,ko00630,ko00640,ko01100,ko01120,ko01130,ko01200,map00280,map00630,map00640,map01100,map01120,map01130,map01200	M00373,M00741	R01859	RC00097,RC00609	ko00000,ko00001,ko00002,ko01000	-	-	-	Biotin_lipoyl,Carboxyl_trans,HMGL-like,PYC_OADA
tr|B1N459|B1N459_ENTHI	5759.rna_EHI_047760-1	0.0	1188.0	COG0488@1|root,KOG0062@2759|Eukaryota,3X878@554915|Amoebozoa	554915|Amoebozoa	EJ	ABC transporter	-	GO:0000166,GO:0003674,GO:0005488,GO:0005524,GO:0005575,GO:0005622,GO:0005623,GO:0005737,GO:0005829,GO:0006417,GO:0006448,GO:0008144,GO:0008150,GO:0009653,GO:0009889,GO:0010468,GO:0010556,GO:0010608,GO:0017076,GO:0019222,GO:0030554,GO:0030587,GO:0031288,GO:0031323,GO:0031326,GO:0032268,GO:0032502,GO:0032553,GO:0032555,GO:0032559,GO:0034248,GO:0035639,GO:0036094,GO:0043167,GO:0043168,GO:0044424,GO:…	-	ko:K06158	-	-	-	-	ko00000,ko03012	-	-	-	ABC_tran,ABC_tran_Xtn
tr|C4M7Q5|C4M7Q5_ENTHI	5759.rna_EHI_120890-1	0.0	2696.0	COG1816@1|root,KOG1096@2759|Eukaryota,3XC2C@554915|Amoebozoa	554915|Amoebozoa	F	Adenosine/AMP deaminase	-	-	-	-	-	-	-	-	-	-	-	-	A_deaminase
tr|C4M8P7|C4M8P7_ENTHI	5759.rna_EHI_053610-1	2.93e-260	712.0	KOG4494@1|root,KOG4494@2759|Eukaryota,3XG5Z@554915|Amoebozoa	554915|Amoebozoa	F	Apyrase	-	-	3.6.1.6	ko:K12304	ko00230,ko00240,map00230,map00240	-	R00155,R00328,R00961	RC00002	ko00000,ko00001,ko01000	-	-	-	Apyrase
tr|C4M6I6|C4M6I6_ENTHI	5759.rna_EHI_173470-1	6.64e-109	313.0	COG5126@1|root,KOG0027@2759|Eukaryota,3XA4I@554915|Amoebozoa	554915|Amoebozoa	F	EF hand	-	-	-	-	-	-	-	-	-	-	-	-	EF-hand_1,EF-hand_8
sp|P51555|ENO1_ENTHI	5759.rna_EHI_130700-1	0.0	880.0	COG0148@1|root,KOG2670@2759|Eukaryota,3X8AP@554915|Amoebozoa	554915|Amoebozoa	F	phosphopyruvate hydratase activity	-	GO:0000003,GO:0005575,GO:0005622,GO:0005623,GO:0005737,GO:0008150,GO:0019953,GO:0022414,GO:0044424,GO:0044464,GO:0044703,GO:0051704	4.2.1.11	ko:K01689	ko00010,ko00680,ko01100,ko01110,ko01120,ko01130,ko01200,ko01230,ko03018,ko04066,map00010,map00680,map01100,map01110,map01120,map01130,map01200,map01230,map03018,map04066	M00001,M00002,M00003,M00346,M00394	R00658	RC00349	ko00000,ko00001,ko00002,ko01000,ko03019,ko04147	-	-	-	Enolase_C,Enolase_N
tr|C4M116|C4M116_ENTHI	5759.rna_EHI_105110-1	4.17e-238	656.0	KOG2056@1|root,KOG2056@2759|Eukaryota,3XBH4@554915|Amoebozoa	554915|Amoebozoa	F	ENTH domain	-	-	-	-	-	-	-	-	-	-	-	-	ENTH
tr|C4LY23|C4LY23_ENTHI	5759.rna_EHI_176980-1	4.92e-249	690.0	KOG2056@1|root,KOG2056@2759|Eukaryota,3X8Y4@554915|Amoebozoa	554915|Amoebozoa	F	Epsin N-terminal homology (ENTH) domain	-	GO:0000278,GO:0000281,GO:0000331,GO:0000910,GO:0003674,GO:0005488,GO:0005515,GO:0005543,GO:0005546,GO:0005575,GO:0005622,GO:0005623,GO:0005737,GO:0005773,GO:0005886,GO:0005905,GO:0006996,GO:0007010,GO:0007015,GO:0007049,GO:0008104,GO:0008150,GO:0008289,GO:0009653,GO:0009987,GO:0012505,GO:0012506,GO:0016020,GO:0016043,GO:0019220,GO:0019222,GO:0022402,GO:0030029,GO:0030036,GO:0030117,GO:0030118,GO:…	-	-	-	-	-	-	-	-	-	-	ENTH
tr|C4LUA0|C4LUA0_ENTHI	5759.rna_EHI_110510-1	0.0	908.0	COG1078@1|root,KOG2681@2759|Eukaryota,3X8JT@554915|Amoebozoa	554915|Amoebozoa	F	Metal dependent phosphohydrolases with conserved 'HD' motif.	-	GO:0003674,GO:0003824,GO:0005575,GO:0005622,GO:0005623,GO:0005634,GO:0006139,GO:0006163,GO:0006195,GO:0006203,GO:0006725,GO:0006753,GO:0006793,GO:0006796,GO:0006807,GO:0008150,GO:0008152,GO:0008832,GO:0009056,GO:0009058,GO:0009117,GO:0009141,GO:0009143,GO:0009144,GO:0009146,GO:0009151,GO:0009155,GO:0009166,GO:0009200,GO:0009204,GO:0009215,GO:0009217,GO:0009262,GO:0009264,GO:0009394,GO:0009987,GO:…	-	-	-	-	-	-	-	-	-	-	HD
tr|C4LSF7|C4LSF7_ENTHI	5759.rna_EHI_153770-1	0.0	957.0	COG5253@1|root,KOG0229@2759|Eukaryota,3X8Q4@554915|Amoebozoa	554915|Amoebozoa	F	Phosphatidylinositol-4-phosphate 5-Kinase	-	GO:0001932,GO:0001934,GO:0003674,GO:0003824,GO:0006629,GO:0006644,GO:0006650,GO:0006661,GO:0006793,GO:0006796,GO:0006935,GO:0008150,GO:0008152,GO:0008610,GO:0008654,GO:0009058,GO:0009605,GO:0009893,GO:0009966,GO:0009987,GO:0010562,GO:0010604,GO:0010646,GO:0016301,GO:0016307,GO:0016308,GO:0016310,GO:0016740,GO:0016772,GO:0016773,GO:0019220,GO:0019222,GO:0019637,GO:0023051,GO:0030258,GO:0031323,GO:…	2.7.1.68	ko:K00889	ko00562,ko01100,ko04011,ko04070,ko04072,ko04139,ko04144,ko04666,ko04810,ko05231,map00562,map01100,map04011,map04070,map04072,map04139,map04144,map04666,map04810,map05231	M00130	R03469	RC00002,RC00078	ko00000,ko00001,ko00002,ko01000,ko04131	-	-	-	PIP5K
tr|Q24801|Q24801_ENTHI	5759.rna_EHI_009530-1	0.0	1741.0	COG1080@1|root,2QREJ@2759|Eukaryota,3XDFS@554915|Amoebozoa	554915|Amoebozoa	F	Belongs to the PEP-utilizing enzyme family	-	-	2.7.9.1	ko:K01006	ko00620,ko00710,ko00720,ko01100,ko01120,ko01200,map00620,map00710,map00720,map01100,map01120,map01200	M00169,M00171,M00172,M00173	R00206	RC00002,RC00015	ko00000,ko00001,ko00002,ko01000	-	-	-	PEP-utilizers,PEP-utilizers_C,PPDK_N
tr|Q6S4W2|Q6S4W2_ENTHI	5759.rna_EHI_177540-1	1.01e-143	406.0	COG1435@1|root,KOG3125@2759|Eukaryota,3X8IC@554915|Amoebozoa	554915|Amoebozoa	F	thymidine kinase	-	GO:0000166,GO:0003674,GO:0003824,GO:0004672,GO:0004674,GO:0004683,GO:0004797,GO:0005488,GO:0005515,GO:0005516,GO:0005524,GO:0006139,GO:0006213,GO:0006259,GO:0006464,GO:0006468,GO:0006725,GO:0006753,GO:0006793,GO:0006796,GO:0006807,GO:0008144,GO:0008150,GO:0008152,GO:0009058,GO:0009116,GO:0009117,GO:0009120,GO:0009123,GO:0009124,GO:0009157,GO:0009162,GO:0009165,GO:0009987,GO:0016301,GO:0016310,GO:…	2.7.1.21	ko:K00857	ko00240,ko00983,ko01100,map00240,map00983,map01100	-	R01567,R02099,R08233	RC00002,RC00017	ko00000,ko00001,ko01000	-	-	-	TK
tr|C4LWJ2|C4LWJ2_ENTHI	5759.rna_EHI_096830-1	0.0	1784.0	COG0058@1|root,KOG2099@2759|Eukaryota,3X88P@554915|Amoebozoa	554915|Amoebozoa	G	Phosphorylase is an important allosteric enzyme in carbohydrate metabolism. Enzymes from different sources differ in their regulatory mechanisms and in their natural substrates. However, all known phosphorylases share catalytic and structural properties	-	-	2.4.1.1	ko:K00688	ko00500,ko01100,ko01110,ko02026,ko04217,ko04910,ko04922,ko04931,map00500,map01100,map01110,map02026,map04217,map04910,map04922,map04931	-	R02111	-	ko00000,ko00001,ko01000	-	GT35	-	Phosphorylase
tr|C4M3I0|C4M3I0_ENTHI	5759.rna_EHI_138380-1	0.0	1760.0	COG0058@1|root,KOG2099@2759|Eukaryota,3X86I@554915|Amoebozoa	554915|Amoebozoa	G	Phosphorylase is an important allosteric enzyme in carbohydrate metabolism. Enzymes from different sources differ in their regulatory mechanisms and in their natural substrates. However, all known phosphorylases share catalytic and structural properties	-	GO:0000272,GO:0003674,GO:0003824,GO:0004645,GO:0005488,GO:0005575,GO:0005622,GO:0005623,GO:0005737,GO:0005975,GO:0005976,GO:0005977,GO:0005980,GO:0006073,GO:0006091,GO:0006112,GO:0008144,GO:0008150,GO:0008152,GO:0008184,GO:0009056,GO:0009057,GO:0009251,GO:0009987,GO:0010033,GO:0010243,GO:0014070,GO:0014074,GO:0015980,GO:0016052,GO:0016740,GO:0016757,GO:0016758,GO:0019842,GO:0030170,GO:0036094,GO:…	2.4.1.1	ko:K00688	ko00500,ko01100,ko01110,ko02026,ko04217,ko04910,ko04922,ko04931,map00500,map01100,map01110,map02026,map04217,map04910,map04922,map04931	-	R02111	-	ko00000,ko00001,ko01000	-	GT35	-	Phosphorylase
tr|C4LVR9|C4LVR9_ENTHI	5759.rna_EHI_008200-1	9.94e-243	666.0	COG0057@1|root,KOG0657@2759|Eukaryota,3X89T@554915|Amoebozoa	554915|Amoebozoa	G	Glyceraldehyde-3-phosphate dehydrogenase	-	GO:0003674,GO:0003824,GO:0004365,GO:0005575,GO:0005622,GO:0005623,GO:0005737,GO:0005975,GO:0005996,GO:0006006,GO:0006082,GO:0006090,GO:0006091,GO:0006094,GO:0006096,GO:0006139,GO:0006163,GO:0006164,GO:0006165,GO:0006725,GO:0006732,GO:0006733,GO:0006753,GO:0006754,GO:0006757,GO:0006793,GO:0006796,GO:0006807,GO:0008150,GO:0008152,GO:0009056,GO:0009058,GO:0009108,GO:0009117,GO:0009123,GO:0009124,GO:…	1.2.1.12	ko:K00134	ko00010,ko00710,ko01100,ko01110,ko01120,ko01130,ko01200,ko01230,ko04066,ko05010,map00010,map00710,map01100,map01110,map01120,map01130,map01200,map01230,map04066,map05010	M00001,M00002,M00003,M00165,M00166,M00308,M00552	R01061	RC00149	ko00000,ko00001,ko00002,ko01000,ko04131,ko04147	-	-	-	Gp_dh_C,Gp_dh_N
sp|O15820|PGM_ENTHI	5759.rna_EHI_110120-1	0.0	1109.0	COG0033@1|root,KOG0625@2759|Eukaryota,3X834@554915|Amoebozoa	554915|Amoebozoa	G	Belongs to the phosphohexose mutase family	-	GO:0000271,GO:0003674,GO:0003824,GO:0004614,GO:0005575,GO:0005622,GO:0005623,GO:0005737,GO:0005829,GO:0005975,GO:0005976,GO:0005977,GO:0005978,GO:0005996,GO:0006006,GO:0006012,GO:0006073,GO:0006091,GO:0006112,GO:0008150,GO:0008152,GO:0009056,GO:0009058,GO:0009059,GO:0009250,GO:0009987,GO:0015980,GO:0016051,GO:0016052,GO:0016853,GO:0016866,GO:0016868,GO:0019318,GO:0019320,GO:0019388,GO:0033692,GO:…	5.4.2.2	ko:K01835	ko00010,ko00030,ko00052,ko00230,ko00500,ko00520,ko00521,ko01100,ko01110,ko01120,ko01130,map00010,map00030,map00052,map00230,map00500,map00520,map00521,map01100,map01110,map01120,map01130	M00549	R00959,R01057,R08639	RC00408	ko00000,ko00001,ko00002,ko01000	-	-	-	PGM_PMM_I,PGM_PMM_II,PGM_PMM_III,PGM_PMM_IV
tr|C4M3Z6|C4M3Z6_ENTHI	5759.rna_EHI_185280-1	0.0	1207.0	COG1109@1|root,KOG1220@2759|Eukaryota,3X8CU@554915|Amoebozoa	554915|Amoebozoa	G	Belongs to the phosphohexose mutase family	-	GO:0005575,GO:0005622,GO:0005623,GO:0005737,GO:0005829,GO:0044424,GO:0044444,GO:0044464	5.4.2.2	ko:K01835	ko00010,ko00030,ko00052,ko00230,ko00500,ko00520,ko00521,ko01100,ko01110,ko01120,ko01130,map00010,map00030,map00052,map00230,map00500,map00520,map00521,map01100,map01110,map01120,map01130	M00549	R00959,R01057,R08639	RC00408	ko00000,ko00001,ko00002,ko01000	-	-	-	PGM_PMM_I,PGM_PMM_II,PGM_PMM_III
tr|C4LYH8|C4LYH8_ENTHI	5759.rna_EHI_093870-1	0.0	1402.0	COG0406@1|root,KOG3734@2759|Eukaryota,3X9AN@554915|Amoebozoa	554915|Amoebozoa	G	Phosphoglycerate mutase family	-	-	-	ko:K15206	-	-	-	-	ko00000,ko03021	-	-	-	His_Phos_1,IPK
tr|C4LU01|C4LU01_ENTHI	5759.rna_EHI_068070-1	8.04e-230	632.0	KOG0594@1|root,KOG0594@2759|Eukaryota,3XD7B@554915|Amoebozoa	554915|Amoebozoa	G	Protein tyrosine kinase	-	-	-	-	-	-	-	-	-	-	-	-	Pkinase
tr|C4LU78|C4LU78_ENTHI	5759.rna_EHI_110250-1	0.0	1135.0	294NY@1|root,2RBK7@2759|Eukaryota,3X9MP@554915|Amoebozoa	554915|Amoebozoa	G	Protein tyrosine kinase	-	-	-	-	-	-	-	-	-	-	-	-	Pkinase
tr|C4MBR0|C4MBR0_ENTHI	5759.rna_EHI_131660-1	9.07e-300	816.0	KOG0610@1|root,KOG0610@2759|Eukaryota	2759|Eukaryota	G	protein serine/threonine kinase activity	NRC2	GO:0000003,GO:0000166,GO:0000749,GO:0000902,GO:0000904,GO:0003006,GO:0003674,GO:0003824,GO:0004672,GO:0004674,GO:0005488,GO:0005515,GO:0005524,GO:0005543,GO:0005575,GO:0005622,GO:0005623,GO:0005634,GO:0005730,GO:0005737,GO:0005886,GO:0005937,GO:0006464,GO:0006468,GO:0006793,GO:0006796,GO:0006807,GO:0006810,GO:0006811,GO:0006820,GO:0006869,GO:0007154,GO:0007165,GO:0007275,GO:0008144,GO:0008150,GO:…	2.7.11.1	ko:K08286,ko:K12873,ko:K20715	ko03040,map03040	M00355	-	-	ko00000,ko00001,ko00002,ko01000,ko01001,ko03041	-	-	-	Pkinase
tr|C4M8B8|C4M8B8_ENTHI	5759.rna_EHI_101280-1	0.0	2235.0	COG0515@1|root,KOG0192@2759|Eukaryota,3XES9@554915|Amoebozoa	554915|Amoebozoa	G	Epidermal growth factor-like domain.	-	-	-	-	-	-	-	-	-	-	-	-	Pkinase_Tyr
tr|C4M024|C4M024_ENTHI	5759.rna_EHI_134750-1	0.0	2221.0	COG0515@1|root,KOG0192@2759|Eukaryota,3XC61@554915|Amoebozoa	554915|Amoebozoa	G	Protein tyrosine kinase	-	-	-	-	-	-	-	-	-	-	-	-	Pkinase_Tyr
tr|Q8MTW2|Q8MTW2_ENTHI	5759.rna_EHI_098570-1	1.2e-240	660.0	COG0191@1|root,KOG4153@2759|Eukaryota,3XCBF@554915|Amoebozoa	554915|Amoebozoa	G	Fructose-bisphosphate aldolase class-II	-	-	4.1.2.13	ko:K01624	ko00010,ko00030,ko00051,ko00680,ko00710,ko01100,ko01110,ko01120,ko01130,ko01200,ko01230,map00010,map00030,map00051,map00680,map00710,map01100,map01110,map01120,map01130,map01200,map01230	M00001,M00003,M00165,M00167,M00344,M00345	R01068,R01070,R01829,R02568	RC00438,RC00439,RC00603,RC00604	ko00000,ko00001,ko00002,ko01000	-	-	-	F_bP_aldolase
tr|C4LU05|C4LU05_ENTHI	5759.rna_EHI_068110-1	0.0	1053.0	2BXDB@1|root,2RC1J@2759|Eukaryota,3XA9D@554915|Amoebozoa	554915|Amoebozoa	G	RasGEF domain	-	-	-	-	-	-	-	-	-	-	-	-	RasGEF
tr|C4LSQ8|C4LSQ8_ENTHI	5759.rna_EHI_152200-1	0.0	1041.0	2BXDB@1|root,2RCJK@2759|Eukaryota,3XB1X@554915|Amoebozoa	554915|Amoebozoa	G	RasGEF domain	-	-	-	-	-	-	-	-	-	-	-	-	RasGEF
tr|C4M7N9|C4M7N9_ENTHI	5759.rna_EHI_037140-1	0.0	2164.0	COG0515@1|root,KOG0192@2759|Eukaryota,3XCNB@554915|Amoebozoa	554915|Amoebozoa	G	EGF domain, unclasssified subfamily	-	-	-	-	-	-	-	-	-	-	-	-	Pkinase
tr|C4M3G5|C4M3G5_ENTHI	5759.rna_EHI_017600-1	0.0	1065.0	COG0639@1|root,KOG0375@2759|Eukaryota,3XGG6@554915|Amoebozoa	554915|Amoebozoa	G	Protein phosphatase 2A homologues, catalytic domain.	-	-	3.1.3.16	ko:K04348	ko04010,ko04020,ko04022,ko04114,ko04218,ko04310,ko04360,ko04370,ko04380,ko04650,ko04658,ko04659,ko04660,ko04662,ko04720,ko04724,ko04728,ko04921,ko04922,ko04924,ko05010,ko05014,ko05031,ko05152,ko05166,ko05167,map04010,map04020,map04022,map04114,map04218,map04310,map04360,map04370,map04380,map04650,map04658,map04659,map04660,map04662,map04720,map04724,map04728,map04921,map04922,map04924,map05010,ma…	-	-	-	ko00000,ko00001,ko01000,ko01009	-	-	-	Metallophos
tr|C4M2X2|C4M2X2_ENTHI	5759.rna_EHI_048590-1	0.0	1181.0	COG0639@1|root,KOG0375@2759|Eukaryota,3XB42@554915|Amoebozoa	554915|Amoebozoa	G	Protein phosphatase 2A homologues, catalytic domain.	-	-	3.1.3.16	ko:K04348	ko04010,ko04020,ko04022,ko04114,ko04218,ko04310,ko04360,ko04370,ko04380,ko04650,ko04658,ko04659,ko04660,ko04662,ko04720,ko04724,ko04728,ko04921,ko04922,ko04924,ko05010,ko05014,ko05031,ko05152,ko05166,ko05167,map04010,map04020,map04022,map04114,map04218,map04310,map04360,map04370,map04380,map04650,map04658,map04659,map04660,map04662,map04720,map04724,map04728,map04921,map04922,map04924,map05010,ma…	-	-	-	ko00000,ko00001,ko01000,ko01009	-	-	-	Metallophos
tr|C4LTX2|C4LTX2_ENTHI	5759.rna_EHI_051020-1	0.0	1061.0	COG0639@1|root,KOG0375@2759|Eukaryota,3XAAC@554915|Amoebozoa	554915|Amoebozoa	G	Protein phosphatase 2A homologues, catalytic domain.	-	-	3.1.3.16	ko:K04348	ko04010,ko04020,ko04022,ko04114,ko04218,ko04310,ko04360,ko04370,ko04380,ko04650,ko04658,ko04659,ko04660,ko04662,ko04720,ko04724,ko04728,ko04921,ko04922,ko04924,ko05010,ko05014,ko05031,ko05152,ko05166,ko05167,map04010,map04020,map04022,map04114,map04218,map04310,map04360,map04370,map04380,map04650,map04658,map04659,map04660,map04662,map04720,map04724,map04728,map04921,map04922,map04924,map05010,ma…	-	-	-	ko00000,ko00001,ko01000,ko01009	-	-	-	Metallophos
tr|C4M9C2|C4M9C2_ENTHI	5759.rna_EHI_146350-1	0.0	1091.0	COG0639@1|root,KOG0375@2759|Eukaryota,3X9XF@554915|Amoebozoa	554915|Amoebozoa	G	Protein phosphatase 2A homologues, catalytic domain.	-	-	3.1.3.16	ko:K04348	ko04010,ko04020,ko04022,ko04114,ko04218,ko04310,ko04360,ko04370,ko04380,ko04650,ko04658,ko04659,ko04660,ko04662,ko04720,ko04724,ko04728,ko04921,ko04922,ko04924,ko05010,ko05014,ko05031,ko05152,ko05166,ko05167,map04010,map04020,map04022,map04114,map04218,map04310,map04360,map04370,map04380,map04650,map04658,map04659,map04660,map04662,map04720,map04724,map04728,map04921,map04922,map04924,map05010,ma…	-	-	-	ko00000,ko00001,ko01000,ko01009	-	-	-	Metallophos
tr|C4LZJ2|C4LZJ2_ENTHI	5759.rna_EHI_124580-1	1.13e-253	699.0	COG0697@1|root,KOG2234@2759|Eukaryota,3XBI0@554915|Amoebozoa	554915|Amoebozoa	G	Nucleotide-sugar transporter	-	-	-	ko:K15272	-	-	-	-	ko00000,ko02000	2.A.7.12	-	-	Nuc_sug_transp
tr|C4M4T4|C4M4T4_ENTHI	5759.rna_EHI_193300-1	3.06e-193	535.0	COG0572@1|root,KOG4203@2759|Eukaryota,3XCVI@554915|Amoebozoa	554915|Amoebozoa	G	Phosphoribulokinase / Uridine kinase family	-	-	2.7.1.48	ko:K00876	ko00240,ko00983,ko01100,map00240,map00983,map01100	-	R00513,R00516,R00517,R00962,R00964,R00967,R00968,R00970,R01548,R01549,R01880,R02091,R02096,R02097,R02327,R02332,R02371,R02372,R08232	RC00002,RC00017	ko00000,ko00001,ko01000	-	-	-	PRK
tr|C4MAI6|C4MAI6_ENTHI	5759.rna_EHI_196580-1	1.76e-186	518.0	COG0572@1|root,KOG4203@2759|Eukaryota,3XB0G@554915|Amoebozoa	554915|Amoebozoa	G	Phosphoribulokinase / Uridine kinase family	-	-	2.7.1.48	ko:K00876	ko00240,ko00983,ko01100,map00240,map00983,map01100	-	R00513,R00516,R00517,R00962,R00964,R00967,R00968,R00970,R01548,R01549,R01880,R02091,R02096,R02097,R02327,R02332,R02371,R02372,R08232	RC00002,RC00017	ko00000,ko00001,ko01000	-	-	-	PRK
tr|C4M907|C4M907_ENTHI	5759.rna_EHI_147720-1	1.83e-232	638.0	COG0639@1|root,KOG0372@2759|Eukaryota,3X8A3@554915|Amoebozoa	554915|Amoebozoa	GT	serine threonine-protein phosphatase	-	GO:0003674,GO:0003824,GO:0004721,GO:0004722,GO:0005575,GO:0005622,GO:0005623,GO:0005737,GO:0006464,GO:0006470,GO:0006793,GO:0006796,GO:0006807,GO:0008150,GO:0008152,GO:0008287,GO:0009987,GO:0016311,GO:0016787,GO:0016788,GO:0016791,GO:0019538,GO:0030289,GO:0031156,GO:0032101,GO:0032991,GO:0036211,GO:0040012,GO:0042578,GO:0043170,GO:0043412,GO:0043900,GO:0044237,GO:0044238,GO:0044260,GO:0044267,GO:…	3.1.3.16	ko:K15423	ko04922,map04922	-	-	-	ko00000,ko00001,ko01000,ko01009,ko03400	-	-	-	Metallophos
tr|B1N2P3|B1N2P3_ENTHI	5759.rna_EHI_183060-1	5.93e-304	827.0	COG5146@1|root,KOG2201@2759|Eukaryota,3X8M4@554915|Amoebozoa	554915|Amoebozoa	H	Pantothenate kinase	-	-	2.7.1.33	ko:K09680	ko00770,ko01100,map00770,map01100	M00120	R02971,R03018,R04391	RC00002,RC00017	ko00000,ko00001,ko00002,ko01000	-	-	-	Fumble
tr|B1N5B0|B1N5B0_ENTHI	5759.rna_EHI_106700-1	1.57e-174	486.0	KOG0659@1|root,KOG0659@2759|Eukaryota	2759|Eukaryota	H	Belongs to the protein kinase superfamily	CDK7	GO:0000079,GO:0000228,GO:0000278,GO:0000307,GO:0000428,GO:0000785,GO:0000790,GO:0001109,GO:0001111,GO:0001932,GO:0001934,GO:0003674,GO:0003712,GO:0003713,GO:0003824,GO:0004672,GO:0004674,GO:0004693,GO:0005102,GO:0005488,GO:0005515,GO:0005575,GO:0005622,GO:0005623,GO:0005634,GO:0005654,GO:0005667,GO:0005675,GO:0005694,GO:0005730,GO:0005737,GO:0005829,GO:0005856,GO:0006139,GO:0006259,GO:0006281,GO:…	2.7.11.22,2.7.11.23	ko:K02202	ko03022,ko03420,ko04110,map03022,map03420,map04110	M00290	-	-	ko00000,ko00001,ko00002,ko01000,ko01001,ko03019,ko03021,ko03400	-	-	-	Pkinase
tr|C4LX32|C4LX32_ENTHI	5759.rna_EHI_159500-1	0.0	1302.0	2CSGU@1|root,2RBVP@2759|Eukaryota,3XA06@554915|Amoebozoa	554915|Amoebozoa	H	Guanine nucleotide exchange factor	-	-	-	-	-	-	-	-	-	-	-	-	RhoGEF
tr|C4M875|C4M875_ENTHI	5759.rna_EHI_098820-1	0.0	1797.0	KOG3519@1|root,KOG3519@2759|Eukaryota	2759|Eukaryota	I	Rho guanyl-nucleotide exchange factor activity	-	-	-	-	-	-	-	-	-	-	-	-	RhoGEF
tr|C4M5S9|C4M5S9_ENTHI	5759.rna_EHI_070720-1	0.0	1028.0	COG1260@1|root,KOG0693@2759|Eukaryota,3X87K@554915|Amoebozoa	554915|Amoebozoa	I	synthase	-	GO:0000278,GO:0000281,GO:0000910,GO:0003674,GO:0003824,GO:0004512,GO:0005575,GO:0005622,GO:0005623,GO:0005737,GO:0005829,GO:0005975,GO:0006020,GO:0006021,GO:0006066,GO:0006914,GO:0007049,GO:0007155,GO:0008150,GO:0008152,GO:0009056,GO:0009058,GO:0009987,GO:0016051,GO:0016853,GO:0016872,GO:0019216,GO:0019220,GO:0019222,GO:0019751,GO:0022402,GO:0022610,GO:0031323,GO:0031589,GO:0034637,GO:0044237,GO:…	5.5.1.4	ko:K01858	ko00521,ko00562,ko01100,ko01130,map00521,map00562,map01100,map01130	-	R07324	RC01804	ko00000,ko00001,ko01000	-	-	-	Inos-1-P_synth,NAD_binding_5
tr|C4LUD4|C4LUD4_ENTHI	5759.rna_EHI_049320-1	0.0	1401.0	2DUDU@1|root,2RF3H@2759|Eukaryota,3XE9D@554915|Amoebozoa	554915|Amoebozoa	I	Lipase (class 3)	-	-	-	-	-	-	-	-	-	-	-	-	Lipase_3
tr|C4M985|C4M985_ENTHI	5759.rna_EHI_119910-1	1.24e-178	497.0	COG0671@1|root,KOG3030@2759|Eukaryota,3XCI6@554915|Amoebozoa	554915|Amoebozoa	I	Acid phosphatase homologues	-	-	-	-	-	-	-	-	-	-	-	-	PAP2
tr|C4LWZ4|C4LWZ4_ENTHI	5759.rna_EHI_127210-1	0.0	1318.0	COG1022@1|root,KOG1256@2759|Eukaryota,3XFZJ@554915|Amoebozoa	554915|Amoebozoa	I	AMP-binding enzyme	-	-	-	-	-	-	-	-	-	-	-	-	AMP-binding
tr|C4M3Z2|C4M3Z2_ENTHI	5759.rna_EHI_185240-1	0.0	1390.0	COG1022@1|root,KOG1256@2759|Eukaryota,3XG2V@554915|Amoebozoa	554915|Amoebozoa	I	AMP-binding enzyme	-	-	-	-	-	-	-	-	-	-	-	-	AMP-binding
tr|C4M8X7|C4M8X7_ENTHI	5759.rna_EHI_080220-1	0.0	2685.0	KOG1933@1|root,KOG1933@2759|Eukaryota,3X85D@554915|Amoebozoa	554915|Amoebozoa	I	Niemann-Pick C1 N terminus	-	-	-	ko:K12385	ko04142,ko04979,map04142,map04979	-	-	-	ko00000,ko00001,ko02000	2.A.6.6	-	-	NPC1_N,Patched
tr|C4LUC0|C4LUC0_ENTHI	5759.rna_EHI_110730-1	0.0	954.0	KOG1479@1|root,KOG1479@2759|Eukaryota,3XGJK@554915|Amoebozoa	554915|Amoebozoa	I	Nucleoside transporter	-	-	-	-	-	-	-	-	-	-	-	-	Nucleoside_tran
tr|C4LUB9|C4LUB9_ENTHI	5759.rna_EHI_110720-1	7.54e-198	546.0	KOG2761@1|root,KOG2761@2759|Eukaryota,3XB8V@554915|Amoebozoa	554915|Amoebozoa	I	in StAR and phosphatidylcholine transfer protein	-	-	-	-	-	-	-	-	-	-	-	-	START
tr|C4M0P6|C4M0P6_ENTHI	5759.rna_EHI_009800-1	0.0	938.0	KOG2735@1|root,KOG2735@2759|Eukaryota,3X89U@554915|Amoebozoa	554915|Amoebozoa	I	Phosphatidylserine synthase	-	-	2.7.8.29	ko:K08730	ko00564,ko01100,ko01110,map00564,map01100,map01110	-	R07376	RC00017,RC02950	ko00000,ko00001,ko01000	-	-	-	PSS
tr|C4LTT3|C4LTT3_ENTHI	5759.rna_EHI_050610-1	0.0	1309.0	COG0666@1|root,KOG4177@2759|Eukaryota,3XA6B@554915|Amoebozoa	554915|Amoebozoa	I	Patatin-like phospholipase	-	-	-	-	-	-	-	-	-	-	-	-	Ank_3,Patatin
tr|C4LZY5|C4LZY5_ENTHI	5759.rna_EHI_065690-1	0.0	1209.0	2CRWX@1|root,2R9GE@2759|Eukaryota,3XG6F@554915|Amoebozoa	554915|Amoebozoa	I	Ankyrin repeat	-	-	-	-	-	-	-	-	-	-	-	-	Ank_4
tr|C4M3J8|C4M3J8_ENTHI	5759.rna_EHI_109680-1	2.32e-166	464.0	KOG2761@1|root,KOG2761@2759|Eukaryota,3XGWH@554915|Amoebozoa	554915|Amoebozoa	I	START domain	-	-	-	-	-	-	-	-	-	-	-	-	START
tr|C4MBL4|C4MBL4_ENTHI	5759.rna_EHI_161190-1	0.0	1345.0	KOG4471@1|root,KOG4471@2759|Eukaryota,3XBU8@554915|Amoebozoa	554915|Amoebozoa	IU	Belongs to the protein-tyrosine phosphatase family. Non-receptor class myotubularin subfamily	-	-	-	-	-	-	-	-	-	-	-	-	GRAM,Myotub-related
tr|C4M7P1|C4M7P1_ENTHI	5759.rna_EHI_037240-1	0.0	1889.0	COG0480@1|root,KOG0468@2759|Eukaryota,3X869@554915|Amoebozoa	554915|Amoebozoa	J	U5 small nuclear ribonucleoprotein	-	-	-	ko:K12852	ko03040,map03040	M00354,M00355	-	-	ko00000,ko00001,ko00002,ko03041	-	-	-	EFG_C,EFG_II,EFG_IV,EFTUD2,GTP_EFTU,GTP_EFTU_D2
tr|C4LVN9|C4LVN9_ENTHI	5759.rna_EHI_186720-1	9.65e-91	265.0	COG1358@1|root,KOG3406@2759|Eukaryota,3XCPE@554915|Amoebozoa	554915|Amoebozoa	J	Belongs to the eukaryotic ribosomal protein eS12 family	-	-	-	ko:K02951	ko03010,map03010	M00177	-	-	br01610,ko00000,ko00001,ko00002,ko03011	-	-	-	Ribosomal_L7Ae
tr|C4LSC4|C4LSC4_ENTHI	5759.rna_EHI_153330-1	1.16e-93	273.0	COG1358@1|root,KOG3406@2759|Eukaryota,3X9C3@554915|Amoebozoa	554915|Amoebozoa	J	40S ribosomal protein S12	-	GO:0003674,GO:0003735,GO:0005198,GO:0005575,GO:0005622,GO:0005623,GO:0005737,GO:0005829,GO:0005840,GO:0015935,GO:0022626,GO:0022627,GO:0032991,GO:0043226,GO:0043228,GO:0043229,GO:0043232,GO:0044391,GO:0044422,GO:0044424,GO:0044444,GO:0044445,GO:0044446,GO:0044464,GO:1990904	-	ko:K02951	ko03010,map03010	M00177	-	-	br01610,ko00000,ko00001,ko00002,ko03011	-	-	-	Ribosomal_L7Ae
tr|B1N2I3|B1N2I3_ENTHI	5759.rna_EHI_012360-1	2.36e-100	291.0	COG0100@1|root,KOG0407@2759|Eukaryota,3X8IS@554915|Amoebozoa	554915|Amoebozoa	J	40S ribosomal protein S14	-	GO:0000028,GO:0000462,GO:0003674,GO:0003676,GO:0003723,GO:0003729,GO:0003735,GO:0005198,GO:0005488,GO:0005575,GO:0005622,GO:0005623,GO:0005737,GO:0005829,GO:0005840,GO:0006139,GO:0006364,GO:0006396,GO:0006412,GO:0006518,GO:0006725,GO:0006807,GO:0006996,GO:0008150,GO:0008152,GO:0009058,GO:0009059,GO:0009987,GO:0010467,GO:0015935,GO:0016043,GO:0016070,GO:0016072,GO:0019538,GO:0019843,GO:0022607,GO:…	-	ko:K02955	ko03010,map03010	M00177	-	-	br01610,ko00000,ko00001,ko00002,ko03011	-	-	-	Ribosomal_S11
tr|C4M0C6|C4M0C6_ENTHI	46681.XP_001740808.1	5.39e-96	280.0	COG0185@1|root,KOG0898@2759|Eukaryota,3XCRB@554915|Amoebozoa	554915|Amoebozoa	J	Belongs to the universal ribosomal protein uS19 family	-	-	-	ko:K02958	ko03010,map03010	M00177	-	-	br01610,ko00000,ko00001,ko00002,ko03011	-	-	-	Ribosomal_S19
tr|C4M123|C4M123_ENTHI	5759.rna_EHI_105180-1	4.61e-97	282.0	COG4830@1|root,KOG1768@2759|Eukaryota,3XCM7@554915|Amoebozoa	554915|Amoebozoa	J	Belongs to the eukaryotic ribosomal protein eS26 family	-	-	-	ko:K02976	ko03010,map03010	M00177,M00179	-	-	br01610,ko00000,ko00001,ko00002,ko03011	-	-	-	Ribosomal_S26e
tr|C4LTQ5|C4LTQ5_ENTHI	5759.rna_EHI_050280-1	2.39e-179	499.0	COG1890@1|root,KOG1628@2759|Eukaryota,3X8PA@554915|Amoebozoa	554915|Amoebozoa	J	Belongs to the eukaryotic ribosomal protein eS1 family	-	GO:0002181,GO:0003674,GO:0003735,GO:0005198,GO:0005575,GO:0005622,GO:0005623,GO:0005737,GO:0005829,GO:0006412,GO:0006518,GO:0006807,GO:0008150,GO:0008152,GO:0009058,GO:0009059,GO:0009987,GO:0010467,GO:0019538,GO:0034641,GO:0034645,GO:0043043,GO:0043170,GO:0043603,GO:0043604,GO:0044237,GO:0044238,GO:0044249,GO:0044260,GO:0044267,GO:0044271,GO:0044424,GO:0044444,GO:0044464,GO:0071704,GO:1901564,GO:…	-	ko:K02984	ko03010,map03010	M00177,M00179	-	-	br01610,ko00000,ko00001,ko00002,ko03011	-	-	-	Ribosomal_S3Ae
tr|C4M609|C4M609_ENTHI	5759.rna_EHI_065270-1	4.82e-179	499.0	COG1890@1|root,KOG1628@2759|Eukaryota,3X8PA@554915|Amoebozoa	554915|Amoebozoa	J	Belongs to the eukaryotic ribosomal protein eS1 family	-	GO:0002181,GO:0003674,GO:0003735,GO:0005198,GO:0005575,GO:0005622,GO:0005623,GO:0005737,GO:0005829,GO:0006412,GO:0006518,GO:0006807,GO:0008150,GO:0008152,GO:0009058,GO:0009059,GO:0009987,GO:0010467,GO:0019538,GO:0034641,GO:0034645,GO:0043043,GO:0043170,GO:0043603,GO:0043604,GO:0044237,GO:0044238,GO:0044249,GO:0044260,GO:0044267,GO:0044271,GO:0044424,GO:0044444,GO:0044464,GO:0071704,GO:1901564,GO:…	-	ko:K02984	ko03010,map03010	M00177,M00179	-	-	br01610,ko00000,ko00001,ko00002,ko03011	-	-	-	Ribosomal_S3Ae
tr|C4LVZ6|C4LVZ6_ENTHI	5759.rna_EHI_126110-1	2.52e-142	402.0	COG0049@1|root,KOG3291@2759|Eukaryota,3X8FS@554915|Amoebozoa	554915|Amoebozoa	J	Belongs to the universal ribosomal protein uS7 family	-	GO:0000028,GO:0003674,GO:0003676,GO:0003723,GO:0003729,GO:0003735,GO:0005198,GO:0005488,GO:0005575,GO:0005622,GO:0005623,GO:0005737,GO:0005829,GO:0005840,GO:0006412,GO:0006518,GO:0006807,GO:0006996,GO:0008150,GO:0008152,GO:0009058,GO:0009059,GO:0009987,GO:0010467,GO:0015935,GO:0016043,GO:0019538,GO:0019843,GO:0022607,GO:0022613,GO:0022618,GO:0022626,GO:0022627,GO:0032991,GO:0034622,GO:0034641,GO:…	-	ko:K02989	ko03010,map03010	M00177	-	-	br01610,ko00000,ko00001,ko00002,ko03011	-	-	-	Ribosomal_S7
tr|B1N3K9|B1N3K9_ENTHI	5759.rna_EHI_140540-1	1.35e-128	366.0	KOG3320@1|root,KOG3320@2759|Eukaryota,3X96G@554915|Amoebozoa	554915|Amoebozoa	J	Belongs to the eukaryotic ribosomal protein eS7 family	-	GO:0002181,GO:0005575,GO:0005622,GO:0005623,GO:0005737,GO:0005829,GO:0005840,GO:0006139,GO:0006364,GO:0006396,GO:0006412,GO:0006518,GO:0006725,GO:0006807,GO:0008150,GO:0008152,GO:0009058,GO:0009059,GO:0009987,GO:0010467,GO:0015935,GO:0016070,GO:0016072,GO:0019538,GO:0022613,GO:0022626,GO:0022627,GO:0030684,GO:0030686,GO:0032040,GO:0032991,GO:0034470,GO:0034641,GO:0034645,GO:0034660,GO:0042254,GO:…	-	ko:K02993	ko03010,map03010	M00177	-	-	br01610,ko00000,ko00001,ko00002,ko03011	-	-	-	Ribosomal_S7e
sp|O15612|RS9_ENTHI	5759.rna_EHI_125780-1	3.38e-128	364.0	COG0522@1|root,KOG3301@2759|Eukaryota,3X8M0@554915|Amoebozoa	554915|Amoebozoa	J	40S ribosomal protein S9	-	GO:0003674,GO:0003676,GO:0003723,GO:0003735,GO:0005198,GO:0005488,GO:0005575,GO:0005622,GO:0005623,GO:0005737,GO:0005829,GO:0005840,GO:0006417,GO:0006450,GO:0008150,GO:0009889,GO:0009891,GO:0009893,GO:0010468,GO:0010556,GO:0010557,GO:0010604,GO:0010608,GO:0010628,GO:0015935,GO:0019222,GO:0019843,GO:0022626,GO:0022627,GO:0031323,GO:0031325,GO:0031326,GO:0031328,GO:0031982,GO:0032268,GO:0032270,GO:…	-	ko:K02997	ko03010,map03010	M00177	-	-	br01610,ko00000,ko00001,ko00002,ko03011	-	-	-	S4
tr|C4M5A0|C4M5A0_ENTHI	5759.rna_EHI_081410-1	2.6e-182	507.0	COG0052@1|root,KOG0830@2759|Eukaryota,3X8HC@554915|Amoebozoa	554915|Amoebozoa	J	Required for the assembly and or stability of the 40S ribosomal subunit. Required for the processing of the 20S rRNA- precursor to mature 18S rRNA in a late step of the maturation of 40S ribosomal subunits	-	GO:0000028,GO:0000447,GO:0000460,GO:0000461,GO:0000462,GO:0000466,GO:0000469,GO:0000478,GO:0000479,GO:0003674,GO:0003735,GO:0005198,GO:0005575,GO:0005622,GO:0005623,GO:0005737,GO:0005829,GO:0005840,GO:0006139,GO:0006364,GO:0006396,GO:0006403,GO:0006405,GO:0006407,GO:0006412,GO:0006518,GO:0006611,GO:0006725,GO:0006807,GO:0006810,GO:0006886,GO:0006913,GO:0006996,GO:0008104,GO:0008150,GO:0008152,GO:…	-	ko:K02998	ko03010,map03010	M00177	-	-	br01610,ko00000,ko00001,ko00002,ko03011	-	-	-	Ribosomal_S2
tr|C4LZ75|C4LZ75_ENTHI	5759.rna_EHI_104660-1	1.92e-53	169.0	COG2058@1|root,KOG1762@2759|Eukaryota,3X94I@554915|Amoebozoa	554915|Amoebozoa	J	60S acidic ribosomal protein P1	-	GO:0001932,GO:0001934,GO:0002181,GO:0003674,GO:0003735,GO:0005198,GO:0005575,GO:0005622,GO:0005623,GO:0005737,GO:0005829,GO:0005840,GO:0006412,GO:0006518,GO:0006807,GO:0008047,GO:0008150,GO:0008152,GO:0009058,GO:0009059,GO:0009893,GO:0009987,GO:0010467,GO:0010562,GO:0010604,GO:0015934,GO:0019207,GO:0019209,GO:0019220,GO:0019222,GO:0019538,GO:0019887,GO:0022625,GO:0022626,GO:0030234,GO:0030295,GO:…	-	ko:K02942	ko03010,map03010	M00177	-	-	br01610,ko00000,ko00001,ko00002,ko03011	-	-	-	Ribosomal_60s
tr|C4LSA0|C4LSA0_ENTHI	5759.rna_EHI_030760-1	5.84e-68	210.0	COG2075@1|root,KOG1722@2759|Eukaryota,3X92K@554915|Amoebozoa	554915|Amoebozoa	J	ribosomal protein L24	-	GO:0000027,GO:0003674,GO:0003676,GO:0003723,GO:0003735,GO:0005198,GO:0005488,GO:0005575,GO:0005622,GO:0005623,GO:0005737,GO:0005829,GO:0005840,GO:0006412,GO:0006518,GO:0006807,GO:0006996,GO:0008150,GO:0008152,GO:0009058,GO:0009059,GO:0009987,GO:0010467,GO:0015934,GO:0016043,GO:0019538,GO:0022607,GO:0022613,GO:0022618,GO:0022625,GO:0022626,GO:0032991,GO:0034622,GO:0034641,GO:0034645,GO:0042254,GO:…	-	ko:K02896	ko03010,map03010	M00177,M00179	-	-	br01610,ko00000,ko00001,ko00002,ko03011	-	-	-	Ribosomal_L24e
tr|C4LZM1|C4LZM1_ENTHI	5759.rna_EHI_174960-1	1.97e-124	354.0	COG2075@1|root,KOG1723@2759|Eukaryota,3X8PJ@554915|Amoebozoa	554915|Amoebozoa	J	60S ribosomal	-	GO:0000027,GO:0003674,GO:0003676,GO:0003723,GO:0003735,GO:0005198,GO:0005488,GO:0005575,GO:0005622,GO:0005623,GO:0005737,GO:0005829,GO:0005840,GO:0006412,GO:0006518,GO:0006807,GO:0006996,GO:0008150,GO:0008152,GO:0009058,GO:0009059,GO:0009987,GO:0010467,GO:0015934,GO:0016043,GO:0019538,GO:0022607,GO:0022613,GO:0022618,GO:0022625,GO:0022626,GO:0032991,GO:0034622,GO:0034641,GO:0034645,GO:0042254,GO:…	-	ko:K02896	ko03010,map03010	M00177,M00179	-	-	br01610,ko00000,ko00001,ko00002,ko03011	-	-	-	Ribosomal_L24e
tr|C4LZH1|C4LZH1_ENTHI	46681.XP_001734801.1	2.36e-53	169.0	COG5051@1|root,KOG3452@2759|Eukaryota,3X9D8@554915|Amoebozoa	554915|Amoebozoa	J	60S ribosomal protein L36	-	GO:0002181,GO:0003674,GO:0003676,GO:0003723,GO:0003735,GO:0005198,GO:0005488,GO:0005575,GO:0005622,GO:0005623,GO:0005737,GO:0005829,GO:0005840,GO:0006412,GO:0006518,GO:0006807,GO:0008150,GO:0008152,GO:0009058,GO:0009059,GO:0009987,GO:0010467,GO:0015934,GO:0019538,GO:0022625,GO:0022626,GO:0032991,GO:0034641,GO:0034645,GO:0043043,GO:0043170,GO:0043226,GO:0043228,GO:0043229,GO:0043232,GO:0043603,GO:…	-	ko:K02920	ko03010,map03010	M00177	-	-	br01610,ko00000,ko00001,ko00002,ko03011	-	-	-	Ribosomal_L36e
tr|C4LZA2|C4LZA2_ENTHI	5759.rna_EHI_000510-1	2.95e-300	820.0	COG0088@1|root,KOG1475@2759|Eukaryota,3X873@554915|Amoebozoa	554915|Amoebozoa	J	60S ribosomal protein L4	-	GO:0002181,GO:0003674,GO:0003676,GO:0003723,GO:0003735,GO:0005198,GO:0005488,GO:0005575,GO:0005622,GO:0005623,GO:0005737,GO:0005829,GO:0005840,GO:0006412,GO:0006518,GO:0006807,GO:0008150,GO:0008152,GO:0009058,GO:0009059,GO:0009987,GO:0010467,GO:0015934,GO:0019538,GO:0022625,GO:0022626,GO:0032991,GO:0034641,GO:0034645,GO:0043043,GO:0043170,GO:0043226,GO:0043228,GO:0043229,GO:0043232,GO:0043603,GO:…	-	ko:K02930	ko03010,map03010	M00177,M00179	-	-	br01610,ko00000,ko00001,ko00002,ko03011	-	-	-	Ribos_L4_asso_C,Ribosomal_L4
tr|C4LS99|C4LS99_ENTHI	5759.rna_EHI_092120-1	2.34e-66	201.0	COG1631@1|root,KOG3464@2759|Eukaryota,3XHKF@554915|Amoebozoa	554915|Amoebozoa	J	60S ribosomal protein	-	GO:0003674,GO:0003735,GO:0005198,GO:0005575,GO:0005622,GO:0005623,GO:0005737,GO:0005829,GO:0005840,GO:0006412,GO:0006518,GO:0006807,GO:0008150,GO:0008152,GO:0009058,GO:0009059,GO:0009987,GO:0010467,GO:0015934,GO:0019538,GO:0022625,GO:0022626,GO:0032991,GO:0034641,GO:0034645,GO:0043043,GO:0043170,GO:0043226,GO:0043228,GO:0043229,GO:0043232,GO:0043603,GO:0043604,GO:0044237,GO:0044238,GO:0044249,GO:…	-	ko:K02929	ko03010,map03010	M00177,M00179	-	-	br01610,ko00000,ko00001,ko00002,ko03011	-	-	-	Ribosomal_L44
tr|C4LVH6|C4LVH6_ENTHI	5759.rna_EHI_103310-1	2.67e-191	532.0	COG1358@1|root,KOG3166@2759|Eukaryota,3X8SF@554915|Amoebozoa	554915|Amoebozoa	J	60S ribosomal protein	-	GO:0000470,GO:0003674,GO:0003676,GO:0003723,GO:0005488,GO:0005575,GO:0005622,GO:0005623,GO:0005737,GO:0005829,GO:0005840,GO:0006139,GO:0006364,GO:0006396,GO:0006412,GO:0006518,GO:0006725,GO:0006807,GO:0008150,GO:0008152,GO:0009058,GO:0009059,GO:0009987,GO:0010467,GO:0015934,GO:0016070,GO:0016072,GO:0019538,GO:0022613,GO:0022625,GO:0022626,GO:0032991,GO:0034470,GO:0034641,GO:0034645,GO:0034660,GO:…	-	ko:K02936	ko03010,map03010	M00177,M00179	-	-	br01610,ko00000,ko00001,ko00002,ko03009,ko03011	-	-	-	Ribosomal_L7Ae
sp|O15574|RL8_ENTHI	46681.XP_001733860.1	1e-78	241.0	COG0090@1|root,KOG2309@2759|Eukaryota,3X8BG@554915|Amoebozoa	554915|Amoebozoa	J	60S ribosomal protein	-	GO:0002181,GO:0003674,GO:0003676,GO:0003723,GO:0003735,GO:0005198,GO:0005488,GO:0005575,GO:0005622,GO:0005623,GO:0005737,GO:0005829,GO:0005840,GO:0006412,GO:0006518,GO:0006807,GO:0008150,GO:0008152,GO:0009058,GO:0009059,GO:0009987,GO:0010467,GO:0015934,GO:0019538,GO:0022625,GO:0022626,GO:0032991,GO:0034641,GO:0034645,GO:0043043,GO:0043170,GO:0043226,GO:0043228,GO:0043229,GO:0043232,GO:0043603,GO:…	-	ko:K02938	ko03010,map03010	M00177	-	-	br01610,ko00000,ko00001,ko00002,ko03011	-	-	-	Ribosomal_L2,Ribosomal_L2_C
tr|C4LWW8|C4LWW8_ENTHI	5759.rna_EHI_126920-1	0.0	945.0	COG0017@1|root,KOG0555@2759|Eukaryota,3X85Q@554915|Amoebozoa	554915|Amoebozoa	J	Asparaginyl-tRNA synthetase	-	-	6.1.1.22	ko:K01893	ko00970,map00970	M00359,M00360	R03648	RC00055,RC00523	ko00000,ko00001,ko00002,ko01000,ko01007,ko03016	-	-	-	tRNA-synt_2,tRNA_anti-codon,tRNA_synt_1c_R1
tr|C4LZN0|C4LZN0_ENTHI	5759.rna_EHI_175050-1	0.0	1082.0	COG0017@1|root,KOG0556@2759|Eukaryota,3X87V@554915|Amoebozoa	554915|Amoebozoa	J	aspartyl-tRNA synthetase	-	GO:0005575,GO:0005622,GO:0005623,GO:0005737,GO:0044424,GO:0044464	6.1.1.12	ko:K01876,ko:K22503	ko00970,map00970	M00359,M00360	R05577	RC00055,RC00523	ko00000,ko00001,ko00002,ko01000,ko01007,ko03016,ko03029	-	-	-	tRNA-synt_2,tRNA_anti-codon
tr|C4LXH0|C4LXH0_ENTHI	5759.rna_EHI_131020-1	0.0	1134.0	COG1208@1|root,KOG1461@2759|Eukaryota,3X8N3@554915|Amoebozoa	554915|Amoebozoa	J	eIF4-gamma/eIF5/eIF2-epsilon	-	GO:0003674,GO:0005085,GO:0005488,GO:0005515,GO:0005575,GO:0005622,GO:0005623,GO:0005737,GO:0005851,GO:0008150,GO:0019899,GO:0032991,GO:0044424,GO:0044444,GO:0044464,GO:0051020,GO:0065007,GO:0065009,GO:0098772	-	ko:K03240	ko03013,map03013	-	-	-	ko00000,ko00001,ko03012	-	-	-	Hexapep,NTP_transferase,W2
tr|C4M4M5|C4M4M5_ENTHI	5759.rna_EHI_189410-1	0.0	1313.0	COG5354@1|root,KOG2314@2759|Eukaryota,3X8TQ@554915|Amoebozoa	554915|Amoebozoa	J	Eukaryotic translation initiation factor 3 subunit	-	GO:0003674,GO:0003676,GO:0003723,GO:0003743,GO:0005488,GO:0005575,GO:0005622,GO:0005623,GO:0005737,GO:0005852,GO:0006412,GO:0006413,GO:0006417,GO:0006446,GO:0006518,GO:0006807,GO:0008135,GO:0008150,GO:0008152,GO:0009058,GO:0009059,GO:0009889,GO:0009987,GO:0010467,GO:0010468,GO:0010556,GO:0010608,GO:0019222,GO:0019538,GO:0031323,GO:0031326,GO:0032268,GO:0032991,GO:0034248,GO:0034641,GO:0034645,GO:…	-	ko:K03253	ko03013,map03013	-	-	-	ko00000,ko00001,ko03012,ko03019	-	-	-	eIF2A
tr|O15618|O15618_ENTHI	5759.rna_EHI_146390-1	2.86e-78	233.0	COG2092@1|root,KOG1668@2759|Eukaryota,3XH3S@554915|Amoebozoa	554915|Amoebozoa	J	Elongation factor	-	GO:0003674,GO:0003676,GO:0003723,GO:0003746,GO:0003779,GO:0003785,GO:0005488,GO:0005515,GO:0005575,GO:0005622,GO:0005623,GO:0005737,GO:0005853,GO:0005938,GO:0006412,GO:0006414,GO:0006518,GO:0006807,GO:0006996,GO:0007010,GO:0007015,GO:0008092,GO:0008135,GO:0008150,GO:0008152,GO:0008154,GO:0009058,GO:0009059,GO:0009987,GO:0010467,GO:0016043,GO:0019538,GO:0022607,GO:0030029,GO:0030036,GO:0030041,GO:…	-	ko:K03232	-	-	-	-	ko00000,ko03012	-	-	-	EF1_GNE
sp|P31018|EF1A_ENTHI	5759.rna_EHI_011210-1	0.0	869.0	COG5256@1|root,KOG0052@2759|Eukaryota,3X87X@554915|Amoebozoa	554915|Amoebozoa	J	This protein promotes the GTP-dependent binding of aminoacyl-tRNA to the A-site of ribosomes during protein biosynthesis	-	GO:0000302,GO:0003674,GO:0003676,GO:0003723,GO:0003746,GO:0003779,GO:0003785,GO:0003824,GO:0003924,GO:0005488,GO:0005515,GO:0005575,GO:0005622,GO:0005623,GO:0005737,GO:0005829,GO:0005938,GO:0006412,GO:0006414,GO:0006518,GO:0006807,GO:0006950,GO:0006979,GO:0006996,GO:0007010,GO:0007015,GO:0008092,GO:0008135,GO:0008150,GO:0008152,GO:0009058,GO:0009059,GO:0009268,GO:0009628,GO:0009987,GO:0010446,GO:…	-	ko:K03231	ko03013,ko05134,map03013,map05134	-	-	-	ko00000,ko00001,ko03012,ko03016,ko03019,ko04131,ko04147	-	-	-	GTP_EFTU,GTP_EFTU_D2,GTP_EFTU_D3
tr|C4M4N3|C4M4N3_ENTHI	5759.rna_EHI_189490-1	0.0	1706.0	COG0480@1|root,KOG0469@2759|Eukaryota,3X8AW@554915|Amoebozoa	554915|Amoebozoa	J	Elongation factor	-	GO:0005575,GO:0005622,GO:0005623,GO:0005737,GO:0008150,GO:0030587,GO:0032502,GO:0044424,GO:0044464,GO:0048856,GO:0051703,GO:0051704,GO:0090702,GO:0099120	-	ko:K03234	ko04152,ko04921,map04152,map04921	-	-	-	ko00000,ko00001,ko03012,ko04147	-	-	-	EFG_C,EFG_II,EFG_IV,GTP_EFTU,GTP_EFTU_D2
tr|C4M785|C4M785_ENTHI	5759.rna_EHI_044230-1	0.0	1075.0	COG5256@1|root,KOG0458@2759|Eukaryota,3XAM5@554915|Amoebozoa	554915|Amoebozoa	J	Elongation factor Tu C-terminal domain	-	-	-	-	-	-	-	-	-	-	-	-	GTP_EFTU,GTP_EFTU_D3
tr|C4M0A4|C4M0A4_ENTHI	5759.rna_EHI_005100-1	6.19e-208	575.0	COG1093@1|root,KOG2916@2759|Eukaryota,3X8MS@554915|Amoebozoa	554915|Amoebozoa	J	eukaryotic translation initiation factor 2	-	GO:0003674,GO:0003676,GO:0003723,GO:0003743,GO:0005488,GO:0005575,GO:0005622,GO:0005623,GO:0005737,GO:0005840,GO:0005850,GO:0005851,GO:0006412,GO:0006413,GO:0006518,GO:0006807,GO:0008135,GO:0008150,GO:0008152,GO:0009058,GO:0009059,GO:0009987,GO:0010467,GO:0019538,GO:0032991,GO:0033290,GO:0034641,GO:0034645,GO:0043021,GO:0043022,GO:0043043,GO:0043170,GO:0043226,GO:0043228,GO:0043229,GO:0043232,GO:…	-	ko:K03237	ko03013,ko04138,ko04140,ko04141,ko04210,ko04932,ko05160,ko05162,ko05164,ko05168,map03013,map04138,map04140,map04141,map04210,map04932,map05160,map05162,map05164,map05168	-	-	-	ko00000,ko00001,ko03012	-	-	-	EIF_2_alpha,S1
tr|C4LUV3|C4LUV3_ENTHI	5759.rna_EHI_178890-1	1.09e-140	398.0	29871@1|root,2RF7I@2759|Eukaryota,3XEEY@554915|Amoebozoa	554915|Amoebozoa	J	Eukaryotic translation initiation factor 3 subunit	-	-	-	ko:K03245	ko03013,map03013	-	-	-	ko00000,ko00001,ko03009,ko03012	-	-	-	eIF3_subunit
tr|C4LVN8|C4LVN8_ENTHI	5759.rna_EHI_186480-1	2.4e-112	322.0	COG0231@1|root,KOG3271@2759|Eukaryota,3X8R6@554915|Amoebozoa	554915|Amoebozoa	J	Translation initiation factor	-	-	-	ko:K03263	-	-	-	-	ko00000,ko03012	-	-	-	EFP_N,eIF-5a
tr|C4M5Q8|C4M5Q8_ENTHI	5759.rna_EHI_129770-1	7.03e-246	676.0	COG1601@1|root,KOG2767@2759|Eukaryota,3X8TW@554915|Amoebozoa	554915|Amoebozoa	J	eukaryotic translation initiation factor	-	GO:0005575,GO:0005622,GO:0005623,GO:0005737,GO:0005829,GO:0044424,GO:0044444,GO:0044464	-	ko:K03262	ko03013,ko04214,map03013,map04214	-	-	-	ko00000,ko00001,ko03012	-	-	-	W2,eIF-5_eIF-2B
tr|C4LYP7|C4LYP7_ENTHI	5759.rna_EHI_004230-1	0.0	972.0	COG5256@1|root,KOG0459@2759|Eukaryota,3X884@554915|Amoebozoa	554915|Amoebozoa	J	Elongation factor Tu C-terminal domain	-	GO:0002181,GO:0002184,GO:0003674,GO:0003676,GO:0003723,GO:0003747,GO:0003824,GO:0003924,GO:0005488,GO:0005575,GO:0005622,GO:0005623,GO:0005737,GO:0006412,GO:0006415,GO:0006518,GO:0006807,GO:0008079,GO:0008135,GO:0008150,GO:0008152,GO:0009058,GO:0009059,GO:0009987,GO:0010467,GO:0016043,GO:0016462,GO:0016787,GO:0016817,GO:0016818,GO:0017111,GO:0018444,GO:0019538,GO:0022411,GO:0032984,GO:0032991,GO:…	-	ko:K03267	ko03015,map03015	-	-	-	ko00000,ko00001,ko03012,ko03019	-	-	-	GTP_EFTU,GTP_EFTU_D3
tr|C4LZT0|C4LZT0_ENTHI	5759.rna_EHI_194040-1	2.98e-95	281.0	COG3277@1|root,KOG3262@2759|Eukaryota,3X8Z6@554915|Amoebozoa	554915|Amoebozoa	J	Required for ribosome biogenesis. Part of a complex which catalyzes pseudouridylation of rRNA. This involves the isomerization of uridine such that the ribose is subsequently attached to C5, instead of the normal N1	-	GO:0000154,GO:0000454,GO:0001522,GO:0003674,GO:0003676,GO:0003723,GO:0005488,GO:0005575,GO:0005622,GO:0005623,GO:0005634,GO:0005730,GO:0005732,GO:0006139,GO:0006364,GO:0006396,GO:0006725,GO:0006807,GO:0008150,GO:0008152,GO:0009451,GO:0009987,GO:0010467,GO:0016070,GO:0016072,GO:0016074,GO:0022613,GO:0030515,GO:0031118,GO:0031429,GO:0031974,GO:0031981,GO:0032991,GO:0034470,GO:0034513,GO:0034641,GO:…	-	ko:K11128	ko03008,map03008	M00425	-	-	ko00000,ko00001,ko00002,ko03009,ko03032	-	-	-	Gar1
tr|C4M653|C4M653_ENTHI	5759.rna_EHI_180020-1	0.0	993.0	COG0124@1|root,KOG1936@2759|Eukaryota,3X872@554915|Amoebozoa	554915|Amoebozoa	J	histidyl-tRNA synthetase	-	GO:0005575,GO:0005622,GO:0005623,GO:0005737,GO:0005739,GO:0006082,GO:0006139,GO:0006399,GO:0006412,GO:0006418,GO:0006427,GO:0006518,GO:0006520,GO:0006725,GO:0006807,GO:0008150,GO:0008152,GO:0009058,GO:0009059,GO:0009987,GO:0010467,GO:0016070,GO:0019538,GO:0019752,GO:0032543,GO:0034641,GO:0034645,GO:0034660,GO:0043038,GO:0043039,GO:0043043,GO:0043170,GO:0043226,GO:0043227,GO:0043229,GO:0043231,GO:…	6.1.1.21	ko:K01892	ko00970,map00970	M00359,M00360	R03655	RC00055,RC00523	ko00000,ko00001,ko00002,ko01000,ko01007,ko03016	-	-	-	HGTP_anticodon,tRNA-synt_His
tr|C4M291|C4M291_ENTHI	5759.rna_EHI_180420-1	0.0	888.0	KOG2409@1|root,KOG2409@2759|Eukaryota,3X98P@554915|Amoebozoa	554915|Amoebozoa	J	KRI1-like family C-terminal	-	-	-	ko:K14786	-	-	-	-	ko00000,ko03009	-	-	-	Kri1,Kri1_C
tr|C4LZM7|C4LZM7_ENTHI	5759.rna_EHI_175020-1	1.37e-250	689.0	COG0024@1|root,KOG2776@2759|Eukaryota,3X8IR@554915|Amoebozoa	554915|Amoebozoa	J	Metallopeptidase family M24	-	-	-	-	-	-	-	-	-	-	-	-	Peptidase_M24
tr|C4M2G9|C4M2G9_ENTHI	5759.rna_EHI_040400-1	0.0	1100.0	COG0442@1|root,KOG4163@2759|Eukaryota,3X83Q@554915|Amoebozoa	554915|Amoebozoa	J	Prolyl-tRNA synthetase	-	-	6.1.1.15	ko:K01881	ko00970,map00970	M00359,M00360	R03661	RC00055,RC00523	ko00000,ko00001,ko00002,ko01000,ko01007,ko03016	-	-	-	HGTP_anticodon,ProRS-C_1,tRNA-synt_2b
tr|C4LTM5|C4LTM5_ENTHI	5759.rna_EHI_012320-1	0.0	951.0	COG5099@1|root,KOG2049@2759|Eukaryota,3X8CJ@554915|Amoebozoa	554915|Amoebozoa	J	Pumilio-like repeats	-	-	-	-	-	-	-	-	-	-	-	-	PUF,zf-CCCH
tr|C4M5U9|C4M5U9_ENTHI	5759.rna_EHI_026330-1	2.66e-209	598.0	COG5099@1|root,KOG1488@2759|Eukaryota,3XB74@554915|Amoebozoa	554915|Amoebozoa	J	mRNA binding	-	-	-	-	-	-	-	-	-	-	-	-	PUF
tr|C4MB99|C4MB99_ENTHI	5759.rna_EHI_031510-1	6.12e-198	565.0	COG5099@1|root,KOG1488@2759|Eukaryota	2759|Eukaryota	J	mRNA binding	-	-	-	ko:K17943	-	-	-	-	ko00000	-	-	-	PUF
tr|C4LT03|C4LT03_ENTHI	5759.rna_EHI_148330-1	3.43e-189	540.0	COG5099@1|root,KOG1488@2759|Eukaryota,3XCN1@554915|Amoebozoa	554915|Amoebozoa	J	Pumilio-like repeats	-	-	-	-	-	-	-	-	-	-	-	-	PUF
tr|Q5NT00|Q5NT00_ENTHI	5759.rna_EHI_131170-1	2.52e-141	399.0	COG1100@1|root,KOG0087@2759|Eukaryota	2759|Eukaryota	J	GTPase activity	RABL2B	GO:0000001,GO:0000003,GO:0000131,GO:0000166,GO:0000242,GO:0000902,GO:0000904,GO:0001882,GO:0001883,GO:0003674,GO:0003824,GO:0003924,GO:0005488,GO:0005525,GO:0005575,GO:0005622,GO:0005623,GO:0005737,GO:0005739,GO:0005783,GO:0005813,GO:0005814,GO:0005815,GO:0005856,GO:0005929,GO:0005933,GO:0005934,GO:0005935,GO:0006810,GO:0006928,GO:0006996,GO:0007005,GO:0007017,GO:0007018,GO:0007029,GO:0007030,GO:…	-	ko:K07883,ko:K07904,ko:K07931,ko:K07976,ko:K17977	ko04144,ko04961,ko04962,ko04972,map04144,map04961,map04962,map04972	-	-	-	ko00000,ko00001,ko03029,ko04031,ko04131,ko04147	-	-	-	Ras
tr|O15589|O15589_ENTHI	5759.rna_EHI_006860-1	2.22e-110	322.0	COG0256@1|root,KOG0875@2759|Eukaryota,3X83E@554915|Amoebozoa	554915|Amoebozoa	J	60S ribosomal protein L5	-	GO:0000027,GO:0003674,GO:0003676,GO:0003723,GO:0003735,GO:0005198,GO:0005488,GO:0005575,GO:0005622,GO:0005623,GO:0005737,GO:0005829,GO:0005840,GO:0006412,GO:0006518,GO:0006807,GO:0006996,GO:0008097,GO:0008150,GO:0008152,GO:0009058,GO:0009059,GO:0009987,GO:0010467,GO:0015934,GO:0016043,GO:0019538,GO:0019843,GO:0022607,GO:0022613,GO:0022618,GO:0022625,GO:0022626,GO:0032991,GO:0034622,GO:0034641,GO:…	-	ko:K02932	ko03010,map03010	M00177	-	-	br01610,ko00000,ko00001,ko00002,ko01009,ko03011	-	-	-	Ribosomal_L18_c,Ribosomal_L5e
tr|C4M9R3|C4M9R3_ENTHI	5759.rna_EHI_196410-1	0.0	1794.0	COG5192@1|root,KOG1951@2759|Eukaryota,3X84C@554915|Amoebozoa	554915|Amoebozoa	J	AARP2CN (NUC121) domain	-	-	-	ko:K14569	ko03008,map03008	-	-	-	ko00000,ko00001,ko03009	-	-	-	AARP2CN,RIBIOP_C,Rad17
tr|C4LZN4|C4LZN4_ENTHI	5759.rna_EHI_175090-1	8.52e-211	582.0	COG5154@1|root,KOG2971@2759|Eukaryota,3X8IP@554915|Amoebozoa	554915|Amoebozoa	J	Brix	-	GO:0000027,GO:0003674,GO:0003676,GO:0003723,GO:0005488,GO:0005575,GO:0005622,GO:0005623,GO:0005634,GO:0005730,GO:0006996,GO:0008150,GO:0009987,GO:0016043,GO:0019843,GO:0022607,GO:0022613,GO:0022618,GO:0031974,GO:0031981,GO:0034622,GO:0042134,GO:0042254,GO:0042255,GO:0042273,GO:0043226,GO:0043227,GO:0043228,GO:0043229,GO:0043231,GO:0043232,GO:0043233,GO:0043933,GO:0044085,GO:0044422,GO:0044424,GO:…	-	ko:K14820	-	-	-	-	ko00000,ko03009	-	-	-	Brix
tr|C4M883|C4M883_ENTHI	5759.rna_EHI_098810-1	8.34e-181	503.0	COG5225@1|root,KOG1765@2759|Eukaryota,3X97B@554915|Amoebozoa	554915|Amoebozoa	J	Involved in ribosomal large subunit assembly	-	GO:0000027,GO:0000054,GO:0000055,GO:0000447,GO:0000460,GO:0000462,GO:0000466,GO:0000469,GO:0000478,GO:0000479,GO:0005575,GO:0005622,GO:0005623,GO:0005634,GO:0005730,GO:0006139,GO:0006364,GO:0006396,GO:0006403,GO:0006405,GO:0006611,GO:0006725,GO:0006807,GO:0006810,GO:0006886,GO:0006913,GO:0006996,GO:0008104,GO:0008150,GO:0008152,GO:0009987,GO:0010467,GO:0015031,GO:0015833,GO:0015931,GO:0016043,GO:…	-	ko:K14852	-	-	-	-	ko00000,ko03009	-	-	-	RRS1
tr|C4LV24|C4LV24_ENTHI	5759.rna_EHI_092640-1	0.0	919.0	COG0172@1|root,KOG2509@2759|Eukaryota,3X8E9@554915|Amoebozoa	554915|Amoebozoa	J	Seryl-tRNA synthetase	-	GO:0003674,GO:0003824,GO:0004812,GO:0004828,GO:0005575,GO:0005622,GO:0005623,GO:0005737,GO:0006082,GO:0006139,GO:0006399,GO:0006412,GO:0006418,GO:0006434,GO:0006518,GO:0006520,GO:0006725,GO:0006807,GO:0008150,GO:0008152,GO:0009058,GO:0009059,GO:0009987,GO:0010467,GO:0016070,GO:0016874,GO:0016875,GO:0019538,GO:0019752,GO:0034641,GO:0034645,GO:0034660,GO:0043038,GO:0043039,GO:0043043,GO:0043170,GO:…	6.1.1.11	ko:K01875	ko00970,map00970	M00359,M00360	R03662,R08218	RC00055,RC00523	ko00000,ko00001,ko00002,ko01000,ko01007,ko03016	-	-	-	Seryl_tRNA_N,tRNA-synt_2b
tr|C4M4B2|C4M4B2_ENTHI	5759.rna_EHI_048210-1	1.6e-87	263.0	KOG0123@1|root,KOG0123@2759|Eukaryota	2759|Eukaryota	J	RNA binding	-	-	-	ko:K11294,ko:K12891	ko03040,ko05130,ko05168,map03040,map05130,map05168	-	-	-	ko00000,ko00001,ko03009,ko03036,ko03041	-	-	-	RRM_1
tr|C4LW30|C4LW30_ENTHI	5759.rna_EHI_141830-1	0.0	888.0	COG0621@1|root,KOG4355@2759|Eukaryota,3XIGV@554915|Amoebozoa	554915|Amoebozoa	J	Uncharacterized protein family UPF0004	-	-	-	-	-	-	-	-	-	-	-	-	Radical_SAM,UPF0004
tr|C4M2E5|C4M2E5_ENTHI	5759.rna_EHI_158260-1	1.05e-171	479.0	2CFDI@1|root,2RDJ4@2759|Eukaryota,3XCDC@554915|Amoebozoa	554915|Amoebozoa	J	THUMP	-	-	-	ko:K06963	-	-	-	-	ko00000,ko03016	-	-	-	THUMP
tr|C4LSD9|C4LSD9_ENTHI	5759.rna_EHI_153480-1	5.65e-128	365.0	COG1601@1|root,KOG2768@2759|Eukaryota,3X97A@554915|Amoebozoa	554915|Amoebozoa	J	Translation initiation factor 2	-	GO:0003674,GO:0003676,GO:0003723,GO:0003743,GO:0005488,GO:0006412,GO:0006413,GO:0006518,GO:0006807,GO:0008135,GO:0008150,GO:0008152,GO:0009058,GO:0009059,GO:0009987,GO:0010467,GO:0019538,GO:0034641,GO:0034645,GO:0043043,GO:0043170,GO:0043603,GO:0043604,GO:0044237,GO:0044238,GO:0044249,GO:0044260,GO:0044267,GO:0044271,GO:0071704,GO:0097159,GO:1901363,GO:1901564,GO:1901566,GO:1901576	-	ko:K03238	ko03013,map03013	-	-	-	ko00000,ko00001,ko01009,ko03012	-	-	-	eIF-5_eIF-2B
tr|C4LVM5|C4LVM5_ENTHI	5759.rna_EHI_103830-1	0.0	1252.0	COG0144@1|root,KOG2198@2759|Eukaryota,3X83V@554915|Amoebozoa	554915|Amoebozoa	J	Belongs to the class I-like SAM-binding methyltransferase superfamily. RsmB NOP family	-	-	2.1.1.203	ko:K15335	-	-	-	-	ko00000,ko01000,ko03016	-	-	-	Methyltr_RsmB-F
tr|C4LUV8|C4LUV8_ENTHI	5759.rna_EHI_178940-1	1.57e-182	506.0	COG0220@1|root,KOG3115@2759|Eukaryota,3X8QH@554915|Amoebozoa	554915|Amoebozoa	J	Catalyzes the formation of N(7)-methylguanine at position 46 (m7G46) in tRNA	-	GO:0001510,GO:0003674,GO:0003824,GO:0005575,GO:0005622,GO:0005623,GO:0005737,GO:0006139,GO:0006396,GO:0006399,GO:0006400,GO:0006725,GO:0006807,GO:0008033,GO:0008150,GO:0008152,GO:0008168,GO:0008173,GO:0008175,GO:0008176,GO:0008757,GO:0009451,GO:0009987,GO:0010467,GO:0016070,GO:0016423,GO:0016740,GO:0016741,GO:0030488,GO:0032259,GO:0032991,GO:0034470,GO:0034641,GO:0034660,GO:0034708,GO:0036265,GO:…	2.1.1.33	ko:K03439	-	-	-	-	ko00000,ko01000,ko03016	-	-	-	Methyltransf_4
tr|C4LUW4|C4LUW4_ENTHI	5759.rna_EHI_179010-1	2.28e-291	795.0	COG0101@1|root,KOG2553@2759|Eukaryota,3X8XQ@554915|Amoebozoa	554915|Amoebozoa	J	tRNA pseudouridine synthase	-	-	5.4.99.12	ko:K06173	-	-	-	-	ko00000,ko01000,ko03016	-	-	-	PseudoU_synth_1
tr|C4M1X1|C4M1X1_ENTHI	5759.rna_EHI_164780-1	1.37e-247	679.0	COG0042@1|root,KOG2335@2759|Eukaryota,3X8KA@554915|Amoebozoa	554915|Amoebozoa	J	Catalyzes the synthesis of dihydrouridine, a modified base found in the D-loop of most tRNAs	-	-	1.3.1.88	ko:K05542	-	-	-	-	ko00000,ko01000,ko03016	-	-	-	Dus
tr|C4LW40|C4LW40_ENTHI	5759.rna_EHI_141940-1	8.12e-90	263.0	KOG3434@1|root,KOG3434@2759|Eukaryota,3X9IF@554915|Amoebozoa	554915|Amoebozoa	J	ribosomal protein L22	-	GO:0002181,GO:0003674,GO:0003676,GO:0003723,GO:0003735,GO:0005198,GO:0005488,GO:0005575,GO:0005622,GO:0005623,GO:0005737,GO:0005829,GO:0005840,GO:0006412,GO:0006518,GO:0006807,GO:0008150,GO:0008152,GO:0009058,GO:0009059,GO:0009987,GO:0010467,GO:0015934,GO:0019538,GO:0022625,GO:0022626,GO:0032991,GO:0034641,GO:0034645,GO:0043043,GO:0043170,GO:0043226,GO:0043228,GO:0043229,GO:0043232,GO:0043603,GO:…	-	ko:K02891	ko03010,map03010	M00177	-	-	br01610,ko00000,ko00001,ko00002,ko03011	-	-	-	Ribosomal_L22e
tr|C4M534|C4M534_ENTHI	5759.rna_EHI_128160-1	2.29e-251	689.0	KOG2814@1|root,KOG2814@2759|Eukaryota,3XCAR@554915|Amoebozoa	554915|Amoebozoa	K	Activating signal cointegrator 1 complex subunit	-	-	-	ko:K18666	-	-	-	-	ko00000	-	-	-	AKAP7_NLS,KH_1
tr|C4M758|C4M758_ENTHI	5759.rna_EHI_083250-1	3.05e-118	342.0	COG1308@1|root,KOG2239@2759|Eukaryota,3X9GQ@554915|Amoebozoa	554915|Amoebozoa	K	Nascent polypeptide associated complex alpha subunit	-	GO:0003674,GO:0005488,GO:0005515,GO:0005575,GO:0005622,GO:0005623,GO:0005737,GO:0005854,GO:0006457,GO:0006458,GO:0008150,GO:0009987,GO:0032991,GO:0044424,GO:0044444,GO:0044464,GO:0051082,GO:0051083	-	ko:K03626	-	-	-	-	ko00000	-	-	-	NAC
tr|C4LUH8|C4LUH8_ENTHI	5759.rna_EHI_049790-1	0.0	869.0	COG5076@1|root,KOG1474@2759|Eukaryota,3X93S@554915|Amoebozoa	554915|Amoebozoa	K	Bromodomain-containing protein	-	-	-	-	-	-	-	-	-	-	-	-	BET,Bromodomain
tr|C4M7M6|C4M7M6_ENTHI	5759.rna_EHI_200210-1	0.0	1085.0	COG5076@1|root,KOG1474@2759|Eukaryota,3X93S@554915|Amoebozoa	554915|Amoebozoa	K	Bromodomain-containing protein	-	-	-	-	-	-	-	-	-	-	-	-	BET,Bromodomain
tr|C4LYG8|C4LYG8_ENTHI	5759.rna_EHI_093770-1	0.0	2109.0	COG5076@1|root,COG5179@1|root,KOG0008@2759|Eukaryota,KOG1474@2759|Eukaryota,3X8ET@554915|Amoebozoa	554915|Amoebozoa	K	Protein of unknown function (DUF3591)	-	GO:0000428,GO:0000988,GO:0000989,GO:0001076,GO:0001129,GO:0001132,GO:0003674,GO:0003676,GO:0003677,GO:0003824,GO:0004402,GO:0005488,GO:0005515,GO:0005575,GO:0005622,GO:0005623,GO:0005634,GO:0005654,GO:0005667,GO:0005669,GO:0006139,GO:0006325,GO:0006351,GO:0006352,GO:0006355,GO:0006357,GO:0006366,GO:0006367,GO:0006464,GO:0006473,GO:0006475,GO:0006725,GO:0006807,GO:0006996,GO:0008080,GO:0008134,GO:…	-	ko:K03125	ko03022,map03022	-	-	-	ko00000,ko00001,ko01001,ko03021,ko03036	-	-	-	Bromodomain,DUF3591
tr|C4M7Y3|C4M7Y3_ENTHI	5759.rna_EHI_119550-1	0.0	876.0	COG5665@1|root,KOG2150@2759|Eukaryota,3X937@554915|Amoebozoa	554915|Amoebozoa	K	Not1 N-terminal domain, CCR4-Not complex component	-	-	-	ko:K12580	ko03018,map03018	-	-	-	ko00000,ko00001,ko03019	-	-	-	NOT2_3_5,Not3
tr|C4LXI3|C4LXI3_ENTHI	5759.rna_EHI_131150-1	1.1e-126	360.0	COG1095@1|root,KOG3298@2759|Eukaryota,3XE9W@554915|Amoebozoa	554915|Amoebozoa	K	DNA-directed RNA polymerase II subunit	-	-	-	ko:K03015	ko00230,ko00240,ko01100,ko03020,ko05016,ko05169,map00230,map00240,map01100,map03020,map05016,map05169	M00180	R00435,R00441,R00442,R00443	RC02795	br01611,ko00000,ko00001,ko00002,ko03019,ko03021,ko03400	-	-	-	SHS2_Rpb7-N
tr|C4LSV6|C4LSV6_ENTHI	5759.rna_EHI_152730-1	0.0	967.0	KOG2587@1|root,KOG2587@2759|Eukaryota,3X904@554915|Amoebozoa	554915|Amoebozoa	K	RNA polymerase III subunit	-	GO:0000428,GO:0005575,GO:0005622,GO:0005623,GO:0005634,GO:0005654,GO:0005666,GO:0030880,GO:0031974,GO:0031981,GO:0032991,GO:0043226,GO:0043227,GO:0043229,GO:0043231,GO:0043233,GO:0044422,GO:0044424,GO:0044428,GO:0044446,GO:0044451,GO:0044464,GO:0055029,GO:0061695,GO:0070013,GO:1902494,GO:1990234	-	ko:K03023	ko00230,ko00240,ko01100,ko03020,ko04623,ko05169,map00230,map00240,map01100,map03020,map04623,map05169	M00181	R00435,R00441,R00442,R00443	RC02795	br01611,ko00000,ko00001,ko00002,ko03021	-	-	-	HTH_9
tr|C4M3E6|C4M3E6_ENTHI	5759.rna_EHI_095890-1	0.0	3010.0	COG0086@1|root,KOG0262@2759|Eukaryota,3X86U@554915|Amoebozoa	554915|Amoebozoa	K	DNA-dependent RNA polymerase catalyzes the transcription of DNA into RNA using the four ribonucleoside triphosphates as substrates	-	GO:0000428,GO:0003674,GO:0003824,GO:0003899,GO:0005575,GO:0005622,GO:0005623,GO:0005634,GO:0005730,GO:0005736,GO:0006139,GO:0006351,GO:0006360,GO:0006725,GO:0006807,GO:0008150,GO:0008152,GO:0009058,GO:0009059,GO:0009987,GO:0010467,GO:0016070,GO:0016740,GO:0016772,GO:0016779,GO:0018130,GO:0019438,GO:0030880,GO:0031974,GO:0031981,GO:0032774,GO:0032991,GO:0034062,GO:0034641,GO:0034645,GO:0034654,GO:…	2.7.7.6	ko:K02999	ko00230,ko00240,ko01100,ko03020,map00230,map00240,map01100,map03020	M00182	R00435,R00441,R00442,R00443	RC02795	br01611,ko00000,ko00001,ko00002,ko01000,ko03021	-	-	-	RNA_pol_Rpb1_1,RNA_pol_Rpb1_2,RNA_pol_Rpb1_3,RNA_pol_Rpb1_4,RNA_pol_Rpb1_5
tr|Q6IUR3|Q6IUR3_ENTHI	5759.rna_EHI_121760-1	0.0	3179.0	COG0086@1|root,KOG0260@2759|Eukaryota,3X8C9@554915|Amoebozoa	554915|Amoebozoa	K	DNA-dependent RNA polymerase catalyzes the transcription of DNA into RNA using the four ribonucleoside triphosphates as substrates	-	GO:0000428,GO:0003674,GO:0003824,GO:0003899,GO:0005575,GO:0005622,GO:0005623,GO:0005634,GO:0005654,GO:0005665,GO:0006139,GO:0006725,GO:0006807,GO:0008150,GO:0008152,GO:0009058,GO:0009059,GO:0009987,GO:0016070,GO:0016591,GO:0016740,GO:0016772,GO:0016779,GO:0018130,GO:0019438,GO:0030880,GO:0031974,GO:0031981,GO:0032774,GO:0032991,GO:0034062,GO:0034641,GO:0034654,GO:0043170,GO:0043226,GO:0043227,GO:…	2.7.7.6	ko:K03006	ko00230,ko00240,ko01100,ko03020,ko05016,ko05168,ko05169,map00230,map00240,map01100,map03020,map05016,map05168,map05169	M00180	R00435,R00441,R00442,R00443	RC02795	br01611,ko00000,ko00001,ko00002,ko01000,ko03021,ko03400	-	-	-	RNA_pol_Rpb1_1,RNA_pol_Rpb1_2,RNA_pol_Rpb1_3,RNA_pol_Rpb1_4,RNA_pol_Rpb1_5,RNA_pol_Rpb1_6,RNA_pol_Rpb1_7
tr|C4M626|C4M626_ENTHI	5759.rna_EHI_125350-1	0.0	2747.0	COG0086@1|root,KOG0261@2759|Eukaryota,3X8EQ@554915|Amoebozoa	554915|Amoebozoa	K	DNA-dependent RNA polymerase catalyzes the transcription of DNA into RNA using the four ribonucleoside triphosphates as substrates	-	GO:0000428,GO:0003674,GO:0003824,GO:0003899,GO:0005575,GO:0005622,GO:0005623,GO:0005634,GO:0005654,GO:0005666,GO:0006139,GO:0006351,GO:0006383,GO:0006725,GO:0006807,GO:0008150,GO:0008152,GO:0009058,GO:0009059,GO:0009987,GO:0010467,GO:0016070,GO:0016740,GO:0016772,GO:0016779,GO:0018130,GO:0019438,GO:0030880,GO:0031974,GO:0031981,GO:0032774,GO:0032991,GO:0034062,GO:0034641,GO:0034645,GO:0034654,GO:…	2.7.7.6	ko:K03018	ko00230,ko00240,ko01100,ko03020,ko04623,ko05169,map00230,map00240,map01100,map03020,map04623,map05169	M00181	R00435,R00441,R00442,R00443	RC02795	br01611,ko00000,ko00001,ko00002,ko01000,ko03021	-	-	-	RNA_pol_Rpb1_1,RNA_pol_Rpb1_2,RNA_pol_Rpb1_3,RNA_pol_Rpb1_4,RNA_pol_Rpb1_5
tr|C4LUK7|C4LUK7_ENTHI	5759.rna_EHI_022940-1	0.0	2327.0	COG0085@1|root,KOG0214@2759|Eukaryota,3X8E7@554915|Amoebozoa	554915|Amoebozoa	K	DNA-dependent RNA polymerase catalyzes the transcription of DNA into RNA using the four ribonucleoside triphosphates as substrates	-	GO:0000428,GO:0003674,GO:0003824,GO:0003899,GO:0005575,GO:0005622,GO:0005623,GO:0005634,GO:0005654,GO:0005665,GO:0006139,GO:0006351,GO:0006366,GO:0006725,GO:0006807,GO:0008150,GO:0008152,GO:0009058,GO:0009059,GO:0009987,GO:0010467,GO:0016070,GO:0016591,GO:0016740,GO:0016772,GO:0016779,GO:0018130,GO:0019438,GO:0030880,GO:0031974,GO:0031981,GO:0032774,GO:0032991,GO:0034062,GO:0034641,GO:0034645,GO:…	2.7.7.6	ko:K03010	ko00230,ko00240,ko01100,ko03020,ko05016,ko05169,map00230,map00240,map01100,map03020,map05016,map05169	M00180	R00435,R00441,R00442,R00443	RC02795	br01611,ko00000,ko00001,ko00002,ko01000,ko03021,ko03400	-	-	-	RNA_pol_Rpb2_1,RNA_pol_Rpb2_2,RNA_pol_Rpb2_3,RNA_pol_Rpb2_4,RNA_pol_Rpb2_5,RNA_pol_Rpb2_6,RNA_pol_Rpb2_7
tr|C4LZP1|C4LZP1_ENTHI	5759.rna_EHI_038570-1	3.13e-99	288.0	KOG3400@1|root,KOG3400@2759|Eukaryota,3X97I@554915|Amoebozoa	554915|Amoebozoa	K	RNA polymerase	-	GO:0000428,GO:0003674,GO:0003824,GO:0003899,GO:0005575,GO:0005622,GO:0005623,GO:0005634,GO:0005654,GO:0005665,GO:0005666,GO:0005730,GO:0005736,GO:0006139,GO:0006351,GO:0006360,GO:0006366,GO:0006383,GO:0006725,GO:0006807,GO:0008150,GO:0008152,GO:0009058,GO:0009059,GO:0009987,GO:0010467,GO:0016070,GO:0016591,GO:0016740,GO:0016772,GO:0016779,GO:0018130,GO:0019438,GO:0030880,GO:0031974,GO:0031981,GO:…	-	ko:K03016	ko00230,ko00240,ko01100,ko03020,ko04623,ko05016,ko05169,map00230,map00240,map01100,map03020,map04623,map05016,map05169	M00180,M00181,M00182	R00435,R00441,R00442,R00443	RC02795	br01611,ko00000,ko00001,ko00002,ko03021,ko03400	-	-	-	RNA_pol_Rpb8
tr|C4M643|C4M643_ENTHI	5759.rna_EHI_179920-1	0.0	3204.0	COG5221@1|root,KOG3613@2759|Eukaryota,3XETF@554915|Amoebozoa	554915|Amoebozoa	K	Dopey, N-terminal	-	-	-	-	-	-	-	-	-	-	-	-	Dopey_N
tr|C4LZ35|C4LZ35_ENTHI	5759.rna_EHI_009610-1	1.89e-75	226.0	COG5247@1|root,KOG1659@2759|Eukaryota,3X99A@554915|Amoebozoa	554915|Amoebozoa	K	Histone-like transcription factor (CBF/NF-Y) and archaeal histone	-	-	-	ko:K21752	-	-	-	-	ko00000,ko03021	-	-	-	CBFD_NFYB_HMF
tr|C4LTB2|C4LTB2_ENTHI	5759.rna_EHI_044930-1	8.17e-90	286.0	COG1308@1|root,KOG2239@2759|Eukaryota,3X9GQ@554915|Amoebozoa	554915|Amoebozoa	K	Nascent polypeptide associated complex alpha subunit	-	GO:0003674,GO:0005488,GO:0005515,GO:0005575,GO:0005622,GO:0005623,GO:0005737,GO:0005854,GO:0006457,GO:0006458,GO:0008150,GO:0009987,GO:0032991,GO:0044424,GO:0044444,GO:0044464,GO:0051082,GO:0051083	-	ko:K03626	-	-	-	-	ko00000	-	-	-	NAC
tr|C4M9W7|C4M9W7_ENTHI	5759.rna_EHI_129340-1	0.0	998.0	COG5025@1|root,KOG2294@2759|Eukaryota,3XD3N@554915|Amoebozoa	554915|Amoebozoa	K	FHA domain	-	-	-	-	-	-	-	-	-	-	-	-	FHA
tr|C4MB43|C4MB43_ENTHI	5759.rna_EHI_042690-1	7.04e-61	188.0	2CTXJ@1|root,2RI58@2759|Eukaryota,3XHVE@554915|Amoebozoa	554915|Amoebozoa	K	high mobility group	-	-	-	-	-	-	-	-	-	-	-	-	HMG_box
tr|C4LTF9|C4LTF9_ENTHI	5759.rna_EHI_045480-1	2.63e-51	164.0	COG5648@1|root,KOG0381@2759|Eukaryota,3X9DY@554915|Amoebozoa	554915|Amoebozoa	K	high mobility group	-	GO:0003674,GO:0003682,GO:0005488,GO:0006325,GO:0006996,GO:0008150,GO:0009987,GO:0016043,GO:0051276,GO:0071840	-	-	-	-	-	-	-	-	-	-	HMG_box
tr|C4LXT4|C4LXT4_ENTHI	5759.rna_EHI_087410-1	2.69e-57	178.0	2CTWW@1|root,2RI2R@2759|Eukaryota,3XHSQ@554915|Amoebozoa	554915|Amoebozoa	K	high mobility group	-	-	-	-	-	-	-	-	-	-	-	-	HMG_box
tr|C4LWG3|C4LWG3_ENTHI	5759.rna_EHI_096510-1	1.15e-191	531.0	COG5068@1|root,KOG0014@2759|Eukaryota,3X8XT@554915|Amoebozoa	554915|Amoebozoa	K	Transcription factor	-	GO:0008150,GO:0010468,GO:0019222,GO:0031156,GO:0031285,GO:0043900,GO:0045595,GO:0050789,GO:0050793,GO:0050794,GO:0060255,GO:0065007,GO:1901261,GO:2000241	-	-	-	-	-	-	-	-	-	-	SRF-TF
tr|C4LYE7|C4LYE7_ENTHI	5759.rna_EHI_008130-1	2.01e-118	338.0	2CT94@1|root,2RFE5@2759|Eukaryota,3XEPC@554915|Amoebozoa	554915|Amoebozoa	K	SANT SWI3, ADA2, N-CoR and TFIIIB'' DNA-binding domains	-	-	-	-	-	-	-	-	-	-	-	-	Myb_DNA-binding
tr|C4M101|C4M101_ENTHI	5759.rna_EHI_135150-1	1.53e-112	323.0	KOG0724@1|root,KOG0724@2759|Eukaryota,3XC3C@554915|Amoebozoa	554915|Amoebozoa	K	SANT SWI3, ADA2, N-CoR and TFIIIB'' DNA-binding domains	-	-	-	-	-	-	-	-	-	-	-	-	Myb_DNA-binding
tr|C4LV42|C4LV42_ENTHI	5759.rna_EHI_182610-1	1.42e-118	338.0	COG5147@1|root,KOG0048@2759|Eukaryota,3XEUK@554915|Amoebozoa	554915|Amoebozoa	K	SANT SWI3, ADA2, N-CoR and TFIIIB'' DNA-binding domains	-	-	-	-	-	-	-	-	-	-	-	-	Myb_DNA-binding
tr|C4LYL4|C4LYL4_ENTHI	5759.rna_EHI_118640-1	1.5e-101	295.0	COG5150@1|root,KOG0871@2759|Eukaryota,3X90P@554915|Amoebozoa	554915|Amoebozoa	K	Histone-like transcription factor (CBF/NF-Y) and archaeal histone	-	-	-	ko:K21751	-	-	-	-	ko00000,ko03021	-	-	-	CBFD_NFYB_HMF
tr|C4M928|C4M928_ENTHI	5759.rna_EHI_121510-1	3.79e-315	857.0	COG5190@1|root,KOG0323@2759|Eukaryota,3X9J4@554915|Amoebozoa	554915|Amoebozoa	K	catalytic domain of ctd-like phosphatases	-	-	3.1.3.16	ko:K15732	-	-	-	-	ko00000,ko01000,ko01009,ko03021	-	-	-	BRCT,NIF
tr|C4LWV5|C4LWV5_ENTHI	5759.rna_EHI_199100-1	0.0	951.0	KOG1861@1|root,KOG1861@2759|Eukaryota,3XF2A@554915|Amoebozoa	554915|Amoebozoa	K	SAC3/GANP family	-	-	-	-	-	-	-	-	-	-	-	-	SAC3_GANP
tr|C4M9I2|C4M9I2_ENTHI	5759.rna_EHI_187770-1	7.76e-239	659.0	KOG1118@1|root,KOG1118@2759|Eukaryota	2759|Eukaryota	K	synaptic vesicle uncoating	-	GO:0006810,GO:0006897,GO:0008150,GO:0016192,GO:0051179,GO:0051234,GO:0098657	2.3.2.27	ko:K03099,ko:K10356,ko:K12171	ko01521,ko01522,ko04010,ko04012,ko04013,ko04014,ko04062,ko04068,ko04072,ko04150,ko04151,ko04320,ko04510,ko04540,ko04630,ko04650,ko04660,ko04662,ko04664,ko04714,ko04722,ko04810,ko04910,ko04912,ko04915,ko04917,ko04926,ko05034,ko05160,ko05165,ko05200,ko05205,ko05206,ko05210,ko05211,ko05213,ko05214,ko05215,ko05220,ko05221,ko05223,ko05224,ko05225,ko05226,ko05231,map01521,map01522,map04010,map04012,map…	-	-	-	ko00000,ko00001,ko01000,ko01009,ko03036,ko04121,ko04131,ko04147,ko04812	-	-	-	BAR,RasGEF,RasGEF_N,SH3_1,SH3_2,SH3_9
tr|C4LTG0|C4LTG0_ENTHI	5759.rna_EHI_045490-1	0.0	1172.0	KOG2169@1|root,KOG2169@2759|Eukaryota,3XCV2@554915|Amoebozoa	554915|Amoebozoa	K	MIZ/SP-RING zinc finger	-	-	-	-	-	-	-	-	-	-	-	-	zf-MIZ
tr|C4LWN5|C4LWN5_ENTHI	5759.rna_EHI_069470-1	0.0	1085.0	KOG2169@1|root,KOG2169@2759|Eukaryota,3XA5A@554915|Amoebozoa	554915|Amoebozoa	K	Zinc-finger of the MIZ type in Nse subunit	-	-	-	-	-	-	-	-	-	-	-	-	zf-MIZ
tr|C4M5Y7|C4M5Y7_ENTHI	5759.rna_EHI_137090-1	1.84e-122	349.0	COG5414@1|root,KOG4011@2759|Eukaryota,3X9F7@554915|Amoebozoa	554915|Amoebozoa	K	TAFII55 protein conserved region	-	-	-	ko:K03132	ko03022,map03022	-	-	-	ko00000,ko00001,ko03021,ko03036	-	-	-	TAFII55_N
tr|C4M8D0|C4M8D0_ENTHI	5759.rna_EHI_185590-1	0.0	1854.0	KOG1874@1|root,KOG1874@2759|Eukaryota,3XEUT@554915|Amoebozoa	554915|Amoebozoa	K	Transcription factor/nuclear export subunit protein 2	-	-	-	ko:K12879	ko03013,ko03040,map03013,map03040	M00405,M00406	-	-	ko00000,ko00001,ko00002,ko03019,ko03041	-	-	-	Tho2
tr|C4M2C2|C4M2C2_ENTHI	5759.rna_EHI_158020-1	0.0	1069.0	COG1405@1|root,KOG1598@2759|Eukaryota,3X8F2@554915|Amoebozoa	554915|Amoebozoa	K	factor IIIB	-	-	-	ko:K15196	-	-	-	-	ko00000,ko03021	-	-	-	BRF1,TFIIB
tr|C4LVU5|C4LVU5_ENTHI	5759.rna_EHI_187280-1	0.0	1392.0	COG5164@1|root,KOG1999@2759|Eukaryota,3X8UQ@554915|Amoebozoa	554915|Amoebozoa	K	Early transcription elongation factor of RNA pol II, NGN section	-	-	-	ko:K15172	-	-	-	-	ko00000,ko03019,ko03021	-	-	-	KOW,Spt5-NGN
tr|C4LT05|C4LT05_ENTHI	5759.rna_EHI_148350-1	4.3e-92	268.0	COG5204@1|root,KOG3490@2759|Eukaryota,3X9BZ@554915|Amoebozoa	554915|Amoebozoa	K	Spt4/RpoE2 zinc finger	-	-	-	ko:K15171	-	-	-	-	ko00000,ko03019,ko03021	-	-	-	Spt4
tr|B1N3S3|B1N3S3_ENTHI	5759.rna_EHI_127960-1	2.78e-147	417.0	2EYR2@1|root,2T06R@2759|Eukaryota	2759|Eukaryota	K	sequence-specific DNA binding	-	GO:0003674,GO:0003676,GO:0003677,GO:0005488,GO:0005575,GO:0005622,GO:0005623,GO:0005634,GO:0043226,GO:0043227,GO:0043229,GO:0043231,GO:0043565,GO:0044424,GO:0044464,GO:0097159,GO:1901363	-	-	-	-	-	-	-	-	-	-	-
tr|C4M457|C4M457_ENTHI	5759.rna_EHI_030450-1	0.0	1743.0	KOG1926@1|root,KOG1926@2759|Eukaryota,3X9IK@554915|Amoebozoa	554915|Amoebozoa	K	DNA polymerase phi	-	-	2.7.7.7	ko:K02331	-	-	-	-	ko00000,ko01000,ko03036,ko03400	-	-	-	DNA_pol_phi
tr|C4M9Q6|C4M9Q6_ENTHI	5759.rna_EHI_055430-1	1.58e-117	336.0	COG1594@1|root,KOG1105@2759|Eukaryota,3X9FN@554915|Amoebozoa	554915|Amoebozoa	K	factor S-II	-	GO:0001012,GO:0001067,GO:0003674,GO:0003676,GO:0003677,GO:0005488,GO:0005575,GO:0005622,GO:0005623,GO:0005634,GO:0006139,GO:0006351,GO:0006354,GO:0006366,GO:0006368,GO:0006725,GO:0006807,GO:0008150,GO:0008152,GO:0009058,GO:0009059,GO:0009987,GO:0010467,GO:0016070,GO:0018130,GO:0019438,GO:0032774,GO:0034641,GO:0034645,GO:0034654,GO:0043170,GO:0043226,GO:0043227,GO:0043229,GO:0043231,GO:0044212,GO:…	-	ko:K03145	-	-	-	-	ko00000,ko03021	-	-	-	Med26,TFIIS_C,TFIIS_M
tr|C4M2B6|C4M2B6_ENTHI	5759.rna_EHI_136470-1	1.56e-228	629.0	KOG3122@1|root,KOG3122@2759|Eukaryota,3X9DP@554915|Amoebozoa	554915|Amoebozoa	K	RNA polymerase III RPC4	-	-	-	ko:K03026	ko00230,ko00240,ko01100,ko03020,ko04623,ko05169,map00230,map00240,map01100,map03020,map04623,map05169	M00181	R00435,R00441,R00442,R00443	RC02795	br01611,ko00000,ko00001,ko00002,ko03021	-	-	-	RNA_pol_Rpc4
tr|C4LVP6|C4LVP6_ENTHI	5759.rna_EHI_186790-1	0.0	1125.0	2CMAJ@1|root,2QPT4@2759|Eukaryota,3X8ZD@554915|Amoebozoa	554915|Amoebozoa	K	Pfam:DUF3550	-	GO:0003674,GO:0003712,GO:0003714,GO:0005575,GO:0005622,GO:0005623,GO:0005634,GO:0008150,GO:0009889,GO:0009890,GO:0009892,GO:0010556,GO:0010558,GO:0010605,GO:0019219,GO:0019222,GO:0031323,GO:0031324,GO:0031326,GO:0031327,GO:0043226,GO:0043227,GO:0043229,GO:0043231,GO:0044424,GO:0044464,GO:0045934,GO:0048519,GO:0048523,GO:0050789,GO:0050794,GO:0051171,GO:0051172,GO:0051252,GO:0051253,GO:0060255,GO:…	-	-	-	-	-	-	-	-	-	-	SCAI
tr|C4M5I3|C4M5I3_ENTHI	5759.rna_EHI_111020-1	0.0	1422.0	KOG1063@1|root,KOG1063@2759|Eukaryota,3X927@554915|Amoebozoa	554915|Amoebozoa	K	WD40 repeats	-	GO:0006355,GO:0006357,GO:0008150,GO:0009889,GO:0010468,GO:0010556,GO:0019219,GO:0019222,GO:0031323,GO:0031326,GO:0050789,GO:0050794,GO:0051171,GO:0051252,GO:0060255,GO:0065007,GO:0080090,GO:1903506,GO:2000112,GO:2001141	-	ko:K11374	-	-	-	-	ko00000,ko03016,ko03036	-	-	-	WD40
tr|C4M4L4|C4M4L4_ENTHI	5759.rna_EHI_031370-1	0.0	1847.0	COG0553@1|root,KOG0383@2759|Eukaryota,3XE4X@554915|Amoebozoa	554915|Amoebozoa	KL	Chromatin organization modifier domain	-	-	-	-	-	-	-	-	-	-	-	-	Helicase_C
tr|C4LXP4|C4LXP4_ENTHI	5759.rna_EHI_014050-1	0.0	1599.0	COG0507@1|root,KOG0987@2759|Eukaryota,3X9HT@554915|Amoebozoa	554915|Amoebozoa	L	Belongs to the helicase family	-	-	3.6.4.12	ko:K15255	-	-	-	-	ko00000,ko01000,ko03029,ko03032	-	-	-	PIF1
tr|C4M4X8|C4M4X8_ENTHI	5759.rna_EHI_119290-1	0.0	1533.0	COG0514@1|root,KOG0351@2759|Eukaryota,3XC1A@554915|Amoebozoa	554915|Amoebozoa	L	Belongs to the helicase family. RecQ subfamily	-	-	3.6.4.12	ko:K03654	ko03018,map03018	-	-	-	ko00000,ko00001,ko01000,ko03400	-	-	-	DEAD,Helicase_C,RecQ_Zn_bind
tr|C4LY26|C4LY26_ENTHI	5759.rna_EHI_177010-1	0.0	1067.0	COG1515@1|root,KOG0580@1|root,KOG0580@2759|Eukaryota,KOG4417@2759|Eukaryota	2759|Eukaryota	L	endoribonuclease activity, producing 5'-phosphomonoesters	ENDOV	GO:0000003,GO:0000070,GO:0000075,GO:0000077,GO:0000086,GO:0000226,GO:0000228,GO:0000278,GO:0000280,GO:0000287,GO:0000775,GO:0000776,GO:0000777,GO:0000778,GO:0000779,GO:0000780,GO:0000781,GO:0000784,GO:0000793,GO:0000794,GO:0000819,GO:0000922,GO:0000939,GO:0000941,GO:0001709,GO:0001889,GO:0003006,GO:0003674,GO:0003676,GO:0003677,GO:0003723,GO:0003727,GO:0003824,GO:0004518,GO:0004519,GO:0004520,GO:…	2.7.11.1,3.4.17.21	ko:K01301,ko:K08850,ko:K11481,ko:K21813	ko04114,ko04914,map04114,map04914	-	-	-	ko00000,ko00001,ko01000,ko01001,ko01002,ko01009,ko03036,ko03400	-	-	-	Endonuclease_5,Pkinase
tr|C4M4V5|C4M4V5_ENTHI	5759.rna_EHI_028890-1	0.0	1934.0	COG0514@1|root,KOG0351@2759|Eukaryota,3X8CD@554915|Amoebozoa	554915|Amoebozoa	L	RecQ zinc-binding	-	-	3.6.4.12	ko:K10901	ko03440,ko03460,map03440,map03460	M00295,M00414	-	-	ko00000,ko00001,ko00002,ko01000,ko03032,ko03400	-	-	-	DEAD,HRDC,Helicase_C,RQC,RecQ_Zn_bind
tr|C4M2S9|C4M2S9_ENTHI	5759.rna_EHI_076880-1	0.0	1498.0	COG1241@1|root,KOG0477@2759|Eukaryota,3X8E0@554915|Amoebozoa	554915|Amoebozoa	L	Belongs to the MCM family	-	-	3.6.4.12	ko:K10738	-	-	-	-	ko00000,ko01000,ko03032	-	-	-	MCM,MCM_OB
tr|C4M5H3|C4M5H3_ENTHI	5759.rna_EHI_111060-1	0.0	1339.0	COG1793@1|root,KOG0967@2759|Eukaryota,3X83I@554915|Amoebozoa	554915|Amoebozoa	L	DNA ligase	-	GO:0000278,GO:0003674,GO:0003824,GO:0003909,GO:0003910,GO:0005575,GO:0005622,GO:0005623,GO:0005634,GO:0005737,GO:0005739,GO:0006139,GO:0006259,GO:0006260,GO:0006261,GO:0006266,GO:0006271,GO:0006273,GO:0006725,GO:0006807,GO:0007049,GO:0008150,GO:0008152,GO:0009058,GO:0009059,GO:0009987,GO:0016070,GO:0016874,GO:0016886,GO:0022402,GO:0022616,GO:0033260,GO:0033567,GO:0034641,GO:0034645,GO:0043170,GO:…	6.5.1.1,6.5.1.6,6.5.1.7	ko:K10747	ko03030,ko03410,ko03420,ko03430,map03030,map03410,map03420,map03430	-	R00381,R00382,R10822,R10823	RC00005	ko00000,ko00001,ko01000,ko03032,ko03400	-	-	-	DNA_ligase_A_C,DNA_ligase_A_M,DNA_ligase_A_N
tr|C4LW71|C4LW71_ENTHI	5759.rna_EHI_155170-1	0.0	1577.0	COG0323@1|root,KOG1978@2759|Eukaryota,3X8BY@554915|Amoebozoa	554915|Amoebozoa	L	DNA mismatch repair	-	GO:0000166,GO:0003674,GO:0003676,GO:0003677,GO:0003697,GO:0003824,GO:0005488,GO:0005524,GO:0005575,GO:0005622,GO:0005623,GO:0005634,GO:0006139,GO:0006259,GO:0006281,GO:0006298,GO:0006725,GO:0006807,GO:0006950,GO:0006974,GO:0008144,GO:0008150,GO:0008152,GO:0009987,GO:0016462,GO:0016787,GO:0016817,GO:0016818,GO:0016887,GO:0017076,GO:0017111,GO:0030554,GO:0032300,GO:0032389,GO:0032553,GO:0032555,GO:…	-	ko:K10858	ko03430,ko03460,map03430,map03460	M00295	-	-	ko00000,ko00001,ko00002,ko03400	-	-	-	DNA_mis_repair,HATPase_c_3,MutL_C
tr|C4LSJ4|C4LSJ4_ENTHI	5759.rna_EHI_151520-1	0.0	2206.0	COG0417@1|root,KOG0970@2759|Eukaryota,3X8AK@554915|Amoebozoa	554915|Amoebozoa	L	DNA polymerase	-	GO:0000166,GO:0000228,GO:0000428,GO:0000726,GO:0000731,GO:0003674,GO:0005488,GO:0005575,GO:0005622,GO:0005623,GO:0005634,GO:0005657,GO:0005658,GO:0005694,GO:0006139,GO:0006259,GO:0006260,GO:0006261,GO:0006270,GO:0006271,GO:0006272,GO:0006273,GO:0006281,GO:0006302,GO:0006303,GO:0006725,GO:0006807,GO:0006950,GO:0006974,GO:0008150,GO:0008152,GO:0009058,GO:0009059,GO:0009987,GO:0016070,GO:0018130,GO:…	2.7.7.7	ko:K02320	ko00230,ko00240,ko01100,ko03030,map00230,map00240,map01100,map03030	M00261	R00375,R00376,R00377,R00378	RC02795	ko00000,ko00001,ko00002,ko01000,ko03032	-	-	-	DNA_pol_B,DNA_pol_B_exo1,zf-DNA_Pol
tr|C4M6L8|C4M6L8_ENTHI	5759.rna_EHI_147530-1	0.0	1011.0	COG2219@1|root,KOG2267@2759|Eukaryota,3X953@554915|Amoebozoa	554915|Amoebozoa	L	DNA primase large subunit	-	GO:0000228,GO:0000428,GO:0003674,GO:0003676,GO:0003677,GO:0003697,GO:0003824,GO:0003887,GO:0005488,GO:0005575,GO:0005622,GO:0005623,GO:0005634,GO:0005657,GO:0005658,GO:0005694,GO:0006139,GO:0006259,GO:0006260,GO:0006261,GO:0006269,GO:0006725,GO:0006807,GO:0008150,GO:0008152,GO:0009058,GO:0009059,GO:0009987,GO:0016070,GO:0016740,GO:0016772,GO:0016779,GO:0018130,GO:0019438,GO:0030880,GO:0030894,GO:…	-	ko:K02685	ko00230,ko00240,ko01100,ko03030,map00230,map00240,map01100,map03030	M00261	R00375,R00376,R00377,R00378	RC02795	ko00000,ko00001,ko00002,ko01000,ko03032	-	-	-	DNA_primase_lrg
tr|Q86C17|Q86C17_ENTHI	5759.rna_EHI_031220-1	2.31e-239	660.0	COG0468@1|root,KOG1433@2759|Eukaryota,3X8EV@554915|Amoebozoa	554915|Amoebozoa	L	Binds to single and double-stranded DNA and exhibits DNA-dependent ATPase activity. Underwinds duplex DNA	-	-	-	ko:K04482	ko03440,ko03460,ko05200,ko05212,map03440,map03460,map05200,map05212	-	-	-	ko00000,ko00001,ko03400,ko04121,ko04131	-	-	-	HHH_5,Rad51
tr|C4LYY1|C4LYY1_ENTHI	5759.rna_EHI_117970-1	0.0	1688.0	COG1241@1|root,KOG0477@2759|Eukaryota,3X8AE@554915|Amoebozoa	554915|Amoebozoa	L	Belongs to the MCM family	-	-	3.6.4.12	ko:K02540	ko03030,ko04110,ko04111,ko04113,map03030,map04110,map04111,map04113	M00285	-	-	ko00000,ko00001,ko00002,ko01000,ko03032,ko03036	-	-	-	MCM,MCM_N,MCM_OB
tr|C4M0V9|C4M0V9_ENTHI	5759.rna_EHI_100400-1	0.0	1167.0	COG0258@1|root,KOG2520@2759|Eukaryota,3XBSA@554915|Amoebozoa	554915|Amoebozoa	L	Xeroderma pigmentosum G I-region	-	-	-	ko:K10846	ko03420,map03420	-	-	-	ko00000,ko00001,ko03400	-	-	-	XPG_I,XPG_N
tr|C4M491|C4M491_ENTHI	5759.rna_EHI_097930-1	2.24e-147	415.0	COG0494@1|root,KOG3041@2759|Eukaryota,3X924@554915|Amoebozoa	554915|Amoebozoa	L	NUDIX domain	-	-	3.6.1.13	ko:K01515	ko00230,map00230	-	R01054	RC00002	ko00000,ko00001,ko01000	-	-	-	NUDIX
tr|C4M7G5|C4M7G5_ENTHI	5759.rna_EHI_158610-1	0.0	1313.0	COG5275@1|root,KOG1968@2759|Eukaryota,3X8MJ@554915|Amoebozoa	554915|Amoebozoa	L	replication factor C	-	GO:0005575,GO:0005622,GO:0005623,GO:0005657,GO:0005663,GO:0005694,GO:0006139,GO:0006259,GO:0006260,GO:0006261,GO:0006271,GO:0006272,GO:0006281,GO:0006298,GO:0006725,GO:0006807,GO:0006950,GO:0006974,GO:0008150,GO:0008152,GO:0009058,GO:0009059,GO:0009987,GO:0016070,GO:0022616,GO:0032991,GO:0033554,GO:0034641,GO:0034645,GO:0043170,GO:0043226,GO:0043228,GO:0043229,GO:0043232,GO:0044237,GO:0044238,GO:…	-	ko:K10754	ko03030,ko03420,ko03430,map03030,map03420,map03430	M00289,M00295	-	-	ko00000,ko00001,ko00002,ko03032,ko03400	-	-	-	AAA,BRCT,RFC1
tr|C4LW70|C4LW70_ENTHI	5759.rna_EHI_155160-1	0.0	4858.0	COG5032@1|root,KOG0891@2759|Eukaryota,3XGNM@554915|Amoebozoa	554915|Amoebozoa	L	Rapamycin binding domain	-	-	-	-	-	-	-	-	-	-	-	-	DUF3385,FAT,FATC,FRB_dom,PI3_PI4_kinase
tr|C4M9Z8|C4M9Z8_ENTHI	5759.rna_EHI_184220-1	3.32e-285	789.0	2CT00@1|root,2RE2H@2759|Eukaryota,3XCZX@554915|Amoebozoa	554915|Amoebozoa	L	Belongs to the small heat shock protein (HSP20) family	-	-	-	-	-	-	-	-	-	-	-	-	-
tr|C4M2C9|C4M2C9_ENTHI	5759.rna_EHI_158100-1	2.78e-160	452.0	KOG2401@1|root,KOG2401@2759|Eukaryota,3X9BY@554915|Amoebozoa	554915|Amoebozoa	L	Smr domain	-	-	-	-	-	-	-	-	-	-	-	-	DUF1771,Smr
tr|C4LT91|C4LT91_ENTHI	5759.rna_EHI_044720-1	3.55e-257	704.0	COG4912@1|root,2S5QV@2759|Eukaryota,3XG1R@554915|Amoebozoa	554915|Amoebozoa	L	DNA alkylation repair enzyme	-	-	-	-	-	-	-	-	-	-	-	-	DNA_alkylation
tr|C4M0U7|C4M0U7_ENTHI	5759.rna_EHI_100260-1	0.0	1380.0	COG5142@1|root,KOG2372@2759|Eukaryota,3X958@554915|Amoebozoa	554915|Amoebozoa	L	domain in TBC and LysM domain containing proteins	-	-	-	-	-	-	-	-	-	-	-	-	BSD,TLD,hSac2
tr|C4LV90|C4LV90_ENTHI	5759.rna_EHI_183170-1	0.0	1890.0	KOG2127@1|root,KOG2127@2759|Eukaryota	2759|Eukaryota	L	Rab guanyl-nucleotide exchange factor activity	DENND3	GO:0003674,GO:0005085,GO:0005088,GO:0005488,GO:0005515,GO:0005575,GO:0005622,GO:0005623,GO:0005737,GO:0005829,GO:0006807,GO:0006810,GO:0007034,GO:0007041,GO:0008150,GO:0008152,GO:0008333,GO:0009056,GO:0009057,GO:0009987,GO:0016192,GO:0017016,GO:0017112,GO:0017137,GO:0019538,GO:0019899,GO:0030163,GO:0031267,GO:0043170,GO:0044237,GO:0044238,GO:0044248,GO:0044257,GO:0044260,GO:0044265,GO:0044267,GO:…	-	ko:K20162,ko:K20163	-	-	-	-	ko00000,ko04131	-	-	-	DENN,WD40,dDENN,uDENN
tr|C4LW73|C4LW73_ENTHI	5759.rna_EHI_155190-1	0.0	1246.0	COG0666@1|root,KOG4177@2759|Eukaryota,3X91S@554915|Amoebozoa	554915|Amoebozoa	M	Ankyrin repeats (many copies)	-	-	-	-	-	-	-	-	-	-	-	-	Ank_2
tr|C4LZQ3|C4LZQ3_ENTHI	5759.rna_EHI_038800-1	0.0	1516.0	COG0790@1|root,KOG1550@2759|Eukaryota,3XBAC@554915|Amoebozoa	554915|Amoebozoa	MOT	Calponin homology domain	-	-	-	-	-	-	-	-	-	-	-	-	CH,Sel1
sp|P42650|14333_ENTHI	46681.XP_001735506.1	2.86e-162	455.0	COG5040@1|root,KOG0841@2759|Eukaryota,3XDSR@554915|Amoebozoa	554915|Amoebozoa	O	Belongs to the 14-3-3 family	-	-	-	ko:K06630	ko04011,ko04110,ko04114,ko04151,ko04390,ko04391,ko04722,ko05169,ko05203,map04011,map04110,map04114,map04151,map04390,map04391,map04722,map05169,map05203	-	-	-	ko00000,ko00001,ko03400,ko04147	-	-	-	14-3-3
tr|O61123|O61123_ENTHI	5759.rna_EHI_198010-1	0.0	1627.0	COG5110@1|root,KOG2005@2759|Eukaryota,3X8D1@554915|Amoebozoa	554915|Amoebozoa	O	26S proteasome non-ATPase regulatory subunit	-	GO:0000502,GO:0005575,GO:0005622,GO:0005623,GO:0005634,GO:0005737,GO:0005829,GO:0005838,GO:0006508,GO:0006511,GO:0006807,GO:0006950,GO:0006970,GO:0006972,GO:0008150,GO:0008152,GO:0008540,GO:0009056,GO:0009057,GO:0009628,GO:0009987,GO:0010498,GO:0019538,GO:0019941,GO:0022624,GO:0030163,GO:0031597,GO:0032991,GO:0034515,GO:0043161,GO:0043170,GO:0043226,GO:0043227,GO:0043229,GO:0043231,GO:0043632,GO:…	-	ko:K03028	ko03050,ko05169,map03050,map05169	M00341	-	-	ko00000,ko00001,ko00002,ko03051	-	-	-	PC_rep
tr|C4M285|C4M285_ENTHI	5759.rna_EHI_180350-1	2.19e-289	791.0	COG0554@1|root,KOG0726@2759|Eukaryota,3X86P@554915|Amoebozoa	554915|Amoebozoa	O	Belongs to the AAA ATPase family	-	GO:0000278,GO:0000281,GO:0000502,GO:0000910,GO:0003674,GO:0003824,GO:0005488,GO:0005515,GO:0005575,GO:0005622,GO:0005623,GO:0005634,GO:0005737,GO:0005829,GO:0005838,GO:0006355,GO:0006357,GO:0006508,GO:0006511,GO:0006807,GO:0006950,GO:0007049,GO:0008134,GO:0008150,GO:0008152,GO:0008540,GO:0009056,GO:0009057,GO:0009889,GO:0009891,GO:0009893,GO:0009894,GO:0009896,GO:0009987,GO:0010033,GO:0010243,GO:…	-	ko:K03062	ko03050,ko05165,ko05169,ko05203,map03050,map05165,map05169,map05203	M00341	-	-	ko00000,ko00001,ko00002,ko03051	-	-	-	AAA
tr|Q24841|Q24841_ENTHI	5759.rna_EHI_001420-1	9.23e-163	455.0	COG0450@1|root,KOG0852@2759|Eukaryota,3X8SI@554915|Amoebozoa	554915|Amoebozoa	O	Encoded by	-	GO:0008150,GO:0010035,GO:0010038,GO:0042221,GO:0046689,GO:0050896	1.11.1.15	ko:K03386,ko:K13279,ko:K20011	ko04146,ko04214,map04146,map04214	-	-	-	ko00000,ko00001,ko01000,ko04147	-	-	-	1-cysPrx_C,AhpC-TSA
tr|C4M731|C4M731_ENTHI	5759.rna_EHI_183520-1	0.0	1580.0	2CSIB@1|root,2RC12@2759|Eukaryota,3XA8E@554915|Amoebozoa	554915|Amoebozoa	O	AMP-binding enzyme	-	-	-	-	-	-	-	-	-	-	-	-	AMP-binding
tr|C4M7P3|C4M7P3_ENTHI	5759.rna_EHI_091060-1	0.0	1191.0	COG0464@1|root,KOG0733@2759|Eukaryota,3X889@554915|Amoebozoa	554915|Amoebozoa	O	AAA domain (Cdc48 subfamily)	-	GO:0000054,GO:0000055,GO:0005575,GO:0005622,GO:0005623,GO:0005634,GO:0005730,GO:0006403,GO:0006405,GO:0006611,GO:0006810,GO:0006886,GO:0006913,GO:0008104,GO:0008150,GO:0015031,GO:0015833,GO:0015931,GO:0022613,GO:0031503,GO:0031974,GO:0031981,GO:0033036,GO:0033750,GO:0034613,GO:0042254,GO:0042886,GO:0043226,GO:0043227,GO:0043228,GO:0043229,GO:0043231,GO:0043232,GO:0043233,GO:0044085,GO:0044422,GO:…	-	ko:K14571	ko03008,map03008	-	-	-	ko00000,ko00001,ko03009	-	-	-	AAA,Nucleolin_bd
tr|C4M511|C4M511_ENTHI	5759.rna_EHI_141040-1	0.0	1793.0	COG0464@1|root,KOG0737@2759|Eukaryota,3XFIQ@554915|Amoebozoa	554915|Amoebozoa	O	Holliday junction DNA helicase ruvB N-terminus	-	-	-	-	-	-	-	-	-	-	-	-	AAA
tr|C4M9E1|C4M9E1_ENTHI	5759.rna_EHI_091530-1	2.44e-243	668.0	COG2930@1|root,KOG1843@2759|Eukaryota	2759|Eukaryota	O	regulation of ruffle assembly	-	-	-	ko:K11247,ko:K12562,ko:K20523	ko04144,ko04666,map04144,map04666	-	-	-	ko00000,ko00001,ko04131	-	-	-	BAR,FYVE,SH3_1,SH3_9,Ysc84
tr|C4LY22|C4LY22_ENTHI	5759.rna_EHI_176970-1	0.0	1531.0	COG0464@1|root,KOG0730@2759|Eukaryota,3X8C1@554915|Amoebozoa	554915|Amoebozoa	O	Cell division protein 48 (CDC48) N-terminal domain	-	-	-	ko:K13525	ko04141,ko05134,map04141,map05134	M00400,M00403	-	-	ko00000,ko00001,ko00002,ko03019,ko04131,ko04147	3.A.16.1	-	-	AAA,CDC48_2,CDC48_N,Vps4_C
sp|Q01957|CPP1_ENTHI	5759.rna_EHI_074180-1	3.17e-234	643.0	COG4870@1|root,KOG1543@2759|Eukaryota	2759|Eukaryota	O	cysteine-type peptidase activity	-	GO:0000323,GO:0003674,GO:0003824,GO:0004175,GO:0004197,GO:0005575,GO:0005576,GO:0005615,GO:0005622,GO:0005623,GO:0005737,GO:0005764,GO:0005773,GO:0006508,GO:0006807,GO:0008150,GO:0008152,GO:0008233,GO:0008234,GO:0009056,GO:0009057,GO:0009987,GO:0016787,GO:0019538,GO:0030163,GO:0043170,GO:0043226,GO:0043227,GO:0043229,GO:0043231,GO:0044237,GO:0044238,GO:0044248,GO:0044257,GO:0044260,GO:0044265,GO:…	3.4.22.15,3.4.22.35	ko:K01365,ko:K08570	ko04140,ko04142,ko04145,ko04210,ko04612,ko05146,ko05205,ko05323,ko05418,map04140,map04142,map04145,map04210,map04612,map05146,map05205,map05323,map05418	-	-	-	ko00000,ko00001,ko00537,ko01000,ko01002,ko03110	-	-	-	Inhibitor_I29,Peptidase_C1
tr|C4M2K3|C4M2K3_ENTHI	5759.rna_EHI_079720-1	5.93e-281	770.0	COG0484@1|root,KOG0712@2759|Eukaryota,3X88B@554915|Amoebozoa	554915|Amoebozoa	O	DnaJ central domain	-	-	-	ko:K09503	ko04141,map04141	-	-	-	ko00000,ko00001,ko03029,ko03110	-	-	-	DnaJ,DnaJ_C,DnaJ_CXXCXGXG
tr|C4LVR7|C4LVR7_ENTHI	5759.rna_EHI_187000-1	1.71e-264	723.0	COG0484@1|root,KOG0714@2759|Eukaryota,3XBUM@554915|Amoebozoa	554915|Amoebozoa	O	DnaJ C terminal domain	-	-	-	ko:K09510	-	-	-	-	ko00000,ko03110	-	-	-	DnaJ,DnaJ_C
tr|B1N4C3|B1N4C3_ENTHI	5759.rna_EHI_086390-1	2.88e-276	763.0	COG0443@1|root,KOG0101@2759|Eukaryota	2759|Eukaryota	O	ATP binding	-	-	-	ko:K03283,ko:K09490	ko03040,ko03060,ko04010,ko04141,ko04144,ko04213,ko04612,ko04915,ko04918,ko05020,ko05134,ko05145,ko05162,ko05164,ko05169,map03040,map03060,map04010,map04141,map04144,map04213,map04612,map04915,map04918,map05020,map05134,map05145,map05162,map05164,map05169	M00353,M00355	-	-	ko00000,ko00001,ko00002,ko01009,ko03009,ko03029,ko03041,ko03051,ko03110,ko04131,ko04147,ko04516	1.A.33,1.A.33.1	-	-	HSP70,Neur_chan_LBD
tr|C4M3S5|C4M3S5_ENTHI	5759.rna_EHI_052860-1	0.0	1255.0	COG0443@1|root,KOG0101@2759|Eukaryota,3X88W@554915|Amoebozoa	554915|Amoebozoa	O	Heat shock cognate 70 kDa protein	-	GO:0005575,GO:0005622,GO:0005623,GO:0005737,GO:0005829,GO:0031982,GO:0043226,GO:0043227,GO:0044424,GO:0044444,GO:0044464	-	ko:K03283	ko03040,ko04010,ko04141,ko04144,ko04213,ko04612,ko04915,ko05134,ko05145,ko05162,ko05164,ko05169,map03040,map04010,map04141,map04144,map04213,map04612,map04915,map05134,map05145,map05162,map05164,map05169	M00353,M00355	-	-	ko00000,ko00001,ko00002,ko01009,ko03009,ko03029,ko03041,ko03051,ko03110,ko04131,ko04147,ko04516	1.A.33.1	-	-	HSP70
tr|C4M8K8|C4M8K8_ENTHI	5759.rna_EHI_197860-1	0.0	1278.0	COG0443@1|root,KOG0103@2759|Eukaryota,3X82S@554915|Amoebozoa	554915|Amoebozoa	O	heat shock	-	GO:0003674,GO:0005488,GO:0005515,GO:0051082	-	ko:K09489	ko04530,ko04612,map04530,map04612	-	-	-	ko00000,ko00001,ko03110	1.A.33	-	-	HSP70
tr|C4M6Q5|C4M6Q5_ENTHI	5759.rna_EHI_201260-1	0.0	1125.0	COG0443@1|root,KOG0100@2759|Eukaryota,3XDXT@554915|Amoebozoa	554915|Amoebozoa	O	heat shock protein 70	-	-	-	ko:K03283	ko03040,ko04010,ko04141,ko04144,ko04213,ko04612,ko04915,ko05134,ko05145,ko05162,ko05164,ko05169,map03040,map04010,map04141,map04144,map04213,map04612,map04915,map05134,map05145,map05162,map05164,map05169	M00353,M00355	-	-	ko00000,ko00001,ko00002,ko01009,ko03009,ko03029,ko03041,ko03051,ko03110,ko04131,ko04147,ko04516	1.A.33.1	-	-	HSP70
tr|C4LVB2|C4LVB2_ENTHI	5759.rna_EHI_196940-1	0.0	1312.0	COG0326@1|root,KOG0019@2759|Eukaryota,3X86A@554915|Amoebozoa	554915|Amoebozoa	O	Heat shock protein	-	GO:0005575,GO:0005622,GO:0005623,GO:0005737,GO:0005829,GO:0006950,GO:0007154,GO:0008150,GO:0009267,GO:0009605,GO:0009987,GO:0009991,GO:0030587,GO:0031152,GO:0031667,GO:0031668,GO:0031669,GO:0032502,GO:0033554,GO:0042594,GO:0044424,GO:0044444,GO:0044464,GO:0044764,GO:0048856,GO:0050896,GO:0051703,GO:0051704,GO:0051716,GO:0071496,GO:0090702,GO:0098630,GO:0098743,GO:0099120	-	ko:K04079	ko04141,ko04151,ko04217,ko04612,ko04621,ko04626,ko04657,ko04659,ko04914,ko04915,ko05200,ko05215,ko05418,map04141,map04151,map04217,map04612,map04621,map04626,map04657,map04659,map04914,map04915,map05200,map05215,map05418	-	-	-	ko00000,ko00001,ko01009,ko03029,ko03051,ko03110,ko04131,ko04147	-	-	-	HATPase_c,HSP90
tr|C4LYW1|C4LYW1_ENTHI	5759.rna_EHI_010740-1	0.0	4096.0	COG5021@1|root,KOG0940@2759|Eukaryota	2759|Eukaryota	O	ubiquitin protein ligase activity	-	-	2.3.2.26	ko:K10592,ko:K12232	ko04120,map04120	-	-	-	ko00000,ko00001,ko01000,ko04121	-	-	-	HECT,WW
tr|C4LWB9|C4LWB9_ENTHI	5759.rna_EHI_155700-1	2.92e-232	646.0	KOG0431@1|root,KOG0431@2759|Eukaryota,3X9H8@554915|Amoebozoa	554915|Amoebozoa	O	DnaJ molecular chaperone homology domain	-	-	-	-	-	-	-	-	-	-	-	-	-
tr|C4LWJ6|C4LWJ6_ENTHI	5759.rna_EHI_069060-1	1.82e-90	263.0	KOG1704@1|root,KOG1701@2759|Eukaryota	2759|Eukaryota	O	negative regulation of hippo signaling	-	-	3.1.3.16,3.1.3.48,3.1.3.67	ko:K01110,ko:K12792,ko:K16682	ko00562,ko01521,ko04068,ko04070,ko04071,ko04115,ko04140,ko04150,ko04151,ko04212,ko04218,ko04390,ko04391,ko04392,ko04510,ko04621,ko04931,ko05161,ko05165,ko05200,ko05206,ko05213,ko05214,ko05215,ko05218,ko05222,ko05224,ko05225,ko05230,map00562,map01521,map04068,map04070,map04071,map04115,map04140,map04150,map04151,map04212,map04218,map04390,map04391,map04392,map04510,map04621,map04931,map05161,map05…	-	R03363,R04513	RC00078	ko00000,ko00001,ko01000,ko01009,ko03019,ko03036	-	-	-	LIM,SH3_9
tr|C4M7G6|C4M7G6_ENTHI	5759.rna_EHI_158620-1	7.76e-279	763.0	COG5533@1|root,2QVIF@2759|Eukaryota,3X91Z@554915|Amoebozoa	554915|Amoebozoa	O	Opioid growth factor receptor (OGFr) conserved region	-	-	-	-	-	-	-	-	-	-	-	-	OGFr_N
tr|O15729|O15729_ENTHI	5759.rna_EHI_125840-1	3.91e-125	355.0	COG0652@1|root,KOG0865@2759|Eukaryota,3X8MD@554915|Amoebozoa	554915|Amoebozoa	O	PPIases accelerate the folding of proteins. It catalyzes the cis-trans isomerization of proline imidic peptide bonds in oligopeptides	-	-	5.2.1.8	ko:K01802	-	-	-	-	ko00000,ko01000	-	-	-	Pro_isomerase
tr|B1N5A8|B1N5A8_ENTHI	5759.rna_EHI_123390-1	3.54e-167	467.0	COG0450@1|root,KOG0852@2759|Eukaryota,3X8SI@554915|Amoebozoa	554915|Amoebozoa	O	Encoded by	-	GO:0008150,GO:0010035,GO:0010038,GO:0042221,GO:0046689,GO:0050896	1.11.1.15	ko:K03386,ko:K13279,ko:K20011	ko04146,ko04214,map04146,map04214	-	-	-	ko00000,ko00001,ko01000,ko04147	-	-	-	1-cysPrx_C,AhpC-TSA
tr|C4M1Y2|C4M1Y2_ENTHI	5759.rna_EHI_164890-1	0.0	884.0	COG5044@1|root,KOG1439@2759|Eukaryota,3X864@554915|Amoebozoa	554915|Amoebozoa	O	Belongs to the Rab GDI family	-	-	-	ko:K17255	-	-	-	-	ko00000,ko04147	-	-	-	GDI
tr|C4M5E1|C4M5E1_ENTHI	5759.rna_EHI_131870-1	9.81e-233	640.0	296AM@1|root,2RD9E@2759|Eukaryota,3XBZ3@554915|Amoebozoa	554915|Amoebozoa	O	Ring finger	-	-	-	-	-	-	-	-	-	-	-	-	-
tr|C4M901|C4M901_ENTHI	5759.rna_EHI_038330-1	2.02e-122	352.0	COG5574@1|root,KOG0823@2759|Eukaryota,3X95D@554915|Amoebozoa	554915|Amoebozoa	O	zinc-RING finger domain	-	-	2.3.2.27	ko:K10666	ko04141,map04141	-	-	-	ko00000,ko00001,ko01000,ko04121	-	-	-	zf-C3HC4
tr|C4M261|C4M261_ENTHI	5759.rna_EHI_066770-1	4.13e-109	314.0	COG5201@1|root,KOG1724@2759|Eukaryota,3XE8H@554915|Amoebozoa	554915|Amoebozoa	O	Belongs to the SKP1 family	-	-	-	ko:K03094	ko04110,ko04111,ko04114,ko04120,ko04141,ko04310,ko04341,ko04350,ko04710,ko05168,ko05200,map04110,map04111,map04114,map04120,map04141,map04310,map04341,map04350,map04710,map05168,map05200	M00379,M00380,M00381,M00382,M00387,M00407,M00411	-	-	ko00000,ko00001,ko00002,ko03036,ko04121	-	-	-	Skp1,Skp1_POZ
tr|C4LYL7|C4LYL7_ENTHI	5759.rna_EHI_118670-1	2.2e-115	330.0	COG5201@1|root,KOG1724@2759|Eukaryota,3X8RM@554915|Amoebozoa	554915|Amoebozoa	O	Belongs to the SKP1 family	-	GO:0005575,GO:0005622,GO:0005623,GO:0005634,GO:0005737,GO:0005938,GO:0006464,GO:0006807,GO:0008150,GO:0008152,GO:0009987,GO:0016567,GO:0019538,GO:0030587,GO:0032446,GO:0032502,GO:0036211,GO:0043170,GO:0043226,GO:0043227,GO:0043229,GO:0043231,GO:0043412,GO:0044237,GO:0044238,GO:0044260,GO:0044267,GO:0044424,GO:0044444,GO:0044464,GO:0048856,GO:0051703,GO:0051704,GO:0070647,GO:0071704,GO:0071944,GO:…	-	ko:K03094	ko04110,ko04111,ko04114,ko04120,ko04141,ko04310,ko04341,ko04350,ko04710,ko05168,ko05200,map04110,map04111,map04114,map04120,map04141,map04310,map04341,map04350,map04710,map05168,map05200	M00379,M00380,M00381,M00382,M00387,M00407,M00411	-	-	ko00000,ko00001,ko00002,ko03036,ko04121	-	-	-	Skp1,Skp1_POZ
tr|C4M419|C4M419_ENTHI	5759.rna_EHI_114120-1	0.0	1025.0	COG0459@1|root,KOG0358@2759|Eukaryota,3X88A@554915|Amoebozoa	554915|Amoebozoa	O	T-complex protein 1 subunit delta	-	GO:0003674,GO:0005488,GO:0005515,GO:0005575,GO:0005622,GO:0005623,GO:0005737,GO:0005829,GO:0005832,GO:0006457,GO:0006458,GO:0008150,GO:0009987,GO:0032991,GO:0044183,GO:0044424,GO:0044444,GO:0044445,GO:0044464,GO:0051082,GO:0061077,GO:0101031	-	ko:K09496	-	-	-	-	ko00000,ko03036,ko03110,ko04147	-	-	-	Cpn60_TCP1
tr|C4LYR0|C4LYR0_ENTHI	5759.rna_EHI_004490-1	6.05e-69	208.0	COG0526@1|root,KOG0907@2759|Eukaryota,3XIG0@554915|Amoebozoa	554915|Amoebozoa	O	Belongs to the thioredoxin family	-	-	-	ko:K03671	ko04621,ko05418,map04621,map05418	-	-	-	ko00000,ko00001,ko03110	-	-	-	Thioredoxin
tr|C4M1Q5|C4M1Q5_ENTHI	5759.rna_EHI_062790-1	2e-73	219.0	COG0526@1|root,KOG0907@2759|Eukaryota,3XH8Y@554915|Amoebozoa	554915|Amoebozoa	O	Thioredoxin	-	-	-	-	-	-	-	-	-	-	-	-	Thioredoxin
tr|C4LU87|C4LU87_ENTHI	5759.rna_EHI_110350-1	0.0	959.0	COG0526@1|root,KOG0190@2759|Eukaryota,3X8RR@554915|Amoebozoa	554915|Amoebozoa	O	Thioredoxin-like domain	-	GO:0000003,GO:0003674,GO:0003756,GO:0003824,GO:0005575,GO:0005622,GO:0005623,GO:0005737,GO:0005783,GO:0006457,GO:0006950,GO:0008150,GO:0009987,GO:0012505,GO:0016853,GO:0016860,GO:0016864,GO:0019953,GO:0022414,GO:0033554,GO:0034976,GO:0043226,GO:0043227,GO:0043229,GO:0043231,GO:0044424,GO:0044444,GO:0044464,GO:0044703,GO:0050896,GO:0051704,GO:0051716,GO:0140096	5.3.4.1	ko:K09580	ko04141,map04141	-	-	-	ko00000,ko00001,ko01000,ko03110,ko04131,ko04147	-	-	-	Thioredoxin,Thioredoxin_6
tr|Q7JN53|Q7JN53_ENTHI	5759.rna_EHI_083270-1	7.06e-43	140.0	COG5272@1|root,KOG0001@2759|Eukaryota,3XHW3@554915|Amoebozoa	554915|Amoebozoa	O	Ubiquitin	-	-	-	ko:K08770	ko03320,map03320	-	-	-	ko00000,ko00001,ko04121	-	-	-	ubiquitin
tr|C4LTM2|C4LTM2_ENTHI	5759.rna_EHI_012290-1	0.0	1756.0	COG5560@1|root,KOG1870@2759|Eukaryota,3X852@554915|Amoebozoa	554915|Amoebozoa	O	Belongs to the peptidase C19 family	-	-	3.4.19.12	ko:K11835	-	-	-	-	ko00000,ko01000,ko01002,ko04121	-	-	-	DUSP,UCH
tr|C4M4M7|C4M4M7_ENTHI	5759.rna_EHI_189430-1	0.0	1313.0	COG5560@1|root,KOG1870@2759|Eukaryota,3XBQN@554915|Amoebozoa	554915|Amoebozoa	O	Belongs to the peptidase C19 family	-	-	-	-	-	-	-	-	-	-	-	-	UCH
tr|C4M3Y7|C4M3Y7_ENTHI	5759.rna_EHI_200820-1	0.0	4242.0	COG5077@1|root,KOG1863@2759|Eukaryota,3XCBI@554915|Amoebozoa	554915|Amoebozoa	O	Belongs to the peptidase C19 family	-	-	-	-	-	-	-	-	-	-	-	-	UCH
tr|B1N2R2|B1N2R2_ENTHI	5759.rna_EHI_125920-1	1.4e-186	518.0	COG5140@1|root,KOG1816@2759|Eukaryota,3X8WW@554915|Amoebozoa	554915|Amoebozoa	O	Ubiquitin fusion degradation protein 1 homolog	-	GO:0006508,GO:0006511,GO:0006807,GO:0008150,GO:0008152,GO:0009056,GO:0009057,GO:0009987,GO:0019538,GO:0019941,GO:0030163,GO:0043170,GO:0043632,GO:0044237,GO:0044238,GO:0044248,GO:0044257,GO:0044260,GO:0044265,GO:0044267,GO:0051603,GO:0071704,GO:1901564,GO:1901565,GO:1901575	-	ko:K14016	ko04141,map04141	M00400,M00403	-	-	ko00000,ko00001,ko00002	-	-	-	UFD1
tr|C4M7B6|C4M7B6_ENTHI	5759.rna_EHI_055960-1	0.0	868.0	COG5140@1|root,KOG1816@2759|Eukaryota,3X9N6@554915|Amoebozoa	554915|Amoebozoa	O	Ubiquitin fusion degradation protein	-	-	-	-	-	-	-	-	-	-	-	-	UFD1,zf-TRAF
tr|C4M7T9|C4M7T9_ENTHI	5759.rna_EHI_020270-1	0.0	1981.0	COG0476@1|root,KOG2012@2759|Eukaryota,3X8BE@554915|Amoebozoa	554915|Amoebozoa	O	Belongs to the ubiquitin-activating E1 family	-	GO:0003674,GO:0003824,GO:0004839,GO:0005575,GO:0005622,GO:0005623,GO:0005737,GO:0005813,GO:0005815,GO:0005856,GO:0006464,GO:0006508,GO:0006511,GO:0006807,GO:0006950,GO:0006974,GO:0008150,GO:0008152,GO:0008641,GO:0009056,GO:0009057,GO:0009987,GO:0015630,GO:0016567,GO:0016874,GO:0016877,GO:0019538,GO:0019941,GO:0030163,GO:0032446,GO:0033554,GO:0036211,GO:0043170,GO:0043226,GO:0043228,GO:0043229,GO:…	6.2.1.45	ko:K03178	ko04120,ko05012,map04120,map05012	-	-	-	ko00000,ko00001,ko01000,ko04121,ko04147	-	-	-	E1_4HB,E1_FCCH,E1_UFD,ThiF,UBA_e1_thiolCys
tr|C4M9L2|C4M9L2_ENTHI	5759.rna_EHI_003010-1	5.22e-141	397.0	KOG0420@1|root,KOG0420@2759|Eukaryota,3X8V5@554915|Amoebozoa	554915|Amoebozoa	O	Belongs to the ubiquitin-conjugating enzyme family	-	GO:0003674,GO:0003824,GO:0004842,GO:0005575,GO:0005622,GO:0005623,GO:0005737,GO:0006464,GO:0006807,GO:0008150,GO:0008152,GO:0009987,GO:0016567,GO:0016740,GO:0019538,GO:0019787,GO:0019788,GO:0032446,GO:0036211,GO:0043170,GO:0043412,GO:0044237,GO:0044238,GO:0044260,GO:0044267,GO:0044424,GO:0044464,GO:0045116,GO:0070647,GO:0071704,GO:0140096,GO:1901564	-	ko:K10579	ko04120,map04120	-	-	-	ko00000,ko00001,ko04121	-	-	-	UQ_con
tr|C4LUH3|C4LUH3_ENTHI	5759.rna_EHI_049740-1	4.21e-224	620.0	COG5078@1|root,KOG0428@2759|Eukaryota,3X8W7@554915|Amoebozoa	554915|Amoebozoa	O	Belongs to the ubiquitin-conjugating enzyme family	-	-	2.3.2.23	ko:K10578	ko04120,ko04141,ko05012,map04120,map04141,map05012	-	-	-	ko00000,ko00001,ko01000,ko04121	-	-	-	UQ_con
tr|C4M1C8|C4M1C8_ENTHI	5759.rna_EHI_170060-1	2.09e-72	218.0	COG5227@1|root,KOG1769@2759|Eukaryota,3X93C@554915|Amoebozoa	554915|Amoebozoa	O	Ubiquitin homologues	-	-	-	ko:K12160	ko03013,ko05418,map03013,map05418	M00427	-	-	ko00000,ko00001,ko00002,ko03019,ko03029,ko04121,ko04812	-	-	-	Rad60-SLD
tr|C4M492|C4M492_ENTHI	5759.rna_EHI_097940-1	0.0	1021.0	COG5160@1|root,KOG0779@2759|Eukaryota,3X9IN@554915|Amoebozoa	554915|Amoebozoa	O	Ulp1 protease family, C-terminal catalytic domain	-	-	3.4.22.68	ko:K08596	-	-	-	-	ko00000,ko01000,ko01002,ko04121	-	-	-	Peptidase_C48
tr|C4M5P4|C4M5P4_ENTHI	5759.rna_EHI_040650-1	0.0	2188.0	KOG2034@1|root,KOG2034@2759|Eukaryota,3X9E9@554915|Amoebozoa	554915|Amoebozoa	O	Ring finger	-	-	-	ko:K20181	ko04138,map04138	-	-	-	ko00000,ko00001,ko04131	-	-	-	Clathrin,Pep3_Vps18
tr|C4M001|C4M001_ENTHI	5759.rna_EHI_065850-1	0.0	2154.0	293CS@1|root,2RA9P@2759|Eukaryota,3XGFT@554915|Amoebozoa	554915|Amoebozoa	O	Ring finger	-	-	-	-	-	-	-	-	-	-	-	-	-
tr|C4LUZ9|C4LUZ9_ENTHI	5759.rna_EHI_092360-1	0.0	5277.0	KOG1776@1|root,KOG1776@2759|Eukaryota,3X9HU@554915|Amoebozoa	554915|Amoebozoa	O	zinc ion binding	-	-	2.3.2.27	ko:K10691	ko05165,ko05203,map05165,map05203	-	-	-	ko00000,ko00001,ko01000,ko04121	-	-	-	E3_UbLigase_R4,ZZ
tr|B1N4T3|B1N4T3_ENTHI	5759.rna_EHI_134630-1	4.26e-249	700.0	COG5407@1|root,KOG0721@2759|Eukaryota,3X8NP@554915|Amoebozoa	554915|Amoebozoa	O	Sec63 Brl domain	-	-	-	ko:K09540	ko03060,ko04141,map03060,map04141	-	-	-	ko00000,ko00001,ko02044,ko03110	3.A.5.8,3.A.5.9	-	-	DnaJ,Sec63
tr|C4M602|C4M602_ENTHI	5759.rna_EHI_181140-1	2.52e-167	466.0	COG5021@1|root,KOG4276@2759|Eukaryota,3XE3G@554915|Amoebozoa	554915|Amoebozoa	O	Mib_herc2	-	-	-	-	-	-	-	-	-	-	-	-	MIB_HERC2
tr|C4LYN8|C4LYN8_ENTHI	5759.rna_EHI_118900-1	6.67e-300	818.0	KOG0739@1|root,KOG0739@2759|Eukaryota,3X84I@554915|Amoebozoa	554915|Amoebozoa	O	Belongs to the AAA ATPase family	-	GO:0005575,GO:0005622,GO:0005623,GO:0005634,GO:0005737,GO:0005768,GO:0006810,GO:0008150,GO:0012505,GO:0016192,GO:0016197,GO:0031410,GO:0031982,GO:0043226,GO:0043227,GO:0043229,GO:0043231,GO:0044424,GO:0044444,GO:0044464,GO:0046907,GO:0051179,GO:0051234,GO:0051641,GO:0051649,GO:0097708	-	ko:K12196	ko04144,ko04217,map04144,map04217	M00412	-	-	ko00000,ko00001,ko00002,ko04131	-	-	-	AAA,MIT,Vps4_C
tr|C4LUC6|C4LUC6_ENTHI	5759.rna_EHI_110790-1	0.0	1211.0	2BY77@1|root,2RDV9@2759|Eukaryota,3XCRR@554915|Amoebozoa	554915|Amoebozoa	O	Zinc finger, C3HC4 type (RING finger)	-	-	-	-	-	-	-	-	-	-	-	-	zf-C3HC4
tr|C4LW35|C4LW35_ENTHI	5759.rna_EHI_141890-1	3.1e-75	229.0	COG5082@1|root,KOG4400@2759|Eukaryota,3XAYY@554915|Amoebozoa	554915|Amoebozoa	O	Zinc knuckle	-	-	-	-	-	-	-	-	-	-	-	-	zf-CCHC
tr|C4LU38|C4LU38_ENTHI	5759.rna_EHI_068470-1	1.47e-216	598.0	COG1310@1|root,KOG3050@2759|Eukaryota,3XDQ4@554915|Amoebozoa	554915|Amoebozoa	OT	Maintenance of mitochondrial structure and function	-	-	-	-	-	-	-	-	-	-	-	-	JAB,MitMem_reg
tr|C4M2C4|C4M2C4_ENTHI	5759.rna_EHI_158050-1	4.22e-190	535.0	KOG1308@1|root,KOG1308@2759|Eukaryota,3XFDI@554915|Amoebozoa	554915|Amoebozoa	OT	Heat shock chaperonin-binding motif.	-	-	-	ko:K09560	-	-	-	-	ko00000,ko03110,ko04131	-	-	-	TPR_17
tr|C4M3X0|C4M3X0_ENTHI	5759.rna_EHI_016480-1	0.0	2105.0	COG0474@1|root,KOG0204@2759|Eukaryota,3X89J@554915|Amoebozoa	554915|Amoebozoa	P	This magnesium-dependent enzyme catalyzes the hydrolysis of ATP coupled with the transport of calcium	-	GO:0000166,GO:0000331,GO:0003674,GO:0003824,GO:0005215,GO:0005388,GO:0005488,GO:0005509,GO:0005524,GO:0005575,GO:0005622,GO:0005623,GO:0005737,GO:0005773,GO:0005774,GO:0005886,GO:0005887,GO:0006810,GO:0006811,GO:0006812,GO:0006816,GO:0008144,GO:0008150,GO:0008324,GO:0015075,GO:0015085,GO:0015318,GO:0015399,GO:0015405,GO:0015662,GO:0016020,GO:0016021,GO:0016462,GO:0016787,GO:0016817,GO:0016818,GO:…	3.6.3.8	ko:K01537,ko:K05850	ko04020,ko04022,ko04024,ko04261,ko04925,ko04970,ko04972,map04020,map04022,map04024,map04261,map04925,map04970,map04972	-	-	-	ko00000,ko00001,ko01000	3.A.3.2	-	-	Cation_ATPase,Cation_ATPase_C,Cation_ATPase_N,E1-E2_ATPase,Hydrolase,Hydrolase_3
tr|C4M1F1|C4M1F1_ENTHI	5759.rna_EHI_030830-1	0.0	2014.0	COG0474@1|root,KOG0204@2759|Eukaryota,3X89J@554915|Amoebozoa	554915|Amoebozoa	P	This magnesium-dependent enzyme catalyzes the hydrolysis of ATP coupled with the transport of calcium	-	GO:0000166,GO:0000331,GO:0003674,GO:0003824,GO:0005215,GO:0005388,GO:0005488,GO:0005509,GO:0005524,GO:0005575,GO:0005622,GO:0005623,GO:0005737,GO:0005773,GO:0005774,GO:0005886,GO:0005887,GO:0006810,GO:0006811,GO:0006812,GO:0006816,GO:0008144,GO:0008150,GO:0008324,GO:0015075,GO:0015085,GO:0015318,GO:0015399,GO:0015405,GO:0015662,GO:0016020,GO:0016021,GO:0016462,GO:0016787,GO:0016817,GO:0016818,GO:…	3.6.3.8	ko:K01537,ko:K05850	ko04020,ko04022,ko04024,ko04261,ko04925,ko04970,ko04972,map04020,map04022,map04024,map04261,map04925,map04970,map04972	-	-	-	ko00000,ko00001,ko01000	3.A.3.2	-	-	Cation_ATPase,Cation_ATPase_C,Cation_ATPase_N,E1-E2_ATPase,Hydrolase,Hydrolase_3
tr|C4LWU8|C4LWU8_ENTHI	5759.rna_EHI_199020-1	0.0	1416.0	COG0168@1|root,KOG1341@2759|Eukaryota,3X8RA@554915|Amoebozoa	554915|Amoebozoa	P	Cation transport protein	-	GO:0005575,GO:0005623,GO:0005886,GO:0016020,GO:0044464,GO:0071944	-	-	-	-	-	-	-	-	-	-	TrkH
tr|B1N4W6|B1N4W6_ENTHI	5759.rna_EHI_094800-1	0.0	966.0	298CG@1|root,2RDFH@2759|Eukaryota,3XC8K@554915|Amoebozoa	554915|Amoebozoa	P	Major Facilitator Superfamily	-	-	-	-	-	-	-	-	-	-	-	-	MFS_1
tr|C4LU32|C4LU32_ENTHI	5759.rna_EHI_068400-1	0.0	1029.0	298CG@1|root,2REKR@2759|Eukaryota,3XDN6@554915|Amoebozoa	554915|Amoebozoa	P	Major Facilitator Superfamily	-	-	-	-	-	-	-	-	-	-	-	-	MFS_1
tr|C4LSV9|C4LSV9_ENTHI	5759.rna_EHI_152760-1	7.83e-206	569.0	KOG1558@1|root,KOG1558@2759|Eukaryota,3X9BG@554915|Amoebozoa	554915|Amoebozoa	P	zinc transporter	-	-	-	ko:K14709	-	-	-	-	ko00000,ko02000	2.A.5.1,2.A.5.3,2.A.5.6	-	-	Zip
tr|C4LZ23|C4LZ23_ENTHI	5759.rna_EHI_009460-1	0.0	2048.0	COG0474@1|root,KOG0206@2759|Eukaryota,3XED0@554915|Amoebozoa	554915|Amoebozoa	P	Belongs to the cation transport ATPase (P-type) (TC 3.A.3) family. Type IV subfamily	-	-	-	-	-	-	-	-	-	-	-	-	E1-E2_ATPase,PhoLip_ATPase_C
tr|C4M462|C4M462_ENTHI	5759.rna_EHI_140130-1	0.0	2608.0	COG0474@1|root,KOG0206@2759|Eukaryota,3XCRS@554915|Amoebozoa	554915|Amoebozoa	P	Belongs to the cation transport ATPase (P-type) (TC 3.A.3) family. Type IV subfamily	-	-	3.6.3.1	ko:K01530	-	-	-	-	ko00000,ko01000	-	-	-	Cation_ATPase,E1-E2_ATPase,Hydrolase,PhoLip_ATPase_C,PhoLip_ATPase_N
tr|Q9Y088|Q9Y088_ENTHI	5759.rna_EHI_168260-1	0.0	2050.0	KOG0210@1|root,KOG0210@2759|Eukaryota,3X8D8@554915|Amoebozoa	554915|Amoebozoa	P	Belongs to the cation transport ATPase (P-type) (TC 3.A.3) family. Type IV subfamily	-	-	3.6.3.1	ko:K01530	-	-	-	-	ko00000,ko01000	-	-	-	Cation_ATPase,E1-E2_ATPase,Hydrolase_3,PhoLip_ATPase_C,PhoLip_ATPase_N
tr|B1N3C2|B1N3C2_ENTHI	5759.rna_EHI_001150-1	0.0	1336.0	COG0474@1|root,KOG0204@2759|Eukaryota,3XD8J@554915|Amoebozoa	554915|Amoebozoa	P	Cation transporting ATPase, C-terminus	-	-	-	-	-	-	-	-	-	-	-	-	Cation_ATPase_C,Hydrolase,Hydrolase_3
tr|Q24818|Q24818_ENTHI	5759.rna_EHI_051060-1	0.0	2326.0	COG0155@1|root,KOG0560@2759|Eukaryota,3X9JQ@554915|Amoebozoa	554915|Amoebozoa	P	Pyruvate:ferredoxin oxidoreductase core domain II	-	-	-	-	-	-	-	-	-	-	-	-	EKR,Fer4_7,PFOR_II,POR,POR_N,TPP_enzyme_C
tr|C4M0X1|C4M0X1_ENTHI	5759.rna_EHI_015330-1	0.0	1311.0	COG0471@1|root,2QPZM@2759|Eukaryota,3XAU5@554915|Amoebozoa	554915|Amoebozoa	P	Citrate transporter	-	-	-	-	-	-	-	-	-	-	-	-	CitMHS
tr|C4M6M7|C4M6M7_ENTHI	5759.rna_EHI_147510-1	0.0	1512.0	COG0471@1|root,2QPZM@2759|Eukaryota,3XAH4@554915|Amoebozoa	554915|Amoebozoa	P	Citrate transporter	-	-	-	-	-	-	-	-	-	-	-	-	CitMHS
tr|B1N318|B1N318_ENTHI	5759.rna_EHI_008110-1	0.0	978.0	298CG@1|root,2RBTX@2759|Eukaryota,3X9XH@554915|Amoebozoa	554915|Amoebozoa	P	Major Facilitator Superfamily	-	-	-	-	-	-	-	-	-	-	-	-	-
tr|C4LY71|C4LY71_ENTHI	5759.rna_EHI_051760-1	0.0	923.0	COG5069@1|root,2RBWK@2759|Eukaryota,3XA1T@554915|Amoebozoa	554915|Amoebozoa	P	CAMSAP CH domain	-	-	-	-	-	-	-	-	-	-	-	-	CH,LIM
tr|C4MA64|C4MA64_ENTHI	5759.rna_EHI_069990-1	1.5e-281	773.0	COG1230@1|root,KOG1483@2759|Eukaryota,3X8J6@554915|Amoebozoa	554915|Amoebozoa	P	Zinc transporter	-	-	-	ko:K14688	ko04978,map04978	-	-	-	ko00000,ko00001,ko02000	2.A.4.2	-	-	-
tr|C4M9G9|C4M9G9_ENTHI	5759.rna_EHI_105830-1	0.0	902.0	KOG3614@1|root,KOG3614@2759|Eukaryota,3XBTC@554915|Amoebozoa	554915|Amoebozoa	PT	Alpha-kinase family	-	-	-	-	-	-	-	-	-	-	-	-	Alpha_kinase,SH3_2
tr|C4M978|C4M978_ENTHI	5759.rna_EHI_124840-1	0.0	2601.0	COG1132@1|root,KOG0054@2759|Eukaryota,3XF9E@554915|Amoebozoa	554915|Amoebozoa	Q	ABC transporter transmembrane region	-	-	-	-	-	-	-	-	-	-	-	-	ABC_membrane,ABC_tran
tr|C4M0V2|C4M0V2_ENTHI	5759.rna_EHI_100320-1	0.0	3024.0	COG1132@1|root,KOG0054@2759|Eukaryota,3X89P@554915|Amoebozoa	554915|Amoebozoa	Q	ABC transporter C family	-	GO:0003674,GO:0003824,GO:0005215,GO:0005575,GO:0006810,GO:0008150,GO:0009653,GO:0015399,GO:0015405,GO:0016020,GO:0016462,GO:0016787,GO:0016817,GO:0016818,GO:0016887,GO:0017111,GO:0022804,GO:0022857,GO:0030587,GO:0031154,GO:0031288,GO:0032502,GO:0042623,GO:0042626,GO:0043492,GO:0048856,GO:0051179,GO:0051234,GO:0051703,GO:0051704,GO:0055085,GO:0090702,GO:0099120	-	ko:K05665	ko01523,ko02010,ko04071,ko04977,ko05206,map01523,map02010,map04071,map04977,map05206	-	-	-	ko00000,ko00001,ko02000	3.A.1.208.8	-	-	ABC_membrane,ABC_tran
tr|C4LU35|C4LU35_ENTHI	5759.rna_EHI_068430-1	3.97e-112	322.0	COG3467@1|root,2REVT@2759|Eukaryota,3XDZH@554915|Amoebozoa	554915|Amoebozoa	S	Pyridoxamine 5'-phosphate oxidase	-	-	-	ko:K07005	-	-	-	-	ko00000	-	-	-	Pyridox_ox_2
tr|C4M3E2|C4M3E2_ENTHI	5759.rna_EHI_095850-1	2.82e-179	498.0	28P3U@1|root,2QVQD@2759|Eukaryota,3XCA0@554915|Amoebozoa	554915|Amoebozoa	S	AAA domain	-	-	-	-	-	-	-	-	-	-	-	-	AAA_28
tr|C4LW50|C4LW50_ENTHI	5759.rna_EHI_142050-1	1.12e-252	697.0	KOG2773@1|root,KOG2773@2759|Eukaryota,3X9HH@554915|Amoebozoa	554915|Amoebozoa	S	Apoptosis antagonizing transcription factor	-	-	-	ko:K14782	-	-	-	-	ko00000,ko03009	-	-	-	AATF-Che1,TRAUB
tr|C4MAT0|C4MAT0_ENTHI	5759.rna_EHI_176280-1	1.71e-191	534.0	290TZ@1|root,2R7PE@2759|Eukaryota,3XAYN@554915|Amoebozoa	554915|Amoebozoa	S	Encoded by	-	-	-	-	-	-	-	-	-	-	-	-	AIG1
tr|C4MB74|C4MB74_ENTHI	5759.rna_EHI_176590-1	4.06e-229	634.0	2CTGZ@1|root,2RGAF@2759|Eukaryota,3XFUD@554915|Amoebozoa	554915|Amoebozoa	S	AIG1 family	-	-	-	-	-	-	-	-	-	-	-	-	AIG1
tr|C4M8D5|C4M8D5_ENTHI	5759.rna_EHI_185430-1	0.0	1348.0	KOG3832@1|root,KOG3832@2759|Eukaryota,3XAHE@554915|Amoebozoa	554915|Amoebozoa	S	Transmembrane amino acid transporter protein	-	-	-	-	-	-	-	-	-	-	-	-	Aa_trans
tr|C4MBK7|C4MBK7_ENTHI	5759.rna_EHI_160210-1	2.95e-92	270.0	COG1990@1|root,KOG3282@2759|Eukaryota,3XCSX@554915|Amoebozoa	554915|Amoebozoa	S	Peptidyl-tRNA hydrolase PTH2	-	-	3.1.1.29	ko:K04794	-	-	-	-	ko00000,ko01000,ko03012	-	-	-	PTH2
tr|C4M548|C4M548_ENTHI	5759.rna_EHI_078290-1	0.0	962.0	2CKQ7@1|root,2RBMB@2759|Eukaryota,3X9NR@554915|Amoebozoa	554915|Amoebozoa	S	Stabilization of polarity axis	-	-	-	-	-	-	-	-	-	-	-	-	Avl9
tr|C4M9E4|C4M9E4_ENTHI	5759.rna_EHI_091560-1	9.22e-268	733.0	KOG1477@1|root,KOG1477@2759|Eukaryota,3X91R@554915|Amoebozoa	554915|Amoebozoa	S	SPRY domain	-	-	-	-	-	-	-	-	-	-	-	-	CLTH,SPRY
tr|C4LSA5|C4LSA5_ENTHI	5759.rna_EHI_153130-1	0.0	3269.0	297I4@1|root,2REHY@2759|Eukaryota,3XDIS@554915|Amoebozoa	554915|Amoebozoa	S	Beige/BEACH domain	-	-	-	-	-	-	-	-	-	-	-	-	Beach
tr|C4M7Z2|C4M7Z2_ENTHI	5759.rna_EHI_167710-1	0.0	1384.0	KOG2220@1|root,KOG2220@2759|Eukaryota,3XFQA@554915|Amoebozoa	554915|Amoebozoa	S	BRO1-like domain	-	-	-	ko:K12200	ko04144,map04144	-	-	-	ko00000,ko00001,ko04131,ko04147	-	-	-	ALIX_LYPXL_bnd
tr|C4LY24|C4LY24_ENTHI	5759.rna_EHI_176990-1	0.0	2124.0	COG2319@1|root,KOG0644@2759|Eukaryota,3X93H@554915|Amoebozoa	554915|Amoebozoa	S	bromo domain	-	GO:0005575,GO:0005622,GO:0005623,GO:0005634,GO:0006355,GO:0006357,GO:0006996,GO:0007010,GO:0008150,GO:0008360,GO:0009889,GO:0009987,GO:0010468,GO:0010556,GO:0016043,GO:0019219,GO:0019222,GO:0022603,GO:0022604,GO:0031323,GO:0031326,GO:0043226,GO:0043227,GO:0043229,GO:0043231,GO:0044424,GO:0044464,GO:0050789,GO:0050793,GO:0050794,GO:0051128,GO:0051171,GO:0051252,GO:0060255,GO:0065007,GO:0065008,GO:…	-	-	-	-	-	-	-	-	-	-	Bromodomain,WD40
tr|C4MA60|C4MA60_ENTHI	5759.rna_EHI_069950-1	9.07e-233	640.0	2940E@1|root,2REXR@2759|Eukaryota,3XE29@554915|Amoebozoa	554915|Amoebozoa	S	Protein kinase C conserved region 2 (CalB)	-	-	-	-	-	-	-	-	-	-	-	-	C2
tr|C4M9K8|C4M9K8_ENTHI	5759.rna_EHI_189170-1	0.0	1345.0	KOG1030@1|root,KOG1030@2759|Eukaryota,3XG2T@554915|Amoebozoa	554915|Amoebozoa	S	Protein kinase C conserved region 2 (CalB)	-	-	-	-	-	-	-	-	-	-	-	-	C2
tr|C4M467|C4M467_ENTHI	5759.rna_EHI_140180-1	0.0	1451.0	295JD@1|root,2R6XT@2759|Eukaryota,3XE3Q@554915|Amoebozoa	554915|Amoebozoa	S	N-terminal C2 in EEIG1 and EHBP1 proteins	-	-	-	-	-	-	-	-	-	-	-	-	DIL,NT-C2
tr|C4LZA7|C4LZA7_ENTHI	5759.rna_EHI_000560-1	3.26e-107	310.0	2CVR6@1|root,2RSJU@2759|Eukaryota,3X9D9@554915|Amoebozoa	554915|Amoebozoa	S	Zinc-finger of C2H2 type	-	-	-	ko:K12848	ko03040,map03040	-	-	-	ko00000,ko00001,ko03041	-	-	-	zf-C2H2_jaz
tr|C4M146|C4M146_ENTHI	5759.rna_EHI_107050-1	1.15e-90	265.0	29A48@1|root,2RHDD@2759|Eukaryota,3XH0G@554915|Amoebozoa	554915|Amoebozoa	S	Starch binding domain	-	-	-	-	-	-	-	-	-	-	-	-	CBM_20
tr|C4LX13|C4LX13_ENTHI	5759.rna_EHI_127420-1	0.0	1481.0	KOG3518@1|root,KOG3518@2759|Eukaryota,3XIGJ@554915|Amoebozoa	554915|Amoebozoa	S	Villin headpiece domain	-	-	-	-	-	-	-	-	-	-	-	-	CH,RhoGEF,VHP
tr|C4LV85|C4LV85_ENTHI	5759.rna_EHI_183120-1	0.0	1712.0	28M29@1|root,2QTIY@2759|Eukaryota,3X99Y@554915|Amoebozoa	554915|Amoebozoa	S	retrograde transport, endosome to Golgi	-	GO:0005575,GO:0005622,GO:0005623,GO:0005737,GO:0006810,GO:0006887,GO:0008150,GO:0009987,GO:0016192,GO:0032940,GO:0032991,GO:0044424,GO:0044444,GO:0044464,GO:0046903,GO:0051179,GO:0051234,GO:0071203	-	ko:K18462	ko04144,map04144	-	-	-	ko00000,ko00001,ko04131	-	-	-	-
tr|C4LXW4|C4LXW4_ENTHI	5759.rna_EHI_087840-1	0.0	1954.0	KOG2955@1|root,KOG2955@2759|Eukaryota,3X9A7@554915|Amoebozoa	554915|Amoebozoa	S	N-terminal region of Chorein or VPS13	-	-	-	-	-	-	-	-	-	-	-	-	Chorein_N
tr|C4M0R3|C4M0R3_ENTHI	5759.rna_EHI_009990-1	0.0	972.0	295RM@1|root,2RF9Y@2759|Eukaryota,3XEID@554915|Amoebozoa	554915|Amoebozoa	S	P21-Rho-binding domain	-	-	-	-	-	-	-	-	-	-	-	-	PBD
tr|C4M0Q3|C4M0Q3_ENTHI	5759.rna_EHI_009880-1	0.0	955.0	KOG3247@1|root,KOG3247@2759|Eukaryota,3X8Y3@554915|Amoebozoa	554915|Amoebozoa	S	SHQ1 protein	-	-	-	ko:K14764	-	-	-	-	ko00000,ko03009	-	-	-	SHQ1
tr|C4M1C7|C4M1C7_ENTHI	5759.rna_EHI_170050-1	1.28e-108	313.0	293W4@1|root,2RAT0@2759|Eukaryota,3XGM3@554915|Amoebozoa	554915|Amoebozoa	S	CUE domain	-	-	-	-	-	-	-	-	-	-	-	-	CUE
tr|C4LXA9|C4LXA9_ENTHI	5759.rna_EHI_098260-1	0.0	1846.0	2C9QE@1|root,2RG3K@2759|Eukaryota,3XFJ5@554915|Amoebozoa	554915|Amoebozoa	S	RhoGEF domain	-	-	-	-	-	-	-	-	-	-	-	-	RhoGEF
tr|C4M568|C4M568_ENTHI	5759.rna_EHI_111560-1	0.0	1318.0	KOG3522@1|root,KOG3522@2759|Eukaryota,3XGF8@554915|Amoebozoa	554915|Amoebozoa	S	RhoGEF domain	-	-	-	-	-	-	-	-	-	-	-	-	RhoGEF
tr|C4LSW9|C4LSW9_ENTHI	5759.rna_EHI_152860-1	0.0	1363.0	2974G@1|root,2RE3Z@2759|Eukaryota,3XD1E@554915|Amoebozoa	554915|Amoebozoa	S	RhoGEF domain	-	-	-	-	-	-	-	-	-	-	-	-	RhoGEF
tr|C4LYA1|C4LYA1_ENTHI	46681.XP_001740011.1	1.14e-111	357.0	2997Y@1|root,2RG9J@2759|Eukaryota,3XFT3@554915|Amoebozoa	554915|Amoebozoa	S	RhoGEF domain	-	-	-	-	-	-	-	-	-	-	-	-	RhoGEF
tr|C4M177|C4M177_ENTHI	5759.rna_EHI_188030-1	0.0	1136.0	2997Y@1|root,2RG9J@2759|Eukaryota,3XFT3@554915|Amoebozoa	554915|Amoebozoa	S	RhoGEF domain	-	-	-	-	-	-	-	-	-	-	-	-	RhoGEF
tr|C4LWC4|C4LWC4_ENTHI	5759.rna_EHI_155750-1	0.0	1187.0	2C9QQ@1|root,2RCE6@2759|Eukaryota,3XASY@554915|Amoebozoa	554915|Amoebozoa	S	N-terminal C2 in EEIG1 and EHBP1 proteins	-	-	-	-	-	-	-	-	-	-	-	-	DIL
tr|C4M7R0|C4M7R0_ENTHI	5759.rna_EHI_121060-1	0.0	996.0	KOG3592@1|root,KOG3592@2759|Eukaryota,3XEJI@554915|Amoebozoa	554915|Amoebozoa	S	microtubule binding	-	-	-	-	-	-	-	-	-	-	-	-	-
tr|C4M9E7|C4M9E7_ENTHI	5759.rna_EHI_074730-1	2.87e-311	846.0	2EY25@1|root,2SZMI@2759|Eukaryota,3XIGE@554915|Amoebozoa	554915|Amoebozoa	S	Putative serine esterase (DUF676)	-	-	-	-	-	-	-	-	-	-	-	-	DUF676
tr|Q6AW64|Q6AW64_ENTHI	5759.rna_EHI_169280-1	1.2e-150	423.0	KOG0394@1|root,KOG0394@2759|Eukaryota,3XGQW@554915|Amoebozoa	554915|Amoebozoa	S	Rab subfamily of small GTPases	-	-	-	ko:K07976	-	-	-	-	ko00000,ko04031	-	-	-	Ras
tr|C4M417|C4M417_ENTHI	5759.rna_EHI_195140-1	3.43e-96	281.0	2F0FV@1|root,2T1MG@2759|Eukaryota,3XCSM@554915|Amoebozoa	554915|Amoebozoa	S	B-cell receptor-associated protein 31-like	-	-	-	-	-	-	-	-	-	-	-	-	Bap31
tr|C4LW49|C4LW49_ENTHI	5759.rna_EHI_142040-1	0.0	1478.0	2902F@1|root,2R6XC@2759|Eukaryota,3XE3D@554915|Amoebozoa	554915|Amoebozoa	S	Exo70 exocyst complex subunit	-	-	-	ko:K07195	ko04910,map04910	-	-	-	ko00000,ko00001,ko03036,ko04131	-	-	-	Exo70
tr|C4M126|C4M126_ENTHI	5759.rna_EHI_105210-1	6.4e-146	421.0	2BXQ7@1|root,2RDBX@2759|Eukaryota,3XC2H@554915|Amoebozoa	554915|Amoebozoa	S	Fes/CIP4, and EFC/F-BAR homology domain	-	-	-	-	-	-	-	-	-	-	-	-	FCH
tr|C4M874|C4M874_ENTHI	5759.rna_EHI_098770-1	0.0	902.0	292RN@1|root,2R9N9@2759|Eukaryota,3XG8J@554915|Amoebozoa	554915|Amoebozoa	S	Forkhead associated domain	-	-	-	-	-	-	-	-	-	-	-	-	FHA
tr|B1N2G3|B1N2G3_ENTHI	5759.rna_EHI_148720-1	2.13e-168	470.0	2972S@1|root,2RB44@2759|Eukaryota,3XGQ4@554915|Amoebozoa	554915|Amoebozoa	S	Forkhead associated domain	-	-	-	-	-	-	-	-	-	-	-	-	FHA
tr|C4M8H3|C4M8H3_ENTHI	5759.rna_EHI_090250-1	0.0	1585.0	KOG1924@1|root,KOG1925@2759|Eukaryota,3XEAM@554915|Amoebozoa	554915|Amoebozoa	S	Formin Homology 2 Domain	-	-	-	-	-	-	-	-	-	-	-	-	FH2
tr|B1N369|B1N369_ENTHI	5759.rna_EHI_134340-1	0.0	918.0	2CCEU@1|root,2QQWT@2759|Eukaryota,3XGCA@554915|Amoebozoa	554915|Amoebozoa	S	Belongs to the small heat shock protein (HSP20) family	-	-	-	-	-	-	-	-	-	-	-	-	HSP20
tr|C4MB02|C4MB02_ENTHI	5759.rna_EHI_176850-1	3.57e-115	342.0	28KFM@1|root,2QSWR@2759|Eukaryota,3X9E5@554915|Amoebozoa	554915|Amoebozoa	S	Golgi organization	-	-	-	-	-	-	-	-	-	-	-	-	-
tr|Q5NSX9|Q5NSX9_ENTHI	5759.rna_EHI_110300-1	6.01e-153	428.0	299XS@1|root,2RH06@2759|Eukaryota,3XGJX@554915|Amoebozoa	554915|Amoebozoa	S	Ras of Complex, Roc, domain of DAPkinase	-	-	-	-	-	-	-	-	-	-	-	-	Ras
tr|C4M9Q5|C4M9Q5_ENTHI	5759.rna_EHI_055420-1	1.29e-233	642.0	298E1@1|root,2RFEK@2759|Eukaryota,3XEPW@554915|Amoebozoa	554915|Amoebozoa	S	Ras family	-	-	-	-	-	-	-	-	-	-	-	-	Ras
tr|C4LVR4|C4LVR4_ENTHI	5759.rna_EHI_186970-1	1.04e-134	381.0	KOG2236@1|root,KOG2236@2759|Eukaryota	2759|Eukaryota	S	box H/ACA snoRNP assembly	-	GO:0000491,GO:0000493,GO:0003674,GO:0003676,GO:0003723,GO:0005488,GO:0005575,GO:0005622,GO:0005623,GO:0005634,GO:0005654,GO:0006139,GO:0006364,GO:0006396,GO:0006725,GO:0006807,GO:0008150,GO:0008152,GO:0009987,GO:0010467,GO:0016043,GO:0016070,GO:0016072,GO:0022607,GO:0022613,GO:0022618,GO:0030515,GO:0031974,GO:0031981,GO:0034470,GO:0034622,GO:0034641,GO:0034660,GO:0042254,GO:0043170,GO:0043226,GO:…	-	ko:K14763	-	-	-	-	ko00000,ko03009	-	-	-	Gar1
tr|C4MA08|C4MA08_ENTHI	5759.rna_EHI_146520-1	0.0	1400.0	KOG1243@1|root,KOG1243@2759|Eukaryota,3XAEE@554915|Amoebozoa	554915|Amoebozoa	S	protein phosphorylation	-	-	-	-	-	-	-	-	-	-	-	-	-
tr|C4M5S6|C4M5S6_ENTHI	5759.rna_EHI_070800-1	0.0	1266.0	2C0I4@1|root,2RGH0@2759|Eukaryota,3XG1C@554915|Amoebozoa	554915|Amoebozoa	S	IPT/TIG domain	-	-	-	-	-	-	-	-	-	-	-	-	TIG
tr|C4M657|C4M657_ENTHI	5759.rna_EHI_042890-1	0.0	1285.0	2CZYX@1|root,2SC6D@2759|Eukaryota,3XIG7@554915|Amoebozoa	554915|Amoebozoa	S	leucine rich repeat protein	-	-	-	-	-	-	-	-	-	-	-	-	F-box
tr|C4M9S6|C4M9S6_ENTHI	5759.rna_EHI_135480-1	0.0	1448.0	2CTA6@1|root,2RFJI@2759|Eukaryota,3XEWB@554915|Amoebozoa	554915|Amoebozoa	S	Leucine rich repeats (6 copies)	-	-	-	-	-	-	-	-	-	-	-	-	LRR_5
tr|C4M553|C4M553_ENTHI	5759.rna_EHI_177990-1	0.0	1718.0	2CVRM@1|root,2RSMW@2759|Eukaryota,3X90J@554915|Amoebozoa	554915|Amoebozoa	S	Band 4.1 homologues	-	-	-	-	-	-	-	-	-	-	-	-	FERM_M
tr|C4LYP1|C4LYP1_ENTHI	5759.rna_EHI_004170-1	2.43e-130	369.0	29738@1|root,2RE2Q@2759|Eukaryota,3XD06@554915|Amoebozoa	554915|Amoebozoa	S	zinc-ribbon domain	-	-	-	-	-	-	-	-	-	-	-	-	LIM,zinc_ribbon_2
tr|C4M576|C4M576_ENTHI	5759.rna_EHI_111780-1	3.33e-180	503.0	29738@1|root,2RCY3@2759|Eukaryota,3XBK1@554915|Amoebozoa	554915|Amoebozoa	S	Zinc-binding domain present in Lin-11, Isl-1, Mec-3.	-	-	-	-	-	-	-	-	-	-	-	-	LIM
tr|B1N2G1|B1N2G1_ENTHI	5759.rna_EHI_152870-1	1.19e-114	338.0	295HD@1|root,2RCFF@2759|Eukaryota,3XAUT@554915|Amoebozoa	554915|Amoebozoa	S	SRP40, C-terminal domain	-	-	-	-	-	-	-	-	-	-	-	-	LisH,SRP40_C
tr|C4M1I0|C4M1I0_ENTHI	5759.rna_EHI_192630-1	0.0	998.0	2CJ3P@1|root,2RCKD@2759|Eukaryota,3XB38@554915|Amoebozoa	554915|Amoebozoa	S	piRNA pathway germ-plasm component	-	-	-	-	-	-	-	-	-	-	-	-	Maelstrom
tr|C4M8U6|C4M8U6_ENTHI	5759.rna_EHI_169650-1	8.71e-202	560.0	KOG4562@1|root,KOG4562@2759|Eukaryota,3X9CM@554915|Amoebozoa	554915|Amoebozoa	S	Melanoma-associated antigen	-	-	-	-	-	-	-	-	-	-	-	-	MAGE
tr|C4M3B7|C4M3B7_ENTHI	5759.rna_EHI_175500-1	0.0	1007.0	2CSY2@1|root,2RDPW@2759|Eukaryota,3XCK5@554915|Amoebozoa	554915|Amoebozoa	S	CorA-like Mg2+ transporter protein	-	-	-	-	-	-	-	-	-	-	-	-	CorA
tr|C4LVP8|C4LVP8_ENTHI	5759.rna_EHI_186810-1	9.69e-273	747.0	KOG3097@1|root,KOG3097@2759|Eukaryota,3XIH3@554915|Amoebozoa	554915|Amoebozoa	S	Ion channel regulatory protein UNC-93	-	-	-	-	-	-	-	-	-	-	-	-	MFS_1
tr|C4LVS9|C4LVS9_ENTHI	5759.rna_EHI_187120-1	0.0	991.0	298CG@1|root,2RCSP@2759|Eukaryota,3XBCR@554915|Amoebozoa	554915|Amoebozoa	S	Major Facilitator Superfamily	-	-	-	-	-	-	-	-	-	-	-	-	MFS_1
tr|C4LSF8|C4LSF8_ENTHI	5759.rna_EHI_153780-1	0.0	8319.0	COG5271@1|root,KOG1808@2759|Eukaryota,3X862@554915|Amoebozoa	554915|Amoebozoa	S	Nuclear chaperone required for maturation and nuclear export of pre-60S ribosome subunits	-	GO:0000027,GO:0005575,GO:0006139,GO:0006364,GO:0006396,GO:0006725,GO:0006807,GO:0006996,GO:0008150,GO:0008152,GO:0009987,GO:0010467,GO:0016043,GO:0016070,GO:0016072,GO:0022607,GO:0022613,GO:0022618,GO:0030684,GO:0030687,GO:0032991,GO:0034470,GO:0034622,GO:0034641,GO:0034660,GO:0042254,GO:0042255,GO:0042273,GO:0043170,GO:0043933,GO:0044085,GO:0044237,GO:0044238,GO:0046483,GO:0065003,GO:0070925,GO:…	-	ko:K14572	ko03008,map03008	-	-	-	ko00000,ko00001,ko03009	-	-	-	AAA_5
tr|C4LYH7|C4LYH7_ENTHI	5759.rna_EHI_093860-1	0.0	1109.0	2E51I@1|root,2SBW6@2759|Eukaryota,3X988@554915|Amoebozoa	554915|Amoebozoa	S	MIT (microtubule interacting and transport) domain	-	GO:0005575,GO:0005622,GO:0005623,GO:0005634,GO:0043226,GO:0043227,GO:0043229,GO:0043231,GO:0044424,GO:0044464	-	-	-	-	-	-	-	-	-	-	LIM,MIT
tr|C4M1F4|C4M1F4_ENTHI	5759.rna_EHI_030870-1	0.0	1611.0	COG2409@1|root,2QRKM@2759|Eukaryota,3XCBN@554915|Amoebozoa	554915|Amoebozoa	S	MMPL family	-	-	-	-	-	-	-	-	-	-	-	-	MMPL
tr|B1N3N6|B1N3N6_ENTHI	5759.rna_EHI_097980-1	0.0	971.0	COG5638@1|root,KOG2318@2759|Eukaryota,3X8PG@554915|Amoebozoa	554915|Amoebozoa	S	rRNA processing	-	-	-	-	-	-	-	-	-	-	-	-	NUC153
tr|C4LV26|C4LV26_ENTHI	5759.rna_EHI_092660-1	0.0	2003.0	KOG1248@1|root,KOG1248@2759|Eukaryota,3X96U@554915|Amoebozoa	554915|Amoebozoa	S	NUC173 domain	-	-	-	ko:K14794	-	-	-	-	ko00000,ko03009	-	-	-	NUC173
tr|C4LZL9|C4LZL9_ENTHI	5759.rna_EHI_174940-1	0.0	1273.0	COG1084@1|root,KOG1490@2759|Eukaryota,3X83R@554915|Amoebozoa	554915|Amoebozoa	S	Involved in the biogenesis of the 60S ribosomal subunit	-	GO:0000166,GO:0001882,GO:0001883,GO:0003674,GO:0005488,GO:0005525,GO:0005575,GO:0005622,GO:0005623,GO:0005634,GO:0005730,GO:0006139,GO:0006364,GO:0006396,GO:0006725,GO:0006807,GO:0008150,GO:0008152,GO:0009987,GO:0010467,GO:0016070,GO:0016072,GO:0017076,GO:0019001,GO:0022613,GO:0031974,GO:0031981,GO:0032549,GO:0032550,GO:0032553,GO:0032555,GO:0032561,GO:0034470,GO:0034641,GO:0034660,GO:0035639,GO:…	-	ko:K06943	ko03008,map03008	-	-	-	ko00000,ko00001,ko03009	-	-	-	NOG1,NOGCT
tr|C4M1R9|C4M1R9_ENTHI	5759.rna_EHI_164370-1	0.0	1152.0	COG1161@1|root,KOG2423@2759|Eukaryota,3X839@554915|Amoebozoa	554915|Amoebozoa	S	GTPase that associates with pre-60S ribosomal subunits in the nucleolus and is required for their nuclear export and maturation	-	-	-	ko:K14537	ko03008,map03008	-	-	-	ko00000,ko00001,ko03009	-	-	-	MMR_HSR1,NGP1NT
tr|C4M4B8|C4M4B8_ENTHI	5759.rna_EHI_048280-1	3.63e-185	516.0	2979G@1|root,2RFIP@2759|Eukaryota,3XEVA@554915|Amoebozoa	554915|Amoebozoa	S	Belongs to the nucleosome assembly protein (NAP) family	-	-	-	ko:K11279	-	-	-	-	ko00000,ko03036	-	-	-	NAP
tr|C4M608|C4M608_ENTHI	5759.rna_EHI_072030-1	5.62e-166	464.0	295EJ@1|root,2RE01@2759|Eukaryota,3XCWX@554915|Amoebozoa	554915|Amoebozoa	S	Belongs to the nucleosome assembly protein (NAP) family	-	-	-	ko:K11279	-	-	-	-	ko00000,ko03036	-	-	-	NAP
tr|C4M1K7|C4M1K7_ENTHI	5759.rna_EHI_084970-1	6.13e-231	635.0	295VM@1|root,2RCU7@2759|Eukaryota,3XBF6@554915|Amoebozoa	554915|Amoebozoa	S	Belongs to the nucleosome assembly protein (NAP) family	-	-	-	ko:K11279	-	-	-	-	ko00000,ko03036	-	-	-	NAP
tr|C4M8T1|C4M8T1_ENTHI	5759.rna_EHI_147000-1	8.85e-102	295.0	2BY71@1|root,2REG9@2759|Eukaryota,3XDGQ@554915|Amoebozoa	554915|Amoebozoa	S	OB-fold nucleic acid binding domain	-	-	-	ko:K10739	ko03030,ko03420,ko03430,ko03440,ko03460,map03030,map03420,map03430,map03440,map03460	M00288	-	-	ko00000,ko00001,ko00002,ko03032,ko03400	-	-	-	tRNA_anti-codon
tr|C4M6G3|C4M6G3_ENTHI	5759.rna_EHI_099830-1	2.17e-204	564.0	297T0@1|root,2RET8@2759|Eukaryota,3XDW9@554915|Amoebozoa	554915|Amoebozoa	S	Programmed cell death protein 2, C-terminal putative domain	-	-	-	-	-	-	-	-	-	-	-	-	PDCD2_C
tr|C4LZ17|C4LZ17_ENTHI	5759.rna_EHI_009390-1	0.0	1011.0	294ZM@1|root,2RBX9@2759|Eukaryota,3XA2U@554915|Amoebozoa	554915|Amoebozoa	S	PH domain	-	-	-	-	-	-	-	-	-	-	-	-	PH
tr|C4M8Z9|C4M8Z9_ENTHI	5759.rna_EHI_038280-1	0.0	1801.0	295TS@1|root,2RCSA@2759|Eukaryota,3XBC3@554915|Amoebozoa	554915|Amoebozoa	S	Protein kinase C conserved region 1 (C1) domains (Cysteine-rich domains)	-	-	-	-	-	-	-	-	-	-	-	-	-
tr|C4LZU6|C4LZU6_ENTHI	5759.rna_EHI_194320-1	9.98e-215	597.0	2BY7B@1|root,2RCV5@2759|Eukaryota,3XBG8@554915|Amoebozoa	554915|Amoebozoa	S	Plus-3 domain	-	-	-	-	-	-	-	-	-	-	-	-	Plus-3
tr|C4M949|C4M949_ENTHI	5759.rna_EHI_083650-1	2.99e-173	484.0	KOG2888@1|root,KOG2888@2759|Eukaryota,3X93W@554915|Amoebozoa	554915|Amoebozoa	S	PRP38 family	-	-	-	ko:K12850	ko03040,map03040	-	-	-	ko00000,ko00001,ko03041	-	-	-	PRP38
tr|C4M1Q4|C4M1Q4_ENTHI	5759.rna_EHI_062780-1	0.0	1255.0	KOG0667@1|root,KOG0667@2759|Eukaryota,3XDH1@554915|Amoebozoa	554915|Amoebozoa	S	Serine/Threonine protein kinases, catalytic domain	-	-	-	-	-	-	-	-	-	-	-	-	Pkinase
tr|C4LYZ2|C4LYZ2_ENTHI	5759.rna_EHI_118080-1	0.0	1377.0	KOG0667@1|root,KOG0667@2759|Eukaryota,3XFEH@554915|Amoebozoa	554915|Amoebozoa	S	Serine/Threonine protein kinases, catalytic domain	-	-	-	-	-	-	-	-	-	-	-	-	Pkinase
sp|C4LTM1|SEY11_ENTHI	5759.rna_EHI_012280-1	0.0	1811.0	KOG2203@1|root,KOG2203@2759|Eukaryota,3X874@554915|Amoebozoa	554915|Amoebozoa	S	GTP-binding protein that may be involved in cell development	-	-	-	-	-	-	-	-	-	-	-	-	RHD3
sp|C4M6U3|SEY12_ENTHI	5759.rna_EHI_054180-1	0.0	1622.0	KOG2203@1|root,KOG2203@2759|Eukaryota,3X9MS@554915|Amoebozoa	554915|Amoebozoa	S	GTP-binding protein that may be involved in cell development	-	GO:0005575,GO:0005622,GO:0005623,GO:0005737,GO:0044424,GO:0044464	-	-	-	-	-	-	-	-	-	-	RHD3
tr|C4LYJ2|C4LYJ2_ENTHI	5759.rna_EHI_094010-1	3.39e-230	635.0	299DS@1|root,2RGFJ@2759|Eukaryota,3XFZX@554915|Amoebozoa	554915|Amoebozoa	S	PWWP domain	-	-	-	-	-	-	-	-	-	-	-	-	PWWP
tr|Q5NSY5|Q5NSY5_ENTHI	5759.rna_EHI_040310-1	1.8e-136	386.0	KOG0084@1|root,KOG0084@2759|Eukaryota	2759|Eukaryota	S	GTPase activity	-	-	-	ko:K07912,ko:K13681	-	-	-	-	ko00000,ko01000,ko01003,ko04031,ko04131	-	GT37	-	Ras
tr|Q9BLE5|Q9BLE5_ENTHI	5759.rna_EHI_133100-1	4.18e-147	414.0	KOG0084@1|root,KOG0084@2759|Eukaryota	2759|Eukaryota	S	GTPase activity	-	GO:0000139,GO:0000331,GO:0005575,GO:0005622,GO:0005623,GO:0005737,GO:0005773,GO:0005774,GO:0005794,GO:0006950,GO:0006970,GO:0008150,GO:0009628,GO:0012505,GO:0016020,GO:0031090,GO:0031164,GO:0031410,GO:0031982,GO:0031984,GO:0043226,GO:0043227,GO:0043229,GO:0043231,GO:0044422,GO:0044424,GO:0044431,GO:0044433,GO:0044437,GO:0044444,GO:0044446,GO:0044464,GO:0050896,GO:0097708,GO:0098588,GO:0098791,GO:…	-	ko:K07874	ko05134,map05134	-	-	-	ko00000,ko00001,ko04031,ko04131,ko04147	-	-	-	Ras
tr|C4M207|C4M207_ENTHI	5759.rna_EHI_165290-1	0.0	949.0	COG5210@1|root,KOG1102@2759|Eukaryota,3X8UX@554915|Amoebozoa	554915|Amoebozoa	S	Domain in Tre-2, BUB2p, and Cdc16p. Probable Rab-GAPs.	-	-	-	-	-	-	-	-	-	-	-	-	RabGAP-TBC
tr|C4LVS3|C4LVS3_ENTHI	5759.rna_EHI_187060-1	0.0	882.0	COG5210@1|root,KOG4567@2759|Eukaryota,3XCGC@554915|Amoebozoa	554915|Amoebozoa	S	Domain in Tre-2, BUB2p, and Cdc16p. Probable Rab-GAPs.	-	-	-	-	-	-	-	-	-	-	-	-	RabGAP-TBC
tr|C4LU10|C4LU10_ENTHI	5759.rna_EHI_068170-1	3.33e-294	800.0	COG0535@1|root,2QTZU@2759|Eukaryota,3XAHW@554915|Amoebozoa	554915|Amoebozoa	S	4Fe-4S single cluster domain	-	-	-	-	-	-	-	-	-	-	-	-	Fer4_12,Radical_SAM
tr|C4M954|C4M954_ENTHI	5759.rna_EHI_139960-1	0.0	2638.0	KOG3686@1|root,KOG3686@2759|Eukaryota,3XFUU@554915|Amoebozoa	554915|Amoebozoa	S	GTPase activator activity	-	-	-	-	-	-	-	-	-	-	-	-	-
tr|C4MA96|C4MA96_ENTHI	5759.rna_EHI_198330-1	2.55e-127	364.0	COG1100@1|root,KOG0395@2759|Eukaryota,3XDV0@554915|Amoebozoa	554915|Amoebozoa	S	Ras subfamily of RAS small GTPases	-	-	-	-	-	-	-	-	-	-	-	-	Ras
tr|Q24806|Q24806_ENTHI	5759.rna_EHI_137700-1	1.18e-131	375.0	COG1100@1|root,KOG0395@2759|Eukaryota,3XE15@554915|Amoebozoa	554915|Amoebozoa	S	Ras subfamily of RAS small GTPases	-	-	-	ko:K07827	ko01521,ko01522,ko04010,ko04012,ko04013,ko04014,ko04015,ko04062,ko04068,ko04071,ko04072,ko04137,ko04138,ko04140,ko04150,ko04151,ko04210,ko04211,ko04213,ko04214,ko04218,ko04320,ko04360,ko04370,ko04371,ko04540,ko04550,ko04650,ko04660,ko04662,ko04664,ko04714,ko04720,ko04722,ko04725,ko04726,ko04730,ko04810,ko04910,ko04912,ko04914,ko04915,ko04916,ko04917,ko04919,ko04921,ko04926,ko04933,ko04960,ko05034…	-	-	-	ko00000,ko00001,ko04031,ko04131	-	-	-	Ras
tr|B1N4W7|B1N4W7_ENTHI	5759.rna_EHI_094810-1	2.44e-99	288.0	294TZ@1|root,2RBRJ@2759|Eukaryota,3X9TJ@554915|Amoebozoa	554915|Amoebozoa	S	Ras family	-	-	-	-	-	-	-	-	-	-	-	-	Ras
tr|C4LUV4|C4LUV4_ENTHI	5759.rna_EHI_178900-1	0.0	1025.0	COG1100@1|root,KOG0395@2759|Eukaryota,3XCCB@554915|Amoebozoa	554915|Amoebozoa	S	Src homology 3 domains	-	-	-	-	-	-	-	-	-	-	-	-	Ras
tr|C4M5K5|C4M5K5_ENTHI	5759.rna_EHI_001910-1	1.31e-305	833.0	KOG2059@1|root,KOG2059@2759|Eukaryota,3XCSS@554915|Amoebozoa	554915|Amoebozoa	S	ras GTPase-activating protein	-	-	-	-	-	-	-	-	-	-	-	-	-
tr|C4LV59|C4LV59_ENTHI	5759.rna_EHI_182780-1	0.0	1088.0	2CTFK@1|root,2RG64@2759|Eukaryota,3XFN8@554915|Amoebozoa	554915|Amoebozoa	S	GTPase-activator protein for Ras-like GTPase	-	-	-	-	-	-	-	-	-	-	-	-	RasGAP
tr|Q24807|Q24807_ENTHI	5759.rna_EHI_124610-1	2.33e-137	389.0	COG1100@1|root,KOG0395@2759|Eukaryota,3XGFX@554915|Amoebozoa	554915|Amoebozoa	S	Ras subfamily of RAS small GTPases	-	-	-	ko:K07827	ko01521,ko01522,ko04010,ko04012,ko04013,ko04014,ko04015,ko04062,ko04068,ko04071,ko04072,ko04137,ko04138,ko04140,ko04150,ko04151,ko04210,ko04211,ko04213,ko04214,ko04218,ko04320,ko04360,ko04370,ko04371,ko04540,ko04550,ko04650,ko04660,ko04662,ko04664,ko04714,ko04720,ko04722,ko04725,ko04726,ko04730,ko04810,ko04910,ko04912,ko04914,ko04915,ko04916,ko04917,ko04919,ko04921,ko04926,ko04933,ko04960,ko05034…	-	-	-	ko00000,ko00001,ko04031,ko04131	-	-	-	Ras
tr|C4M281|C4M281_ENTHI	5759.rna_EHI_180310-1	0.0	1307.0	2BXDB@1|root,2RFJQ@2759|Eukaryota,3XEWJ@554915|Amoebozoa	554915|Amoebozoa	S	RasGEF domain	-	-	-	-	-	-	-	-	-	-	-	-	-
tr|C4M8S2|C4M8S2_ENTHI	5759.rna_EHI_181600-1	0.0	1120.0	2BXDB@1|root,2RD1Y@2759|Eukaryota,3XBQM@554915|Amoebozoa	554915|Amoebozoa	S	RasGEF domain	-	-	-	-	-	-	-	-	-	-	-	-	RasGEF
tr|C4M8U0|C4M8U0_ENTHI	5759.rna_EHI_143820-1	0.0	3788.0	KOG1064@1|root,KOG1064@2759|Eukaryota,3X8UC@554915|Amoebozoa	554915|Amoebozoa	S	RAVE protein 1 C terminal	-	-	-	-	-	-	-	-	-	-	-	-	Rav1p_C,WD40
tr|C4M2Q5|C4M2Q5_ENTHI	5759.rna_EHI_160870-1	0.0	1396.0	2CHTS@1|root,2R9AY@2759|Eukaryota,3XG16@554915|Amoebozoa	554915|Amoebozoa	S	Regulator of G protein signalling domain	-	-	-	-	-	-	-	-	-	-	-	-	RGS
tr|C4LSD7|C4LSD7_ENTHI	5759.rna_EHI_153460-1	2.53e-139	394.0	COG1100@1|root,KOG0393@2759|Eukaryota,3XFAV@554915|Amoebozoa	554915|Amoebozoa	S	Ras of Complex, Roc, domain of DAPkinase	-	-	-	-	-	-	-	-	-	-	-	-	Ras
tr|C4LZV2|C4LZV2_ENTHI	5759.rna_EHI_194390-1	1.01e-135	385.0	COG1100@1|root,KOG0393@2759|Eukaryota,3XBD7@554915|Amoebozoa	554915|Amoebozoa	S	Belongs to the small GTPase superfamily. Rho family	-	-	-	ko:K07975	-	-	-	-	ko00000,ko04031	-	-	-	Ras
tr|C4M6Z4|C4M6Z4_ENTHI	5759.rna_EHI_056450-1	0.0	1207.0	KOG4406@1|root,KOG4406@2759|Eukaryota	2759|Eukaryota	S	negative regulation of endocytic recycling	ARHGAP1	GO:0000041,GO:0001703,GO:0001726,GO:0001932,GO:0001934,GO:0002009,GO:0002165,GO:0003674,GO:0005070,GO:0005096,GO:0005488,GO:0005515,GO:0005575,GO:0005622,GO:0005623,GO:0005737,GO:0005768,GO:0005769,GO:0005829,GO:0005886,GO:0006810,GO:0006811,GO:0006812,GO:0006820,GO:0006826,GO:0006869,GO:0006996,GO:0007010,GO:0007154,GO:0007165,GO:0007264,GO:0007265,GO:0007266,GO:0007275,GO:0007369,GO:0007370,GO:…	-	ko:K18470,ko:K20411,ko:K20633	ko04150,map04150	-	-	-	ko00000,ko00001,ko04131	-	-	-	CRAL_TRIO_2,HbrB,RhoGAP
tr|C4MA89|C4MA89_ENTHI	5759.rna_EHI_039850-1	0.0	1233.0	KOG1729@1|root,KOG1729@2759|Eukaryota,3XDC4@554915|Amoebozoa	554915|Amoebozoa	S	Guanine nucleotide exchange factor	-	-	-	-	-	-	-	-	-	-	-	-	FYVE,PH,RhoGEF
tr|C4LU44|C4LU44_ENTHI	5759.rna_EHI_068530-1	0.0	1385.0	KOG4270@1|root,KOG4270@2759|Eukaryota,3XBPA@554915|Amoebozoa	554915|Amoebozoa	S	Rho GTPase-activating protein	-	-	-	-	-	-	-	-	-	-	-	-	RhoGAP
tr|C4M6T9|C4M6T9_ENTHI	5759.rna_EHI_054250-1	0.0	1194.0	KOG3636@1|root,KOG3636@2759|Eukaryota,3X9CC@554915|Amoebozoa	554915|Amoebozoa	S	Rab-GTPase-TBC domain	-	-	-	-	-	-	-	-	-	-	-	-	RabGAP-TBC
tr|C4M4N5|C4M4N5_ENTHI	5759.rna_EHI_189510-1	0.0	1019.0	KOG4270@1|root,KOG4270@2759|Eukaryota	2759|Eukaryota	S	GTPase activator activity	-	GO:0005575,GO:0005622,GO:0005623,GO:0005737,GO:0008150,GO:0043087,GO:0044424,GO:0044464,GO:0050790,GO:0051336,GO:0065007,GO:0065009	-	ko:K20642,ko:K20652,ko:K21067	-	-	-	-	ko00000,ko04131	-	-	-	RhoGAP
tr|C4LU67|C4LU67_ENTHI	5759.rna_EHI_110130-1	0.0	1895.0	297JU@1|root,2REJR@2759|Eukaryota,3XDKV@554915|Amoebozoa	554915|Amoebozoa	S	RIC1	-	-	-	-	-	-	-	-	-	-	-	-	RIC1
tr|C4M438|C4M438_ENTHI	5759.rna_EHI_033750-1	0.0	1877.0	COG1444@1|root,KOG2036@2759|Eukaryota,3X848@554915|Amoebozoa	554915|Amoebozoa	S	RNA cytidine acetyltransferase with specificity toward both 18S rRNA and tRNAs. Catalyzes the formation of N(4)- acetylcytidine (ac4C) in 18S rRNA. Required for early nucleolar cleavages of precursor rRNA at sites A0, A1 and A2 during 18S rRNA synthesis. Catalyzes the formation of ac4C in serine and leucine tRNAs. Requires a tRNA-binding adapter protein for full tRNA acetyltransferase activity bu…	-	GO:0000049,GO:0000154,GO:0002097,GO:0002101,GO:0003674,GO:0003676,GO:0003723,GO:0003824,GO:0005488,GO:0005575,GO:0005622,GO:0005623,GO:0005634,GO:0005730,GO:0006139,GO:0006364,GO:0006396,GO:0006399,GO:0006400,GO:0006725,GO:0006807,GO:0008033,GO:0008080,GO:0008150,GO:0008152,GO:0009451,GO:0009987,GO:0010467,GO:0016070,GO:0016072,GO:0016407,GO:0016410,GO:0016740,GO:0016746,GO:0016747,GO:0022613,GO:…	-	ko:K14521	ko03008,map03008	-	-	-	ko00000,ko00001,ko01000,ko03009	-	-	-	DUF1726,GNAT_acetyltr_2,Helicase_RecD,tRNA_bind_2
tr|C4M6G9|C4M6G9_ENTHI	5759.rna_EHI_099750-1	1.95e-284	783.0	28U1B@1|root,2R0RX@2759|Eukaryota,3XAJJ@554915|Amoebozoa	554915|Amoebozoa	S	Sas10 C-terminal domain	-	-	-	ko:K14767	-	-	-	-	ko00000,ko03009	-	-	-	Sas10
tr|C4LTM6|C4LTM6_ENTHI	5759.rna_EHI_012330-1	0.0	4899.0	2CSW1@1|root,2RDFG@2759|Eukaryota,3XC8J@554915|Amoebozoa	554915|Amoebozoa	S	Encoded by	-	-	-	-	-	-	-	-	-	-	-	-	-
tr|C4M8P9|C4M8P9_ENTHI	5759.rna_EHI_132360-1	0.0	1247.0	KOG0667@1|root,KOG0667@2759|Eukaryota,3XF83@554915|Amoebozoa	554915|Amoebozoa	S	Serine/Threonine protein kinases, catalytic domain	-	-	-	-	-	-	-	-	-	-	-	-	Pkinase
tr|C4M268|C4M268_ENTHI	5759.rna_EHI_174210-1	0.0	1316.0	KOG0667@1|root,KOG0667@2759|Eukaryota,3XEWR@554915|Amoebozoa	2759|Eukaryota	S	Serine threonine protein kinase ppk15	YAK1	GO:0000166,GO:0001101,GO:0003674,GO:0003824,GO:0004672,GO:0004674,GO:0004713,GO:0005488,GO:0005524,GO:0005575,GO:0005622,GO:0005623,GO:0005634,GO:0005737,GO:0005829,GO:0005911,GO:0006464,GO:0006468,GO:0006793,GO:0006796,GO:0006807,GO:0006935,GO:0006950,GO:0006970,GO:0006972,GO:0006979,GO:0007154,GO:0007165,GO:0008144,GO:0008150,GO:0008152,GO:0009267,GO:0009506,GO:0009605,GO:0009628,GO:0009719,GO:…	2.7.12.1	ko:K18670	-	-	-	-	ko00000,ko01000,ko01001	-	-	-	Pkinase
tr|C4LXG0|C4LXG0_ENTHI	5759.rna_EHI_130920-1	0.0	4554.0	KOG1893@1|root,KOG1893@2759|Eukaryota,3X897@554915|Amoebozoa	554915|Amoebozoa	S	Piezo non-specific cation channel, R-Ras-binding domain	-	GO:0003674,GO:0005215,GO:0005216,GO:0005261,GO:0005575,GO:0006810,GO:0006811,GO:0006812,GO:0008150,GO:0008324,GO:0008381,GO:0009581,GO:0009582,GO:0009605,GO:0009612,GO:0009628,GO:0009987,GO:0015075,GO:0015267,GO:0015318,GO:0016020,GO:0022803,GO:0022836,GO:0022838,GO:0022857,GO:0022890,GO:0034220,GO:0042391,GO:0050896,GO:0050982,GO:0051179,GO:0051234,GO:0051606,GO:0051716,GO:0055085,GO:0065007,GO:…	-	ko:K22128	-	-	-	-	ko00000,ko02000,ko04131	1.A.75.1	-	-	Piezo_RRas_bdg
tr|C4M1V2|C4M1V2_ENTHI	5759.rna_EHI_027660-1	0.0	1646.0	2CPAV@1|root,2R14A@2759|Eukaryota,3XB44@554915|Amoebozoa	554915|Amoebozoa	S	Component of IIS longevity pathway SMK-1	-	-	-	-	-	-	-	-	-	-	-	-	SMK-1
tr|C4M304|C4M304_ENTHI	5759.rna_EHI_074150-1	0.0	3690.0	28SKY@1|root,2RFRT@2759|Eukaryota,3XF3Q@554915|Amoebozoa	554915|Amoebozoa	S	Spatacsin C-terminus	-	-	-	-	-	-	-	-	-	-	-	-	-
tr|C4M2S3|C4M2S3_ENTHI	5759.rna_EHI_161070-1	2.72e-149	420.0	296U2@1|root,2REJE@2759|Eukaryota,3XDKF@554915|Amoebozoa	554915|Amoebozoa	S	START domain	-	-	-	-	-	-	-	-	-	-	-	-	START
tr|C4M2F6|C4M2F6_ENTHI	5759.rna_EHI_040270-1	1.1e-232	641.0	COG5210@1|root,KOG4567@2759|Eukaryota,3XDA3@554915|Amoebozoa	554915|Amoebozoa	S	Domain in Tre-2, BUB2p, and Cdc16p. Probable Rab-GAPs.	-	-	-	-	-	-	-	-	-	-	-	-	RabGAP-TBC
tr|C4LVY9|C4LVY9_ENTHI	5759.rna_EHI_126040-1	0.0	1348.0	KOG3636@1|root,KOG3636@2759|Eukaryota,3X9CC@554915|Amoebozoa	554915|Amoebozoa	S	Rab-GTPase-TBC domain	-	-	-	-	-	-	-	-	-	-	-	-	RabGAP-TBC,Rhodanese
tr|C4LZ03|C4LZ03_ENTHI	5759.rna_EHI_118200-1	8.12e-104	300.0	2C0I7@1|root,2R0YZ@2759|Eukaryota,3XAVI@554915|Amoebozoa	554915|Amoebozoa	S	Transcription initiation factor TFIID subunit A	-	-	-	ko:K03126	ko03022,map03022	-	-	-	ko00000,ko00001,ko03021,ko03036	-	-	-	TFIID_20kDa
tr|C4LZM0|C4LZM0_ENTHI	5759.rna_EHI_174950-1	4.48e-152	427.0	298P6@1|root,2RFQ5@2759|Eukaryota,3XF1M@554915|Amoebozoa	554915|Amoebozoa	S	Transcription initiation factor IIF, beta subunit	-	-	-	-	-	-	-	-	-	-	-	-	TFIIF_beta
tr|C4MA84|C4MA84_ENTHI	5759.rna_EHI_067260-1	2.58e-218	610.0	29JC9@1|root,2RSKI@2759|Eukaryota,3XDG1@554915|Amoebozoa	554915|Amoebozoa	S	TLD	-	-	-	-	-	-	-	-	-	-	-	-	TLD
tr|C4M015|C4M015_ENTHI	5759.rna_EHI_134660-1	1.2e-226	628.0	292GG@1|root,2RE2Z@2759|Eukaryota,3XD0D@554915|Amoebozoa	554915|Amoebozoa	S	TLD	-	-	-	-	-	-	-	-	-	-	-	-	TLD
tr|C4LWC1|C4LWC1_ENTHI	5759.rna_EHI_155720-1	7.95e-229	632.0	297K3@1|root,2REK0@2759|Eukaryota,3XDM5@554915|Amoebozoa	554915|Amoebozoa	S	TLD	-	-	-	-	-	-	-	-	-	-	-	-	TLD
tr|C4M6N3|C4M6N3_ENTHI	5759.rna_EHI_161900-1	1.09e-173	485.0	2CSXF@1|root,2RDMG@2759|Eukaryota,3XCGS@554915|Amoebozoa	554915|Amoebozoa	S	TLD	-	-	-	-	-	-	-	-	-	-	-	-	TLD
tr|C4M0N5|C4M0N5_ENTHI	5759.rna_EHI_008710-1	0.0	1668.0	COG0457@1|root,KOG1124@2759|Eukaryota,3X8AS@554915|Amoebozoa	554915|Amoebozoa	S	Tetratricopeptide repeat	-	-	-	-	-	-	-	-	-	-	-	-	TPR_1,TPR_16,TPR_8
tr|C4M7P7|C4M7P7_ENTHI	5759.rna_EHI_091100-1	0.0	1863.0	COG0457@1|root,KOG1124@2759|Eukaryota,3XERM@554915|Amoebozoa	554915|Amoebozoa	S	Tetratricopeptide repeat	-	-	-	-	-	-	-	-	-	-	-	-	-
tr|C4M1M2|C4M1M2_ENTHI	5759.rna_EHI_133920-1	0.0	1419.0	COG0457@1|root,KOG1124@2759|Eukaryota,3XDV1@554915|Amoebozoa	554915|Amoebozoa	S	cellular component assembly	-	-	-	-	-	-	-	-	-	-	-	-	-
tr|C4M1H2|C4M1H2_ENTHI	5759.rna_EHI_192520-1	1.64e-52	170.0	KOG2712@1|root,KOG2712@2759|Eukaryota,3X9AU@554915|Amoebozoa	554915|Amoebozoa	S	Transcriptional Coactivator p15 (PC4)	-	-	-	-	-	-	-	-	-	-	-	-	PC4
tr|C4M022|C4M022_ENTHI	5759.rna_EHI_134730-1	0.0	984.0	298CG@1|root,2RD7Z@2759|Eukaryota,3XBXE@554915|Amoebozoa	554915|Amoebozoa	S	Major Facilitator Superfamily	-	-	-	-	-	-	-	-	-	-	-	-	MFS_1
tr|C4MBI7|C4MBI7_ENTHI	5759.rna_EHI_106680-1	1.31e-164	464.0	KOG2967@1|root,KOG2967@2759|Eukaryota,3X8WA@554915|Amoebozoa	554915|Amoebozoa	S	tRNA (Guanine-1)-methyltransferase	-	-	2.1.1.221	ko:K15445	-	-	-	-	ko00000,ko01000,ko03016	-	-	-	tRNA_m1G_MT
tr|C4M4D4|C4M4D4_ENTHI	5759.rna_EHI_156340-1	7.81e-225	625.0	2CSKV@1|root,2RCB2@2759|Eukaryota,3XAP1@554915|Amoebozoa	554915|Amoebozoa	S	UBX domain	-	-	-	-	-	-	-	-	-	-	-	-	UBX
tr|C4LUQ0|C4LUQ0_ENTHI	5759.rna_EHI_023390-1	0.0	983.0	KOG2127@1|root,KOG2080@2759|Eukaryota,3X914@554915|Amoebozoa	554915|Amoebozoa	S	Domain found in a variety of signalling proteins, always encircled by uDENN and dDENN	-	-	-	-	-	-	-	-	-	-	-	-	DENN,uDENN
tr|C4M7Q3|C4M7Q3_ENTHI	5759.rna_EHI_120870-1	0.0	1222.0	2CTGD@1|root,2RG8Z@2759|Eukaryota,3XFS9@554915|Amoebozoa	554915|Amoebozoa	S	Domain found in a variety of signalling proteins, always encircled by uDENN and dDENN	-	-	-	-	-	-	-	-	-	-	-	-	DENN
tr|C4M9S4|C4M9S4_ENTHI	5759.rna_EHI_135460-1	0.0	918.0	2D5YI@1|root,2T044@2759|Eukaryota,3XAJ1@554915|Amoebozoa	554915|Amoebozoa	S	UEV domain	-	-	-	-	-	-	-	-	-	-	-	-	UEV
tr|C4M2N2|C4M2N2_ENTHI	5759.rna_EHI_005970-1	5.79e-78	231.0	2CTUQ@1|root,2RHRF@2759|Eukaryota,3XHDV@554915|Amoebozoa	554915|Amoebozoa	S	Putative redox-active protein (C_GCAxxG_C_C)	-	-	-	-	-	-	-	-	-	-	-	-	-
tr|C4M0F7|C4M0F7_ENTHI	5759.rna_EHI_006840-1	3.21e-143	405.0	2C1KY@1|root,2REVR@2759|Eukaryota,3XDZE@554915|Amoebozoa	554915|Amoebozoa	S	Sjogren's syndrome/scleroderma autoantigen 1 (Autoantigen p27)	-	-	-	-	-	-	-	-	-	-	-	-	Auto_anti-p27
tr|C4LX93|C4LX93_ENTHI	5759.rna_EHI_013270-1	7.83e-240	659.0	294QU@1|root,2RBN7@2759|Eukaryota,3X9PM@554915|Amoebozoa	554915|Amoebozoa	S	RNB domain	-	-	-	-	-	-	-	-	-	-	-	-	-
tr|B1N438|B1N438_ENTHI	5759.rna_EHI_023620-1	0.0	980.0	KOG3709@1|root,KOG3709@2759|Eukaryota,3X9HN@554915|Amoebozoa	554915|Amoebozoa	S	PACS-1 cytosolic sorting protein	-	-	-	-	-	-	-	-	-	-	-	-	Pacs-1
tr|C4M1T5|C4M1T5_ENTHI	5759.rna_EHI_027360-1	5.5e-162	452.0	KOG2497@1|root,KOG2497@2759|Eukaryota,3XF1E@554915|Amoebozoa	554915|Amoebozoa	S	Lysine methyltransferase	-	-	-	-	-	-	-	-	-	-	-	-	Methyltransf_16
tr|C4LT97|C4LT97_ENTHI	5759.rna_EHI_044780-1	4.39e-127	362.0	296IE@1|root,2RDHF@2759|Eukaryota,3XCB4@554915|Amoebozoa	554915|Amoebozoa	S	Pfam:DUF2962	-	-	-	ko:K14860	-	-	-	-	ko00000,ko03009	-	-	-	Tma16
tr|C4LTB1|C4LTB1_ENTHI	5759.rna_EHI_044920-1	8.42e-236	647.0	295YX@1|root,2RCXH@2759|Eukaryota,3XBJC@554915|Amoebozoa	554915|Amoebozoa	S	RNA recognition motif	-	-	-	-	-	-	-	-	-	-	-	-	-
tr|C4LTW1|C4LTW1_ENTHI	5759.rna_EHI_050910-1	0.0	1092.0	2BXDF@1|root,2RDI6@2759|Eukaryota,3XCC5@554915|Amoebozoa	554915|Amoebozoa	S	N-terminal C2 in EEIG1 and EHBP1 proteins	-	-	-	-	-	-	-	-	-	-	-	-	NT-C2
tr|C4M6U5|C4M6U5_ENTHI	5759.rna_EHI_054120-1	0.0	953.0	COG1073@1|root,KOG1552@2759|Eukaryota,3XE3J@554915|Amoebozoa	554915|Amoebozoa	S	palmitoyl-(protein) hydrolase activity	-	-	-	-	-	-	-	-	-	-	-	-	-
tr|C4M9T3|C4M9T3_ENTHI	46681.XP_001739965.1	7.08e-71	222.0	298P8@1|root,2RDX6@2759|Eukaryota,3XCTT@554915|Amoebozoa	554915|Amoebozoa	S	TLD	-	-	-	-	-	-	-	-	-	-	-	-	TLD
tr|C4M705|C4M705_ENTHI	5759.rna_EHI_057700-1	6.52e-290	791.0	28IPD@1|root,2QR0F@2759|Eukaryota,3XD3J@554915|Amoebozoa	554915|Amoebozoa	S	Sugar transport protein	-	-	-	-	-	-	-	-	-	-	-	-	TMEM144
tr|C4M336|C4M336_ENTHI	5759.rna_EHI_059650-1	6.44e-241	663.0	293CC@1|root,2RA98@2759|Eukaryota,3XGFH@554915|Amoebozoa	554915|Amoebozoa	S	FAR1 DNA-binding domain	-	-	-	-	-	-	-	-	-	-	-	-	AFT
tr|B1N5F3|B1N5F3_ENTHI	5759.rna_EHI_189870-1	1.33e-136	411.0	29281@1|root,2R94E@2759|Eukaryota,3XFSP@554915|Amoebozoa	554915|Amoebozoa	S	Vps54-like protein	-	-	-	-	-	-	-	-	-	-	-	-	Vps54
tr|C4LWL5|C4LWL5_ENTHI	5759.rna_EHI_069270-1	0.0	954.0	2CATY@1|root,2S72X@2759|Eukaryota,3X91Y@554915|Amoebozoa	554915|Amoebozoa	S	TMC domain	-	-	-	-	-	-	-	-	-	-	-	-	Anoctamin
tr|C4M2Z3|C4M2Z3_ENTHI	5759.rna_EHI_074040-1	1.75e-256	702.0	2BX4Z@1|root,2RBKZ@2759|Eukaryota,3X9ND@554915|Amoebozoa	554915|Amoebozoa	S	Rogdi leucine zipper containing protein	-	-	-	-	-	-	-	-	-	-	-	-	Rogdi_lz
tr|C4M550|C4M550_ENTHI	5759.rna_EHI_078310-1	0.0	880.0	28PZK@1|root,2QWNB@2759|Eukaryota,3X8J5@554915|Amoebozoa	554915|Amoebozoa	S	Sulfite exporter TauE/SafE	-	-	-	-	-	-	-	-	-	-	-	-	TauE
tr|C4M5A3|C4M5A3_ENTHI	5759.rna_EHI_081350-1	0.0	1100.0	28YIX@1|root,2R5CS@2759|Eukaryota,3XDD9@554915|Amoebozoa	554915|Amoebozoa	S	Protein of unknown function (DUF1765)	-	-	-	-	-	-	-	-	-	-	-	-	DUF1765
tr|C4M944|C4M944_ENTHI	5759.rna_EHI_083600-1	6.11e-142	401.0	29029@1|root,2R6X6@2759|Eukaryota,3XE37@554915|Amoebozoa	554915|Amoebozoa	S	Translocon-associated protein beta (TRAPB)	-	-	-	-	-	-	-	-	-	-	-	-	TRAP_beta
tr|C4LV14|C4LV14_ENTHI	5759.rna_EHI_092520-1	8.08e-162	455.0	2BWU1@1|root,2RC1Y@2759|Eukaryota,3XA9Y@554915|Amoebozoa	554915|Amoebozoa	S	Prefoldin subunit	-	-	-	-	-	-	-	-	-	-	-	-	Prefoldin
tr|C4LWE8|C4LWE8_ENTHI	5759.rna_EHI_096350-1	7.54e-251	703.0	KOG1836@1|root,KOG1836@2759|Eukaryota,3XCS6@554915|Amoebozoa	554915|Amoebozoa	S	biological adhesion	-	-	-	-	-	-	-	-	-	-	-	-	-
tr|C4LXC5|C4LXC5_ENTHI	46681.XP_001737954.1	2.93e-87	281.0	KOG4297@1|root,KOG4297@2759|Eukaryota,3X8X2@554915|Amoebozoa	554915|Amoebozoa	S	carbohydrate binding	-	-	-	-	-	-	-	-	-	-	-	-	-
tr|B1N2Q4|B1N2Q4_ENTHI	5759.rna_EHI_103320-1	3.4e-138	392.0	KOG2950@1|root,KOG2950@2759|Eukaryota,3XGIY@554915|Amoebozoa	554915|Amoebozoa	S	spliceosomal tri-snRNP complex assembly	-	-	-	ko:K13099	-	M00354	-	-	ko00000,ko00002,ko01009,ko03041	-	-	-	-
tr|C4LVJ4|C4LVJ4_ENTHI	5759.rna_EHI_103500-1	0.0	1050.0	2CFDB@1|root,2R2XK@2759|Eukaryota,3XCNJ@554915|Amoebozoa	554915|Amoebozoa	S	WD40 repeats	-	-	-	-	-	-	-	-	-	-	-	-	-
tr|C4LZ77|C4LZ77_ENTHI	5759.rna_EHI_104680-1	2.34e-151	430.0	29222@1|root,2R8YG@2759|Eukaryota,3XFIV@554915|Amoebozoa	554915|Amoebozoa	S	Snapin/Pallidin	-	-	-	-	-	-	-	-	-	-	-	-	Snapin_Pallidin
tr|C4M9J3|C4M9J3_ENTHI	5759.rna_EHI_107660-1	5.3e-303	825.0	28IPD@1|root,2QR0F@2759|Eukaryota,3XECI@554915|Amoebozoa	554915|Amoebozoa	S	Transmembrane family, TMEM144 of transporters	-	-	-	-	-	-	-	-	-	-	-	-	TMEM144
tr|C4M8M1|C4M8M1_ENTHI	5759.rna_EHI_114380-1	2.22e-296	809.0	295TH@1|root,2RCS0@2759|Eukaryota,3XBBS@554915|Amoebozoa	554915|Amoebozoa	S	UBA-like domain	-	-	-	-	-	-	-	-	-	-	-	-	UBA_4
tr|C4LYX0|C4LYX0_ENTHI	5759.rna_EHI_117860-1	0.0	5037.0	2CSEY@1|root,2RBMT@2759|Eukaryota,3X9P7@554915|Amoebozoa	554915|Amoebozoa	S	Belongs to the DOCK family	-	-	-	-	-	-	-	-	-	-	-	-	DHR-2,DOCK-C2
tr|C4LYN3|C4LYN3_ENTHI	5759.rna_EHI_118850-1	0.0	1057.0	KOG4162@1|root,KOG4162@2759|Eukaryota,3X9DX@554915|Amoebozoa	554915|Amoebozoa	S	protein localization to plasma membrane	-	-	-	ko:K21843	-	-	-	-	ko00000,ko04131	-	-	-	-
tr|C4LZJ6|C4LZJ6_ENTHI	5759.rna_EHI_124620-1	0.0	1132.0	KOG4307@1|root,KOG4307@2759|Eukaryota,3X8YB@554915|Amoebozoa	554915|Amoebozoa	S	RNA binding	-	-	-	-	-	-	-	-	-	-	-	-	-
tr|C4LXH4|C4LXH4_ENTHI	5759.rna_EHI_131060-1	5.06e-280	778.0	KOG1836@1|root,KOG1836@2759|Eukaryota,3XFQ1@554915|Amoebozoa	554915|Amoebozoa	S	biological adhesion	-	-	-	-	-	-	-	-	-	-	-	-	-
tr|C4LZF3|C4LZF3_ENTHI	5759.rna_EHI_137920-1	0.0	942.0	2CE2E@1|root,2RE9K@2759|Eukaryota,3XD81@554915|Amoebozoa	554915|Amoebozoa	S	Wnt-binding factor required for Wnt secretion	-	-	-	-	-	-	-	-	-	-	-	-	MIG-14_Wnt-bd
tr|C4M3H9|C4M3H9_ENTHI	5759.rna_EHI_138370-1	0.0	998.0	COG5644@1|root,KOG2172@2759|Eukaryota,3X8YV@554915|Amoebozoa	554915|Amoebozoa	S	Utp14 protein	-	-	-	ko:K14567	ko03008,map03008	-	-	-	ko00000,ko00001,ko03009	-	-	-	Utp14
tr|C4M478|C4M478_ENTHI	5759.rna_EHI_140300-1	0.0	887.0	KOG1937@1|root,KOG1937@2759|Eukaryota,3X9AW@554915|Amoebozoa	554915|Amoebozoa	S	Protein of unknown function (DUF812)	-	GO:0003674,GO:0005488,GO:0005515,GO:0008150,GO:0009893,GO:0009894,GO:0009896,GO:0010604,GO:0019222,GO:0030162,GO:0031323,GO:0031325,GO:0031329,GO:0031331,GO:0032268,GO:0032270,GO:0042176,GO:0045732,GO:0045862,GO:0048518,GO:0048522,GO:0050789,GO:0050794,GO:0051171,GO:0051173,GO:0051246,GO:0051247,GO:0060255,GO:0065007,GO:0080090,GO:0097602,GO:1903050,GO:1903052,GO:1903362,GO:1903364,GO:2000058,GO:…	-	-	-	-	-	-	-	-	-	-	DUF812
tr|C4M3P6|C4M3P6_ENTHI	5759.rna_EHI_140740-1	0.0	924.0	2CZ8S@1|root,2S93B@2759|Eukaryota,3XFYT@554915|Amoebozoa	554915|Amoebozoa	S	Sulfotransferase domain	-	-	-	-	-	-	-	-	-	-	-	-	Sulfotransfer_3
tr|C4M513|C4M513_ENTHI	5759.rna_EHI_141070-1	0.0	1008.0	COG1073@1|root,KOG1552@2759|Eukaryota,3X9EQ@554915|Amoebozoa	554915|Amoebozoa	S	Alpha/beta hydrolase family	-	-	-	-	-	-	-	-	-	-	-	-	-
tr|C4M6D4|C4M6D4_ENTHI	5759.rna_EHI_142870-1	0.0	1404.0	298W9@1|root,2RFXH@2759|Eukaryota,3XFBC@554915|Amoebozoa	554915|Amoebozoa	S	BTB/POZ domain	-	-	-	-	-	-	-	-	-	-	-	-	BTB
tr|C4M6D2|C4M6D2_ENTHI	5759.rna_EHI_142960-1	0.0	1014.0	28HK3@1|root,2QPXU@2759|Eukaryota,3XG4J@554915|Amoebozoa	554915|Amoebozoa	S	Wnt-binding factor required for Wnt secretion	-	-	-	-	-	-	-	-	-	-	-	-	MIG-14_Wnt-bd
tr|C4M8S9|C4M8S9_ENTHI	5759.rna_EHI_146980-1	2.37e-198	554.0	COG0457@1|root,KOG0553@2759|Eukaryota,3X9TM@554915|Amoebozoa	554915|Amoebozoa	S	Tetratricopeptide repeat	-	-	-	-	-	-	-	-	-	-	-	-	TPR_8
tr|C4M9D3|C4M9D3_ENTHI	5759.rna_EHI_149730-1	3.07e-284	777.0	KOG4249@1|root,KOG4249@2759|Eukaryota,3X921@554915|Amoebozoa	554915|Amoebozoa	S	Vitamin B6 photo-protection and homoeostasis	-	-	-	-	-	-	-	-	-	-	-	-	DUF647
tr|C4LSI1|C4LSI1_ENTHI	5759.rna_EHI_151390-1	8.69e-180	500.0	2F4MV@1|root,2T5MW@2759|Eukaryota,3XBQ9@554915|Amoebozoa	554915|Amoebozoa	S	Encoded by	-	-	-	-	-	-	-	-	-	-	-	-	-
tr|C4LSK3|C4LSK3_ENTHI	5759.rna_EHI_151620-1	2.38e-128	365.0	294E3@1|root,2RBBD@2759|Eukaryota,3X9AB@554915|Amoebozoa	554915|Amoebozoa	S	Ubiquitin-2 like Rad60 SUMO-like	-	-	-	-	-	-	-	-	-	-	-	-	Rad60-SLD
tr|C4M2E1|C4M2E1_ENTHI	5759.rna_EHI_158220-1	6.49e-172	490.0	2E7BV@1|root,2SDYG@2759|Eukaryota,3XEK9@554915|Amoebozoa	554915|Amoebozoa	S	zinc finger	-	-	-	-	-	-	-	-	-	-	-	-	-
tr|C4LX29|C4LX29_ENTHI	5759.rna_EHI_159470-1	3.63e-221	610.0	298P8@1|root,2RBXR@2759|Eukaryota,3XA3A@554915|Amoebozoa	554915|Amoebozoa	S	TLD	-	-	-	-	-	-	-	-	-	-	-	-	TLD
tr|C4M1R7|C4M1R7_ENTHI	5759.rna_EHI_164350-1	3.22e-102	302.0	299IQ@1|root,2RGKS@2759|Eukaryota,3XG5P@554915|Amoebozoa	554915|Amoebozoa	S	Zinc knuckle	-	-	-	-	-	-	-	-	-	-	-	-	zf-CCHC_3
tr|C4MAY4|C4MAY4_ENTHI	5759.rna_EHI_167500-1	0.0	1092.0	2CT6P@1|root,2RF33@2759|Eukaryota,3XE8U@554915|Amoebozoa	554915|Amoebozoa	S	Alpha/beta hydrolase family	-	-	-	-	-	-	-	-	-	-	-	-	-
tr|C4M7K7|C4M7K7_ENTHI	5759.rna_EHI_170400-1	0.0	1300.0	29EDE@1|root,2RMID@2759|Eukaryota,3X8EI@554915|Amoebozoa	554915|Amoebozoa	S	Alpha/beta hydrolase of unknown function (DUF900)	-	-	-	-	-	-	-	-	-	-	-	-	DUF900
tr|C4M257|C4M257_ENTHI	5759.rna_EHI_174090-1	0.0	1507.0	29EDE@1|root,2RMID@2759|Eukaryota,3XGDA@554915|Amoebozoa	554915|Amoebozoa	S	Alpha/beta hydrolase of unknown function (DUF900)	-	-	-	-	-	-	-	-	-	-	-	-	DUF900
tr|C4M2V7|C4M2V7_ENTHI	5759.rna_EHI_188900-1	4.23e-67	204.0	2CGNY@1|root,2RHSW@2759|Eukaryota,3XHFH@554915|Amoebozoa	554915|Amoebozoa	S	ER protein Pkr1	-	-	-	-	-	-	-	-	-	-	-	-	Pkr1
tr|C4M9K2|C4M9K2_ENTHI	5759.rna_EHI_189110-1	2.21e-156	451.0	2CE6I@1|root,2RBD0@2759|Eukaryota,3X9CZ@554915|Amoebozoa	554915|Amoebozoa	S	BRCT domain, a BRCA1 C-terminus domain	-	-	-	-	-	-	-	-	-	-	-	-	-
tr|C4M754|C4M754_ENTHI	5759.rna_EHI_192140-1	0.0	1091.0	2C9QQ@1|root,2RBKP@2759|Eukaryota,3X9N4@554915|Amoebozoa	554915|Amoebozoa	S	DIL	-	-	-	-	-	-	-	-	-	-	-	-	DIL
tr|C4LVB1|C4LVB1_ENTHI	5759.rna_EHI_196930-1	0.0	1401.0	2BZ1T@1|root,2RFMA@2759|Eukaryota,3XEYH@554915|Amoebozoa	554915|Amoebozoa	S	Eukaryotic initiation factor 4E	-	-	-	-	-	-	-	-	-	-	-	-	IF4E
tr|C4LWQ6|C4LWQ6_ENTHI	5759.rna_EHI_198600-1	1.67e-290	793.0	28IPD@1|root,2QR0F@2759|Eukaryota	2759|Eukaryota	S	carbohydrate transmembrane transporter activity	TMEM144	-	-	-	-	-	-	-	-	-	-	-	TMEM144
tr|C4M2K2|C4M2K2_ENTHI	5759.rna_EHI_054840-1	0.0	1059.0	KOG4547@1|root,KOG4547@2759|Eukaryota,3X9BW@554915|Amoebozoa	554915|Amoebozoa	S	Dip2/Utp12 Family	-	-	-	ko:K14546	ko03008,map03008	-	-	-	ko00000,ko00001,ko03009	-	-	-	Utp12
tr|C4M184|C4M184_ENTHI	5759.rna_EHI_188100-1	5.97e-285	778.0	2CKPQ@1|root,2RCRS@2759|Eukaryota,3XBBH@554915|Amoebozoa	554915|Amoebozoa	S	VHS domain	-	-	-	-	-	-	-	-	-	-	-	-	-
tr|B1N2W4|B1N2W4_ENTHI	5759.rna_EHI_098430-1	0.0	1068.0	COG2304@1|root,2QRPK@2759|Eukaryota,3XD5D@554915|Amoebozoa	554915|Amoebozoa	S	von Willebrand factor type A domain	-	-	-	-	-	-	-	-	-	-	-	-	VIT,VWA_3
tr|C4LZA3|C4LZA3_ENTHI	5759.rna_EHI_000520-1	4.37e-268	737.0	KOG0294@1|root,KOG0294@2759|Eukaryota,3X9J0@554915|Amoebozoa	554915|Amoebozoa	S	WD40 repeats	-	-	-	ko:K14830	-	-	-	-	ko00000,ko03009	-	-	-	WD40
tr|C4LUM0|C4LUM0_ENTHI	5759.rna_EHI_023080-1	8.91e-308	838.0	KOG0296@1|root,KOG0296@2759|Eukaryota,3X8V8@554915|Amoebozoa	554915|Amoebozoa	S	WD domain, G-beta repeat	-	-	-	-	-	-	-	-	-	-	-	-	WD40
tr|C4M4E0|C4M4E0_ENTHI	5759.rna_EHI_156410-1	0.0	2145.0	KOG1912@1|root,KOG1912@2759|Eukaryota,3XG1G@554915|Amoebozoa	554915|Amoebozoa	S	WD40 repeats	-	-	-	-	-	-	-	-	-	-	-	-	-
tr|C4M0H3|C4M0H3_ENTHI	5759.rna_EHI_007000-1	3.66e-276	762.0	2E7YM@1|root,2RSJX@2759|Eukaryota,3XG33@554915|Amoebozoa	554915|Amoebozoa	S	WH2 motif	-	-	-	-	-	-	-	-	-	-	-	-	WH2
tr|C4LU27|C4LU27_ENTHI	5759.rna_EHI_068340-1	0.0	1617.0	2971R@1|root,2RFJ1@2759|Eukaryota,3XEVP@554915|Amoebozoa	554915|Amoebozoa	S	Domain with 2 conserved Trp (W) residues	-	-	-	-	-	-	-	-	-	-	-	-	-
tr|C4LWL0|C4LWL0_ENTHI	5759.rna_EHI_069220-1	0.0	2491.0	2CTBN@1|root,2RFSU@2759|Eukaryota,3XF57@554915|Amoebozoa	554915|Amoebozoa	S	Domain with 2 conserved Trp (W) residues	-	-	-	-	-	-	-	-	-	-	-	-	WW
tr|C4M196|C4M196_ENTHI	5759.rna_EHI_188220-1	0.0	1558.0	2971R@1|root,2RE15@2759|Eukaryota,3XCY8@554915|Amoebozoa	554915|Amoebozoa	S	Arrestin (or S-antigen), N-terminal domain	-	-	-	-	-	-	-	-	-	-	-	-	Arrestin_N
tr|C4LWP8|C4LWP8_ENTHI	5759.rna_EHI_069610-1	1.85e-159	452.0	29796@1|root,2RE8R@2759|Eukaryota,3XD73@554915|Amoebozoa	554915|Amoebozoa	S	WWE domain	-	-	-	-	-	-	-	-	-	-	-	-	WWE
tr|C4M143|C4M143_ENTHI	5759.rna_EHI_107020-1	2.34e-58	192.0	KOG2186@1|root,KOG2186@2759|Eukaryota,3X9EC@554915|Amoebozoa	554915|Amoebozoa	S	LYAR-type C2HC zinc finger	-	-	-	ko:K15263	-	-	-	-	ko00000,ko03009	-	-	-	zf-LYAR
tr|C4M7B2|C4M7B2_ENTHI	5759.rna_EHI_055700-1	6.95e-137	389.0	2946G@1|root,2RB3G@2759|Eukaryota,3XGPV@554915|Amoebozoa	554915|Amoebozoa	S	zinc finger	-	-	-	-	-	-	-	-	-	-	-	-	zf-CCCH
sp|P42649|14332_ENTHI	5759.rna_EHI_098280-1	3.93e-160	449.0	COG5040@1|root,KOG0841@2759|Eukaryota	2759|Eukaryota	T	protein domain specific binding	-	GO:0005575,GO:0005622,GO:0005623,GO:0005737,GO:0031410,GO:0031982,GO:0042470,GO:0043226,GO:0043227,GO:0043229,GO:0044424,GO:0044444,GO:0044464,GO:0048770,GO:0097708	-	ko:K06630	ko04011,ko04110,ko04114,ko04151,ko04390,ko04391,ko04722,ko05169,ko05203,map04011,map04110,map04114,map04151,map04390,map04391,map04722,map05169,map05203	-	-	-	ko00000,ko00001,ko03400,ko04147	-	-	-	14-3-3
sp|Q6KCA4|ICP1_ENTHI	5759.rna_EHI_159600-1	2.03e-71	214.0	COG5513@1|root,2SEPD@2759|Eukaryota,3XH8F@554915|Amoebozoa	554915|Amoebozoa	T	Chagasin family peptidase inhibitor I42	-	-	-	ko:K14475	ko05143,map05143	-	-	-	ko00000,ko00001	-	-	-	Inhibitor_I42
tr|C4LTN6|C4LTN6_ENTHI	5759.rna_EHI_012490-1	0.0	1243.0	COG5347@1|root,KOG0702@2759|Eukaryota,3XC9N@554915|Amoebozoa	554915|Amoebozoa	T	Putative GTP-ase activating proteins for the small GTPase, ARF	-	-	-	-	-	-	-	-	-	-	-	-	ArfGap
tr|C4LWN2|C4LWN2_ENTHI	5759.rna_EHI_069440-1	1.29e-185	516.0	COG5347@1|root,KOG0706@2759|Eukaryota,3XDF7@554915|Amoebozoa	554915|Amoebozoa	T	ARF GTPase activating protein	-	-	-	-	-	-	-	-	-	-	-	-	ArfGap
tr|C4MBI6|C4MBI6_ENTHI	46681.XP_001741137.1	7.72e-122	348.0	COG5126@1|root,KOG0034@2759|Eukaryota,3X8RE@554915|Amoebozoa	554915|Amoebozoa	T	EF-hand domain	-	GO:0005575,GO:0005622,GO:0005623,GO:0005955,GO:0006464,GO:0006470,GO:0006793,GO:0006796,GO:0006807,GO:0006950,GO:0006970,GO:0008150,GO:0008152,GO:0008287,GO:0009628,GO:0009651,GO:0009987,GO:0016311,GO:0019538,GO:0031156,GO:0031285,GO:0031287,GO:0032101,GO:0032103,GO:0032104,GO:0032106,GO:0032107,GO:0032109,GO:0032991,GO:0036211,GO:0043157,GO:0043170,GO:0043412,GO:0043900,GO:0043902,GO:0044237,GO:…	-	ko:K06268	ko04010,ko04020,ko04022,ko04114,ko04218,ko04310,ko04360,ko04370,ko04380,ko04650,ko04658,ko04659,ko04660,ko04662,ko04720,ko04724,ko04921,ko04922,ko04924,ko05010,ko05014,ko05031,ko05152,ko05166,ko05167,map04010,map04020,map04022,map04114,map04218,map04310,map04360,map04370,map04380,map04650,map04658,map04659,map04660,map04662,map04720,map04724,map04921,map04922,map04924,map05010,map05014,map05031,m…	-	-	-	ko00000,ko00001,ko01009	-	-	-	EF-hand_1,EF-hand_7
tr|C4M815|C4M815_ENTHI	5759.rna_EHI_143440-1	2.27e-98	286.0	COG5126@1|root,KOG0027@2759|Eukaryota,3XDXF@554915|Amoebozoa	554915|Amoebozoa	T	calmodulin	-	-	-	ko:K02183	ko04014,ko04015,ko04016,ko04020,ko04022,ko04024,ko04070,ko04114,ko04218,ko04261,ko04270,ko04371,ko04626,ko04713,ko04720,ko04722,ko04728,ko04740,ko04744,ko04745,ko04750,ko04910,ko04912,ko04915,ko04916,ko04921,ko04922,ko04924,ko04925,ko04970,ko04971,ko05010,ko05031,ko05034,ko05133,ko05152,ko05167,ko05200,ko05214,ko05418,map04014,map04015,map04016,map04020,map04022,map04024,map04070,map04114,map0421…	-	-	-	ko00000,ko00001,ko01009,ko03036,ko04131,ko04147	-	-	-	EF-hand_6
tr|B1N4K0|B1N4K0_ENTHI	5759.rna_EHI_135420-1	3.11e-259	715.0	KOG2397@1|root,KOG2397@2759|Eukaryota,3X98Z@554915|Amoebozoa	554915|Amoebozoa	T	Low-density lipoprotein receptor domain class A	-	-	-	ko:K08288	ko04141,map04141	-	-	-	ko00000,ko00001,ko04091	-	-	-	PRKCSH-like,PRKCSH_1
tr|C4M463|C4M463_ENTHI	5759.rna_EHI_140140-1	5.2e-252	692.0	COG5347@1|root,KOG0703@2759|Eukaryota,3X928@554915|Amoebozoa	554915|Amoebozoa	T	Putative GTP-ase activating proteins for the small GTPase, ARF	-	-	-	ko:K12486	ko04144,map04144	-	-	-	ko00000,ko00001,ko04131	-	-	-	ArfGap
tr|Q6WKY8|Q6WKY8_ENTHI	5759.rna_EHI_049610-1	0.0	1214.0	COG5422@1|root,KOG4424@2759|Eukaryota,3XE32@554915|Amoebozoa	554915|Amoebozoa	T	Guanine nucleotide exchange factor	-	-	-	ko:K05722	ko04810,map04810	-	-	-	ko00000,ko00001	-	-	-	RhoGEF
tr|C4LTQ2|C4LTQ2_ENTHI	5759.rna_EHI_050150-1	0.0	1243.0	KOG0211@1|root,KOG0211@2759|Eukaryota,3X8YD@554915|Amoebozoa	554915|Amoebozoa	T	regulatory subunit	-	-	-	ko:K15424	-	-	-	-	ko00000,ko01009,ko03400	-	-	-	HEAT
tr|C4M506|C4M506_ENTHI	5759.rna_EHI_140990-1	0.0	1464.0	COG0631@1|root,COG4886@1|root,KOG0619@2759|Eukaryota,KOG0698@2759|Eukaryota,3XC6Y@554915|Amoebozoa	554915|Amoebozoa	T	Sigma factor PP2C-like phosphatases	-	-	-	-	-	-	-	-	-	-	-	-	PP2C
tr|C4LTV5|C4LTV5_ENTHI	5759.rna_EHI_050850-1	2.86e-194	541.0	KOG1704@1|root,KOG1701@2759|Eukaryota,3XEI6@554915|Amoebozoa	554915|Amoebozoa	T	Zinc-binding domain present in Lin-11, Isl-1, Mec-3.	-	-	-	-	-	-	-	-	-	-	-	-	LIM
tr|Q6SCK6|Q6SCK6_ENTHI	5759.rna_EHI_073650-1	1.05e-253	696.0	KOG0660@1|root,KOG0660@2759|Eukaryota,3X877@554915|Amoebozoa	554915|Amoebozoa	T	Mitogen-activated protein kinase	-	GO:0000003,GO:0000165,GO:0001101,GO:0002237,GO:0003006,GO:0003674,GO:0003824,GO:0004672,GO:0004674,GO:0004707,GO:0005575,GO:0005622,GO:0005623,GO:0005634,GO:0005737,GO:0005829,GO:0006464,GO:0006468,GO:0006793,GO:0006796,GO:0006807,GO:0006935,GO:0006950,GO:0007154,GO:0007165,GO:0007166,GO:0007186,GO:0007190,GO:0007584,GO:0008150,GO:0008152,GO:0009267,GO:0009605,GO:0009607,GO:0009617,GO:0009636,GO:…	2.7.11.24	ko:K19603	ko04657,map04657	-	-	-	ko00000,ko00001,ko01000,ko01001	-	-	-	Pkinase
tr|Q8WQH7|Q8WQH7_ENTHI	5759.rna_EHI_004790-1	5.01e-254	696.0	KOG0598@1|root,KOG0598@2759|Eukaryota,3XBRW@554915|Amoebozoa	554915|Amoebozoa	T	Protein kinase C terminal domain	-	-	2.7.11.1	ko:K08282	-	-	-	-	ko00000,ko01000	-	-	-	Pkinase,Pkinase_C
tr|C4M791|C4M791_ENTHI	5759.rna_EHI_044190-1	0.0	2550.0	KOG1240@1|root,KOG1240@2759|Eukaryota,3X8JA@554915|Amoebozoa	554915|Amoebozoa	T	Protein tyrosine kinase	-	GO:0003674,GO:0003824,GO:0004672,GO:0004674,GO:0005575,GO:0005622,GO:0005623,GO:0005634,GO:0005635,GO:0005643,GO:0005737,GO:0005768,GO:0005770,GO:0005942,GO:0006464,GO:0006468,GO:0006605,GO:0006623,GO:0006793,GO:0006796,GO:0006807,GO:0006810,GO:0006886,GO:0006914,GO:0007034,GO:0008104,GO:0008150,GO:0008152,GO:0009056,GO:0009987,GO:0012505,GO:0015031,GO:0015833,GO:0016020,GO:0016192,GO:0016236,GO:…	2.7.11.1	ko:K08333	ko04136,ko04138,ko04140,ko04371,map04136,map04138,map04140,map04371	-	-	-	ko00000,ko00001,ko01000,ko01001,ko04131	-	-	-	Pkinase,WD40
tr|Q26334|Q26334_ENTHI	5759.rna_EHI_053130-1	2.76e-271	745.0	KOG0598@1|root,KOG0598@2759|Eukaryota,3X84T@554915|Amoebozoa	554915|Amoebozoa	T	kinase 2	-	GO:0003674,GO:0003824,GO:0004672,GO:0004674,GO:0004690,GO:0004691,GO:0005575,GO:0005622,GO:0005623,GO:0005634,GO:0005737,GO:0005886,GO:0006464,GO:0006468,GO:0006793,GO:0006796,GO:0006807,GO:0006935,GO:0007154,GO:0007267,GO:0008150,GO:0008152,GO:0009605,GO:0009653,GO:0009966,GO:0009968,GO:0009987,GO:0010646,GO:0010648,GO:0016020,GO:0016301,GO:0016310,GO:0016740,GO:0016772,GO:0016773,GO:0019538,GO:…	2.7.11.1	ko:K13303	ko04068,ko04151,map04068,map04151	-	-	-	ko00000,ko00001,ko01000,ko01001	-	-	-	Pkinase,Pkinase_C
tr|C4M933|C4M933_ENTHI	5759.rna_EHI_097620-1	0.0	904.0	COG0515@1|root,KOG0690@2759|Eukaryota,3XBV6@554915|Amoebozoa	554915|Amoebozoa	T	Extension to Ser/Thr-type protein kinases	-	-	-	ko:K08286	-	-	-	-	ko00000,ko01000	-	-	-	PH,Pkinase
tr|C4LSN4|C4LSN4_ENTHI	5759.rna_EHI_151950-1	1.96e-254	696.0	KOG1164@1|root,KOG1164@2759|Eukaryota,3XA9J@554915|Amoebozoa	554915|Amoebozoa	T	Casein kinase	-	GO:0003674,GO:0003824,GO:0004672,GO:0004674,GO:0005575,GO:0005622,GO:0005623,GO:0005634,GO:0005737,GO:0005813,GO:0005815,GO:0005856,GO:0006139,GO:0006259,GO:0006281,GO:0006464,GO:0006468,GO:0006725,GO:0006793,GO:0006796,GO:0006807,GO:0006810,GO:0006897,GO:0006950,GO:0006974,GO:0008150,GO:0008152,GO:0008360,GO:0009987,GO:0015630,GO:0016192,GO:0016301,GO:0016310,GO:0016740,GO:0016772,GO:0016773,GO:…	2.7.11.1	ko:K08960,ko:K14758	ko03008,ko04068,ko04310,ko04340,ko04341,ko04390,ko04391,ko04392,ko04710,ko04711,map03008,map04068,map04310,map04340,map04341,map04390,map04391,map04392,map04710,map04711	-	-	-	ko00000,ko00001,ko01000,ko01001,ko03009,ko03016,ko03036	-	-	-	Pkinase
tr|C4M7J5|C4M7J5_ENTHI	5759.rna_EHI_170330-1	2.55e-246	676.0	COG0478@1|root,KOG2268@2759|Eukaryota,3X8CZ@554915|Amoebozoa	554915|Amoebozoa	T	Rio2, N-terminal	-	GO:0003674,GO:0003824,GO:0004672,GO:0006464,GO:0006468,GO:0006793,GO:0006796,GO:0006807,GO:0008150,GO:0008152,GO:0009987,GO:0016301,GO:0016310,GO:0016740,GO:0016772,GO:0016773,GO:0019538,GO:0036211,GO:0043170,GO:0043412,GO:0044237,GO:0044238,GO:0044260,GO:0044267,GO:0071704,GO:0140096,GO:1901564	2.7.11.1	ko:K07179	ko03008,map03008	-	-	-	ko00000,ko00001,ko01000,ko01001,ko03009	-	-	-	RIO1,Rio2_N
tr|C4LTR1|C4LTR1_ENTHI	5759.rna_EHI_050360-1	0.0	1342.0	KOG2210@1|root,KOG2210@2759|Eukaryota,3X8IG@554915|Amoebozoa	554915|Amoebozoa	T	Belongs to the OSBP family	-	-	-	-	-	-	-	-	-	-	-	-	Oxysterol_BP
tr|Q24848|Q24848_ENTHI	5759.rna_EHI_103610-1	0.0	894.0	KOG0578@1|root,KOG0578@2759|Eukaryota,3XCC0@554915|Amoebozoa	554915|Amoebozoa	T	Kinase-like	-	-	-	ko:K13976	ko05146,map05146	-	-	-	ko00000,ko00001	-	-	-	Pkinase
tr|Q24823|Q24823_ENTHI	5759.rna_EHI_158080-1	0.0	1000.0	KOG1989@1|root,KOG1989@2759|Eukaryota,3XAXD@554915|Amoebozoa	554915|Amoebozoa	T	Protein tyrosine kinase	-	-	-	-	-	-	-	-	-	-	-	-	Pkinase
tr|C4M2W2|C4M2W2_ENTHI	5759.rna_EHI_188950-1	0.0	1097.0	2CSJS@1|root,2RC6U@2759|Eukaryota,3XAH3@554915|Amoebozoa	554915|Amoebozoa	T	Pleckstrin homology domain.	-	-	-	-	-	-	-	-	-	-	-	-	PH
tr|B1N2U3|B1N2U3_ENTHI	5759.rna_EHI_127250-1	0.0	1142.0	293UM@1|root,2RARH@2759|Eukaryota,3XGKN@554915|Amoebozoa	554915|Amoebozoa	T	Pleckstrin homology domain.	-	-	-	-	-	-	-	-	-	-	-	-	PH
tr|C4LZ58|C4LZ58_ENTHI	5759.rna_EHI_104470-1	1.09e-172	482.0	KOG3170@1|root,KOG3170@2759|Eukaryota,3X8VJ@554915|Amoebozoa	554915|Amoebozoa	T	Phosducin	-	GO:0000003,GO:0005575,GO:0005622,GO:0005623,GO:0005737,GO:0006139,GO:0006725,GO:0006807,GO:0008150,GO:0008152,GO:0008616,GO:0009058,GO:0009116,GO:0009119,GO:0009163,GO:0009987,GO:0018130,GO:0019438,GO:0019954,GO:0034404,GO:0034641,GO:0034654,GO:0042455,GO:0044237,GO:0044238,GO:0044249,GO:0044271,GO:0044281,GO:0044283,GO:0044424,GO:0044464,GO:0046116,GO:0046483,GO:0055086,GO:0071704,GO:1901135,GO:…	-	-	-	-	-	-	-	-	-	-	Phosducin
tr|C4M7N5|C4M7N5_ENTHI	5759.rna_EHI_037200-1	0.0	951.0	298DS@1|root,2RFEB@2759|Eukaryota,3XEPH@554915|Amoebozoa	554915|Amoebozoa	T	Stage II sporulation protein E (SpoIIE)	-	-	-	-	-	-	-	-	-	-	-	-	PP2C_2
tr|C4LU04|C4LU04_ENTHI	5759.rna_EHI_068100-1	0.0	941.0	2CTKW@1|root,2RGNR@2759|Eukaryota,3XG7N@554915|Amoebozoa	554915|Amoebozoa	T	Protein phosphatase 2C	-	-	-	-	-	-	-	-	-	-	-	-	PP2C_2
tr|C4M9B3|C4M9B3_ENTHI	5759.rna_EHI_003900-1	1.01e-275	754.0	COG0515@1|root,KOG0658@2759|Eukaryota,3XETR@554915|Amoebozoa	554915|Amoebozoa	T	Serine/Threonine protein kinases, catalytic domain	-	-	2.7.11.26	ko:K03083	ko01521,ko04012,ko04062,ko04110,ko04150,ko04151,ko04310,ko04340,ko04341,ko04360,ko04390,ko04510,ko04550,ko04657,ko04660,ko04662,ko04711,ko04722,ko04728,ko04910,ko04916,ko04917,ko04919,ko04931,ko04932,ko04934,ko05010,ko05160,ko05162,ko05164,ko05165,ko05166,ko05167,ko05169,ko05200,ko05210,ko05213,ko05215,ko05217,ko05224,ko05225,ko05226,map01521,map04012,map04062,map04110,map04150,map04151,map04310,…	M00677	-	-	ko00000,ko00001,ko00002,ko01000,ko01001,ko03036	-	-	-	Pkinase
tr|C4M4B4|C4M4B4_ENTHI	5759.rna_EHI_048230-1	0.0	3724.0	COG0515@1|root,COG4886@1|root,KOG0192@2759|Eukaryota,KOG0619@2759|Eukaryota,3XEBV@554915|Amoebozoa	554915|Amoebozoa	T	Leucine rich repeat	-	-	-	-	-	-	-	-	-	-	-	-	LRR_8,Pkinase_Tyr
tr|C4M543|C4M543_ENTHI	5759.rna_EHI_078170-1	0.0	3623.0	COG0515@1|root,COG4886@1|root,KOG0192@2759|Eukaryota,KOG0619@2759|Eukaryota,3XCTX@554915|Amoebozoa	554915|Amoebozoa	T	Myotubularin-like phosphatase domain	-	-	-	-	-	-	-	-	-	-	-	-	LRR_8,Myotub-related,Pkinase_Tyr
tr|C4LV15|C4LV15_ENTHI	5759.rna_EHI_092530-1	1.55e-296	808.0	KOG0032@1|root,KOG0032@2759|Eukaryota,3XD1H@554915|Amoebozoa	554915|Amoebozoa	T	belongs to the protein kinase superfamily	-	-	-	-	-	-	-	-	-	-	-	-	Pkinase
tr|C4M831|C4M831_ENTHI	5759.rna_EHI_108670-1	2.66e-291	794.0	KOG0600@1|root,KOG0600@2759|Eukaryota,3X8G4@554915|Amoebozoa	554915|Amoebozoa	T	Serine/Threonine protein kinases, catalytic domain	-	-	2.7.11.22,2.7.11.23	ko:K02211,ko:K08819	ko05202,map05202	-	-	-	ko00000,ko00001,ko01000,ko01001,ko03021	-	-	-	Pkinase
tr|C4LYM9|C4LYM9_ENTHI	5759.rna_EHI_118810-1	0.0	2197.0	COG0515@1|root,KOG0192@2759|Eukaryota,3XFZB@554915|Amoebozoa	554915|Amoebozoa	T	Protein tyrosine kinase	-	-	-	-	-	-	-	-	-	-	-	-	Pkinase_Tyr
tr|C4M5D4|C4M5D4_ENTHI	5759.rna_EHI_121880-1	1.19e-281	769.0	COG0515@1|root,KOG0658@2759|Eukaryota,3X87N@554915|Amoebozoa	554915|Amoebozoa	T	belongs to the protein kinase superfamily	-	GO:0000166,GO:0000278,GO:0000281,GO:0000910,GO:0001101,GO:0001932,GO:0003674,GO:0003824,GO:0004672,GO:0004674,GO:0005488,GO:0005524,GO:0005575,GO:0005622,GO:0005623,GO:0005819,GO:0005856,GO:0006464,GO:0006468,GO:0006793,GO:0006796,GO:0006807,GO:0006935,GO:0006950,GO:0007049,GO:0007088,GO:0007154,GO:0007165,GO:0007275,GO:0007346,GO:0007584,GO:0008144,GO:0008150,GO:0008152,GO:0009267,GO:0009605,GO:…	2.7.11.26	ko:K03083	ko01521,ko04012,ko04062,ko04110,ko04150,ko04151,ko04310,ko04340,ko04341,ko04360,ko04390,ko04510,ko04550,ko04657,ko04660,ko04662,ko04711,ko04722,ko04728,ko04910,ko04916,ko04917,ko04919,ko04931,ko04932,ko04934,ko05010,ko05160,ko05162,ko05164,ko05165,ko05166,ko05167,ko05169,ko05200,ko05210,ko05213,ko05215,ko05217,ko05224,ko05225,ko05226,map01521,map04012,map04062,map04110,map04150,map04151,map04310,…	M00677	-	-	ko00000,ko00001,ko00002,ko01000,ko01001,ko03036	-	-	-	Pkinase
tr|C4LX12|C4LX12_ENTHI	5759.rna_EHI_127410-1	0.0	1006.0	KOG1989@1|root,KOG1989@2759|Eukaryota,3X8R7@554915|Amoebozoa	554915|Amoebozoa	T	Protein tyrosine kinase	-	GO:0003674,GO:0003824,GO:0004672,GO:0004674,GO:0005575,GO:0005622,GO:0005623,GO:0005737,GO:0006464,GO:0006468,GO:0006793,GO:0006796,GO:0006807,GO:0008150,GO:0008152,GO:0009987,GO:0016301,GO:0016310,GO:0016740,GO:0016772,GO:0016773,GO:0019538,GO:0030100,GO:0032879,GO:0036211,GO:0043170,GO:0043412,GO:0044237,GO:0044238,GO:0044260,GO:0044267,GO:0044424,GO:0044464,GO:0050789,GO:0050794,GO:0051049,GO:…	2.7.11.1	ko:K08853	-	-	-	-	ko00000,ko01000,ko01001,ko04131	-	-	-	ANTH,Pkinase
tr|C4M0Y8|C4M0Y8_ENTHI	5759.rna_EHI_135010-1	0.0	3853.0	COG0515@1|root,COG4886@1|root,KOG4471@1|root,KOG0192@2759|Eukaryota,KOG0444@2759|Eukaryota,KOG4471@2759|Eukaryota,3XATG@554915|Amoebozoa	554915|Amoebozoa	T	Leucine rich repeat	-	-	-	-	-	-	-	-	-	-	-	-	LRR_8,Pkinase_Tyr
tr|C4LW33|C4LW33_ENTHI	5759.rna_EHI_141870-1	1.58e-304	829.0	KOG0667@1|root,KOG0667@2759|Eukaryota,3X87T@554915|Amoebozoa	554915|Amoebozoa	T	belongs to the protein kinase superfamily	-	-	2.7.12.1	ko:K08825	-	-	-	-	ko00000,ko01000,ko01001,ko04131	-	-	-	Pkinase
tr|B1N2P4|B1N2P4_ENTHI	5759.rna_EHI_183070-1	0.0	1885.0	KOG0583@1|root,KOG0583@2759|Eukaryota,3XAG4@554915|Amoebozoa	554915|Amoebozoa	T	Serine/Threonine protein kinases, catalytic domain	-	-	-	-	-	-	-	-	-	-	-	-	MMR_HSR1,Pkinase
tr|Q761X2|Q761X2_ENTHI	5759.rna_EHI_109700-1	2.69e-293	823.0	KOG1033@1|root,KOG1033@2759|Eukaryota,3X8V9@554915|Amoebozoa	554915|Amoebozoa	T	Protein tyrosine kinase	-	-	2.7.11.1	ko:K16196	ko04138,ko04140,ko04141,ko05160,ko05162,ko05164,ko05168,ko05169,map04138,map04140,map04141,map05160,map05162,map05164,map05168,map05169	-	-	-	ko00000,ko00001,ko01000,ko01001	-	-	-	Pkinase
tr|C4MBB2|C4MBB2_ENTHI	5759.rna_EHI_002790-1	0.0	937.0	KOG0605@1|root,KOG0605@2759|Eukaryota,3X8CK@554915|Amoebozoa	554915|Amoebozoa	T	Protein kinase C terminal domain	-	GO:0003674,GO:0003824,GO:0004672,GO:0004674,GO:0005575,GO:0005622,GO:0005623,GO:0005813,GO:0005815,GO:0005819,GO:0005856,GO:0006464,GO:0006468,GO:0006793,GO:0006796,GO:0006807,GO:0007154,GO:0007165,GO:0008150,GO:0008152,GO:0009987,GO:0015630,GO:0016301,GO:0016310,GO:0016740,GO:0016772,GO:0016773,GO:0018105,GO:0018193,GO:0018209,GO:0019538,GO:0023052,GO:0030100,GO:0032879,GO:0035556,GO:0036211,GO:…	2.7.11.1	ko:K08286,ko:K08790	-	-	-	-	ko00000,ko01000,ko01001	-	-	-	Pkinase,Pkinase_C
tr|C4M9I7|C4M9I7_ENTHI	5759.rna_EHI_011510-1	0.0	863.0	KOG0032@1|root,KOG0032@2759|Eukaryota,3X86J@554915|Amoebozoa	554915|Amoebozoa	T	Forkhead associated domain	-	-	2.7.11.1	ko:K06641	ko04110,ko04111,ko04115,ko04218,ko05166,map04110,map04111,map04115,map04218,map05166	M00691	-	-	ko00000,ko00001,ko00002,ko01000,ko01001,ko03400	-	-	-	FHA,Pkinase
tr|C4LXP9|C4LXP9_ENTHI	5759.rna_EHI_014100-1	0.0	866.0	KOG0615@1|root,KOG0615@2759|Eukaryota,3XBNE@554915|Amoebozoa	554915|Amoebozoa	T	belongs to the protein kinase superfamily	-	-	-	ko:K00924	-	-	-	-	ko00000,ko01000	-	-	-	FHA,Pkinase
tr|C4LUL3|C4LUL3_ENTHI	5759.rna_EHI_023010-1	0.0	1404.0	KOG0667@1|root,KOG0667@2759|Eukaryota,3XDVS@554915|Amoebozoa	554915|Amoebozoa	T	Serine/Threonine protein kinases, catalytic domain	-	-	-	-	-	-	-	-	-	-	-	-	Pkinase
tr|C4LXY1|C4LXY1_ENTHI	5759.rna_EHI_035500-1	1.57e-285	778.0	KOG1290@1|root,KOG1290@2759|Eukaryota,3X8HR@554915|Amoebozoa	554915|Amoebozoa	T	Protein kinase domain	-	GO:0000245,GO:0000375,GO:0000377,GO:0000398,GO:0003674,GO:0003824,GO:0004672,GO:0004674,GO:0005575,GO:0005622,GO:0005623,GO:0005634,GO:0005737,GO:0006139,GO:0006396,GO:0006397,GO:0006464,GO:0006468,GO:0006725,GO:0006793,GO:0006796,GO:0006807,GO:0007154,GO:0007165,GO:0008150,GO:0008152,GO:0008380,GO:0009987,GO:0010467,GO:0010468,GO:0016043,GO:0016070,GO:0016071,GO:0016301,GO:0016310,GO:0016740,GO:…	2.7.11.1	ko:K08832	-	-	-	-	ko00000,ko01000,ko01001	-	-	-	Pkinase
tr|C4MBQ2|C4MBQ2_ENTHI	5759.rna_EHI_043140-1	0.0	964.0	KOG0578@1|root,KOG0578@2759|Eukaryota,3XCP9@554915|Amoebozoa	554915|Amoebozoa	T	PH domain	-	-	-	-	-	-	-	-	-	-	-	-	PBD,PH,Pkinase
tr|C4MBA7|C4MBA7_ENTHI	5759.rna_EHI_048410-1	0.0	922.0	KOG0589@1|root,KOG0589@2759|Eukaryota,3X8M9@554915|Amoebozoa	554915|Amoebozoa	T	belongs to the protein kinase superfamily	-	GO:0001932,GO:0001934,GO:0003674,GO:0003824,GO:0004672,GO:0004674,GO:0005575,GO:0005622,GO:0005623,GO:0005737,GO:0006464,GO:0006468,GO:0006793,GO:0006796,GO:0006807,GO:0006950,GO:0007154,GO:0007165,GO:0007346,GO:0008150,GO:0008152,GO:0009893,GO:0009987,GO:0010562,GO:0010604,GO:0016301,GO:0016310,GO:0016740,GO:0016772,GO:0016773,GO:0019220,GO:0019222,GO:0019538,GO:0023014,GO:0023052,GO:0031098,GO:…	2.7.11.1	ko:K08857	-	-	-	-	ko00000,ko01000,ko01001,ko03036,ko03400	-	-	-	Pkinase
tr|B1N2K6|B1N2K6_ENTHI	5759.rna_EHI_068600-1	0.0	933.0	KOG0605@1|root,KOG0605@2759|Eukaryota,3XCNK@554915|Amoebozoa	554915|Amoebozoa	T	Protein tyrosine kinase	-	-	2.7.1.37	ko:K00870	-	-	-	-	ko00000	-	-	-	Pkinase
tr|C4M3L9|C4M3L9_ENTHI	5759.rna_EHI_110010-1	0.0	1070.0	KOG0588@1|root,KOG0588@2759|Eukaryota,3X851@554915|Amoebozoa	554915|Amoebozoa	T	Serine/Threonine protein kinases, catalytic domain	-	GO:0003674,GO:0003824,GO:0004672,GO:0004674,GO:0005575,GO:0005622,GO:0005623,GO:0005634,GO:0005737,GO:0006464,GO:0006468,GO:0006793,GO:0006796,GO:0006807,GO:0007154,GO:0007165,GO:0008150,GO:0008152,GO:0009987,GO:0016301,GO:0016310,GO:0016740,GO:0016772,GO:0016773,GO:0019538,GO:0023052,GO:0035556,GO:0036211,GO:0043170,GO:0043226,GO:0043227,GO:0043229,GO:0043231,GO:0043412,GO:0044237,GO:0044238,GO:…	2.7.1.37,2.7.11.1	ko:K00870,ko:K08796	-	-	-	-	ko00000,ko01000,ko01001,ko03036,ko04131	-	-	-	Pkinase
tr|C4LVX8|C4LVX8_ENTHI	5759.rna_EHI_125930-1	0.0	1357.0	COG0515@1|root,KOG0192@2759|Eukaryota,3X85P@554915|Amoebozoa	554915|Amoebozoa	T	Ankyrin repeat	-	GO:0000278,GO:0000281,GO:0000910,GO:0003674,GO:0003824,GO:0004672,GO:0005575,GO:0005622,GO:0005623,GO:0005737,GO:0005856,GO:0006464,GO:0006468,GO:0006793,GO:0006796,GO:0006807,GO:0006935,GO:0006950,GO:0006970,GO:0006996,GO:0007010,GO:0007049,GO:0007154,GO:0007165,GO:0008150,GO:0008152,GO:0009605,GO:0009628,GO:0009987,GO:0015629,GO:0016043,GO:0016301,GO:0016310,GO:0016740,GO:0016772,GO:0016773,GO:…	-	-	-	-	-	-	-	-	-	-	Ank_2,Ank_4,Pkinase_Tyr,SAM_1
tr|C4M481|C4M481_ENTHI	5759.rna_EHI_140330-1	0.0	1470.0	COG0515@1|root,KOG0197@2759|Eukaryota,3XG0H@554915|Amoebozoa	554915|Amoebozoa	T	Belongs to the protein kinase superfamily. Tyr protein kinase family	-	-	-	-	-	-	-	-	-	-	-	-	Kelch_1,Pkinase_Tyr
tr|C4LSZ2|C4LSZ2_ENTHI	5759.rna_EHI_148220-1	8.3e-276	753.0	COG0515@1|root,KOG0658@2759|Eukaryota,3X8KU@554915|Amoebozoa	554915|Amoebozoa	T	belongs to the protein kinase superfamily	-	GO:0000165,GO:0001932,GO:0001933,GO:0003674,GO:0003824,GO:0004672,GO:0004674,GO:0004707,GO:0005575,GO:0005622,GO:0005623,GO:0005634,GO:0005737,GO:0005975,GO:0005976,GO:0005977,GO:0006073,GO:0006091,GO:0006112,GO:0006464,GO:0006468,GO:0006469,GO:0006793,GO:0006796,GO:0006807,GO:0007154,GO:0007165,GO:0008150,GO:0008152,GO:0009892,GO:0009987,GO:0010468,GO:0010563,GO:0010605,GO:0015980,GO:0016301,GO:…	2.7.11.26	ko:K03083	ko01521,ko04012,ko04062,ko04110,ko04150,ko04151,ko04310,ko04340,ko04341,ko04360,ko04390,ko04510,ko04550,ko04657,ko04660,ko04662,ko04711,ko04722,ko04728,ko04910,ko04916,ko04917,ko04919,ko04931,ko04932,ko04934,ko05010,ko05160,ko05162,ko05164,ko05165,ko05166,ko05167,ko05169,ko05200,ko05210,ko05213,ko05215,ko05217,ko05224,ko05225,ko05226,map01521,map04012,map04062,map04110,map04150,map04151,map04310,…	M00677	-	-	ko00000,ko00001,ko00002,ko01000,ko01001,ko03036	-	-	-	Pkinase
tr|C4M7G3|C4M7G3_ENTHI	5759.rna_EHI_158590-1	0.0	1329.0	KOG0667@1|root,KOG0667@2759|Eukaryota,3X8A7@554915|Amoebozoa	554915|Amoebozoa	T	Serine/Threonine protein kinases, catalytic domain	-	GO:0003674,GO:0003824,GO:0004672,GO:0005575,GO:0005622,GO:0005623,GO:0005737,GO:0005829,GO:0006464,GO:0006468,GO:0006793,GO:0006796,GO:0006807,GO:0006935,GO:0006950,GO:0006970,GO:0006972,GO:0006979,GO:0007154,GO:0007165,GO:0008150,GO:0008152,GO:0009267,GO:0009605,GO:0009628,GO:0009892,GO:0009893,GO:0009987,GO:0009991,GO:0010033,GO:0010468,GO:0010604,GO:0010605,GO:0010628,GO:0010629,GO:0014070,GO:…	2.7.12.1	ko:K18670	-	-	-	-	ko00000,ko01000,ko01001	-	-	-	Pkinase
tr|C4LX39|C4LX39_ENTHI	5759.rna_EHI_159580-1	0.0	1477.0	KOG0667@1|root,KOG0667@2759|Eukaryota,3XCXU@554915|Amoebozoa	554915|Amoebozoa	T	RIO1 family	-	-	-	-	-	-	-	-	-	-	-	-	Pkinase
tr|C4M185|C4M185_ENTHI	5759.rna_EHI_188110-1	0.0	1850.0	COG0515@1|root,KOG0192@2759|Eukaryota,3X8HZ@554915|Amoebozoa	554915|Amoebozoa	T	Serine threonine-protein kinase	-	GO:0003674,GO:0003824,GO:0004672,GO:0004674,GO:0005575,GO:0005622,GO:0005623,GO:0005737,GO:0006464,GO:0006468,GO:0006793,GO:0006796,GO:0006807,GO:0007154,GO:0007165,GO:0008150,GO:0008152,GO:0009987,GO:0016301,GO:0016310,GO:0016740,GO:0016772,GO:0016773,GO:0019538,GO:0023052,GO:0035556,GO:0036211,GO:0043170,GO:0043412,GO:0044237,GO:0044238,GO:0044260,GO:0044267,GO:0044424,GO:0044464,GO:0048519,GO:…	-	-	-	-	-	-	-	-	-	-	Pkinase_Tyr
tr|C4LWU9|C4LWU9_ENTHI	5759.rna_EHI_199030-1	0.0	1175.0	KOG0583@1|root,KOG0583@2759|Eukaryota,3XD9R@554915|Amoebozoa	554915|Amoebozoa	T	Forkhead associated domain	-	-	2.7.1.37	ko:K00870	-	-	-	-	ko00000	-	-	-	FHA,Pkinase
tr|Q8WQH8|Q8WQH8_ENTHI	5759.rna_EHI_004780-1	0.0	1216.0	KOG0667@1|root,KOG0667@2759|Eukaryota,3XDTB@554915|Amoebozoa	554915|Amoebozoa	T	Choline/ethanolamine kinase	-	-	-	-	-	-	-	-	-	-	-	-	Pkinase
tr|C4M0D7|C4M0D7_ENTHI	5759.rna_EHI_064720-1	8.84e-243	667.0	COG0631@1|root,KOG0698@2759|Eukaryota,3XC3J@554915|Amoebozoa	554915|Amoebozoa	T	Sigma factor PP2C-like phosphatases	-	-	-	-	-	-	-	-	-	-	-	-	PP2C
tr|B1N4E9|B1N4E9_ENTHI	5759.rna_EHI_075640-1	0.0	1336.0	COG0631@1|root,KOG0698@2759|Eukaryota,3XFH9@554915|Amoebozoa	554915|Amoebozoa	T	Sigma factor PP2C-like phosphatases	-	-	-	-	-	-	-	-	-	-	-	-	PP2C
tr|C4MAP8|C4MAP8_ENTHI	5759.rna_EHI_157140-1	0.0	1890.0	COG0631@1|root,KOG0698@2759|Eukaryota,3X8ZH@554915|Amoebozoa	554915|Amoebozoa	T	phosphatase	-	-	3.1.3.16	ko:K01090,ko:K17506	-	-	-	-	ko00000,ko01000,ko01009	-	-	-	PP2C
tr|C4LZT7|C4LZT7_ENTHI	5759.rna_EHI_194220-1	3.67e-254	697.0	COG0631@1|root,KOG0698@2759|Eukaryota,3XAKD@554915|Amoebozoa	554915|Amoebozoa	T	Sigma factor PP2C-like phosphatases	-	-	-	-	-	-	-	-	-	-	-	-	PP2C
tr|C4LZU0|C4LZU0_ENTHI	5759.rna_EHI_194260-1	1.31e-245	675.0	COG0631@1|root,KOG0698@2759|Eukaryota,3XF8J@554915|Amoebozoa	554915|Amoebozoa	T	Sigma factor PP2C-like phosphatases	-	-	-	-	-	-	-	-	-	-	-	-	PP2C
tr|C4LWT2|C4LWT2_ENTHI	5759.rna_EHI_198860-1	3.54e-231	637.0	COG0631@1|root,KOG0698@2759|Eukaryota,3X9UU@554915|Amoebozoa	554915|Amoebozoa	T	Protein phosphatase 2C	-	-	-	-	-	-	-	-	-	-	-	-	PP2C
tr|C4LVC9|C4LVC9_ENTHI	5759.rna_EHI_197120-1	0.0	1033.0	COG0631@1|root,KOG0698@2759|Eukaryota,3X8R1@554915|Amoebozoa	554915|Amoebozoa	T	Sigma factor PP2C-like phosphatases	-	-	3.1.3.16	ko:K01090	-	-	-	-	ko00000,ko01000	-	-	-	PP2C
tr|C4M0B9|C4M0B9_ENTHI	5759.rna_EHI_064500-1	0.0	2274.0	COG0515@1|root,KOG0192@2759|Eukaryota,3XESF@554915|Amoebozoa	554915|Amoebozoa	T	Epidermal growth factor-like domain.	-	-	-	-	-	-	-	-	-	-	-	-	Pkinase_Tyr
tr|C4LY04|C4LY04_ENTHI	5759.rna_EHI_035770-1	0.0	1988.0	COG5422@1|root,KOG4424@2759|Eukaryota,3XDJA@554915|Amoebozoa	554915|Amoebozoa	T	Putative GTPase activating protein for Arf	-	-	-	-	-	-	-	-	-	-	-	-	ArfGap,RhoGEF
tr|C4LZX4|C4LZX4_ENTHI	5759.rna_EHI_194630-1	0.0	1932.0	COG5422@1|root,KOG4424@2759|Eukaryota,3XDIK@554915|Amoebozoa	554915|Amoebozoa	T	Putative GTPase activating protein for Arf	-	-	-	-	-	-	-	-	-	-	-	-	ArfGap,CH,RhoGEF
tr|C4LXH5|C4LXH5_ENTHI	5759.rna_EHI_131070-1	0.0	870.0	COG2453@1|root,KOG2283@2759|Eukaryota,3X8RT@554915|Amoebozoa	554915|Amoebozoa	T	C2 domain of PTEN tumour-suppressor protein	-	-	-	-	-	-	-	-	-	-	-	-	PH,PTEN_C2,Y_phosphatase
tr|C4LZJ1|C4LZJ1_ENTHI	5759.rna_EHI_124570-1	0.0	1244.0	KOG3686@1|root,KOG3686@2759|Eukaryota,3X8N0@554915|Amoebozoa	554915|Amoebozoa	T	Rap/ran-GAP	-	-	-	ko:K17701	ko04015,map04015	-	-	-	ko00000,ko00001	-	-	-	Rap_GAP
tr|C4LZD2|C4LZD2_ENTHI	5759.rna_EHI_137690-1	0.0	1030.0	KOG3686@1|root,KOG3686@2759|Eukaryota,3XG8V@554915|Amoebozoa	554915|Amoebozoa	T	Rap/ran-GAP	-	-	-	-	-	-	-	-	-	-	-	-	Rap_GAP
tr|C4LZ94|C4LZ94_ENTHI	5759.rna_EHI_000430-1	0.0	1140.0	KOG3686@1|root,KOG3686@2759|Eukaryota,3XB6E@554915|Amoebozoa	554915|Amoebozoa	T	Rap/ran-GAP	-	-	-	-	-	-	-	-	-	-	-	-	Rap_GAP
tr|C4M2Z5|C4M2Z5_ENTHI	5759.rna_EHI_074060-1	0.0	1095.0	KOG3686@1|root,KOG3686@2759|Eukaryota,3XG5Y@554915|Amoebozoa	554915|Amoebozoa	T	Rap/ran-GAP	-	-	-	-	-	-	-	-	-	-	-	-	Rap_GAP
tr|C4LVS4|C4LVS4_ENTHI	5759.rna_EHI_187070-1	0.0	1217.0	KOG3686@1|root,KOG3686@2759|Eukaryota,3XF2K@554915|Amoebozoa	554915|Amoebozoa	T	Rap/ran-GAP	-	-	-	-	-	-	-	-	-	-	-	-	Rap_GAP
tr|C4MAI3|C4MAI3_ENTHI	5759.rna_EHI_196550-1	0.0	1259.0	KOG3686@1|root,KOG3686@2759|Eukaryota,3X8SP@554915|Amoebozoa	554915|Amoebozoa	T	Rap/ran-GAP	-	GO:0003674,GO:0005096,GO:0005488,GO:0005543,GO:0005547,GO:0005575,GO:0005622,GO:0005623,GO:0005737,GO:0005886,GO:0005938,GO:0006928,GO:0006935,GO:0007155,GO:0008047,GO:0008150,GO:0008289,GO:0009605,GO:0009966,GO:0009987,GO:0010646,GO:0016020,GO:0022610,GO:0023051,GO:0030154,GO:0030234,GO:0030587,GO:0030695,GO:0031143,GO:0031149,GO:0031150,GO:0031154,GO:0031252,GO:0031254,GO:0032502,GO:0034260,GO:…	-	-	-	-	-	-	-	-	-	-	PH,Rap_GAP
tr|C4LYV9|C4LYV9_ENTHI	5759.rna_EHI_010720-1	2.84e-316	861.0	KOG2059@1|root,KOG2059@2759|Eukaryota,3XDNJ@554915|Amoebozoa	554915|Amoebozoa	T	GTPase-activator protein for Ras-like GTPase	-	-	-	-	-	-	-	-	-	-	-	-	RasGAP
tr|C4LX81|C4LX81_ENTHI	5759.rna_EHI_013140-1	0.0	2321.0	KOG3417@1|root,KOG3417@2759|Eukaryota,3XFN7@554915|Amoebozoa	554915|Amoebozoa	T	Guanine nucleotide exchange factor	-	-	-	-	-	-	-	-	-	-	-	-	RasGEF,RasGEF_N
tr|C4LUN8|C4LUN8_ENTHI	5759.rna_EHI_023270-1	0.0	1714.0	KOG3417@1|root,KOG3417@2759|Eukaryota,3XAK0@554915|Amoebozoa	554915|Amoebozoa	T	Ras guanine nucleotide exchange factor	-	-	-	-	-	-	-	-	-	-	-	-	RasGEF,RasGEF_N
tr|C4LTY5|C4LTY5_ENTHI	5759.rna_EHI_067890-1	0.0	2755.0	KOG3417@1|root,KOG3417@2759|Eukaryota,3XDX2@554915|Amoebozoa	554915|Amoebozoa	T	Guanine nucleotide exchange factor	-	-	-	-	-	-	-	-	-	-	-	-	RasGEF,RasGEF_N
tr|C4M9R7|C4M9R7_ENTHI	5759.rna_EHI_128480-1	0.0	2352.0	KOG3417@1|root,KOG3417@2759|Eukaryota,3XGIJ@554915|Amoebozoa	554915|Amoebozoa	T	Guanine nucleotide exchange factor	-	-	-	-	-	-	-	-	-	-	-	-	RasGEF
tr|C4LXJ2|C4LXJ2_ENTHI	5759.rna_EHI_131260-1	0.0	2242.0	KOG3417@1|root,KOG3417@2759|Eukaryota,3XER3@554915|Amoebozoa	554915|Amoebozoa	T	guanyl-nucleotide exchange factor activity	-	-	-	-	-	-	-	-	-	-	-	-	-
tr|C4M6X0|C4M6X0_ENTHI	5759.rna_EHI_139450-1	0.0	974.0	KOG3417@1|root,KOG3417@2759|Eukaryota,3XFIT@554915|Amoebozoa	554915|Amoebozoa	T	Guanine nucleotide exchange factor for Ras-like GTPases; N-terminal motif	-	-	-	ko:K03099	ko01521,ko01522,ko04010,ko04012,ko04013,ko04014,ko04062,ko04068,ko04072,ko04150,ko04151,ko04320,ko04510,ko04540,ko04630,ko04650,ko04660,ko04662,ko04664,ko04714,ko04722,ko04810,ko04910,ko04912,ko04915,ko04917,ko04926,ko05034,ko05160,ko05165,ko05200,ko05205,ko05206,ko05210,ko05211,ko05213,ko05214,ko05215,ko05220,ko05221,ko05223,ko05224,ko05225,ko05226,ko05231,map01521,map01522,map04010,map04012,map…	-	-	-	ko00000,ko00001	-	-	-	RasGEF,RasGEF_N
tr|C4MAJ3|C4MAJ3_ENTHI	5759.rna_EHI_143100-1	0.0	1487.0	KOG3417@1|root,KOG3417@2759|Eukaryota,3X8SR@554915|Amoebozoa	554915|Amoebozoa	T	Lissencephaly type-1-like homology motif	-	GO:0001932,GO:0001933,GO:0001934,GO:0003674,GO:0005085,GO:0005088,GO:0005488,GO:0005515,GO:0005575,GO:0005622,GO:0005623,GO:0005737,GO:0005829,GO:0006140,GO:0006469,GO:0006935,GO:0006950,GO:0007154,GO:0007165,GO:0007190,GO:0007264,GO:0007265,GO:0008047,GO:0008150,GO:0009267,GO:0009605,GO:0009889,GO:0009891,GO:0009892,GO:0009893,GO:0009966,GO:0009967,GO:0009968,GO:0009987,GO:0009991,GO:0010468,GO:…	-	-	-	-	-	-	-	-	-	-	RasGEF,RasGEF_N
tr|C4LT20|C4LT20_ENTHI	5759.rna_EHI_148500-1	0.0	973.0	KOG3417@1|root,KOG3417@2759|Eukaryota,3X8QT@554915|Amoebozoa	554915|Amoebozoa	T	Guanine nucleotide exchange factor	-	GO:0008150,GO:0009266,GO:0009314,GO:0009416,GO:0009453,GO:0009605,GO:0009628,GO:0010033,GO:0014070,GO:0040011,GO:0042221,GO:0042330,GO:0042331,GO:0043052,GO:0043085,GO:0043087,GO:0043547,GO:0044093,GO:0045472,GO:0046956,GO:0050790,GO:0050896,GO:0051336,GO:0051345,GO:0052128,GO:0065007,GO:0065009,GO:0090630,GO:1901654,GO:1901700,GO:1903013	-	ko:K03099,ko:K04349	ko01521,ko01522,ko04010,ko04012,ko04013,ko04014,ko04062,ko04068,ko04072,ko04150,ko04151,ko04320,ko04510,ko04540,ko04630,ko04650,ko04660,ko04662,ko04664,ko04714,ko04722,ko04810,ko04910,ko04912,ko04915,ko04917,ko04926,ko05034,ko05160,ko05165,ko05200,ko05205,ko05206,ko05210,ko05211,ko05213,ko05214,ko05215,ko05220,ko05221,ko05223,ko05224,ko05225,ko05226,ko05231,map01521,map01522,map04010,map04012,map…	-	-	-	ko00000,ko00001	-	-	-	RasGEF,RasGEF_N
tr|C4M6V3|C4M6V3_ENTHI	5759.rna_EHI_170600-1	0.0	1608.0	KOG3417@1|root,KOG3417@2759|Eukaryota,3X8NM@554915|Amoebozoa	554915|Amoebozoa	T	Ras guanine nucleotide exchange factor	-	GO:0003674,GO:0005085,GO:0005088,GO:0005488,GO:0005515,GO:0007154,GO:0007165,GO:0007264,GO:0007265,GO:0008150,GO:0009987,GO:0017016,GO:0019899,GO:0023052,GO:0031267,GO:0035556,GO:0050789,GO:0050794,GO:0050896,GO:0051020,GO:0051716,GO:0065007,GO:0065009,GO:0098772	-	-	-	-	-	-	-	-	-	-	RasGEF,RasGEF_N
tr|C4M967|C4M967_ENTHI	5759.rna_EHI_135780-1	0.0	1033.0	KOG3629@1|root,KOG3542@2759|Eukaryota,3XC75@554915|Amoebozoa	554915|Amoebozoa	T	Guanine nucleotide exchange factor for Ras-like small GTPases	-	-	-	-	-	-	-	-	-	-	-	-	RasGEF
tr|C4M3I5|C4M3I5_ENTHI	5759.rna_EHI_138430-1	0.0	1228.0	KOG3417@1|root,KOG3417@2759|Eukaryota,3XF3Z@554915|Amoebozoa	554915|Amoebozoa	T	RasGEF domain	-	-	-	-	-	-	-	-	-	-	-	-	RasGEF
tr|C4M7G0|C4M7G0_ENTHI	5759.rna_EHI_035940-1	0.0	989.0	KOG4270@1|root,KOG4270@2759|Eukaryota,3XEU4@554915|Amoebozoa	554915|Amoebozoa	T	GTPase-activator protein for Rho-like GTPases	-	-	-	-	-	-	-	-	-	-	-	-	RhoGAP
tr|C4LWK6|C4LWK6_ENTHI	5759.rna_EHI_069180-1	8.51e-267	730.0	KOG4270@1|root,KOG4270@2759|Eukaryota,3XAZH@554915|Amoebozoa	554915|Amoebozoa	T	GTPase-activator protein for Rho-like GTPases	-	-	-	-	-	-	-	-	-	-	-	-	RhoGAP
tr|C4LV25|C4LV25_ENTHI	5759.rna_EHI_092650-1	0.0	961.0	KOG1450@1|root,KOG1450@2759|Eukaryota,3XBPM@554915|Amoebozoa	554915|Amoebozoa	T	GTPase-activator protein for Rho-like GTPases	-	-	-	-	-	-	-	-	-	-	-	-	RhoGAP
tr|C4M5E9|C4M5E9_ENTHI	5759.rna_EHI_131930-1	0.0	1227.0	KOG4270@1|root,KOG4270@2759|Eukaryota,3XIGP@554915|Amoebozoa	554915|Amoebozoa	T	GTPase-activator protein for Rho-like GTPases	-	-	-	ko:K20642	-	-	-	-	ko00000,ko04131	-	-	-	RhoGAP
tr|C4MA06|C4MA06_ENTHI	5759.rna_EHI_146500-1	0.0	1170.0	KOG4724@1|root,KOG4724@2759|Eukaryota,3XIGW@554915|Amoebozoa	554915|Amoebozoa	T	RhoGAP domain	-	-	-	-	-	-	-	-	-	-	-	-	RhoGAP
tr|C4M2M6|C4M2M6_ENTHI	5759.rna_EHI_005910-1	0.0	1801.0	KOG3522@1|root,KOG3522@2759|Eukaryota,3XBSY@554915|Amoebozoa	554915|Amoebozoa	T	Guanine nucleotide exchange factor	-	-	-	-	-	-	-	-	-	-	-	-	RhoGEF
tr|C4M8C8|C4M8C8_ENTHI	5759.rna_EHI_039480-1	0.0	1607.0	COG5422@1|root,KOG4424@2759|Eukaryota,3XBQF@554915|Amoebozoa	554915|Amoebozoa	T	Guanine nucleotide exchange factor	-	-	-	-	-	-	-	-	-	-	-	-	RhoGEF
tr|C4M1Q6|C4M1Q6_ENTHI	5759.rna_EHI_062800-1	0.0	1622.0	KOG3522@1|root,KOG3522@2759|Eukaryota,3XEDV@554915|Amoebozoa	554915|Amoebozoa	T	Guanine nucleotide exchange factor	-	-	-	-	-	-	-	-	-	-	-	-	RhoGEF
tr|C4LU20|C4LU20_ENTHI	5759.rna_EHI_068270-1	0.0	882.0	KOG1729@1|root,KOG1729@2759|Eukaryota,3XBAR@554915|Amoebozoa	554915|Amoebozoa	T	Guanine nucleotide exchange factor	-	-	-	-	-	-	-	-	-	-	-	-	FYVE,PH,RhoGEF
tr|C4M4E9|C4M4E9_ENTHI	5759.rna_EHI_078740-1	0.0	1600.0	COG5422@1|root,KOG4424@2759|Eukaryota,3X8GI@554915|Amoebozoa	554915|Amoebozoa	T	Protein present in Fab1, YOTB, Vac1, and EEA1	-	-	-	ko:K05724	-	-	-	-	ko00000	-	-	-	FYVE,PH,RhoGEF
tr|C4M5B3|C4M5B3_ENTHI	5759.rna_EHI_081280-1	0.0	1331.0	COG5422@1|root,KOG4305@2759|Eukaryota	2759|Eukaryota	T	Rho guanyl-nucleotide exchange factor activity	-	-	-	ko:K20683	-	-	-	-	ko00000,ko04131	-	-	-	C2,PX,RhoGEF
tr|C4M0U5|C4M0U5_ENTHI	5759.rna_EHI_100140-1	0.0	1418.0	COG5422@1|root,KOG4424@2759|Eukaryota,3XBBZ@554915|Amoebozoa	554915|Amoebozoa	T	Guanine nucleotide exchange factor	-	-	-	-	-	-	-	-	-	-	-	-	FYVE,RhoGEF
tr|C4LSM3|C4LSM3_ENTHI	5759.rna_EHI_151830-1	0.0	3003.0	COG5422@1|root,KOG4424@2759|Eukaryota,3XC0H@554915|Amoebozoa	554915|Amoebozoa	T	Guanine nucleotide exchange factor	-	-	-	-	-	-	-	-	-	-	-	-	RhoGEF
tr|C4LSE2|C4LSE2_ENTHI	5759.rna_EHI_153510-1	0.0	910.0	KOG1729@1|root,KOG1729@2759|Eukaryota,3XEA5@554915|Amoebozoa	554915|Amoebozoa	T	Guanine nucleotide exchange factor	-	-	-	-	-	-	-	-	-	-	-	-	FYVE,RhoGEF
tr|C4LTP1|C4LTP1_ENTHI	5759.rna_EHI_012540-1	0.0	2124.0	KOG1453@1|root,KOG1453@2759|Eukaryota,3X9UH@554915|Amoebozoa	554915|Amoebozoa	T	beta-propeller repeat	-	-	-	-	-	-	-	-	-	-	-	-	RhoGAP
tr|C4LXQ7|C4LXQ7_ENTHI	5759.rna_EHI_014190-1	1.44e-255	701.0	2CVR8@1|root,2RSK4@2759|Eukaryota,3X95W@554915|Amoebozoa	554915|Amoebozoa	T	GTPase-activator protein for Rho-like GTPases	-	-	-	-	-	-	-	-	-	-	-	-	RhoGAP
tr|C4LZS4|C4LZS4_ENTHI	5759.rna_EHI_039030-1	0.0	1074.0	KOG4270@1|root,KOG4270@2759|Eukaryota,3XC77@554915|Amoebozoa	554915|Amoebozoa	T	GTPase-activator protein for Rho-like GTPases	-	-	-	-	-	-	-	-	-	-	-	-	RhoGAP
tr|C4LUF8|C4LUF8_ENTHI	5759.rna_EHI_049570-1	0.0	1187.0	KOG4724@1|root,KOG4724@2759|Eukaryota,3XFJY@554915|Amoebozoa	554915|Amoebozoa	T	GTPase-activator protein for Rho-like GTPases	-	-	-	-	-	-	-	-	-	-	-	-	RhoGAP
tr|B1N4I0|B1N4I0_ENTHI	5759.rna_EHI_055340-1	0.0	876.0	KOG4269@1|root,KOG4269@2759|Eukaryota,3XC35@554915|Amoebozoa	2759|Eukaryota	T	GTPase-activator protein for Rho-like GTPases	-	-	-	-	-	-	-	-	-	-	-	-	RhoGAP
tr|B1N4B4|B1N4B4_ENTHI	5759.rna_EHI_056130-1	8.69e-256	701.0	KOG4270@1|root,KOG4270@2759|Eukaryota,3XBVM@554915|Amoebozoa	554915|Amoebozoa	T	GTPase-activator protein for Rho-like GTPases	-	-	-	-	-	-	-	-	-	-	-	-	RhoGAP
tr|C4LU24|C4LU24_ENTHI	5759.rna_EHI_068310-1	0.0	1113.0	KOG4270@1|root,KOG4270@2759|Eukaryota,3XCCF@554915|Amoebozoa	554915|Amoebozoa	T	GTPase-activator protein for Rho-like GTPases	-	-	-	-	-	-	-	-	-	-	-	-	RhoGAP
tr|C4LWK5|C4LWK5_ENTHI	5759.rna_EHI_069170-1	0.0	1135.0	2953P@1|root,2REXW@2759|Eukaryota,3XE2F@554915|Amoebozoa	554915|Amoebozoa	T	GTPase-activator protein for Rho-like GTPases	-	-	-	-	-	-	-	-	-	-	-	-	RhoGAP
tr|B1N3W6|B1N3W6_ENTHI	5759.rna_EHI_072080-1	0.0	1038.0	KOG4724@1|root,KOG4724@2759|Eukaryota,3XBUD@554915|Amoebozoa	554915|Amoebozoa	T	GTPase-activator protein for Rho-like GTPases	-	-	-	-	-	-	-	-	-	-	-	-	RhoGAP
tr|C4LXB0|C4LXB0_ENTHI	5759.rna_EHI_098270-1	2.31e-257	706.0	28IV8@1|root,2QR6X@2759|Eukaryota,3X8WX@554915|Amoebozoa	554915|Amoebozoa	T	GTPase-activator protein for Rho-like GTPases	-	-	-	-	-	-	-	-	-	-	-	-	RhoGAP
tr|C4M9W9|C4M9W9_ENTHI	5759.rna_EHI_129360-1	0.0	973.0	KOG4270@1|root,KOG4270@2759|Eukaryota,3XAWZ@554915|Amoebozoa	554915|Amoebozoa	T	GTPase-activator protein for Rho-like GTPases	-	-	-	-	-	-	-	-	-	-	-	-	RhoGAP
tr|C4LSA7|C4LSA7_ENTHI	5759.rna_EHI_153150-1	0.0	1045.0	KOG4724@1|root,KOG4724@2759|Eukaryota,3XFSA@554915|Amoebozoa	554915|Amoebozoa	T	GTPase-activator protein for Rho-like GTPases	-	-	-	-	-	-	-	-	-	-	-	-	RhoGAP
tr|C4LX23|C4LX23_ENTHI	5759.rna_EHI_159300-1	0.0	1120.0	KOG4270@1|root,KOG4270@2759|Eukaryota,3XGAY@554915|Amoebozoa	554915|Amoebozoa	T	GTPase-activator protein for Rho-like GTPases	-	-	-	-	-	-	-	-	-	-	-	-	RhoGAP
tr|C4LVA5|C4LVA5_ENTHI	5759.rna_EHI_182500-1	0.0	865.0	2953P@1|root,2RDGU@2759|Eukaryota,3XCAA@554915|Amoebozoa	554915|Amoebozoa	T	GTPase-activator protein for Rho-like GTPases	-	-	-	-	-	-	-	-	-	-	-	-	RhoGAP
tr|C4LV70|C4LV70_ENTHI	5759.rna_EHI_182930-1	0.0	1816.0	KOG4724@1|root,KOG4724@2759|Eukaryota,3XDK3@554915|Amoebozoa	554915|Amoebozoa	T	GTPase-activator protein for Rho-like GTPases	-	-	-	-	-	-	-	-	-	-	-	-	RhoGAP,RhoGEF
tr|B1N4A5|B1N4A5_ENTHI	5759.rna_EHI_162340-1	0.0	1241.0	KOG0595@1|root,KOG0595@2759|Eukaryota,3XFIM@554915|Amoebozoa	554915|Amoebozoa	T	Protein kinase; unclassified specificity.	-	-	-	-	-	-	-	-	-	-	-	-	Pkinase
tr|C4MB14|C4MB14_ENTHI	5759.rna_EHI_156670-1	8.54e-229	633.0	KOG0574@1|root,KOG0574@2759|Eukaryota,3X88E@554915|Amoebozoa	554915|Amoebozoa	T	Belongs to the protein kinase superfamily	-	GO:0000166,GO:0001932,GO:0001934,GO:0003674,GO:0003824,GO:0004672,GO:0004674,GO:0005488,GO:0005524,GO:0005575,GO:0005622,GO:0005623,GO:0005737,GO:0005938,GO:0006464,GO:0006468,GO:0006793,GO:0006796,GO:0006807,GO:0006950,GO:0006970,GO:0006972,GO:0007154,GO:0007165,GO:0007346,GO:0008144,GO:0008150,GO:0008152,GO:0008277,GO:0009267,GO:0009605,GO:0009628,GO:0009893,GO:0009966,GO:0009987,GO:0009991,GO:…	-	ko:K04411,ko:K04412	ko04010,ko04014,ko04068,ko04214,ko04390,ko04391,ko04392,ko05200,ko05223,map04010,map04014,map04068,map04214,map04390,map04391,map04392,map05200,map05223	M00683	-	-	ko00000,ko00001,ko00002,ko01001	-	-	-	Pkinase
tr|C4M8B6|C4M8B6_ENTHI	5759.rna_EHI_101250-1	0.0	1194.0	KOG0578@1|root,KOG0578@2759|Eukaryota,3XBA4@554915|Amoebozoa	554915|Amoebozoa	T	Kinase-like	-	-	-	-	-	-	-	-	-	-	-	-	Pkinase
tr|C4M1Y4|C4M1Y4_ENTHI	5759.rna_EHI_164910-1	3.82e-316	860.0	KOG0578@1|root,KOG0578@2759|Eukaryota,3XBHH@554915|Amoebozoa	554915|Amoebozoa	T	belongs to the protein kinase superfamily	-	-	-	-	-	-	-	-	-	-	-	-	Pkinase
tr|C4MA62|C4MA62_ENTHI	5759.rna_EHI_069970-1	0.0	1056.0	COG0639@1|root,KOG0375@2759|Eukaryota,3XCV3@554915|Amoebozoa	554915|Amoebozoa	T	Protein phosphatase 2A homologues, catalytic domain.	-	-	3.1.3.16	ko:K04348	ko04010,ko04020,ko04022,ko04114,ko04218,ko04310,ko04360,ko04370,ko04380,ko04650,ko04658,ko04659,ko04660,ko04662,ko04720,ko04724,ko04728,ko04921,ko04922,ko04924,ko05010,ko05014,ko05031,ko05152,ko05166,ko05167,map04010,map04020,map04022,map04114,map04218,map04310,map04360,map04370,map04380,map04650,map04658,map04659,map04660,map04662,map04720,map04724,map04728,map04921,map04922,map04924,map05010,ma…	-	-	-	ko00000,ko00001,ko01000,ko01009	-	-	-	Metallophos
tr|B1N327|B1N327_ENTHI	5759.rna_EHI_118600-1	0.0	1017.0	COG0639@1|root,KOG0375@2759|Eukaryota,3XF46@554915|Amoebozoa	554915|Amoebozoa	T	serine threonine-protein phosphatase	-	-	3.1.3.16	ko:K04348	ko04010,ko04020,ko04022,ko04114,ko04218,ko04310,ko04360,ko04370,ko04380,ko04650,ko04658,ko04659,ko04660,ko04662,ko04720,ko04724,ko04728,ko04921,ko04922,ko04924,ko05010,ko05014,ko05031,ko05152,ko05166,ko05167,map04010,map04020,map04022,map04114,map04218,map04310,map04360,map04370,map04380,map04650,map04658,map04659,map04660,map04662,map04720,map04724,map04728,map04921,map04922,map04924,map05010,ma…	-	-	-	ko00000,ko00001,ko01000,ko01009	-	-	-	Metallophos
tr|C4LSG2|C4LSG2_ENTHI	5759.rna_EHI_151180-1	0.0	1141.0	COG0639@1|root,KOG0375@2759|Eukaryota,3X8BX@554915|Amoebozoa	554915|Amoebozoa	T	serine threonine-protein phosphatase	-	-	3.1.3.16	ko:K04348	ko04010,ko04020,ko04022,ko04114,ko04218,ko04310,ko04360,ko04370,ko04380,ko04650,ko04658,ko04659,ko04660,ko04662,ko04720,ko04724,ko04728,ko04921,ko04922,ko04924,ko05010,ko05014,ko05031,ko05152,ko05166,ko05167,map04010,map04020,map04022,map04114,map04218,map04310,map04360,map04370,map04380,map04650,map04658,map04659,map04660,map04662,map04720,map04724,map04728,map04921,map04922,map04924,map05010,ma…	-	-	-	ko00000,ko00001,ko01000,ko01009	-	-	-	Metallophos
tr|C4MAY5|C4MAY5_ENTHI	5759.rna_EHI_167510-1	0.0	1061.0	COG0639@1|root,KOG0375@2759|Eukaryota,3X8BX@554915|Amoebozoa	554915|Amoebozoa	T	serine threonine-protein phosphatase	-	GO:0000003,GO:0003006,GO:0003674,GO:0003824,GO:0004721,GO:0004722,GO:0005488,GO:0005515,GO:0005516,GO:0005575,GO:0005622,GO:0005623,GO:0005955,GO:0006464,GO:0006470,GO:0006793,GO:0006796,GO:0006807,GO:0006950,GO:0006970,GO:0008150,GO:0008152,GO:0008287,GO:0009628,GO:0009651,GO:0009987,GO:0016311,GO:0016787,GO:0016788,GO:0016791,GO:0019538,GO:0022414,GO:0030154,GO:0030587,GO:0031149,GO:0031150,GO:…	3.1.3.16	ko:K04348	ko04010,ko04020,ko04022,ko04114,ko04218,ko04310,ko04360,ko04370,ko04380,ko04650,ko04658,ko04659,ko04660,ko04662,ko04720,ko04724,ko04728,ko04921,ko04922,ko04924,ko05010,ko05014,ko05031,ko05152,ko05166,ko05167,map04010,map04020,map04022,map04114,map04218,map04310,map04360,map04370,map04380,map04650,map04658,map04659,map04660,map04662,map04720,map04724,map04728,map04921,map04922,map04924,map05010,ma…	-	-	-	ko00000,ko00001,ko01000,ko01009	-	-	-	Metallophos
tr|C4LWV7|C4LWV7_ENTHI	5759.rna_EHI_199120-1	0.0	1058.0	COG0639@1|root,KOG0375@2759|Eukaryota,3X8BX@554915|Amoebozoa	554915|Amoebozoa	T	serine threonine-protein phosphatase	-	-	3.1.3.16	ko:K04348	ko04010,ko04020,ko04022,ko04114,ko04218,ko04310,ko04360,ko04370,ko04380,ko04650,ko04658,ko04659,ko04660,ko04662,ko04720,ko04724,ko04728,ko04921,ko04922,ko04924,ko05010,ko05014,ko05031,ko05152,ko05166,ko05167,map04010,map04020,map04022,map04114,map04218,map04310,map04360,map04370,map04380,map04650,map04658,map04659,map04660,map04662,map04720,map04724,map04728,map04921,map04922,map04924,map05010,ma…	-	-	-	ko00000,ko00001,ko01000,ko01009	-	-	-	Metallophos
tr|C4M6D1|C4M6D1_ENTHI	5759.rna_EHI_142950-1	2.06e-260	715.0	KOG1029@1|root,KOG1029@2759|Eukaryota,3XF8Y@554915|Amoebozoa	554915|Amoebozoa	T	Src homology 3 domains	-	-	-	-	-	-	-	-	-	-	-	-	SH3_9
tr|C4M4Z5|C4M4Z5_ENTHI	5759.rna_EHI_035150-1	0.0	1279.0	COG5210@1|root,KOG2197@2759|Eukaryota,3XEHE@554915|Amoebozoa	554915|Amoebozoa	T	Domain in Tre-2, BUB2p, and Cdc16p. Probable Rab-GAPs.	-	-	-	-	-	-	-	-	-	-	-	-	RabGAP-TBC
tr|C4M5D1|C4M5D1_ENTHI	5759.rna_EHI_121850-1	0.0	1086.0	COG5210@1|root,KOG2197@2759|Eukaryota,3XE18@554915|Amoebozoa	554915|Amoebozoa	T	Domain in Tre-2, BUB2p, and Cdc16p. Probable Rab-GAPs.	-	-	-	-	-	-	-	-	-	-	-	-	RabGAP-TBC
tr|C4M9G5|C4M9G5_ENTHI	5759.rna_EHI_067590-1	1.54e-100	291.0	COG5126@1|root,KOG0027@2759|Eukaryota,3XBX9@554915|Amoebozoa	554915|Amoebozoa	T	EF hand	-	-	-	-	-	-	-	-	-	-	-	-	EF-hand_1,EF-hand_5
tr|C4M762|C4M762_ENTHI	5759.rna_EHI_083440-1	0.0	2319.0	COG0515@1|root,KOG0192@2759|Eukaryota,3X8QV@554915|Amoebozoa	554915|Amoebozoa	T	protein serine/threonine kinase activity	-	GO:0003674,GO:0003824,GO:0004672,GO:0004674,GO:0005575,GO:0005622,GO:0005623,GO:0006464,GO:0006468,GO:0006793,GO:0006796,GO:0006807,GO:0007154,GO:0007165,GO:0008150,GO:0008152,GO:0009987,GO:0016301,GO:0016310,GO:0016740,GO:0016772,GO:0016773,GO:0019538,GO:0023052,GO:0035556,GO:0036211,GO:0043170,GO:0043412,GO:0044237,GO:0044238,GO:0044260,GO:0044267,GO:0044464,GO:0048519,GO:0050789,GO:0050793,GO:…	-	-	-	-	-	-	-	-	-	-	Pkinase_Tyr
tr|C4M0Z8|C4M0Z8_ENTHI	5759.rna_EHI_135120-1	0.0	1301.0	KOG3569@1|root,KOG3569@2759|Eukaryota,3XFYK@554915|Amoebozoa	554915|Amoebozoa	T	Domain always found downstream of DENN domain, found in a variety of signalling proteins	-	-	-	-	-	-	-	-	-	-	-	-	DENN
tr|C4M5K6|C4M5K6_ENTHI	5759.rna_EHI_001920-1	0.0	922.0	2CSHZ@1|root,2RBZY@2759|Eukaryota,3XA6M@554915|Amoebozoa	554915|Amoebozoa	T	Protein phosphatase 2C	-	-	-	-	-	-	-	-	-	-	-	-	PP2C_2
tr|C4LYT8|C4LYT8_ENTHI	5759.rna_EHI_010510-1	1.24e-169	482.0	297M2@1|root,2REM1@2759|Eukaryota,3XDNE@554915|Amoebozoa	554915|Amoebozoa	T	Src homology 3 domains	-	-	-	-	-	-	-	-	-	-	-	-	PH,SH3_1
tr|C4M6T4|C4M6T4_ENTHI	5759.rna_EHI_054200-1	3.47e-306	834.0	2CN3A@1|root,2QTP9@2759|Eukaryota,3XA9B@554915|Amoebozoa	554915|Amoebozoa	T	Protein phosphatase 2C	-	-	-	-	-	-	-	-	-	-	-	-	PP2C_2
tr|C4M7B3|C4M7B3_ENTHI	5759.rna_EHI_055710-1	0.0	2227.0	KOG0606@1|root,KOG0606@2759|Eukaryota,3XECW@554915|Amoebozoa	554915|Amoebozoa	T	Pleckstrin homology domain.	-	-	-	-	-	-	-	-	-	-	-	-	Pkinase
tr|B1N3J3|B1N3J3_ENTHI	5759.rna_EHI_106260-1	0.0	4800.0	KOG1997@1|root,KOG1997@2759|Eukaryota,3XBYK@554915|Amoebozoa	554915|Amoebozoa	T	Belongs to the DOCK family	-	-	-	-	-	-	-	-	-	-	-	-	DHR-2
tr|C4M429|C4M429_ENTHI	5759.rna_EHI_114220-1	0.0	4559.0	KOG1997@1|root,KOG1997@2759|Eukaryota,3X8YS@554915|Amoebozoa	554915|Amoebozoa	T	Belongs to the DOCK family	-	-	-	ko:K21852	-	-	-	-	ko00000,ko04131	-	-	-	DHR-2,DOCK-C2
tr|C4M8X4|C4M8X4_ENTHI	5759.rna_EHI_120630-1	0.0	4732.0	KOG1997@1|root,KOG1997@2759|Eukaryota,3X98I@554915|Amoebozoa	554915|Amoebozoa	T	Belongs to the DOCK family	-	-	-	ko:K21852	-	-	-	-	ko00000,ko04131	-	-	-	DHR-2,DOCK-C2
tr|B1N506|B1N506_ENTHI	5759.rna_EHI_011920-1	3.16e-127	380.0	KOG0667@1|root,KOG0667@2759|Eukaryota,3XDR3@554915|Amoebozoa	554915|Amoebozoa	T	Protein tyrosine kinase	-	-	2.7.12.1	ko:K18670	-	-	-	-	ko00000,ko01000,ko01001	-	-	-	Pkinase
tr|C4LSG8|C4LSG8_ENTHI	5759.rna_EHI_151250-1	0.0	4809.0	KOG1997@1|root,KOG1997@2759|Eukaryota,3XG41@554915|Amoebozoa	554915|Amoebozoa	T	Belongs to the DOCK family	-	-	-	-	-	-	-	-	-	-	-	-	DHR-2,DOCK-C2
tr|C4MBA4|C4MBA4_ENTHI	5759.rna_EHI_167940-1	0.0	1447.0	296E9@1|root,2RSMQ@2759|Eukaryota,3XBTX@554915|Amoebozoa	554915|Amoebozoa	T	Src homology 3 domains	-	-	-	-	-	-	-	-	-	-	-	-	SH3_1,SH3_2
tr|C4M1E0|C4M1E0_ENTHI	5759.rna_EHI_170180-1	0.0	4520.0	KOG1997@1|root,KOG1997@2759|Eukaryota,3XFUN@554915|Amoebozoa	554915|Amoebozoa	T	Belongs to the DOCK family	-	-	-	-	-	-	-	-	-	-	-	-	DHR-2,DOCK-C2
tr|C4M4T3|C4M4T3_ENTHI	5759.rna_EHI_193290-1	0.0	1964.0	KOG0606@1|root,KOG0606@2759|Eukaryota,3X8CI@554915|Amoebozoa	554915|Amoebozoa	T	PhoX homologous domain, present in p47phox and p40phox.	-	GO:0003674,GO:0003824,GO:0004672,GO:0004674,GO:0005575,GO:0005622,GO:0005623,GO:0006464,GO:0006468,GO:0006793,GO:0006796,GO:0006807,GO:0007154,GO:0007165,GO:0008150,GO:0008152,GO:0009987,GO:0016301,GO:0016310,GO:0016740,GO:0016772,GO:0016773,GO:0018105,GO:0018193,GO:0018209,GO:0019538,GO:0023052,GO:0035556,GO:0036211,GO:0043170,GO:0043412,GO:0044237,GO:0044238,GO:0044260,GO:0044267,GO:0044464,GO:…	-	-	-	-	-	-	-	-	-	-	PH,PX,Pkinase
tr|C4M4T6|C4M4T6_ENTHI	5759.rna_EHI_193320-1	1.77e-282	771.0	2CN3A@1|root,2QTP9@2759|Eukaryota,3XFH2@554915|Amoebozoa	554915|Amoebozoa	T	Stage II sporulation protein E (SpoIIE)	-	-	-	-	-	-	-	-	-	-	-	-	-
tr|C4LYS7|C4LYS7_ENTHI	5759.rna_EHI_010300-1	0.0	989.0	KOG0998@1|root,KOG0998@2759|Eukaryota,3X9EU@554915|Amoebozoa	554915|Amoebozoa	TU	endocytosis	-	GO:0005575,GO:0005622,GO:0005623,GO:0005737,GO:0005886,GO:0005905,GO:0012505,GO:0012506,GO:0016020,GO:0030117,GO:0030118,GO:0030119,GO:0030120,GO:0030122,GO:0030125,GO:0030128,GO:0030131,GO:0030132,GO:0030135,GO:0030136,GO:0030139,GO:0030659,GO:0030662,GO:0030665,GO:0030666,GO:0030669,GO:0031090,GO:0031410,GO:0031982,GO:0032991,GO:0043226,GO:0043227,GO:0043229,GO:0044422,GO:0044424,GO:0044425,GO:…	-	ko:K12472	ko04144,map04144	-	-	-	ko00000,ko00001,ko04131	-	-	-	EF-hand_4
tr|C4M2W6|C4M2W6_ENTHI	5759.rna_EHI_188990-1	0.0	2651.0	KOG0578@1|root,KOG0578@2759|Eukaryota,3X83J@554915|Amoebozoa	554915|Amoebozoa	TV	Rac GTPase binding	-	GO:0000188,GO:0001932,GO:0001933,GO:0002831,GO:0003674,GO:0003824,GO:0004721,GO:0006464,GO:0006469,GO:0006470,GO:0006793,GO:0006796,GO:0006807,GO:0006950,GO:0007154,GO:0008150,GO:0008152,GO:0009267,GO:0009605,GO:0009892,GO:0009966,GO:0009968,GO:0009987,GO:0009991,GO:0010468,GO:0010563,GO:0010605,GO:0010646,GO:0010648,GO:0016311,GO:0016787,GO:0016788,GO:0016791,GO:0019220,GO:0019222,GO:0019538,GO:…	-	-	-	-	-	-	-	-	-	-	DSPc,Pkinase
tr|Q9NGX1|Q9NGX1_ENTHI	5759.rna_EHI_125300-1	0.0	1350.0	KOG1924@1|root,KOG1924@2759|Eukaryota,3X891@554915|Amoebozoa	554915|Amoebozoa	TZ	Diaphanous FH3 Domain	-	-	-	ko:K13129	ko03013,map03013	M00426	-	-	ko00000,ko00001,ko00002,ko03041	-	-	-	Drf_FH3,Drf_GBD,FH2
tr|C4LW23|C4LW23_ENTHI	5759.rna_EHI_141380-1	0.0	941.0	KOG1859@1|root,KOG1259@2759|Eukaryota,3XGA9@554915|Amoebozoa	554915|Amoebozoa	TZ	Leucine rich repeat	-	-	-	-	-	-	-	-	-	-	-	-	LRR_8
tr|C4M1I7|C4M1I7_ENTHI	5759.rna_EHI_001070-1	2.18e-291	794.0	KOG1704@1|root,KOG2272@2759|Eukaryota,3X8FW@554915|Amoebozoa	554915|Amoebozoa	TZ	Zinc-binding domain present in Lin-11, Isl-1, Mec-3.	-	GO:0003674,GO:0005488,GO:0005575,GO:0005622,GO:0005623,GO:0005737,GO:0005938,GO:0006935,GO:0006950,GO:0007154,GO:0007155,GO:0008150,GO:0008270,GO:0009267,GO:0009605,GO:0009987,GO:0009991,GO:0022610,GO:0030587,GO:0031152,GO:0031154,GO:0031667,GO:0031668,GO:0031669,GO:0032502,GO:0033554,GO:0040011,GO:0042221,GO:0042330,GO:0042594,GO:0043167,GO:0043169,GO:0044424,GO:0044444,GO:0044464,GO:0044764,GO:…	-	-	-	-	-	-	-	-	-	-	LIM
tr|C4LUK9|C4LUK9_ENTHI	5759.rna_EHI_022960-1	1.65e-231	649.0	KOG1703@1|root,KOG1703@2759|Eukaryota,3X8FQ@554915|Amoebozoa	554915|Amoebozoa	TZ	Zinc-binding domain present in Lin-11, Isl-1, Mec-3.	-	GO:0000278,GO:0000281,GO:0000910,GO:0000920,GO:0001101,GO:0005575,GO:0005622,GO:0005623,GO:0005856,GO:0005884,GO:0005912,GO:0005924,GO:0005925,GO:0006810,GO:0006897,GO:0006928,GO:0006935,GO:0007049,GO:0007155,GO:0007584,GO:0008150,GO:0009605,GO:0009987,GO:0009991,GO:0010033,GO:0010243,GO:0014070,GO:0015629,GO:0016192,GO:0016339,GO:0016477,GO:0017157,GO:0022402,GO:0022610,GO:0030054,GO:0030055,GO:…	-	ko:K05760	ko04062,ko04370,ko04510,ko04670,ko04810,ko05100,ko05165,ko05203,ko05205,map04062,map04370,map04510,map04670,map04810,map05100,map05165,map05203,map05205	-	-	-	ko00000,ko00001	-	-	-	LIM
tr|B1N3B2|B1N3B2_ENTHI	5759.rna_EHI_030800-1	8.89e-118	335.0	KOG1703@1|root,KOG1703@2759|Eukaryota,3XG4T@554915|Amoebozoa	554915|Amoebozoa	TZ	Zinc-binding domain present in Lin-11, Isl-1, Mec-3.	-	-	-	-	-	-	-	-	-	-	-	-	LIM
tr|C4LWF5|C4LWF5_ENTHI	5759.rna_EHI_096420-1	4.59e-93	272.0	COG5069@1|root,KOG1700@2759|Eukaryota,3X93N@554915|Amoebozoa	554915|Amoebozoa	TZ	Zinc-binding domain present in Lin-11, Isl-1, Mec-3.	-	-	-	ko:K13977	ko05146,map05146	-	-	-	ko00000,ko00001	-	-	-	LIM
tr|C4LU80|C4LU80_ENTHI	5759.rna_EHI_110280-1	8.28e-198	550.0	KOG1703@1|root,KOG1703@2759|Eukaryota,3XBIG@554915|Amoebozoa	554915|Amoebozoa	TZ	Zinc-binding domain present in Lin-11, Isl-1, Mec-3.	-	-	-	-	-	-	-	-	-	-	-	-	LIM
tr|C4M577|C4M577_ENTHI	5759.rna_EHI_111790-1	1.54e-106	308.0	COG5069@1|root,KOG1700@2759|Eukaryota,3XC9P@554915|Amoebozoa	554915|Amoebozoa	TZ	Zinc-binding domain present in Lin-11, Isl-1, Mec-3.	-	-	-	-	-	-	-	-	-	-	-	-	LIM
tr|C4M2D4|C4M2D4_ENTHI	5759.rna_EHI_158150-1	2.29e-183	515.0	KOG1703@1|root,KOG1703@2759|Eukaryota,3XACX@554915|Amoebozoa	554915|Amoebozoa	TZ	Zinc-binding domain present in Lin-11, Isl-1, Mec-3.	-	-	-	-	-	-	-	-	-	-	-	-	LIM
tr|C4M6N7|C4M6N7_ENTHI	5759.rna_EHI_161940-1	5.3e-104	303.0	COG5069@1|root,KOG1700@2759|Eukaryota,3X97F@554915|Amoebozoa	554915|Amoebozoa	TZ	Zinc-binding domain present in Lin-11, Isl-1, Mec-3.	-	-	-	-	-	-	-	-	-	-	-	-	LIM
tr|C4M3Z1|C4M3Z1_ENTHI	5759.rna_EHI_185230-1	0.0	3622.0	COG0515@1|root,COG4886@1|root,KOG0192@2759|Eukaryota,KOG0532@2759|Eukaryota,3XBIR@554915|Amoebozoa	554915|Amoebozoa	TZ	Myotubularin-like phosphatase domain	-	-	-	-	-	-	-	-	-	-	-	-	Myotub-related,Pkinase_Tyr
tr|B1N424|B1N424_ENTHI	5759.rna_EHI_083430-1	0.0	1476.0	COG5096@1|root,KOG1060@2759|Eukaryota,3X8AB@554915|Amoebozoa	554915|Amoebozoa	U	AP-3 complex	-	GO:0005575,GO:0005622,GO:0005623,GO:0005737,GO:0016020,GO:0030117,GO:0030119,GO:0030123,GO:0032991,GO:0044424,GO:0044425,GO:0044444,GO:0044464,GO:0048475,GO:0098796	-	ko:K12397	ko04142,map04142	-	-	-	ko00000,ko00001,ko04131	-	-	-	AP3B1_C,Adaptin_N
tr|Q1EQ30|Q1EQ30_ENTHI	5759.rna_EHI_118050-1	0.0	1586.0	KOG0292@1|root,KOG0292@2759|Eukaryota,3XE7F@554915|Amoebozoa	554915|Amoebozoa	U	Coatomer WD associated region	-	-	-	-	-	-	-	-	-	-	-	-	Coatomer_WDAD,WD40
tr|Q1EQ27|Q1EQ27_ENTHI	5759.rna_EHI_023600-1	0.0	1337.0	COG5096@1|root,KOG1061@2759|Eukaryota,3X88K@554915|Amoebozoa	554915|Amoebozoa	U	AP complex subunit beta	-	GO:0000278,GO:0000281,GO:0000910,GO:0005575,GO:0005622,GO:0005623,GO:0005737,GO:0005794,GO:0005798,GO:0005886,GO:0005905,GO:0006950,GO:0006970,GO:0006971,GO:0006996,GO:0007033,GO:0007049,GO:0007154,GO:0008150,GO:0009267,GO:0009605,GO:0009628,GO:0009987,GO:0009991,GO:0012505,GO:0012506,GO:0012510,GO:0016020,GO:0016043,GO:0016050,GO:0022402,GO:0030117,GO:0030118,GO:0030119,GO:0030120,GO:0030121,GO:…	-	ko:K12392	ko04142,map04142	-	-	-	ko00000,ko00001,ko04131	-	-	-	Adaptin_N,B2-adapt-app_C
tr|Q1EQ17|Q1EQ17_ENTHI	5759.rna_EHI_124460-1	4.62e-311	847.0	KOG0937@1|root,KOG0937@2759|Eukaryota,3X8B1@554915|Amoebozoa	554915|Amoebozoa	U	Belongs to the adaptor complexes medium subunit family	-	GO:0003674,GO:0005215,GO:0005575,GO:0005622,GO:0005623,GO:0005737,GO:0005794,GO:0005798,GO:0006810,GO:0006950,GO:0006970,GO:0006971,GO:0006996,GO:0007032,GO:0007034,GO:0007041,GO:0007275,GO:0008104,GO:0008150,GO:0008565,GO:0009628,GO:0009987,GO:0010256,GO:0012505,GO:0012506,GO:0012510,GO:0015031,GO:0015833,GO:0016020,GO:0016043,GO:0016050,GO:0030117,GO:0030118,GO:0030119,GO:0030120,GO:0030121,GO:…	-	ko:K12393	ko04142,map04142	-	-	-	ko00000,ko00001,ko04131	-	-	-	Adap_comp_sub,Clat_adaptor_s
tr|Q1EQ19|Q1EQ19_ENTHI	5759.rna_EHI_164810-1	0.0	1848.0	COG4354@1|root,KOG1059@2759|Eukaryota,3X8EN@554915|Amoebozoa	554915|Amoebozoa	U	Adaptin N terminal region	-	GO:0005575,GO:0005622,GO:0005623,GO:0005737,GO:0016020,GO:0030117,GO:0030119,GO:0030123,GO:0032991,GO:0044424,GO:0044425,GO:0044444,GO:0044464,GO:0048475,GO:0098796	-	ko:K12396	ko04142,map04142	-	-	-	ko00000,ko00001,ko04131	-	-	-	Adaptin_N
tr|C4M606|C4M606_ENTHI	5759.rna_EHI_072010-1	0.0	1039.0	296ZA@1|root,2RDYN@2759|Eukaryota,3XCV7@554915|Amoebozoa	554915|Amoebozoa	U	Involved in autophagy and cytoplasm to vacuole transport (Cvt) vesicle formation. Plays a key role in the organization of the preautophagosomal structure phagophore assembly site (PAS), the nucleating site for formation of the sequestering vesicle	-	-	-	-	-	-	-	-	-	-	-	-	APG9
tr|Q1EQ16|Q1EQ16_ENTHI	5759.rna_EHI_124560-1	4.96e-293	800.0	KOG0938@1|root,KOG0938@2759|Eukaryota,3X8A8@554915|Amoebozoa	554915|Amoebozoa	U	Belongs to the adaptor complexes medium subunit family	-	GO:0005575,GO:0005622,GO:0005623,GO:0005737,GO:0005886,GO:0005905,GO:0012505,GO:0012506,GO:0016020,GO:0030117,GO:0030118,GO:0030119,GO:0030120,GO:0030122,GO:0030125,GO:0030128,GO:0030131,GO:0030132,GO:0030135,GO:0030136,GO:0030139,GO:0030659,GO:0030662,GO:0030665,GO:0030666,GO:0030669,GO:0031090,GO:0031201,GO:0031410,GO:0031982,GO:0032991,GO:0043226,GO:0043227,GO:0043229,GO:0044422,GO:0044424,GO:…	-	ko:K11826	ko04144,ko04721,ko04961,ko05016,map04144,map04721,map04961,map05016	-	-	-	ko00000,ko00001,ko04131	-	-	-	Adap_comp_sub,Clat_adaptor_s
tr|Q1EQ34|Q1EQ34_ENTHI	46681.XP_001736119.1	2.61e-291	801.0	KOG2635@1|root,KOG2635@2759|Eukaryota,3X8XB@554915|Amoebozoa	554915|Amoebozoa	U	The coatomer is a cytosolic protein complex that binds to dilysine motifs and reversibly associates with Golgi non- clathrin-coated vesicles, which further mediate biosynthetic protein transport from the ER, via the Golgi up to the trans Golgi network. Coatomer complex is required for budding from Golgi membranes, and is essential for the retrograde Golgi-to-ER transport of dilysine-tagged protei…	-	-	-	ko:K20471	-	-	-	-	ko00000,ko04131	-	-	-	Adap_comp_sub,Clat_adaptor_s
tr|Q1EQ33|Q1EQ33_ENTHI	5759.rna_EHI_126990-1	4.24e-277	768.0	KOG2635@1|root,KOG2635@2759|Eukaryota,3X8XB@554915|Amoebozoa	554915|Amoebozoa	U	The coatomer is a cytosolic protein complex that binds to dilysine motifs and reversibly associates with Golgi non- clathrin-coated vesicles, which further mediate biosynthetic protein transport from the ER, via the Golgi up to the trans Golgi network. Coatomer complex is required for budding from Golgi membranes, and is essential for the retrograde Golgi-to-ER transport of dilysine-tagged protei…	-	-	-	ko:K20471	-	-	-	-	ko00000,ko04131	-	-	-	Adap_comp_sub,Clat_adaptor_s
tr|Q1EQ36|Q1EQ36_ENTHI	5759.rna_EHI_040700-1	0.0	1614.0	COG5240@1|root,KOG1078@2759|Eukaryota,3X84S@554915|Amoebozoa	554915|Amoebozoa	U	The coatomer is a cytosolic protein complex that binds to dilysine motifs and reversibly associates with Golgi non- clathrin-coated vesicles, which further mediate biosynthetic protein transport from the ER, via the Golgi up to the trans Golgi network. Coatomer complex is required for budding from Golgi membranes, and is essential for the retrograde Golgi-to-ER transport of dilysine-tagged protei…	-	GO:0005575,GO:0005622,GO:0005623,GO:0005737,GO:0005794,GO:0005798,GO:0012505,GO:0012506,GO:0016020,GO:0030117,GO:0030120,GO:0030126,GO:0030135,GO:0030137,GO:0030659,GO:0030660,GO:0030662,GO:0030663,GO:0031090,GO:0031410,GO:0031982,GO:0032991,GO:0043226,GO:0043227,GO:0043229,GO:0043231,GO:0044422,GO:0044424,GO:0044425,GO:0044431,GO:0044433,GO:0044444,GO:0044446,GO:0044464,GO:0048475,GO:0097708,GO:…	-	ko:K17267	-	-	-	-	ko00000,ko04131,ko04147	-	-	-	Adaptin_N,COP-gamma_platf,Coatomer_g_Cpla
tr|C4M3R5|C4M3R5_ENTHI	5759.rna_EHI_052740-1	0.0	1300.0	COG0699@1|root,KOG0446@2759|Eukaryota,3XF3S@554915|Amoebozoa	554915|Amoebozoa	U	Belongs to the TRAFAC class dynamin-like GTPase superfamily. Dynamin Fzo YdjA family	-	-	-	-	-	-	-	-	-	-	-	-	Dynamin_M,Dynamin_N,GED
tr|Q1EPY3|Q1EPY3_ENTHI	5759.rna_EHI_093130-1	0.0	1199.0	COG5158@1|root,KOG1300@2759|Eukaryota,3X8G5@554915|Amoebozoa	554915|Amoebozoa	U	Belongs to the STXBP unc-18 SEC1 family	-	GO:0005575,GO:0005623,GO:0005886,GO:0006810,GO:0006887,GO:0006928,GO:0006950,GO:0006970,GO:0007009,GO:0008150,GO:0009628,GO:0009987,GO:0010256,GO:0016020,GO:0016043,GO:0016192,GO:0032940,GO:0033554,GO:0040011,GO:0044464,GO:0045055,GO:0046903,GO:0048870,GO:0050896,GO:0051179,GO:0051234,GO:0051674,GO:0051716,GO:0061024,GO:0070177,GO:0071214,GO:0071470,GO:0071840,GO:0071944,GO:0104004	-	ko:K15292	ko04721,map04721	-	-	-	ko00000,ko00001,ko04131,ko04147	-	-	-	Sec1
tr|Q1EQ09|Q1EQ09_ENTHI	5759.rna_EHI_139030-1	1.42e-195	545.0	COG5074@1|root,KOG0810@2759|Eukaryota,3X8X7@554915|Amoebozoa	554915|Amoebozoa	U	Belongs to the syntaxin family	-	-	-	ko:K04560,ko:K08486	ko04130,ko04721,ko04911,ko05031,map04130,map04721,map04911,map05031	-	-	-	ko00000,ko00001,ko04131,ko04147	-	-	-	SNARE,Syntaxin
tr|Q1EQ03|Q1EQ03_ENTHI	5759.rna_EHI_021410-1	3.11e-154	434.0	295CI@1|root,2RCAG@2759|Eukaryota,3XAN3@554915|Amoebozoa	554915|Amoebozoa	U	SNARE domain	-	-	-	ko:K08489	ko04130,map04130	-	-	-	ko00000,ko00001,ko04131	-	-	-	SNARE
tr|Q1EPZ6|Q1EPZ6_ENTHI	5759.rna_EHI_116720-1	1.96e-139	395.0	2CMDQ@1|root,2QQ25@2759|Eukaryota,3X9D2@554915|Amoebozoa	554915|Amoebozoa	U	vesicle fusion with Golgi apparatus	-	-	-	ko:K08494	-	-	-	-	ko00000,ko04131	-	-	-	V-SNARE_C
tr|C4M2W7|C4M2W7_ENTHI	5759.rna_EHI_048540-1	0.0	1866.0	KOG2347@1|root,KOG2347@2759|Eukaryota,3X99E@554915|Amoebozoa	554915|Amoebozoa	U	Exocyst complex component Sec5	-	GO:0000145,GO:0001927,GO:0005575,GO:0005622,GO:0005623,GO:0005737,GO:0005938,GO:0006810,GO:0006887,GO:0006904,GO:0008150,GO:0009987,GO:0016043,GO:0016192,GO:0022406,GO:0022607,GO:0032940,GO:0032991,GO:0034622,GO:0043933,GO:0044085,GO:0044424,GO:0044444,GO:0044448,GO:0044464,GO:0046903,GO:0048278,GO:0051179,GO:0051234,GO:0051640,GO:0051641,GO:0065003,GO:0071840,GO:0071944,GO:0099023,GO:0099568,GO:…	-	ko:K17637	ko04014,map04014	-	-	-	ko00000,ko00001,ko04131	-	-	-	Sec5
tr|C4M6A8|C4M6A8_ENTHI	5759.rna_EHI_082590-1	0.0	1741.0	COG5171@1|root,KOG0864@2759|Eukaryota,3X9XS@554915|Amoebozoa	554915|Amoebozoa	U	Ran-binding domain	-	-	-	-	-	-	-	-	-	-	-	-	Ran_BP1
tr|C4LYK7|C4LYK7_ENTHI	5759.rna_EHI_118460-1	1.26e-160	451.0	COG5080@1|root,KOG3103@2759|Eukaryota,3X8XP@554915|Amoebozoa	554915|Amoebozoa	U	vesicle-mediated transport	-	-	-	ko:K20363	-	-	-	-	ko00000,ko04131	-	-	-	Yip1
tr|C4MA14|C4MA14_ENTHI	5759.rna_EHI_088450-1	0.0	1588.0	COG5411@1|root,KOG0565@2759|Eukaryota,3XD6N@554915|Amoebozoa	554915|Amoebozoa	U	Inositol polyphosphate phosphatase, catalytic domain homologues	-	-	-	-	-	-	-	-	-	-	-	-	-
tr|C4LSE0|C4LSE0_ENTHI	5759.rna_EHI_153490-1	0.0	1522.0	COG5411@1|root,KOG0565@2759|Eukaryota,3X8G9@554915|Amoebozoa	554915|Amoebozoa	U	5-phosphatase	-	-	3.1.3.36	ko:K01099	ko00562,ko01100,ko04070,map00562,map01100,map04070	-	R04404,R09827	RC00078	ko00000,ko00001,ko01000,ko04131	-	-	-	Exo_endo_phos,RhoGAP
tr|C4M2Q4|C4M2Q4_ENTHI	5759.rna_EHI_160860-1	0.0	1929.0	COG5411@1|root,KOG0565@2759|Eukaryota,3XBAN@554915|Amoebozoa	554915|Amoebozoa	U	Inositol polyphosphate phosphatase, catalytic domain homologues	-	-	-	-	-	-	-	-	-	-	-	-	-
tr|B1N3K6|B1N3K6_ENTHI	5759.rna_EHI_138340-1	0.0	1035.0	298CG@1|root,2RDAD@2759|Eukaryota,3XC0D@554915|Amoebozoa	554915|Amoebozoa	U	Major Facilitator Superfamily	-	-	-	-	-	-	-	-	-	-	-	-	MFS_1
tr|C4M380|C4M380_ENTHI	5759.rna_EHI_086250-1	0.0	1373.0	KOG2210@1|root,KOG2210@2759|Eukaryota,3XC01@554915|Amoebozoa	554915|Amoebozoa	U	Oxysterol-binding protein	-	-	-	-	-	-	-	-	-	-	-	-	Oxysterol_BP
tr|C4LUX9|C4LUX9_ENTHI	5759.rna_EHI_092140-1	6.23e-149	421.0	COG5080@1|root,KOG2946@2759|Eukaryota,3X8WK@554915|Amoebozoa	554915|Amoebozoa	U	intestinal epithelial cell development	-	GO:0000138,GO:0005575,GO:0005622,GO:0005623,GO:0005737,GO:0005794,GO:0005795,GO:0005797,GO:0005802,GO:0012505,GO:0031984,GO:0031985,GO:0043226,GO:0043227,GO:0043229,GO:0043231,GO:0044422,GO:0044424,GO:0044431,GO:0044444,GO:0044446,GO:0044464,GO:0098791	-	-	-	-	-	-	-	-	-	-	Yip1
tr|C4M6I9|C4M6I9_ENTHI	5759.rna_EHI_060320-1	5.45e-146	414.0	COG5391@1|root,KOG2273@2759|Eukaryota	2759|Eukaryota	U	phosphatidylinositol binding	SNX4	GO:0000407,GO:0000422,GO:0002682,GO:0002684,GO:0002694,GO:0002696,GO:0002697,GO:0002699,GO:0002703,GO:0002705,GO:0002886,GO:0002888,GO:0003674,GO:0005102,GO:0005154,GO:0005158,GO:0005488,GO:0005515,GO:0005543,GO:0005575,GO:0005622,GO:0005623,GO:0005737,GO:0005768,GO:0005769,GO:0005773,GO:0005776,GO:0005829,GO:0005856,GO:0005868,GO:0005875,GO:0005886,GO:0006605,GO:0006623,GO:0006810,GO:0006886,GO:…	-	ko:K17919	ko04144,map04144	-	-	-	ko00000,ko00001,ko04131	-	-	-	PX,Vps5
tr|B1N3J0|B1N3J0_ENTHI	5759.rna_EHI_059670-1	2.21e-141	440.0	KOG0078@1|root,KOG4307@1|root,KOG0078@2759|Eukaryota,KOG4307@2759|Eukaryota,3XBSI@554915|Amoebozoa	554915|Amoebozoa	U	Rab subfamily of small GTPases	-	-	-	-	-	-	-	-	-	-	-	-	Ras
tr|C4M1Y3|C4M1Y3_ENTHI	5759.rna_EHI_164900-1	4.15e-152	431.0	KOG0084@1|root,KOG0084@2759|Eukaryota,3X9JY@554915|Amoebozoa	554915|Amoebozoa	U	Rab subfamily of small GTPases	-	-	-	-	-	-	-	-	-	-	-	-	Ras
tr|Q5NT42|Q5NT42_ENTHI	5759.rna_EHI_056100-1	5.48e-150	422.0	COG1100@1|root,KOG0087@2759|Eukaryota,3XEQW@554915|Amoebozoa	554915|Amoebozoa	U	Rab subfamily of small GTPases	-	-	-	ko:K07976	-	-	-	-	ko00000,ko04031	-	-	-	Ras
tr|Q5NT31|Q5NT31_ENTHI	5759.rna_EHI_053420-1	4.69e-151	424.0	COG1100@1|root,KOG0087@2759|Eukaryota,3XGKH@554915|Amoebozoa	554915|Amoebozoa	U	Signal recognition particle receptor beta subunit	-	-	-	ko:K07976	-	-	-	-	ko00000,ko04031	-	-	-	Ras
tr|Q5NT02|Q5NT02_ENTHI	5759.rna_EHI_053150-1	3.91e-245	674.0	KOG0078@1|root,KOG0078@2759|Eukaryota,3XEE1@554915|Amoebozoa	554915|Amoebozoa	U	Rab subfamily of small GTPases	-	-	-	ko:K07901	ko04144,ko04152,ko04530,ko04972,map04144,map04152,map04530,map04972	-	-	-	ko00000,ko00001,ko03036,ko04031,ko04131,ko04147	-	-	-	Ras
tr|Q9BLF2|Q9BLF2_ENTHI	5759.rna_EHI_153690-1	2.63e-148	417.0	KOG0084@1|root,KOG0084@2759|Eukaryota,3XFUC@554915|Amoebozoa	554915|Amoebozoa	U	Rab subfamily of small GTPases	-	-	-	ko:K07976	-	-	-	-	ko00000,ko04031	-	-	-	Ras
tr|C4LVB7|C4LVB7_ENTHI	5759.rna_EHI_196990-1	3.73e-239	657.0	KOG1092@1|root,KOG1092@2759|Eukaryota,3X8FU@554915|Amoebozoa	554915|Amoebozoa	U	Domain in Tre-2, BUB2p, and Cdc16p. Probable Rab-GAPs.	-	-	-	ko:K20360	-	-	-	-	ko00000,ko04131	-	-	-	RabGAP-TBC
tr|Q9NHW8|Q9NHW8_ENTHI	5759.rna_EHI_192810-1	1.59e-150	422.0	KOG0394@1|root,KOG0394@2759|Eukaryota,3X8EX@554915|Amoebozoa	554915|Amoebozoa	U	Rab subfamily of small GTPases	-	GO:0000306,GO:0000323,GO:0005575,GO:0005622,GO:0005623,GO:0005737,GO:0005764,GO:0005765,GO:0005768,GO:0005770,GO:0005773,GO:0005774,GO:0006810,GO:0006897,GO:0006909,GO:0006914,GO:0008150,GO:0008152,GO:0009056,GO:0009987,GO:0010008,GO:0012505,GO:0012506,GO:0016020,GO:0016192,GO:0016236,GO:0019898,GO:0030100,GO:0030139,GO:0030659,GO:0030666,GO:0030670,GO:0031090,GO:0031312,GO:0031410,GO:0031902,GO:…	-	ko:K07897	ko04137,ko04138,ko04140,ko04144,ko04145,ko05132,ko05146,ko05152,map04137,map04138,map04140,map04144,map04145,map05132,map05146,map05152	-	-	-	ko00000,ko00001,ko04031,ko04131,ko04147	-	-	-	Ras
tr|B1N5I9|B1N5I9_ENTHI	5759.rna_EHI_013650-1	2.03e-142	405.0	COG1100@1|root,KOG0393@2759|Eukaryota,3X8IV@554915|Amoebozoa	554915|Amoebozoa	U	Belongs to the small GTPase superfamily. Rho family	-	-	-	ko:K04392,ko:K07975	ko04010,ko04013,ko04014,ko04015,ko04024,ko04062,ko04071,ko04145,ko04151,ko04310,ko04360,ko04370,ko04380,ko04510,ko04520,ko04530,ko04620,ko04650,ko04662,ko04664,ko04666,ko04670,ko04722,ko04810,ko04932,ko04933,ko04972,ko05014,ko05100,ko05120,ko05131,ko05132,ko05167,ko05200,ko05203,ko05205,ko05210,ko05211,ko05212,ko05231,ko05416,ko05418,map04010,map04013,map04014,map04015,map04024,map04062,map04071,…	-	-	-	ko00000,ko00001,ko04031,ko04131,ko04147	-	-	-	Ras
tr|C4M9B1|C4M9B1_ENTHI	5759.rna_EHI_193090-1	0.0	1098.0	KOG2114@1|root,KOG2114@2759|Eukaryota,3X9HK@554915|Amoebozoa	554915|Amoebozoa	U	Ring finger	-	GO:0003674,GO:0005488,GO:0005515,GO:0005575,GO:0005622,GO:0005623,GO:0005737,GO:0005768,GO:0006810,GO:0006887,GO:0006904,GO:0006996,GO:0007032,GO:0007033,GO:0007040,GO:0008150,GO:0009987,GO:0010256,GO:0012505,GO:0016020,GO:0016043,GO:0016050,GO:0016192,GO:0022406,GO:0030674,GO:0030897,GO:0031338,GO:0031410,GO:0031982,GO:0032879,GO:0032940,GO:0032991,GO:0033043,GO:0035542,GO:0042144,GO:0043226,GO:…	-	ko:K20179	ko04138,map04138	-	-	-	ko00000,ko00001,ko04131	-	-	-	Clathrin,VPS11_C
tr|C4M4B7|C4M4B7_ENTHI	5759.rna_EHI_048270-1	0.0	3275.0	COG5307@1|root,KOG0929@2759|Eukaryota,3XAIT@554915|Amoebozoa	554915|Amoebozoa	U	Sec7 domain	-	-	-	-	-	-	-	-	-	-	-	-	Sec7,Sec7_N
tr|C4LXL5|C4LXL5_ENTHI	5759.rna_EHI_073550-1	0.0	2505.0	COG5307@1|root,KOG0929@2759|Eukaryota,3X9NY@554915|Amoebozoa	554915|Amoebozoa	U	Sec7 domain	-	-	-	-	-	-	-	-	-	-	-	-	Sec7
tr|Q9BLE4|Q9BLE4_ENTHI	5759.rna_EHI_107250-1	5.49e-149	419.0	COG1100@1|root,KOG0087@2759|Eukaryota,3XFVI@554915|Amoebozoa	554915|Amoebozoa	U	Rab subfamily of small GTPases	-	-	-	-	-	-	-	-	-	-	-	-	Ras
tr|Q9BLE3|Q9BLE3_ENTHI	5759.rna_EHI_161030-1	4e-147	414.0	COG1100@1|root,KOG0087@2759|Eukaryota,3XATV@554915|Amoebozoa	554915|Amoebozoa	U	Rab subfamily of small GTPases	-	-	-	-	-	-	-	-	-	-	-	-	Ras
tr|C4LZV3|C4LZV3_ENTHI	5759.rna_EHI_194400-1	5.97e-159	447.0	COG5491@1|root,KOG3230@2759|Eukaryota,3X8WJ@554915|Amoebozoa	554915|Amoebozoa	U	Belongs to the SNF7 family	-	-	-	ko:K12191	ko04144,ko04217,map04144,map04217	M00412	-	-	ko00000,ko00001,ko00002,ko04131,ko04147	-	-	-	Snf7
tr|Q6EEU4|Q6EEU4_ENTHI	5759.rna_EHI_080870-1	1.28e-187	524.0	KOG0812@1|root,KOG0812@2759|Eukaryota,3X8U5@554915|Amoebozoa	554915|Amoebozoa	U	SNARE domain	-	-	-	ko:K08490	ko04130,map04130	-	-	-	ko00000,ko00001,ko04131	-	-	-	SNARE
tr|C4MA41|C4MA41_ENTHI	5759.rna_EHI_166020-1	3.19e-284	776.0	KOG1092@1|root,KOG1092@2759|Eukaryota,3XCUU@554915|Amoebozoa	554915|Amoebozoa	U	Domain in Tre-2, BUB2p, and Cdc16p. Probable Rab-GAPs.	-	-	-	-	-	-	-	-	-	-	-	-	RabGAP-TBC
tr|B1N441|B1N441_ENTHI	5759.rna_EHI_170310-1	0.0	955.0	COG5210@1|root,KOG1091@2759|Eukaryota,3XFRC@554915|Amoebozoa	554915|Amoebozoa	U	Domain in Tre-2, BUB2p, and Cdc16p. Probable Rab-GAPs.	-	-	-	-	-	-	-	-	-	-	-	-	RabGAP-TBC
tr|C4LY66|C4LY66_ENTHI	5759.rna_EHI_051700-1	0.0	950.0	298CG@1|root,2RF9N@2759|Eukaryota,3XEHW@554915|Amoebozoa	554915|Amoebozoa	U	Major Facilitator Superfamily	-	-	-	-	-	-	-	-	-	-	-	-	MFS_1
tr|C4LTP4|C4LTP4_ENTHI	5759.rna_EHI_012580-1	0.0	5564.0	COG5043@1|root,KOG1809@2759|Eukaryota,3XGKE@554915|Amoebozoa	554915|Amoebozoa	U	Vacuolar-sorting-associated 13 protein C-terminal	-	-	-	-	-	-	-	-	-	-	-	-	Chorein_N,VPS13,VPS13_C,VPS13_mid_rpt
tr|B1N328|B1N328_ENTHI	5759.rna_EHI_118700-1	6.43e-161	452.0	COG5080@1|root,KOG3103@2759|Eukaryota,3XEX3@554915|Amoebozoa	554915|Amoebozoa	U	vesicle-mediated transport	-	-	-	-	-	-	-	-	-	-	-	-	-
tr|C4LYW0|C4LYW0_ENTHI	5759.rna_EHI_010730-1	5.82e-272	746.0	KOG3063@1|root,KOG3063@2759|Eukaryota,3X9K7@554915|Amoebozoa	554915|Amoebozoa	U	Vacuolar protein sorting-associated protein 26	-	-	-	-	-	-	-	-	-	-	-	-	Vps26
tr|C4LSK5|C4LSK5_ENTHI	5759.rna_EHI_151640-1	0.0	2095.0	KOG2171@1|root,KOG2171@2759|Eukaryota,3XDE9@554915|Amoebozoa	554915|Amoebozoa	UY	ribosomal protein import into nucleus	-	-	-	-	-	-	-	-	-	-	-	-	-
tr|C4M5W5|C4M5W5_ENTHI	5759.rna_EHI_026450-1	0.0	895.0	COG5100@1|root,KOG2834@2759|Eukaryota,3X8SG@554915|Amoebozoa	554915|Amoebozoa	UY	NPL4 family	-	GO:0003674,GO:0005488,GO:0005515,GO:0005575,GO:0005622,GO:0005623,GO:0005634,GO:0005737,GO:0005783,GO:0006508,GO:0006511,GO:0006807,GO:0006950,GO:0008150,GO:0008152,GO:0009056,GO:0009057,GO:0009987,GO:0010033,GO:0010243,GO:0010498,GO:0012505,GO:0016020,GO:0019538,GO:0019899,GO:0019941,GO:0030163,GO:0030433,GO:0031625,GO:0032182,GO:0033554,GO:0034976,GO:0036503,GO:0042175,GO:0042221,GO:0043130,GO:…	-	ko:K14015	ko04141,map04141	M00400,M00403	-	-	ko00000,ko00001,ko00002	-	-	-	NPL4
tr|C4LTI3|C4LTI3_ENTHI	5759.rna_EHI_011890-1	1.72e-267	731.0	KOG2674@1|root,KOG2674@2759|Eukaryota,3XAYA@554915|Amoebozoa	554915|Amoebozoa	UZ	Cysteine protease required for the cytoplasm to vacuole transport (Cvt) and autophagy	-	-	-	-	-	-	-	-	-	-	-	-	Peptidase_C54
tr|C4M7F9|C4M7F9_ENTHI	5759.rna_EHI_035930-1	4.28e-192	539.0	COG2453@1|root,COG4886@1|root,KOG0617@2759|Eukaryota,KOG1716@2759|Eukaryota,3XBV4@554915|Amoebozoa	554915|Amoebozoa	V	Dual specificity phosphatase, catalytic domain	-	-	-	-	-	-	-	-	-	-	-	-	DSPc,LRR_8
tr|C4M955|C4M955_ENTHI	5759.rna_EHI_139970-1	0.0	970.0	KOG1826@1|root,KOG1826@2759|Eukaryota,3XD8F@554915|Amoebozoa	554915|Amoebozoa	V	GTPase-activator protein for Ras-like GTPase	-	-	-	-	-	-	-	-	-	-	-	-	RasGAP
tr|C4M8S4|C4M8S4_ENTHI	5759.rna_EHI_146930-1	0.0	1847.0	KOG1826@1|root,KOG1826@2759|Eukaryota,3XA1V@554915|Amoebozoa	554915|Amoebozoa	V	GTPase-activator protein for Ras-like GTPases	-	-	-	-	-	-	-	-	-	-	-	-	RasGAP
tr|C4LT45|C4LT45_ENTHI	5759.rna_EHI_148770-1	0.0	4653.0	KOG1823@1|root,KOG1823@2759|Eukaryota,3X97J@554915|Amoebozoa	554915|Amoebozoa	V	maturation of SSU-rRNA from tricistronic rRNA transcript (SSU-rRNA, 5.8S rRNA, LSU-rRNA)	-	-	-	ko:K14772	-	-	-	-	ko00000,ko03009	-	-	-	DRIM
tr|C4M090|C4M090_ENTHI	5759.rna_EHI_004960-1	3.29e-281	772.0	KOG3871@1|root,KOG3871@2759|Eukaryota,3X8H3@554915|Amoebozoa	554915|Amoebozoa	W	Bystin	-	-	-	ko:K14797	-	-	-	-	ko00000,ko03009	-	-	-	Bystin
tr|C4M449|C4M449_ENTHI	5759.rna_EHI_030150-1	1.49e-267	748.0	KOG1836@1|root,KOG1836@2759|Eukaryota,3XBT1@554915|Amoebozoa	554915|Amoebozoa	W	biological adhesion	-	-	-	-	-	-	-	-	-	-	-	-	-
tr|C4LY33|C4LY33_ENTHI	5759.rna_EHI_177190-1	0.0	907.0	KOG1836@1|root,KOG1836@2759|Eukaryota,3X8ZZ@554915|Amoebozoa	554915|Amoebozoa	W	biological adhesion	-	-	-	-	-	-	-	-	-	-	-	-	-
sp|P11426|ACT_ENTHI	46681.XP_001734478.1	3.55e-280	764.0	COG5277@1|root,KOG0676@2759|Eukaryota,3X8DK@554915|Amoebozoa	554915|Amoebozoa	Z	Actins are highly conserved proteins that are involved in various types of cell motility and are ubiquitously expressed in all eukaryotic cells. Multiple isoforms are involved in various cellular functions such as cytoskeleton structure, cell mobility, chromosome movement and muscle contraction	-	GO:0003674,GO:0005198,GO:0005200,GO:0005488,GO:0005515,GO:0005575,GO:0005622,GO:0005623,GO:0005856,GO:0006996,GO:0007010,GO:0008092,GO:0008150,GO:0009987,GO:0015629,GO:0016043,GO:0017022,GO:0043226,GO:0043228,GO:0043229,GO:0043232,GO:0044424,GO:0044464,GO:0071840	-	ko:K10355	-	-	-	-	ko00000,ko04812	-	-	-	Actin
tr|O76753|O76753_ENTHI	5759.rna_EHI_104390-1	0.0	1185.0	COG5069@1|root,KOG0518@2759|Eukaryota,3XEFU@554915|Amoebozoa	554915|Amoebozoa	Z	Filamin-type immunoglobulin domains	-	-	-	-	-	-	-	-	-	-	-	-	Filamin
tr|C4M4P4|C4M4P4_ENTHI	5759.rna_EHI_168340-1	1.36e-100	291.0	KOG3655@1|root,KOG3655@2759|Eukaryota,3X96S@554915|Amoebozoa	554915|Amoebozoa	Z	Actin depolymerisation factor/cofilin -like domains	-	GO:0003674,GO:0003779,GO:0005488,GO:0005515,GO:0005575,GO:0005622,GO:0005623,GO:0005856,GO:0008064,GO:0008092,GO:0008150,GO:0009987,GO:0015629,GO:0016043,GO:0030832,GO:0030833,GO:0032271,GO:0032535,GO:0032956,GO:0032970,GO:0033043,GO:0043226,GO:0043228,GO:0043229,GO:0043232,GO:0043254,GO:0044087,GO:0044424,GO:0044464,GO:0044877,GO:0050789,GO:0050794,GO:0051015,GO:0051128,GO:0051493,GO:0065007,GO:…	-	-	-	-	-	-	-	-	-	-	Cofilin_ADF
tr|C4LVP4|C4LVP4_ENTHI	5759.rna_EHI_186770-1	1.13e-248	682.0	KOG1747@1|root,KOG1747@2759|Eukaryota,3X8HI@554915|Amoebozoa	554915|Amoebozoa	Z	Cofilin/tropomyosin-type actin-binding protein	-	GO:0003674,GO:0003824,GO:0004672,GO:0004713,GO:0005575,GO:0005622,GO:0005623,GO:0005856,GO:0006464,GO:0006468,GO:0006793,GO:0006796,GO:0006807,GO:0008150,GO:0008152,GO:0009987,GO:0015629,GO:0016301,GO:0016310,GO:0016740,GO:0016772,GO:0016773,GO:0018108,GO:0018193,GO:0018212,GO:0019538,GO:0036211,GO:0043170,GO:0043226,GO:0043228,GO:0043229,GO:0043232,GO:0043412,GO:0044237,GO:0044238,GO:0044260,GO:…	-	ko:K08870	-	-	-	-	ko00000	-	-	-	Cofilin_ADF
tr|C4LYJ9|C4LYJ9_ENTHI	5759.rna_EHI_094120-1	1.38e-224	623.0	KOG1523@1|root,KOG1523@2759|Eukaryota,3X8K1@554915|Amoebozoa	554915|Amoebozoa	Z	Functions as component of the Arp2 3 complex which is involved in regulation of actin polymerization and together with an activating nucleation-promoting factor (NPF) mediates the formation of branched actin networks	-	GO:0001891,GO:0005575,GO:0005622,GO:0005623,GO:0005737,GO:0005829,GO:0005856,GO:0005885,GO:0005886,GO:0005938,GO:0006810,GO:0006887,GO:0006897,GO:0006909,GO:0006996,GO:0007010,GO:0007015,GO:0008064,GO:0008150,GO:0008154,GO:0009987,GO:0010638,GO:0012506,GO:0015629,GO:0016020,GO:0016043,GO:0016192,GO:0022607,GO:0030029,GO:0030036,GO:0030041,GO:0030139,GO:0030175,GO:0030659,GO:0030666,GO:0030670,GO:…	-	ko:K05757	ko04144,ko04666,ko04810,ko05100,ko05130,ko05131,ko05132,map04144,map04666,map04810,map05100,map05130,map05131,map05132	-	-	-	ko00000,ko00001,ko04131,ko04812	-	-	-	ANAPC4_WD40,WD40
tr|C4M6H6|C4M6H6_ENTHI	5759.rna_EHI_172960-1	1.29e-128	365.0	KOG3155@1|root,KOG3155@2759|Eukaryota,3X8TD@554915|Amoebozoa	554915|Amoebozoa	Z	Functions as component of the Arp2 3 complex which is involved in regulation of actin polymerization and together with an activating nucleation-promoting factor (NPF) mediates the formation of branched actin networks	-	GO:0005575,GO:0005622,GO:0005623,GO:0005737,GO:0005829,GO:0005856,GO:0005885,GO:0005938,GO:0006810,GO:0006887,GO:0006897,GO:0006909,GO:0006996,GO:0007010,GO:0007015,GO:0008064,GO:0008150,GO:0008154,GO:0009987,GO:0010638,GO:0012506,GO:0015629,GO:0016020,GO:0016043,GO:0016192,GO:0022607,GO:0030029,GO:0030036,GO:0030041,GO:0030139,GO:0030175,GO:0030659,GO:0030666,GO:0030670,GO:0030832,GO:0030833,GO:…	-	ko:K05756	ko04144,ko04666,ko04810,ko05100,ko05130,ko05131,ko05132,map04144,map04666,map04810,map05100,map05130,map05131,map05132	-	-	-	ko00000,ko00001,ko04131,ko04812	-	-	-	P21-Arc
tr|C4M2X6|C4M2X6_ENTHI	5759.rna_EHI_048630-1	1.75e-316	885.0	COG5277@1|root,KOG4307@1|root,KOG0676@2759|Eukaryota,KOG4307@2759|Eukaryota,3XAPH@554915|Amoebozoa	554915|Amoebozoa	Z	Belongs to the actin family	-	-	-	-	-	-	-	-	-	-	-	-	Actin
tr|C4LXI9|C4LXI9_ENTHI	5759.rna_EHI_131230-1	9.02e-316	896.0	COG5277@1|root,KOG4307@1|root,KOG0676@2759|Eukaryota,KOG4307@2759|Eukaryota,3XDKU@554915|Amoebozoa	554915|Amoebozoa	Z	Belongs to the actin family	-	-	-	-	-	-	-	-	-	-	-	-	Actin
tr|C4M3T9|C4M3T9_ENTHI	5759.rna_EHI_163580-1	7.03e-270	738.0	COG5277@1|root,KOG0676@2759|Eukaryota,3XBES@554915|Amoebozoa	554915|Amoebozoa	Z	Belongs to the actin family	-	-	-	-	-	-	-	-	-	-	-	-	Actin
tr|C4LZS3|C4LZS3_ENTHI	5759.rna_EHI_039020-1	4.22e-50	159.0	2E4SZ@1|root,2SBN0@2759|Eukaryota,3X9BM@554915|Amoebozoa	554915|Amoebozoa	Z	Is able to bind two actin monomers at high concentrations of G-actin	-	GO:0003674,GO:0003779,GO:0005488,GO:0005515,GO:0005575,GO:0005622,GO:0005623,GO:0005737,GO:0005829,GO:0008092,GO:0044424,GO:0044444,GO:0044464	-	-	-	-	-	-	-	-	-	-	WH2
tr|C4M7H1|C4M7H1_ENTHI	5759.rna_EHI_158570-1	1.12e-45	148.0	2E4SZ@1|root,2SBN0@2759|Eukaryota,3X9BM@554915|Amoebozoa	554915|Amoebozoa	Z	Is able to bind two actin monomers at high concentrations of G-actin	-	GO:0003674,GO:0003779,GO:0005488,GO:0005515,GO:0005575,GO:0005622,GO:0005623,GO:0005737,GO:0005829,GO:0008092,GO:0044424,GO:0044444,GO:0044464	-	-	-	-	-	-	-	-	-	-	WH2
tr|C4LVG4|C4LVG4_ENTHI	5759.rna_EHI_197480-1	6.67e-94	274.0	KOG1735@1|root,KOG1735@2759|Eukaryota,3X8ZW@554915|Amoebozoa	554915|Amoebozoa	Z	Belongs to the actin-binding proteins ADF family	-	GO:0001726,GO:0003674,GO:0003779,GO:0003785,GO:0005488,GO:0005515,GO:0005575,GO:0005622,GO:0005623,GO:0005634,GO:0005737,GO:0005856,GO:0006928,GO:0006950,GO:0006970,GO:0006972,GO:0006996,GO:0007010,GO:0007015,GO:0008092,GO:0008150,GO:0008154,GO:0009628,GO:0009987,GO:0015629,GO:0016043,GO:0022411,GO:0022607,GO:0030029,GO:0030036,GO:0030042,GO:0031252,GO:0032984,GO:0040011,GO:0042995,GO:0043226,GO:…	-	ko:K05765	ko04360,ko04666,ko04810,ko05133,map04360,map04666,map04810,map05133	-	-	-	ko00000,ko00001,ko04131,ko04147,ko04812	-	-	-	Cofilin_ADF
tr|C4M295|C4M295_ENTHI	5759.rna_EHI_136150-1	0.0	940.0	KOG2675@1|root,KOG2675@2759|Eukaryota,3X85C@554915|Amoebozoa	554915|Amoebozoa	Z	Adenylyl cyclase-associated protein	-	GO:0000278,GO:0000281,GO:0000902,GO:0000910,GO:0001891,GO:0003674,GO:0003779,GO:0005488,GO:0005515,GO:0005575,GO:0005622,GO:0005623,GO:0005737,GO:0005768,GO:0005773,GO:0005774,GO:0005856,GO:0005886,GO:0005938,GO:0006810,GO:0006897,GO:0006907,GO:0006950,GO:0006970,GO:0006996,GO:0007010,GO:0007015,GO:0007033,GO:0007049,GO:0007154,GO:0007155,GO:0007163,GO:0007165,GO:0008092,GO:0008150,GO:0008154,GO:…	-	ko:K17261	-	-	-	-	ko00000,ko04131,ko04147	-	-	-	CAP_C,CAP_N
tr|C4LXE4|C4LXE4_ENTHI	5759.rna_EHI_130660-1	1.68e-85	252.0	KOG1654@1|root,KOG1654@2759|Eukaryota,3X9EH@554915|Amoebozoa	554915|Amoebozoa	Z	Belongs to the ATG8 family	-	GO:0005575,GO:0005622,GO:0005623,GO:0005737,GO:0005773,GO:0005776,GO:0006950,GO:0006995,GO:0007154,GO:0008150,GO:0009267,GO:0009605,GO:0009987,GO:0009991,GO:0031667,GO:0031668,GO:0031669,GO:0033554,GO:0042594,GO:0043226,GO:0043227,GO:0043229,GO:0043231,GO:0043562,GO:0044424,GO:0044444,GO:0044464,GO:0050896,GO:0051716,GO:0071496	-	ko:K08341	ko04068,ko04136,ko04137,ko04138,ko04139,ko04140,ko04212,ko04371,ko04621,ko04727,ko05167,map04068,map04136,map04137,map04138,map04139,map04140,map04212,map04371,map04621,map04727,map05167	-	-	-	ko00000,ko00001,ko03029,ko04121,ko04131	-	-	-	Atg8
tr|C4LWU6|C4LWU6_ENTHI	5759.rna_EHI_199000-1	0.0	1219.0	COG5069@1|root,KOG0035@2759|Eukaryota,3X893@554915|Amoebozoa	554915|Amoebozoa	Z	CAMSAP CH domain	-	GO:0003674,GO:0003779,GO:0005198,GO:0005200,GO:0005488,GO:0005509,GO:0005515,GO:0005575,GO:0005622,GO:0005623,GO:0005737,GO:0005829,GO:0005856,GO:0005884,GO:0005938,GO:0006810,GO:0006897,GO:0006909,GO:0006928,GO:0006950,GO:0006970,GO:0006972,GO:0006996,GO:0007010,GO:0007015,GO:0007154,GO:0008092,GO:0008150,GO:0009267,GO:0009605,GO:0009628,GO:0009987,GO:0009991,GO:0015629,GO:0016043,GO:0016192,GO:…	-	-	-	-	-	-	-	-	-	-	CH,EFhand_Ca_insen,Spectrin
tr|C4M019|C4M019_ENTHI	5759.rna_EHI_134700-1	0.0	1467.0	2993T@1|root,2RG59@2759|Eukaryota,3XFM4@554915|Amoebozoa	554915|Amoebozoa	Z	Calponin homology domain	-	-	-	-	-	-	-	-	-	-	-	-	CH
tr|C4M4E1|C4M4E1_ENTHI	5759.rna_EHI_156420-1	1.09e-273	750.0	COG5069@1|root,KOG0046@2759|Eukaryota,3X9BP@554915|Amoebozoa	554915|Amoebozoa	Z	Calponin homology domain	-	-	-	-	-	-	-	-	-	-	-	-	CH
tr|Q9XYQ0|Q9XYQ0_ENTHI	5759.rna_EHI_122800-1	0.0	2970.0	COG1985@1|root,KOG0443@1|root,KOG0303@2759|Eukaryota,KOG0443@2759|Eukaryota,3X8EE@554915|Amoebozoa	554915|Amoebozoa	Z	Belongs to the WD repeat coronin family	-	GO:0005575,GO:0005622,GO:0005623,GO:0005737,GO:0005783,GO:0005794,GO:0008150,GO:0009314,GO:0009416,GO:0009453,GO:0009605,GO:0009607,GO:0009628,GO:0012505,GO:0040011,GO:0042330,GO:0042331,GO:0043207,GO:0043226,GO:0043227,GO:0043229,GO:0043231,GO:0044424,GO:0044444,GO:0044464,GO:0046956,GO:0050896,GO:0051704,GO:0051707,GO:0052128	-	-	-	-	-	-	-	-	-	-	DUF1899,Gelsolin,PH,VHP,WD40,WD40_4
tr|C4LVI7|C4LVI7_ENTHI	5759.rna_EHI_103430-1	0.0	898.0	COG5069@1|root,KOG0517@2759|Eukaryota,3XIGG@554915|Amoebozoa	554915|Amoebozoa	Z	Calponin homology domain	-	-	-	ko:K18620	-	-	-	-	ko00000,ko04812	-	-	-	CH
tr|B1N341|B1N341_ENTHI	5759.rna_EHI_104560-1	0.0	932.0	COG5069@1|root,KOG0517@2759|Eukaryota,3XAFM@554915|Amoebozoa	554915|Amoebozoa	Z	Calponin homology domain	-	-	-	ko:K18620	-	-	-	-	ko00000,ko04812	-	-	-	CH
tr|C4M741|C4M741_ENTHI	5759.rna_EHI_191900-1	0.0	1173.0	COG5069@1|root,KOG0518@2759|Eukaryota,3XDUV@554915|Amoebozoa	554915|Amoebozoa	Z	Calponin homology domain	-	-	-	-	-	-	-	-	-	-	-	-	CH
tr|C4M096|C4M096_ENTHI	5759.rna_EHI_005020-1	2.25e-203	562.0	KOG3174@1|root,KOG3174@2759|Eukaryota,3X8C2@554915|Amoebozoa	554915|Amoebozoa	Z	protein subunit beta	-	GO:0000902,GO:0003674,GO:0003779,GO:0005488,GO:0005515,GO:0005575,GO:0005622,GO:0005623,GO:0005856,GO:0005884,GO:0008064,GO:0008092,GO:0008150,GO:0008290,GO:0009653,GO:0009987,GO:0010639,GO:0015629,GO:0016043,GO:0030832,GO:0030833,GO:0030834,GO:0030835,GO:0030837,GO:0031333,GO:0032271,GO:0032272,GO:0032502,GO:0032535,GO:0032956,GO:0032970,GO:0032989,GO:0032991,GO:0033043,GO:0043226,GO:0043228,GO:…	-	ko:K10365	ko04144,map04144	-	-	-	ko00000,ko00001,ko04131,ko04147,ko04812	-	-	-	F_actin_cap_B
tr|C4LZ72|C4LZ72_ENTHI	5759.rna_EHI_104630-1	0.0	1555.0	COG5069@1|root,KOG0518@2759|Eukaryota,3X8C7@554915|Amoebozoa	554915|Amoebozoa	Z	Filamin/ABP280 repeat	-	GO:0001891,GO:0003674,GO:0003779,GO:0005488,GO:0005515,GO:0005575,GO:0005622,GO:0005623,GO:0005737,GO:0005856,GO:0005886,GO:0005938,GO:0006810,GO:0006897,GO:0006909,GO:0006928,GO:0006935,GO:0006950,GO:0006970,GO:0006972,GO:0006996,GO:0007010,GO:0007015,GO:0008092,GO:0008150,GO:0009266,GO:0009314,GO:0009416,GO:0009453,GO:0009605,GO:0009628,GO:0009987,GO:0010033,GO:0010243,GO:0014070,GO:0014074,GO:…	-	ko:K04437	ko04010,ko04510,ko05132,ko05205,map04010,map04510,map05132,map05205	-	-	-	ko00000,ko00001,ko04147,ko04812	-	-	-	CH,Filamin
tr|C4M9P2|C4M9P2_ENTHI	5759.rna_EHI_080740-1	0.0	2527.0	KOG4261@1|root,KOG4261@2759|Eukaryota,3X8NX@554915|Amoebozoa	554915|Amoebozoa	Z	Band 4.1 homologues	-	GO:0005575,GO:0005622,GO:0005623,GO:0005737,GO:0005938,GO:0006928,GO:0007155,GO:0008150,GO:0008219,GO:0009987,GO:0012501,GO:0022610,GO:0030587,GO:0031589,GO:0032502,GO:0040011,GO:0044424,GO:0044444,GO:0044464,GO:0048102,GO:0048856,GO:0048870,GO:0051179,GO:0051674,GO:0051703,GO:0051704,GO:0071944,GO:0090702,GO:0099120,GO:0099568	-	ko:K06271	ko04015,ko04510,ko04611,ko05166,map04015,map04510,map04611,map05166	-	-	-	ko00000,ko00001,ko04147	-	-	-	FERM_M,FERM_N,FERM_f0,I_LWEQ,VBS,VHP
tr|C4LYB3|C4LYB3_ENTHI	5759.rna_EHI_167130-1	0.0	2999.0	KOG0980@1|root,KOG4261@1|root,KOG0980@2759|Eukaryota,KOG4261@2759|Eukaryota,3XGNW@554915|Amoebozoa	554915|Amoebozoa	Z	FERM N-terminal domain	-	-	-	-	-	-	-	-	-	-	-	-	FERM_M,FERM_N,I_LWEQ
tr|C4LZ32|C4LZ32_ENTHI	5759.rna_EHI_009570-1	0.0	2467.0	KOG0443@1|root,KOG0443@2759|Eukaryota,3XAPQ@554915|Amoebozoa	554915|Amoebozoa	Z	Gelsolin homology domain	-	-	-	-	-	-	-	-	-	-	-	-	Gelsolin
tr|C4LYL2|C4LYL2_ENTHI	5759.rna_EHI_118620-1	0.0	3018.0	KOG1820@1|root,KOG1820@2759|Eukaryota,3X949@554915|Amoebozoa	554915|Amoebozoa	Z	TOG	-	GO:0000226,GO:0000278,GO:0000281,GO:0000775,GO:0000776,GO:0000777,GO:0000779,GO:0000793,GO:0000910,GO:0000922,GO:0003674,GO:0005488,GO:0005515,GO:0005575,GO:0005622,GO:0005623,GO:0005694,GO:0005737,GO:0005813,GO:0005815,GO:0005819,GO:0005856,GO:0005874,GO:0005938,GO:0006996,GO:0007010,GO:0007017,GO:0007030,GO:0007049,GO:0007051,GO:0007098,GO:0007163,GO:0008017,GO:0008092,GO:0008150,GO:0009987,GO:…	-	ko:K16803	-	-	-	-	ko00000,ko03036,ko04812	-	-	-	-
tr|C4M9B6|C4M9B6_ENTHI	5759.rna_EHI_003930-1	0.0	1427.0	KOG0980@1|root,KOG0980@2759|Eukaryota,3X8HW@554915|Amoebozoa	554915|Amoebozoa	Z	I/LWEQ domain	-	-	-	ko:K20040	-	-	-	-	ko00000,ko04131	-	-	-	ANTH,I_LWEQ
tr|C4M9W2|C4M9W2_ENTHI	5759.rna_EHI_113570-1	0.0	1349.0	COG5059@1|root,KOG0244@2759|Eukaryota	2759|Eukaryota	Z	microtubule motor activity	-	-	-	ko:K10395	-	-	-	-	ko00000,ko04812	-	-	-	Kinesin
tr|C4M0K6|C4M0K6_ENTHI	5759.rna_EHI_024640-1	1.7e-202	579.0	COG4886@1|root,KOG0619@2759|Eukaryota,3X8B7@554915|Amoebozoa	554915|Amoebozoa	Z	Leucine-rich repeats, typical (most populated) subfamily	-	GO:0001101,GO:0005575,GO:0005622,GO:0005623,GO:0005737,GO:0005886,GO:0006935,GO:0006950,GO:0007154,GO:0007155,GO:0007163,GO:0007165,GO:0007584,GO:0008064,GO:0008150,GO:0009267,GO:0009605,GO:0009987,GO:0009991,GO:0010033,GO:0010243,GO:0014070,GO:0016020,GO:0016043,GO:0016323,GO:0022610,GO:0023052,GO:0030011,GO:0030587,GO:0030832,GO:0030833,GO:0031152,GO:0031154,GO:0031589,GO:0031667,GO:0031668,GO:…	-	-	-	-	-	-	-	-	-	-	LRR_8
[truncated: 16 more rows]

## Sheet: 3.Identified(813)
query	seed_ortholog	Gene ID	Protein ID	evalue	score	eggNOG_OGs	max_annot_lvl	COG_category	Description eegNOG	Product Description-Amoeba DB	Input ID	Preferred_name	GOs	EC	KEGG_ko	KEGG_Pathway	KEGG_Module	KEGG_Reaction	KEGG_rclass	BRITE	KEGG_TC	CAZy	BiGG_Reaction	PFAMs
[truncated: 813 more rows]

## Sheet: 4.EEG-AmoebaDB
Gene ID	Description-AmoebDB	COG_category	Description eegNOG
[truncated: 813 more rows]

## Sheet: 5.GOTerms-MF
ID	Name	Bgd count	Result count	Result gene list	Pct of bgd	Fold enrichment	Odds ratio	P-value	Benjamini
[truncated: 14 more rows]
