# Supplementary material for: Live Cells Imaging and Comparative Phosphoproteomics Uncover Proteins from the Mechanobiome in Entamoeba histolytica
Source: Int J Mol Sci. 2023 May 13;24(10):8726. doi: 10.3390/ijms24108726 (PMC10217974; doi:10.3390/ijms24108726)
Supplement: Supplementary file 1 [file ijms-24-08726-s001.zip › Table 3. FC-VolcanoPlot.xlsx]

## Sheet: 1.FOLD-CHANGES>2
Protein-ID	log2 FC Wn-Con	FC	Gene names	Protein names
C4M022	2.12157	4.35168	EHI_134730	Transporter, major facilitator family
C4M808	2.11355	4.32755	EHI_143620	Uncharacterized protein
B1N2G1	2.10412	4.29937	EHI_152870	Uncharacterized protein
C4LW55	2.078	4.22221	EHI_142100	Uncharacterized protein
C4LTN6	2.07508	4.21369	EHI_012490	ARF GTPase activating protein, putative
C4LW36	2.07111	4.20209	EHI_141900	Chromodomain-helicase-DNA-binding protein, putative
C4LYA1	2.07019	4.19943	EHI_166990	Uncharacterized protein
C4M8S4	2.0582	4.16466	EHI_146930	Ras GTPase-activating protein, putative
C4M583	2.04663	4.13139	EHI_111850	Auxin efflux carrier family protein, putative
C4MAD9	2.04099	4.11528	EHI_058920	Uncharacterized protein
C4LUY2	2.03782	4.10625	EHI_092170	Uncharacterized protein
C4LZH1	2.03208	4.08995	EHI_124330	60S ribosomal protein L36, putative
C4LX90	2.02135	4.05963	EHI_013240	Uncharacterized protein
Q24801	2.02122	4.05927	EHI_009530	Pyruvate, phosphate dikinase (EC 2.7.9.1)
C4LYB3	2.01681	4.04689	EHI_167130	Filopodin, putative
C4LYC2	2.00953	4.0265	EHI_007500	Sir2 family transcriptional regulator, putative
C4LXH5	2.00853	4.02372	EHI_131070	Phosphatidylinositol-3,4,5-trisphosphate 3-phosphatase (EC 3.1.3.67)
C4LYP8	2.00787	4.02188	EHI_004350	Uncharacterized protein
C4M9N8	2.00347	4.00964	EHI_080590	Uncharacterized protein
C4M6B5	2.00303	4.0084	EHI_099220	Uncharacterized protein
C4M6H6	2.00055	4.00152	EHI_172960	Actin-related protein 2/3 complex subunit 3
C4M9S4	1.9979	3.99417	EHI_135460	Uncharacterized protein
O61123	1.99768	3.99356	EHI_198010	19S cap proteasome S2 subunit
C4LY53	1.9953	3.98698	EHI_177500	Uncharacterized protein
C4M419	1.99227	3.97862	EHI_114120	T-complex protein 1 subunit delta
C4M779	1.99179	3.97731	EHI_199660	Uncharacterized protein
C4LYC5	1.98656	3.9629	EHI_007640	C2 domain;Calponin homology domain;Zinc finger, LIM-type;Pleckstrin homology
C4LXH3	1.98624	3.96204	EHI_131050	Uncharacterized protein
C4LXH6	1.98109	3.94792	EHI_131080	DEAD/DEAH box helicase, putative
C4LYZ2	1.98093	3.94747	EHI_118080	Protein kinase, putative
C4M1E0	1.97258	3.92469	EHI_170180	Uncharacterized protein
C4M2E1	1.97209	3.92335	EHI_158220	Uncharacterized protein
C4M6P9	1.97048	3.919	EHI_201200	Leukocyte-endothelial cell adhesion molecule 3, putative
C4M785	1.96848	3.91355	EHI_044230	Elongation factor-1alpha, putative
C4M822	1.96376	3.90076	EHI_002200	Uncharacterized protein
C4M9E4	1.96359	3.90032	EHI_091560	Uncharacterized protein
C4M082	1.96328	3.89947	EHI_004870	Uncharacterized protein
C4M508	1.96129	3.89409	EHI_141010	Uncharacterized protein
C4M4E0	1.96028	3.89139	EHI_156410	WD domain containing protein
B1N4W6	1.95843	3.88639	EHI_094800	Major facilitator superfamily protein
C4LZU0	1.95658	3.88142	EHI_194260	Protein phosphatase domain-containing protein
C4LX23	1.95249	3.87041	EHI_159300	RhoGAP domain containing protein
C4M967	1.95087	3.86606	EHI_135780	Uncharacterized protein
C4M731	1.94382	3.84724	EHI_183520	Uncharacterized protein
C4M1X5	1.94278	3.84446	EHI_164820	Structural maintenance of chromosomes protein
C4M3P4	1.94022	3.83763	EHI_140720	Myosin heavy chain
Q1EQ09	1.93693	3.82889	EHI_139030	EhSyntaxin 1A (Syntaxin, putative) (Fragment)
C4M2E5	1.93047	3.81178	EHI_158260	Uncharacterized protein
C4MAY4	1.92993	3.81038	EHI_167500	Uncharacterized protein
C4LTT7	1.92971	3.80978	EHI_050670	Uncharacterized protein
C4M7Y3	1.9292	3.80844	EHI_119550	CCR4/NOT transcription complex subunit 3, putative
C4M9D7	1.92819	3.80577	EHI_091490	Uncharacterized protein
B1N4E9	1.92747	3.80387	EHI_075640	Protein phosphatase domain-containing protein
C4M4T4	1.92459	3.7963	EHI_193300	Uridine/cytidine kinase (EC 2.7.1.48)
C4M392	1.92213	3.78983	EHI_106280	Structural maintenance of chromosomes protein 5
C4LTY5	1.92184	3.78905	EHI_067890	Ras guanine nucleotide exchange factor, putative
C4LU80	1.9194	3.78266	EHI_110280	LIM zinc finger domain containing protein
C4M6J8	1.91875	3.78095	EHI_060430	Uro-adherence factor A, putative
C4LYW1	1.91772	3.77825	EHI_010740	HECT domain-containing protein
C4M944	1.91643	3.77487	EHI_083600	Uncharacterized protein
C4LWU6	1.91391	3.7683	EHI_199000	Calponin homology domain protein, putative
C4M5S9	1.91386	3.76816	EHI_070720	Inositol-3-phosphate synthase (EC 5.5.1.4)
C4M1V2	1.91378	3.76794	EHI_027660	SMK-1 domain-containing protein
C4M578	1.91357	3.76741	EHI_111800	Uncharacterized protein
C4LSQ7	1.9117	3.76251	EHI_152190	Uncharacterized protein
B1N4B4	1.91062	3.7597	EHI_056130	RhoGAP domain containing protein
C4MAI6	1.90945	3.75665	EHI_196580	Uridine/cytidine kinase (EC 2.7.1.48)
C4M8E6	1.9082	3.75339	EHI_115350	Chromodomain-helicase-DNA-binding protein, putative
C4LUL3	1.90366	3.7416	EHI_023010	Protein kinase, putative
C4M6U3	1.90108	3.73493	EHI_054180	Protein SEY1 homolog 2 (EC 3.6.5.-)
C4LYQ0	1.90081	3.73422	EHI_004370	Uncharacterized protein
C4LZ07	1.90024	3.73275	EHI_118250	Uncharacterized protein
C4M498	1.89997	3.73206	EHI_098010	Uncharacterized protein
C4LZG5	1.89954	3.73093	EHI_138050	Uncharacterized protein
C4LVU5	1.89306	3.71423	EHI_187280	Transcription initiation factor SPT5, putative
C4LY98	1.89079	3.70839	EHI_166940	Uncharacterized protein
C4LX32	1.88966	3.70548	EHI_159500	Rho guanine nucleotide exchange factor, putative
C4M5A6	1.88886	3.70342	EHI_081380	Uncharacterized protein
C4LXE2	1.88843	3.70231	EHI_098620	Uncharacterized protein
C4M237	1.88106	3.68345	EHI_169080	Uncharacterized protein
C4M3E4	1.88013	3.68107	EHI_095870	Serine-threonine rich protein
C4LWL6	1.87947	3.67941	EHI_069280	Uncharacterized protein
C4LWV5	1.87836	3.67656	EHI_199100	SAC3/GANP family protein
C4LW30	1.87807	3.67584	EHI_141830	Threonylcarbamoyladenosine tRNA methylthiotransferase (EC 2.8.4.5) (tRNA-t(6)A37 methylthiotransferase)
C4M8K8	1.87686	3.67274	EHI_197860	Heat shock protein 70, putative
C4M295	1.87651	3.67187	EHI_136150	Adenylyl cyclase-associated protein
C4LSA5	1.87643	3.67166	EHI_153130	BEACH domain-containing protein
C4LZR1	1.87626	3.67123	EHI_038890	Uncharacterized protein
C4LXM3	1.87516	3.66843	EHI_073630	Serine-threonine-isoleucine rich protein, putative
C4LTQ2	1.87387	3.66516	EHI_050150	HEAT repeat domain containing protein
C4M9P2	1.87251	3.66169	EHI_080740	Filopodin, putative
C4LU27	1.8715	3.65912	EHI_068340	Uncharacterized protein
C4LZP1	1.87143	3.65895	EHI_038570	DNA-directed RNA polymerases I, II, and III subunit RPABC3
C4LZM8	1.87114	3.65823	EHI_175030	DEAD/DEAH box helicase, putative
C4M3S5	1.87064	3.65695	EHI_052860	Heat shock protein 70, putative
C4M438	1.87009	3.65556	EHI_033750	RNA cytidine acetyltransferase (EC 2.3.1.-) (18S rRNA cytosine acetyltransferase)
C4M8M8	1.87004	3.65542	EHI_114330	Uncharacterized protein
C4M4N4	1.86901	3.65282	EHI_189500	Calponin homology domain protein, putative
C4LYJ2	1.86739	3.64873	EHI_094010	Uncharacterized protein
C4M831	1.86707	3.6479	EHI_108670	Protein kinase domain containing protein
C4LZV2	1.86707	3.6479	EHI_194390	Rho family GTPase
B1N3I0	1.86491	3.64245	EHI_076790	Uncharacterized protein
C4M5U6	1.86263	3.63671	EHI_082240	Uncharacterized protein
C4MBR0	1.86198	3.63505	EHI_131660	Protein kinase domain containing protein
C4M8Y0	1.86146	3.63376	EHI_080250	Uncharacterized protein
C4M2R6	1.86021	3.63059	EHI_160980	Uncharacterized protein
C4M024	1.85837	3.62597	EHI_134750	Protein tyrosine kinase domain-containing protein
C4LWQ4	1.85833	3.62588	EHI_198580	Uncharacterized protein
C4MB57	1.8554	3.61853	EHI_102050	Uncharacterized protein
C4MBA4	1.85478	3.61696	EHI_167940	SH3 domain;SH3-like domain superfamily
C4M339	1.85282	3.61204	EHI_059690	Uncharacterized protein
C4LYH7	1.84883	3.60207	EHI_093860	MIT domain protein
C4M689	1.84645	3.59615	EHI_081690	Uncharacterized protein
C4LYP1	1.84377	3.58947	EHI_004170	LIM zinc finger domain containing protein
C4MB74	1.84355	3.58893	EHI_176590	AIG1 family protein, putative
C4LY71	1.84258	3.5865	EHI_051760	Calponin homology domain;Zinc finger, LIM-type;CH domain superfamily
C4LW47	1.84135	3.58345	EHI_142020	KRR-R motif-containing protein 1
C4LU55	1.84086	3.58223	EHI_068650	Uncharacterized protein
C4LSE2	1.83842	3.57618	EHI_153510	Rho guanine nucleotide exchange factor, putative
P42649	1.83735	3.57353	EHI_098280	14-3-3 protein 2 (14-3-3-2)
C4LSV6	1.83715	3.57303	EHI_152730	DNA-directed RNA polymerase III subunit RPC3 (RNA polymerase III subunit C3)
C4M0Y5	1.83685	3.57228	EHI_134980	Uncharacterized protein
C4M8H1	1.83531	3.56847	EHI_063040	Uncharacterized protein
C4M5Z3	1.83516	3.5681	EHI_181210	SMP-LTD domain-containing protein
C4M7B2	1.83135	3.55869	EHI_055700	Zinc finger protein, putative
C4M7P3	1.82983	3.55494	EHI_091060	ATPase, AAA family protein
Q5NT00	1.8281	3.55069	EHI_131170	Rab family GTPase (Small GTPase EhRabX16) (Fragment)
C4M2G9	1.82761	3.54949	EHI_040400	Prolyl-tRNA synthetase (EC 6.1.1.15)
C4MA41	1.82747	3.54913	EHI_166020	TBC domain containing protein
C4LU04	1.82733	3.54878	EHI_068100	Uncharacterized protein
C4LWL5	1.82667	3.54717	EHI_069270	Uncharacterized protein
C4M762	1.82645	3.54664	EHI_083440	Tyrosine kinase, putative
C4M3Z3	1.82627	3.54619	EHI_185250	Uncharacterized protein
C4M268	1.82459	3.54207	EHI_174210	Serine/threonine-protein kinase, putative
C4LTM6	1.81995	3.5307	EHI_012330	Serine-threonine-isoleucine rich protein, putative
C4LTB2	1.81876	3.52777	EHI_044930	Eukaryotic translation initiation factor 4 gamma, putative
C4M3Z1	1.81706	3.52361	EHI_185230	Protein kinase, putative
C4M8P7	1.81671	3.52277	EHI_053610	Apyrase, putative
C4M2T6	1.8152	3.51909	EHI_077270	rRNA biogenesis protein RRP5, putative
C4LW65	1.81519	3.51906	EHI_142210	Uncharacterized protein
C4MAT9	1.81433	3.51696	EHI_022130	Uncharacterized protein
C4M0Q3	1.81375	3.51555	EHI_009880	Uncharacterized protein
C4M3I5	1.81027	3.50709	EHI_138430	Uncharacterized protein
C4LZN0	1.81022	3.50697	EHI_175050	Aspartyl-tRNA synthetase (EC 6.1.1.12)
Q1EPZ8	1.80976	3.50583	EHI_155680	EhSyntaxin F (Fragment)
C4M019	1.80879	3.50349	EHI_134700	Calponin homology domain;CH domain superfamily;Fimbrin/Plastin
C4M9S6	1.80791	3.50136	EHI_135480	Leucine-rich repeat containing protein
P49230	1.80739	3.50008	EHI_176140	Profilin
P51555	1.80729	3.49985	EHI_130700	Enolase 1 (EC 4.2.1.11) (2-phospho-D-glycerate hydro-lyase) (2-phosphoglycerate dehydratase)
C4LWJ2	1.80641	3.4977	EHI_096830	Alpha-1,4 glucan phosphorylase (EC 2.4.1.1)
B1N478	1.80585	3.49636	EHI_098870	Uncharacterized protein
Q9BLE5	1.80522	3.49483	EHI_133100	Rab family GTPase (Small GTPase RabH)
C4M2W9	1.8052	3.49478	EHI_048560	Uncharacterized protein
C4M0E0	1.80279	3.48894	EHI_006550	Uncharacterized protein
C4M8U0	1.80248	3.48821	EHI_143820	Rav1p_C domain-containing protein
C4M940	1.80007	3.48238	EHI_025860	Uncharacterized protein
C4M550	1.79794	3.47723	EHI_078310	Uncharacterized protein
C4M4T3	1.79696	3.47487	EHI_193290	Uncharacterized protein
C4M513	1.7955	3.47135	EHI_141070	Uncharacterized protein
C4LWX1	1.79546	3.47126	EHI_126950	Uncharacterized protein
C4M463	1.79398	3.4677	EHI_140140	Gtpase activating protein, putative
Q24841	1.79222	3.46347	EHI_183180	30,000-Mr antigen (Fragment)
C4M4D4	1.78755	3.45229	EHI_156340	Uncharacterized protein
C4M7Q5	1.78729	3.45165	EHI_120890	AMP deaminase, putative (EC 3.5.4.6)
C4M3B7	1.78642	3.44957	EHI_175500	Magnesium and cobalt transport protein CorA, putative
C4LVA5	1.78416	3.44418	EHI_182500	RhoGAP domain containing protein
C4M9C2	1.78373	3.44316	EHI_146350	Serine/threonine-protein phosphatase (EC 3.1.3.16)
B1N405	1.78348	3.44257	EHI_088060	Uncharacterized protein
B1N3K6	1.78163	3.43813	EHI_138340	Major facilitator superfamily protein
C4LTU8	1.77675	3.42654	EHI_050780	U1snRNP-specific protein, putative
C4M6D8	1.77054	3.41182	EHI_142910	Uncharacterized protein
C4M6L9	1.76971	3.40984	EHI_147550	Uncharacterized protein
C4LTQ5	1.76933	3.40895	EHI_050280	40S ribosomal protein S3a
C4LXQ1	1.76848	3.40694	EHI_014120	RNA recognition motif domain containing protein
C4M4I2	1.76539	3.39967	EHI_138760	Uncharacterized protein
C4M402	1.76185	3.39134	EHI_194870	Uncharacterized protein
C4LWE8	1.76183	3.39128	EHI_096350	Uncharacterized protein
Q9NHW8	1.76112	3.3896	EHI_192810	Rab7-like GTPase (Fragment)
C4M9X4	1.76004	3.38706	EHI_179340	HMG box protein
C4M0R3	1.75989	3.38672	EHI_009990	CRIB domain;Wiscott-Aldrich syndrome protein, C-terminal
C4LU10	1.7595	3.38581	EHI_068170	Radical SAM domain protein
C4LZ17	1.75809	3.3825	EHI_009390	Uncharacterized protein
C4M0G8	1.75682	3.37953	EHI_006950	Uncharacterized protein
C4LZ32	1.75577	3.37707	EHI_009570	Gelsolin repeat protein, putative
C4M1I0	1.7555	3.37642	EHI_192630	Uncharacterized protein
C4M5P4	1.75375	3.37234	EHI_040650	Uncharacterized protein
C4LVR9	1.75301	3.37062	EHI_008200	Glyceraldehyde-3-phosphate dehydrogenase (EC 1.2.1.12)
C4M7G3	1.75287	3.37027	EHI_158590	Protein kinase, putative
C4M2Z3	1.75205	3.36837	EHI_074040	Uncharacterized protein
C4LVB1	1.75157	3.36726	EHI_196930	Uncharacterized protein
C4LY42	1.75087	3.36562	EHI_177380	Uncharacterized protein
C4LUZ9	1.75067	3.36515	EHI_092360	Uncharacterized protein
B1N3S3	1.75066	3.36513	EHI_127960	Transcriptional regulator cudA, putative
C4LUV4	1.7489	3.36101	EHI_178900	Ras family protein
C4MA62	1.74666	3.3558	EHI_069970	Serine/threonine-protein phosphatase (EC 3.1.3.16)
C4M0V9	1.74581	3.35383	EHI_100400	DNA-repair protein, putative
C4LSV1	1.74519	3.35239	EHI_152670	Malate dehydrogenase (EC 1.1.1.37)
Q24818	1.74391	3.34942	EHI_051060	Pyruvate:ferredoxin oxidoreductase
Q9BI12	1.74031	3.34108	EHI_170460	Putative nuclear RNA binding protein B
C4M608	1.73677	3.33289	EHI_072030	Nucleosome assembly protein, putative
C4LYL7	1.73668	3.33268	EHI_118670	Skp1 protein, putative
C4M553	1.73625	3.33168	EHI_177990	Leucine-rich repeat containing protein
C4LX39	1.73593	3.33094	EHI_159580	Protein kinase, putative
C4M2W2	1.73433	3.32726	EHI_188950	PH domain containing protein
C4M219	1.73363	3.32564	EHI_150380	Uncharacterized protein
C4LWE2	1.73192	3.32171	EHI_096290	Uncharacterized protein
C4LXA9	1.72945	3.31602	EHI_098260	Uncharacterized protein
C4LXE4	1.72617	3.30849	EHI_130660	Autophagy-related protein
C4M9J3	1.72459	3.30487	EHI_107660	Uncharacterized protein
C4LZ72	1.71919	3.29252	EHI_104630	Filamin 2, putative
C4LSP3	1.71805	3.28992	EHI_152040	Uncharacterized protein
C4LTR7	1.71659	3.28658	EHI_050440	Uncharacterized protein
C4LX29	1.71429	3.28136	EHI_159470	Uncharacterized protein
C4M4B8	1.71207	3.2763	EHI_048280	Nucleosome assembly protein, putative
C4M286	1.70993	3.27145	EHI_180360	Uncharacterized protein
C4LWH7	1.70858	3.26839	EHI_096650	Histone H3, putative
C4M403	1.70813	3.26738	EHI_194980	Uncharacterized protein
C4LT30	1.70659	3.26388	EHI_148600	Uncharacterized protein
C4M9W9	1.70581	3.26212	EHI_129360	RhoGAP domain containing protein
C4M0D7	1.70567	3.26181	EHI_064720	Protein phosphatase domain-containing protein
C4M9L5	1.70403	3.25809	EHI_022260	Uncharacterized protein
Q8MU40	1.70155	3.25251	EHI_049620	Nitrogen fixation protein NifU
C4LSD9	1.70032	3.24974	EHI_153480	Translation initiation factor 2 beta subunit, putative
C4M823	1.6929	3.23306	EHI_002210	Uncharacterized protein
C4LYB2	1.69289	3.23303	EHI_167120	Uncharacterized protein
C4LZT0	1.69167	3.2303	EHI_194040	H/ACA ribonucleoprotein complex subunit
C4M0C6	1.68853	3.22329	EHI_064570	40S ribosomal protein S15, putative
C4LU33	1.68809	3.22229	EHI_068410	Uncharacterized protein
C4LU44	1.68681	3.21943	EHI_068530	Uncharacterized protein
C4LZV9	1.68531	3.21609	EHI_194470	Uncharacterized protein
C4LTW1	1.68437	3.214	EHI_050910	Uncharacterized protein
C4M1R9	1.68078	3.20601	EHI_164370	Nucleolar GTP-binding protein 2
C4M6Y8	1.6771	3.19784	EHI_056380	Enhancer binding protein 2 (EBP2), putative
C4MB05	1.67304	3.18885	EHI_015980	Uncharacterized protein
C4M6T9	1.66806	3.17787	EHI_054250	Rhodanese domain-containing protein
C4LTR1	1.66523	3.17165	EHI_050360	Oxysterol binding protein, putative
C4LSF8	1.66317	3.16712	EHI_153780	Midasin
C4LXI3	1.66181	3.16413	EHI_131150	DNA-directed RNA polymerase II subunit, putative
C4LWB9	1.65649	3.15248	EHI_155700	Uncharacterized protein
B1N2X2	1.65581	3.151	EHI_013910	Uncharacterized protein
C4M3I0	1.65464	3.14846	EHI_138380	Alpha-1,4 glucan phosphorylase (EC 2.4.1.1)
C4LXC5	1.65355	3.14606	EHI_098440	Uncharacterized protein
C4LSW9	1.65208	3.14286	EHI_152860	Uncharacterized protein
O15820	1.65207	3.14285	EHI_110120	Phosphoglucomutase (PGM) (EC 5.4.2.2) (Glucose phosphomutase)
C4MA89	1.64946	3.13716	EHI_039850	Rho guanine nucleotide exchange factor, putative
B1N5F3	1.64732	3.1325	EHI_066520	Uncharacterized protein
C4LTV5	1.64589	3.12942	EHI_050850	LIM zinc finger domain containing protein
C4M4B2	1.64235	3.12174	EHI_048210	Splicing factor, arginine/serine-rich, putative
C4LXL5	1.64115	3.11914	EHI_073550	Uncharacterized protein
Q6WKY8	1.63984	3.11631	EHI_049610	Guanine nucleotide exchange factor
C4M2Q5	1.63924	3.11501	EHI_160870	Uncharacterized protein
C4LZL9	1.63182	3.09904	EHI_174940	Nucleolar GTP-binding protein 1
C4M8T1	1.63049	3.09619	EHI_147000	Uncharacterized protein
C4LV70	1.63029	3.09576	EHI_182930	RhoGAP domain containing protein
C4MA73	1.62704	3.08878	EHI_075170	Uncharacterized protein
C4LSW1	1.62449	3.08334	EHI_152780	Uncharacterized protein
C4M9N7	1.62367	3.08158	EHI_080580	Uncharacterized protein
C4MBL9	1.61991	3.07356	EHI_116480	Uncharacterized protein
C4M8M1	1.61764	3.06874	EHI_114380	Uncharacterized protein
Q24848	1.61012	3.05276	EHI_103610	p21 activated kinase
C4M3D4	1.59939	3.03015	EHI_053170	RNA-binding protein, putative
Q24807	1.59894	3.0292	EHI_124610	Ras homologue 2
C4M6H9	1.5956	3.02219	EHI_173420	Uncharacterized protein
C4LVY9	1.59021	3.01092	EHI_126040	TBC1 domain family member 23
C4LZT3	1.58629	3.00277	EHI_194180	Uncharacterized protein
B1N4N4	1.58533	3.00076	EHI_019640	Caldesmon, putative
C4LWC4	1.58428	2.99858	EHI_155750	Uncharacterized protein
C4M4V5	1.58329	2.99653	EHI_028890	DNA helicase (EC 3.6.4.12)
C4M7R0	1.57952	2.98871	EHI_121060	DnaJ_C domain-containing protein
C4LV75	1.57892	2.98746	EHI_182990	Histone H2B
C4MBA7	1.57441	2.97813	EHI_048410	Protein kinase, putative
C4M5S6	1.56945	2.96792	EHI_070800	Uncharacterized protein
C4M0H3	1.56658	2.96201	EHI_007000	WH2 domain-containing protein
C4LX75	1.56656	2.96198	EHI_013050	RhoGAP domain containing protein
C4LXE0	1.56078	2.95012	EHI_098600	Uncharacterized protein
C4LYD8	1.55903	2.94656	EHI_008020	Uncharacterized protein
C4M5K6	1.55613	2.94063	EHI_001920	Uncharacterized protein
C4M6Z4	1.55539	2.93913	EHI_056450	Rho GTPase activating protein, putative
C4LZJ6	1.55343	2.93514	EHI_124620	Wiscott-Aldrich syndrome protein, C-terminal
C4M304	1.55049	2.92916	EHI_074150	Uncharacterized protein
C4MBF2	1.54636	2.92078	EHI_165780	RNA recognition motif domain containing protein
C4LV24	1.5442	2.91643	EHI_092640	Seryl-tRNA synthetase (EC 6.1.1.11)
C4M4T0	1.54402	2.91605	EHI_095180	Uncharacterized protein
C4LVS3	1.53218	2.89223	EHI_187060	Rab GTPase activating protein, putative
C4LYS7	1.5307	2.88926	EHI_010300	Uncharacterized protein
C4M9L2	1.52301	2.87389	EHI_003010	Ubiquitin-conjugating enzyme family protein
C4LZ94	1.51134	2.85074	EHI_000430	Rap/Ran GTPase-activating protein, putative
C4M4Z0	1.50446	2.83719	EHI_035230	Uncharacterized protein
C4M0A4	1.4958	2.8202	EHI_005100	Eukaryotic translation initiation factor 2 alpha subunit, putative
C4LT22	1.49044	2.80974	EHI_148520	Mob1/phocein family protein
C4M1B9	1.47796	2.78554	EHI_169970	Uncharacterized protein
C4LWK6	1.46999	2.77019	EHI_069180	Rho GTPase activating protein, putative
C4LY33	1.46921	2.7687	EHI_177190	Uncharacterized protein
Q86S08	1.4689	2.76811	EHI_030810	Malate dehydrogenase (EC 1.1.1.37)
C4LZC7	1.46503	2.76069	EHI_000780	Chromodomain-helicase-DNA-binding protein, putative
C4M0P6	1.46068	2.75237	EHI_009800	Phosphatidylserine synthase, putative
C4LVN3	1.45872	2.74865	EHI_186320	Uncharacterized protein
C4MA84	1.44665	2.72574	EHI_067260	TLDc domain-containing protein
C4LWC5	1.44468	2.72202	EHI_155760	Uncharacterized protein
C4LT18	1.44181	2.71662	EHI_148480	WD domain containing protein
C4LTV0	1.43607	2.70583	EHI_050800	Uncharacterized protein
C4M4Y5	1.42544	2.68597	EHI_119370	Uncharacterized protein
B1N2I3	1.42534	2.68578	EHI_012360	40S ribosomal protein S14, putative (Ribosomal protein S14, putative)
C4MA06	1.40133	2.64144	EHI_146500	Rho GTPase activating protein, putative
C4LV59	1.39142	2.62337	EHI_182780	Ras GTPase-activating protein, putative
C4LSB9	1.39085	2.62232	EHI_153280	Uncharacterized protein
C4M9T5	1.37768	2.5985	EHI_056700	Uncharacterized protein
C4M1A0	1.37639	2.59618	EHI_188260	Uncharacterized protein
C4M2K3	1.37407	2.59201	EHI_079720	DnaJ family protein
C4M196	1.34469	2.53976	EHI_188220	Uncharacterized protein
C4M9Q5	1.33817	2.5283	EHI_055420	GTP-binding protein, Ras family
C4M1H2	1.33403	2.52106	EHI_192520	Transcriptional coactivator, putative
C4M6C6	1.33358	2.52027	EHI_099270	Uncharacterized protein
C4MA14	1.29764	2.45826	EHI_088450	Inositol polyphosphate 5-phosphatase, putative
C4M2X6	1.27028	2.41208	EHI_048630	Actin, putative
C4M442	1.26746	2.40737	EHI_030080	Uncharacterized protein
Q24858	1.26405	2.4017	EHI_014030	Proton-translocating NAD(P)(+) transhydrogenase (EC 7.1.1.1)
C4LZ77	1.25434	2.38557	EHI_104680	Uncharacterized protein
Q761X2	1.24053	2.36285	EHI_109700	Protein kinase domain-containing protein
C4M933	1.23218	2.34921	EHI_097620	PH-protein kinase domain containing protein
C4M216	1.15676	2.22956	EHI_150130	Uncharacterized protein
B1N3P6	1.12061	2.17438	EHI_078540	Uncharacterized protein
C4LTM5	1.03034	2.04251	EHI_012320	Pumilio domain-containing protein C6G9.14, putative
C4M8P9	-0.99619	0.501322	EHI_132360	Serine/threonine-protein kinase, putative
C4M885	-1.05842	0.480156	EHI_075850	Uncharacterized protein
C4M324	-1.08629	0.47097	EHI_025370	Uncharacterized protein
C4LZJ1	-1.1166	0.461178	EHI_124570	Uncharacterized protein
C4M143	-1.15416	0.449327	EHI_107020	Uncharacterized protein
C4LX13	-1.177	0.442272	EHI_127420	Cell division control protein CDC24, putative
C4LV83	-1.189	0.438606	EHI_183100	RNA recognition motif domain containing protein
Q6IUR3	-1.25028	0.420365	EHI_121760	DNA-directed RNA polymerase subunit (EC 2.7.7.6)
C4M4E9	-1.25229	0.41978	EHI_078740	Rho guanine nucleotide exchange factor, putative
C4M8Z9	-1.28879	0.409295	EHI_038280	Uncharacterized protein
B1N5A8	-1.29883	0.406455	EHI_123390	Peroxiredoxin
C4M044	-1.30303	0.405276	EHI_021290	Uncharacterized protein
C4LZX4	-1.30903	0.403592	EHI_194630	Protein with RhoGEF and ArfGAP domains
C4LTK1	-1.3321	0.39719	EHI_012080	Uncharacterized protein
C4LXB3	-1.34593	0.3934	EHI_098300	U2 snRNP auxiliary factor large subunit, putative
C4M3L9	-1.34722	0.393049	EHI_110010	Protein kinase, putative
C4LTM1	-1.35028	0.392215	EHI_012280	Protein SEY1 homolog 1 (EC 3.6.5.-)
C4M1Z7	-1.35848	0.389994	EHI_165160	Uncharacterized protein
C4LUK9	-1.37053	0.386748	EHI_022960	LIM zinc finger domain containing protein
C4MAJ3	-1.37683	0.385064	EHI_143100	Ras guanine nucleotide exchange factor, putative
C4M4P4	-1.37764	0.384847	EHI_168340	Actin-binding protein, cofilin/tropomyosin family
C4M8E4	-1.39091	0.381326	EHI_115330	Uncharacterized protein
C4LVY1	-1.41331	0.375448	EHI_125960	Uncharacterized protein
C4M8B6	-1.42793	0.371664	EHI_101250	Serine/threonine-protein kinase, putative
Q26334	-1.45739	0.364151	EHI_053130	Protein kinase 2, putative (Serine/threonine protein kinase)
C4M653	-1.46255	0.362851	EHI_180020	Histidine--tRNA ligase (EC 6.1.1.21)
C4M9G5	-1.46368	0.362566	EHI_067590	Troponin-like protein, putative
C4LYW0	-1.47508	0.359712	EHI_010730	Vacuolar sorting protein 26, putative
C4LT54	-1.47833	0.358904	EHI_148870	Uncharacterized protein
C4LXB0	-1.48035	0.358402	EHI_098270	RhoGAP domain containing protein
C4M014	-1.48968	0.356093	EHI_134650	Uncharacterized protein
C4M2D4	-1.50175	0.353126	EHI_158150	LIM zinc finger domain containing protein
C4M873	-1.50195	0.353077	EHI_098760	Uncharacterized protein
B1N3L4	-1.50737	0.351752	EHI_052720	Uncharacterized protein
C4M2V7	-1.51598	0.349658	EHI_188900	Uncharacterized protein
C4LXC0	-1.51991	0.348709	EHI_098380	Orn/Arg/Lys decarboxylase, putative
C4M2Z2	-1.52319	0.347915	EHI_074030	Uncharacterized protein
C4LYL2	-1.53313	0.345527	EHI_118620	HEAT repeat domain containing protein
B1N480	-1.53673	0.344666	EHI_076030	Uncharacterized protein
C4M1D8	-1.53676	0.344658	EHI_170160	Uncharacterized protein
C4M859	-1.55264	0.340885	EHI_052040	NPL domain-containing protein
C4M1J4	-1.55385	0.3406	EHI_001140	Uncharacterized protein
Q9Y088	-1.55705	0.339845	EHI_168260	Phospholipid-transporting ATPase (EC 7.6.2.1)
B1N506	-1.56184	0.33872	EHI_146780	Uncharacterized protein
B1N4L2	-1.56736	0.337425	EHI_113560	Uncharacterized protein
C4LU72	-1.56851	0.337157	EHI_110180	Myosin heavy chain
C4LV42	-1.56958	0.336906	EHI_182610	Myb-like DNA-binding domain containing protein
C4M1K7	-1.5704	0.336716	EHI_084970	Nucleosome assembly protein, putative
C4M917	-1.57231	0.336271	EHI_192780	Uncharacterized protein
C4M8S9	-1.58313	0.333756	EHI_146980	Uncharacterized protein
C4M5F1	-1.58577	0.333146	EHI_131950	Protein HIRA
Q9U8X2	-1.58793	0.332648	EHI_202040	Serine O-acetyltransferase (EC 2.3.1.30)
C4M7Q3	-1.60163	0.329505	EHI_120870	Uncharacterized protein
B1N4W7	-1.60224	0.329366	EHI_094810	Ras family protein
C4M207	-1.60282	0.329232	EHI_165290	Rab GTPase activating protein, putative
C4M2S9	-1.60631	0.328438	EHI_076880	DNA helicase (EC 3.6.4.12)
C4M2S6	-1.61506	0.326452	EHI_076850	Leucine-rich repeat containing protein
C4LVV2	-1.62008	0.325318	EHI_125650	PIWI, putative
C4M5W4	-1.62021	0.325287	EHI_026440	RNA recognition motif domain containing protein
C4M2F6	-1.62041	0.325242	EHI_040270	TBC domain containing protein
C4M9U9	-1.62386	0.324467	EHI_190870	Uncharacterized protein
C4M126	-1.63091	0.322885	EHI_105210	F-BAR domain-containing protein
C4LXP9	-1.63474	0.322028	EHI_014100	Protein kinase, putative
C4M9B6	-1.63675	0.32158	EHI_003930	I/LWEQ domain protein
Q24823	-1.63858	0.321173	EHI_158080	PEhS4 (Protein kinase, putative)
Q1EQ00	-1.64207	0.320398	EHI_156430	EhSyntaxin D2 (NUF1 protein, putative)
C4M3Y7	-1.64783	0.31912	EHI_200820	Ubiquitin carboxyl-terminal hydrolase, putative
C4LSN8	-1.64791	0.319101	EHI_151990	RNA-binding protein, putative
C4LSG8	-1.65179	0.318244	EHI_151250	Uncharacterized protein
P11426	-1.65381	0.317799	EHI_107290	Actin
C4M8R1	-1.65618	0.317277	EHI_056240	Uncharacterized protein
C4LZY5	-1.65885	0.316691	EHI_065690	Phospholipase, patatin family protein
C4M8X4	-1.66662	0.314991	EHI_120630	Uncharacterized protein
C4LSF7	-1.66713	0.31488	EHI_153770	Phosphatidylinositol-4-phosphate 5-kinase, putative
Q1EPZ6	-1.66745	0.31481	EHI_116720	EhSyntaxin H (Fragment)
C4LT05	-1.66941	0.314381	EHI_148350	Transcription initiation protein SPT4, putative
Q6RCM0	-1.66952	0.314359	EHI_120640	DNA topoisomerase 2 (EC 5.6.2.2)
B1N2P4	-1.67341	0.313511	EHI_183070	Protein kinase domain containing protein
C4MB43	-1.67407	0.313367	EHI_042690	High mobility group (HMG) box domain containing protein
C4M1B7	-1.67677	0.312783	EHI_169950	Uncharacterized protein
C4M758	-1.67756	0.312612	EHI_083250	Alpha-NAC protein, putative
C4M741	-1.67955	0.312179	EHI_191900	Cortexillin, putative
C4M491	-1.67988	0.312108	EHI_097930	MuT/nudix family protein
C4LZM0	-1.68149	0.31176	EHI_174950	Uncharacterized protein
C4LZ58	-1.68907	0.310127	EHI_104470	Phosducin-like protein
C4M883	-1.69584	0.308675	EHI_098810	Ribosome biogenesis regulatory protein
C4LVG4	-1.69613	0.308612	EHI_197480	Actophorin, putative
C4LT99	-1.69723	0.308378	EHI_044800	Uncharacterized protein
B1N3E6	-1.69759	0.308302	EHI_165230	Uncharacterized protein
C4M4H5	-1.70211	0.307337	EHI_042210	Uncharacterized protein
C4LV90	-1.70828	0.306024	EHI_183170	UDENN domain-containing protein
C4LYC0	-1.70879	0.305917	EHI_007480	Villin, putative
C4M875	-1.71728	0.304121	EHI_098820	DH domain-containing protein
C4LZS4	-1.71807	0.303955	EHI_039030	RhoGAP domain containing protein
C4LW71	-1.72237	0.30305	EHI_155170	DNA mismatch repair protein PMS1, putative
C4M2X2	-1.72438	0.302628	EHI_048590	Serine/threonine-protein phosphatase (EC 3.1.3.16)
C4M0D5	-1.72527	0.302443	EHI_064690	Uncharacterized protein
C4MAV6	-1.73548	0.300308	EHI_085840	Uncharacterized protein
C4LV82	-1.73673	0.300048	EHI_183090	Uncharacterized protein
C4M629	-1.74362	0.298618	EHI_125390	Uncharacterized protein
C4MBB2	-1.74667	0.297988	EHI_002790	Protein kinase, putative
C4LSQ8	-1.75223	0.296843	EHI_152200	Uncharacterized protein
C4LUJ3	-1.75361	0.296558	EHI_049950	Uncharacterized protein
C4M0B9	-1.76669	0.293882	EHI_064500	Protein tyrosine kinase domain-containing protein
C4M1T5	-1.77094	0.293017	EHI_027360	Uncharacterized protein
C4LVK2	-1.77215	0.292773	EHI_103580	Uncharacterized protein
C4MAD4	-1.77275	0.29265	EHI_080860	Uncharacterized protein
C4LUW0	-1.77851	0.291483	EHI_178970	Uncharacterized protein
C4LWT4	-1.77865	0.291456	EHI_198880	Proliferating-cell nucleolar antigen p120, putative
C4LVM5	-1.78146	0.290889	EHI_103830	tRNA (Cytosine-5-)-methyltransferase, putative
C4M185	-1.7834	0.290497	EHI_188110	Protein kinase, putative
C4MBC1	-1.78369	0.290439	EHI_037540	Uncharacterized protein
C4LW70	-1.78374	0.290429	EHI_155160	Serine/threonine-protein kinase TOR (EC 2.7.11.1)
C4LW23	-1.78483	0.290209	EHI_141380	Leucine-rich repeat containing protein
C4LVS4	-1.78748	0.289678	EHI_187070	Rap/Ran GTPase-activating protein, putative
C4M125	-1.78801	0.289571	EHI_105200	RNA recognition motif domain containing protein
C4M7N2	-1.7886	0.289453	EHI_037160	Uncharacterized protein
B1N3V4	-1.78947	0.289278	EHI_129760	SON DNA binding protein, putative
C4M955	-1.79353	0.288466	EHI_139970	Ras GTPase-activating protein, putative
C4M2R4	-1.79537	0.288097	EHI_160960	RNA recognition motif domain containing protein
C4MBI6	-1.79675	0.287822	EHI_106670	Calcineurin B subunit, putative
C4M946	-1.79763	0.287648	EHI_083620	Vinculin;Alpha-catenin/vinculin-like superfamily
C4M4B4	-1.80502	0.286178	EHI_048230	Protein kinase domain containing protein
C4M320	-1.80888	0.285412	EHI_025330	ENTH domain-containing protein
C4M7E0	-1.81413	0.284376	EHI_109000	Uncharacterized protein
C4M3E2	-1.8215	0.282926	EHI_095850	Uncharacterized protein
C4LZW4	-1.82209	0.28281	EHI_194520	LIM zinc finger domain containing protein
C4LXD8	-1.82397	0.282442	EHI_098580	Uncharacterized protein
C4MB88	-1.82415	0.282408	EHI_184690	Uncharacterized protein
C4M4N3	-1.83512	0.280268	EHI_189490	Elongation factor 2
C4LXQ7	-1.84031	0.279261	EHI_014190	RhoGAP domain containing protein
C4M7F9	-1.84062	0.279202	EHI_035930	Leucine rich repeat and phosphatase domain containing protein
C4LZM7	-1.84081	0.279165	EHI_175020	Peptidase, putative
C4LVG0	-1.84475	0.278403	EHI_197440	Uncharacterized protein
Q1EQ19	-1.84746	0.27788	EHI_164810	AP-3 complex subunit delta (Fragment)
C4LWQ8	-1.85217	0.276975	EHI_198620	PPi-type phosphoenolpyruvate carboxykinase 3 (EhPEPCK3)
Q8WQH7	-1.86105	0.275277	EHI_004790	Protein kinase, putative (Serine-threonine protein kinase PK2)
C4M2S3	-1.86137	0.275215	EHI_161070	Uncharacterized protein
C4M3M5	-1.86806	0.273941	EHI_140520	Uncharacterized protein
C4M6N6	-1.87228	0.273142	EHI_161930	Uncharacterized protein
Q1EQ27	-1.87638	0.272366	EHI_023600	AP complex subunit beta
C4M4A4	-1.87758	0.27214	EHI_098080	Nucleolar protein 16
C4M8N6	-1.87827	0.272011	EHI_077640	ATP-dependent helicase, putative
C4M001	-1.87844	0.271978	EHI_065850	Uncharacterized protein
B1N4I0	-1.8821	0.271288	EHI_055340	RhoGAP domain containing protein
C4MAY5	-1.88323	0.271076	EHI_167510	Serine/threonine-protein phosphatase (EC 3.1.3.16)
C4LXS7	-1.88499	0.270745	EHI_087340	Uncharacterized protein
C4LZD4	-1.88703	0.270363	EHI_137710	Nucleolar protein 12
C4M5E9	-1.89007	0.269794	EHI_131930	Rho GTPase activating protein, putative
B1N2K6	-1.9001	0.267924	EHI_068600	Protein kinase, putative
C4M1F4	-1.90261	0.267459	EHI_030870	MmpL efflux pump, putative
C4M8W1	-1.90328	0.267336	EHI_113950	Uncharacterized protein
C4LT27	-1.90357	0.267281	EHI_148570	Uncharacterized protein
C4LXY1	-1.90418	0.267169	EHI_035500	Protein kinase, putative
C4M6D1	-1.90686	0.266673	EHI_142950	SH3 domain;AH/BAR domain superfamily;SH3-like domain superfamily
C4LT60	-1.90836	0.266396	EHI_148930	Helicase, putative
C4LUA0	-1.91838	0.264551	EHI_110510	Uncharacterized protein
C4M754	-1.91879	0.264476	EHI_192140	Uncharacterized protein
C4LW28	-1.92885	0.262638	EHI_141810	Uncharacterized protein
C4M6G9	-1.93326	0.261836	EHI_099750	Uncharacterized protein
C4M2L9	-1.9343	0.261649	EHI_079990	Uncharacterized protein
C4LU36	-1.95901	0.257205	EHI_068440	Uncharacterized protein
C4LU34	-1.9606	0.256922	EHI_068420	Uncharacterized protein
C4LVC1	-1.98485	0.252638	EHI_197040	Uncharacterized protein
C4M1C7	-1.99077	0.251605	EHI_170050	Uncharacterized protein
C4M281	-1.99081	0.251598	EHI_180310	Uncharacterized protein
C4M5B3	-2.0061	0.248946	EHI_081280	Rho guanine nucleotide exchange factor, putative
C4M4Z5	-2.0077	0.248669	EHI_035150	TBC domain containing protein
C4LUX3	-2.0148	0.247449	EHI_092080	Uncharacterized protein
C4M5K5	-2.06305	0.23931	EHI_001910	Ras GTPase-activating protein, putative
C4LVW4	-2.09538	0.234007	EHI_125770	Uncharacterized protein
B1N2Q4	-2.09546	0.233993	EHI_103320	Uncharacterized protein

## Sheet: 2.EEG(489)
query	seed_ortholog	evalue	score	eggNOG_OGs	max_annot_lvl	COG_category	Description
tr|C4M822|C4M822_ENTHI	5759.rna_EHI_002200-1	3.18e-315	862.0	KOG2295@1|root,KOG2295@2759|Eukaryota,3X9A3@554915|Amoebozoa	554915|Amoebozoa	A	Domain of unknown function (DUF4187)
tr|C4LXQ1|C4LXQ1_ENTHI	5759.rna_EHI_014120-1	0.0	1229.0	KOG0110@1|root,KOG0110@2759|Eukaryota,3X8BN@554915|Amoebozoa	554915|Amoebozoa	A	RNA recognition motif. (a.k.a. RRM, RBD, or RNP domain)
tr|C4M5W4|C4M5W4_ENTHI	5759.rna_EHI_026440-1	1.46e-151	428.0	298NE@1|root,2RFPB@2759|Eukaryota,3XF0K@554915|Amoebozoa	554915|Amoebozoa	A	Pfam:RRM_6
tr|C4LTU8|C4LTU8_ENTHI	5759.rna_EHI_050780-1	7.11e-160	448.0	KOG4206@1|root,KOG4206@2759|Eukaryota,3X95K@554915|Amoebozoa	554915|Amoebozoa	A	small nuclear ribonucleoprotein
tr|C4M3D4|C4M3D4_ENTHI	5759.rna_EHI_053170-1	2.66e-189	531.0	2E4NG@1|root,2SBHW@2759|Eukaryota,3X92T@554915|Amoebozoa	554915|Amoebozoa	A	RNA recognition motif
tr|C4M6Y8|C4M6Y8_ENTHI	5759.rna_EHI_056380-1	4e-155	435.0	KOG0123@1|root,KOG0123@2759|Eukaryota,3X9X6@554915|Amoebozoa	554915|Amoebozoa	A	RNA recognition motif. (a.k.a. RRM, RBD, or RNP domain)
tr|C4M2T6|C4M2T6_ENTHI	5759.rna_EHI_077270-1	0.0	3174.0	COG0539@1|root,KOG1070@2759|Eukaryota,3X8K7@554915|Amoebozoa	554915|Amoebozoa	A	Programmed cell death protein
tr|C4M8N6|C4M8N6_ENTHI	5759.rna_EHI_077640-1	0.0	1584.0	COG1643@1|root,KOG0926@2759|Eukaryota,3X890@554915|Amoebozoa	554915|Amoebozoa	A	Helicase
tr|C4LXB3|C4LXB3_ENTHI	5759.rna_EHI_098300-1	0.0	1186.0	KOG0120@1|root,KOG0120@2759|Eukaryota,3X8VY@554915|Amoebozoa	554915|Amoebozoa	A	Pfam:RRM_6
tr|C4M125|C4M125_ENTHI	5759.rna_EHI_105200-1	4.65e-165	464.0	KOG0127@1|root,KOG0127@2759|Eukaryota,3XGEU@554915|Amoebozoa	554915|Amoebozoa	A	RNA recognition motif
tr|B1N3V4|B1N3V4_ENTHI	5759.rna_EHI_129760-1	2.61e-77	236.0	2D0R2@1|root,2SF26@2759|Eukaryota,3XIGM@554915|Amoebozoa	2759|Eukaryota	A	Zinc knuckle
tr|C4LXH6|C4LXH6_ENTHI	5759.rna_EHI_131080-1	0.0	3577.0	COG1204@1|root,KOG0952@2759|Eukaryota,3X85B@554915|Amoebozoa	554915|Amoebozoa	A	Sec63 Brl domain
tr|C4LZD4|C4LZD4_ENTHI	5759.rna_EHI_137710-1	2.18e-215	604.0	KOG0118@1|root,KOG0118@2759|Eukaryota,3X8VX@554915|Amoebozoa	554915|Amoebozoa	A	Pfam:RRM_6
tr|C4LZG5|C4LZG5_ENTHI	5759.rna_EHI_138050-1	1.42e-118	344.0	297DP@1|root,2REDC@2759|Eukaryota,3XDD4@554915|Amoebozoa	554915|Amoebozoa	A	RNA recognition motif. (a.k.a. RRM, RBD, or RNP domain)
tr|C4LW47|C4LW47_ENTHI	5759.rna_EHI_142020-1	9.93e-167	468.0	COG1094@1|root,KOG2874@2759|Eukaryota,3X8HA@554915|Amoebozoa	554915|Amoebozoa	A	Required for 40S ribosome biogenesis. Involved in nucleolar processing of pre-18S ribosomal RNA and ribosome assembly
tr|C4LT60|C4LT60_ENTHI	5759.rna_EHI_148930-1	0.0	1577.0	COG1643@1|root,KOG0923@2759|Eukaryota,3X8BQ@554915|Amoebozoa	554915|Amoebozoa	A	Helicase associated domain (HA2) Add an annotation
tr|C4LSN8|C4LSN8_ENTHI	5759.rna_EHI_151990-1	1.96e-131	382.0	KOG0118@1|root,KOG0118@2759|Eukaryota,3XGA2@554915|Amoebozoa	554915|Amoebozoa	A	Zinc knuckle
tr|C4LSB9|C4LSB9_ENTHI	5759.rna_EHI_153280-1	3.05e-181	507.0	KOG3117@1|root,KOG3117@2759|Eukaryota,3X95R@554915|Amoebozoa	554915|Amoebozoa	A	Sas10/Utp3/C1D family
tr|C4M2R4|C4M2R4_ENTHI	5759.rna_EHI_160960-1	5.6e-159	446.0	294NG@1|root,2RBJQ@2759|Eukaryota,3X9M5@554915|Amoebozoa	554915|Amoebozoa	A	RNA recognition motif. (a.k.a. RRM, RBD, or RNP domain)
tr|C4LZM8|C4LZM8_ENTHI	5759.rna_EHI_175030-1	0.0	1147.0	COG0513@1|root,KOG0335@2759|Eukaryota,3X8AY@554915|Amoebozoa	554915|Amoebozoa	A	Belongs to the DEAD box helicase family
tr|C4LV83|C4LV83_ENTHI	5759.rna_EHI_183100-1	9.8e-244	673.0	KOG0147@1|root,KOG0147@2759|Eukaryota,3XFID@554915|Amoebozoa	554915|Amoebozoa	A	RNA recognition motif
tr|C4M917|C4M917_ENTHI	5759.rna_EHI_192780-1	4.06e-98	291.0	KOG0109@1|root,KOG0109@2759|Eukaryota,3XFTS@554915|Amoebozoa	554915|Amoebozoa	A	Zinc knuckle
tr|C4LWT4|C4LWT4_ENTHI	5759.rna_EHI_198880-1	0.0	925.0	COG0144@1|root,KOG1122@2759|Eukaryota,3X8CN@554915|Amoebozoa	554915|Amoebozoa	A	Belongs to the class I-like SAM-binding methyltransferase superfamily. RsmB NOP family
tr|C4M583|C4M583_ENTHI	46681.XP_001735160.1	1.42e-273	759.0	COG0679@1|root,KOG2722@2759|Eukaryota	2759|Eukaryota	B	auxin efflux carrier
tr|C4LWH7|C4LWH7_ENTHI	46681.XP_001736226.1	1.21e-93	274.0	COG2036@1|root,KOG1745@2759|Eukaryota,3X8NY@554915|Amoebozoa	554915|Amoebozoa	B	Histone H3
tr|C4LZC7|C4LZC7_ENTHI	5759.rna_EHI_000780-1	0.0	3059.0	COG0553@1|root,KOG0384@2759|Eukaryota,3XD7G@554915|Amoebozoa	554915|Amoebozoa	B	Chromo (CHRromatin Organisation MOdifier) domain
tr|C4M8E6|C4M8E6_ENTHI	5759.rna_EHI_115350-1	0.0	2464.0	COG0553@1|root,KOG0384@2759|Eukaryota,3X87R@554915|Amoebozoa	554915|Amoebozoa	B	Chromo (CHRromatin Organisation MOdifier) domain
tr|Q6RCM0|Q6RCM0_ENTHI	5759.rna_EHI_120640-1	0.0	2424.0	COG0187@1|root,KOG0355@2759|Eukaryota,3X8ES@554915|Amoebozoa	554915|Amoebozoa	B	Control of topological states of DNA by transient breakage and subsequent rejoining of DNA strands. Topoisomerase II makes double-strand breaks
tr|C4M5F1|C4M5F1_ENTHI	5759.rna_EHI_131950-1	0.0	1388.0	KOG0973@1|root,KOG0973@2759|Eukaryota,3XDD7@554915|Amoebozoa	554915|Amoebozoa	B	Required for replication-independent chromatin assembly and for the periodic repression of histone gene transcription during the cell cycle
tr|C4LW36|C4LW36_ENTHI	5759.rna_EHI_141900-1	0.0	2347.0	COG0553@1|root,KOG0384@2759|Eukaryota,3X8BZ@554915|Amoebozoa	554915|Amoebozoa	B	Chromo (CHRromatin Organisation MOdifier) domain
tr|C4M1X5|C4M1X5_ENTHI	5759.rna_EHI_164820-1	0.0	1604.0	COG1196@1|root,KOG0964@2759|Eukaryota,3X843@554915|Amoebozoa	554915|Amoebozoa	B	Structural maintenance of chromosomes protein
tr|C4M9X4|C4M9X4_ENTHI	5759.rna_EHI_179340-1	1.29e-124	371.0	KOG4715@1|root,KOG4715@2759|Eukaryota,3XD5P@554915|Amoebozoa	554915|Amoebozoa	B	LisH
tr|C4LV75|C4LV75_ENTHI	5759.rna_EHI_182990-1	4.23e-81	241.0	KOG1744@1|root,KOG1744@2759|Eukaryota,3X97Q@554915|Amoebozoa	554915|Amoebozoa	B	Histone H2B
tr|C4M392|C4M392_ENTHI	5759.rna_EHI_106280-1	0.0	1899.0	COG1196@1|root,KOG0979@2759|Eukaryota,3X8DU@554915|Amoebozoa	554915|Amoebozoa	BDL	AAA domain
tr|C4LYC2|C4LYC2_ENTHI	5759.rna_EHI_007500-1	1.01e-256	702.0	COG0846@1|root,KOG2684@2759|Eukaryota,3XANB@554915|Amoebozoa	554915|Amoebozoa	BK	Sir2 family
tr|Q24858|Q24858_ENTHI	5759.rna_EHI_014030-1	0.0	2073.0	COG1282@1|root,2QQ0A@2759|Eukaryota,3X85K@554915|Amoebozoa	554915|Amoebozoa	C	NADP transhydrogenase
tr|Q86S08|Q86S08_ENTHI	5759.rna_EHI_030810-1	2.92e-257	705.0	COG0039@1|root,KOG1496@2759|Eukaryota,3X8EH@554915|Amoebozoa	554915|Amoebozoa	C	Malate dehydrogenase
tr|Q8MU40|Q8MU40_ENTHI	5759.rna_EHI_049620-1	2.4e-257	704.0	COG0822@1|root,KOG3361@2759|Eukaryota,3X97S@554915|Amoebozoa	554915|Amoebozoa	C	Scaffold protein for the de novo synthesis of iron- sulfur (Fe-S) clusters within mitochondria, which is required for maturation of both mitochondrial and cytoplasmic 2Fe-2S and 4Fe-4S proteins
tr|C4LT18|C4LT18_ENTHI	5759.rna_EHI_148480-1	2.01e-267	732.0	KOG0293@1|root,KOG0293@2759|Eukaryota	2759|Eukaryota	C	negative regulation of gluconeogenesis
tr|C4LSV1|C4LSV1_ENTHI	5759.rna_EHI_152670-1	1.56e-256	703.0	COG0039@1|root,KOG1496@2759|Eukaryota,3X8CG@554915|Amoebozoa	554915|Amoebozoa	C	Malate dehydrogenase
tr|C4LVV2|C4LVV2_ENTHI	5759.rna_EHI_125650-1	0.0	1635.0	KOG1042@1|root,KOG1042@2759|Eukaryota,3X8SH@554915|Amoebozoa	554915|Amoebozoa	D	Belongs to the argonaute family
tr|C4LT22|C4LT22_ENTHI	5759.rna_EHI_148520-1	5.51e-160	447.0	KOG0440@1|root,KOG0440@2759|Eukaryota,3X8MR@554915|Amoebozoa	554915|Amoebozoa	D	Mob1/phocein family
tr|C4M885|C4M885_ENTHI	5759.rna_EHI_075850-1	0.0	1658.0	COG5184@1|root,KOG1426@2759|Eukaryota,3XC42@554915|Amoebozoa	554915|Amoebozoa	DZ	RasGEF N-terminal motif
tr|Q9U8X2|Q9U8X2_ENTHI	46681.XP_001734598.1	5.94e-209	578.0	COG0110@1|root,KOG4750@2759|Eukaryota	2759|Eukaryota	E	serine O-acetyltransferase activity
tr|C4LXC0|C4LXC0_ENTHI	5759.rna_EHI_098380-1	0.0	1879.0	COG1982@1|root,2QWPE@2759|Eukaryota,3XEEE@554915|Amoebozoa	554915|Amoebozoa	E	Orn/Lys/Arg decarboxylase, C-terminal domain
tr|C4LVW4|C4LVW4_ENTHI	5759.rna_EHI_125770-1	0.0	913.0	COG0367@1|root,KOG0573@2759|Eukaryota,3X9J2@554915|Amoebozoa	554915|Amoebozoa	E	asparagine synthase (glutamine-hydrolyzing) activity
tr|Q24801|Q24801_ENTHI	5759.rna_EHI_009530-1	0.0	1741.0	COG1080@1|root,2QREJ@2759|Eukaryota,3XDFS@554915|Amoebozoa	554915|Amoebozoa	F	Belongs to the PEP-utilizing enzyme family
tr|C4M8P7|C4M8P7_ENTHI	5759.rna_EHI_053610-1	2.93e-260	712.0	KOG4494@1|root,KOG4494@2759|Eukaryota,3XG5Z@554915|Amoebozoa	554915|Amoebozoa	F	Apyrase
tr|C4LUA0|C4LUA0_ENTHI	5759.rna_EHI_110510-1	0.0	908.0	COG1078@1|root,KOG2681@2759|Eukaryota,3X8JT@554915|Amoebozoa	554915|Amoebozoa	F	Metal dependent phosphohydrolases with conserved 'HD' motif.
tr|C4M7Q5|C4M7Q5_ENTHI	5759.rna_EHI_120890-1	0.0	2696.0	COG1816@1|root,KOG1096@2759|Eukaryota,3XC2C@554915|Amoebozoa	554915|Amoebozoa	F	Adenosine/AMP deaminase
sp|P51555|ENO1_ENTHI	5759.rna_EHI_130700-1	0.0	880.0	COG0148@1|root,KOG2670@2759|Eukaryota,3X8AP@554915|Amoebozoa	554915|Amoebozoa	F	phosphopyruvate hydratase activity
tr|C4LSF7|C4LSF7_ENTHI	5759.rna_EHI_153770-1	0.0	957.0	COG5253@1|root,KOG0229@2759|Eukaryota,3X8Q4@554915|Amoebozoa	554915|Amoebozoa	F	Phosphatidylinositol-4-phosphate 5-Kinase
tr|C4LVR9|C4LVR9_ENTHI	5759.rna_EHI_008200-1	9.94e-243	666.0	COG0057@1|root,KOG0657@2759|Eukaryota,3X89T@554915|Amoebozoa	554915|Amoebozoa	G	Glyceraldehyde-3-phosphate dehydrogenase
tr|C4M2X2|C4M2X2_ENTHI	5759.rna_EHI_048590-1	0.0	1181.0	COG0639@1|root,KOG0375@2759|Eukaryota,3XB42@554915|Amoebozoa	554915|Amoebozoa	G	Protein phosphatase 2A homologues, catalytic domain.
tr|C4LWJ2|C4LWJ2_ENTHI	5759.rna_EHI_096830-1	0.0	1784.0	COG0058@1|root,KOG2099@2759|Eukaryota,3X88P@554915|Amoebozoa	554915|Amoebozoa	G	Phosphorylase is an important allosteric enzyme in carbohydrate metabolism. Enzymes from different sources differ in their regulatory mechanisms and in their natural substrates. However, all known phosphorylases share catalytic and structural properties
sp|O15820|PGM_ENTHI	5759.rna_EHI_110120-1	0.0	1109.0	COG0033@1|root,KOG0625@2759|Eukaryota,3X834@554915|Amoebozoa	554915|Amoebozoa	G	Belongs to the phosphohexose mutase family
tr|C4MBR0|C4MBR0_ENTHI	5759.rna_EHI_131660-1	9.07e-300	816.0	KOG0610@1|root,KOG0610@2759|Eukaryota	2759|Eukaryota	G	protein serine/threonine kinase activity
tr|C4M024|C4M024_ENTHI	5759.rna_EHI_134750-1	0.0	2221.0	COG0515@1|root,KOG0192@2759|Eukaryota,3XC61@554915|Amoebozoa	554915|Amoebozoa	G	Protein tyrosine kinase
tr|C4M3I0|C4M3I0_ENTHI	5759.rna_EHI_138380-1	0.0	1760.0	COG0058@1|root,KOG2099@2759|Eukaryota,3X86I@554915|Amoebozoa	554915|Amoebozoa	G	Phosphorylase is an important allosteric enzyme in carbohydrate metabolism. Enzymes from different sources differ in their regulatory mechanisms and in their natural substrates. However, all known phosphorylases share catalytic and structural properties
tr|C4M9C2|C4M9C2_ENTHI	5759.rna_EHI_146350-1	0.0	1091.0	COG0639@1|root,KOG0375@2759|Eukaryota,3X9XF@554915|Amoebozoa	554915|Amoebozoa	G	Protein phosphatase 2A homologues, catalytic domain.
tr|C4LSQ8|C4LSQ8_ENTHI	5759.rna_EHI_152200-1	0.0	1041.0	2BXDB@1|root,2RCJK@2759|Eukaryota,3XB1X@554915|Amoebozoa	554915|Amoebozoa	G	RasGEF domain
tr|C4M4T4|C4M4T4_ENTHI	5759.rna_EHI_193300-1	3.06e-193	535.0	COG0572@1|root,KOG4203@2759|Eukaryota,3XCVI@554915|Amoebozoa	554915|Amoebozoa	G	Phosphoribulokinase / Uridine kinase family
tr|C4MAI6|C4MAI6_ENTHI	5759.rna_EHI_196580-1	1.76e-186	518.0	COG0572@1|root,KOG4203@2759|Eukaryota,3XB0G@554915|Amoebozoa	554915|Amoebozoa	G	Phosphoribulokinase / Uridine kinase family
tr|C4LX32|C4LX32_ENTHI	5759.rna_EHI_159500-1	0.0	1302.0	2CSGU@1|root,2RBVP@2759|Eukaryota,3XA06@554915|Amoebozoa	554915|Amoebozoa	H	Guanine nucleotide exchange factor
tr|C4M0P6|C4M0P6_ENTHI	5759.rna_EHI_009800-1	0.0	938.0	KOG2735@1|root,KOG2735@2759|Eukaryota,3X89U@554915|Amoebozoa	554915|Amoebozoa	I	Phosphatidylserine synthase
tr|C4LZY5|C4LZY5_ENTHI	5759.rna_EHI_065690-1	0.0	1209.0	2CRWX@1|root,2R9GE@2759|Eukaryota,3XG6F@554915|Amoebozoa	554915|Amoebozoa	I	Ankyrin repeat
tr|C4M5S9|C4M5S9_ENTHI	5759.rna_EHI_070720-1	0.0	1028.0	COG1260@1|root,KOG0693@2759|Eukaryota,3X87K@554915|Amoebozoa	554915|Amoebozoa	I	synthase
tr|C4M875|C4M875_ENTHI	5759.rna_EHI_098820-1	0.0	1797.0	KOG3519@1|root,KOG3519@2759|Eukaryota	2759|Eukaryota	I	Rho guanyl-nucleotide exchange factor activity
tr|C4LZH1|C4LZH1_ENTHI	46681.XP_001734801.1	2.36e-53	169.0	COG5051@1|root,KOG3452@2759|Eukaryota,3X9D8@554915|Amoebozoa	554915|Amoebozoa	J	60S ribosomal protein L36
tr|C4M0C6|C4M0C6_ENTHI	46681.XP_001740808.1	5.39e-96	280.0	COG0185@1|root,KOG0898@2759|Eukaryota,3XCRB@554915|Amoebozoa	554915|Amoebozoa	J	Belongs to the universal ribosomal protein uS19 family
tr|C4M0A4|C4M0A4_ENTHI	5759.rna_EHI_005100-1	6.19e-208	575.0	COG1093@1|root,KOG2916@2759|Eukaryota,3X8MS@554915|Amoebozoa	554915|Amoebozoa	J	eukaryotic translation initiation factor 2
tr|C4LTM5|C4LTM5_ENTHI	5759.rna_EHI_012320-1	0.0	951.0	COG5099@1|root,KOG2049@2759|Eukaryota,3X8CJ@554915|Amoebozoa	554915|Amoebozoa	J	Pumilio-like repeats
tr|B1N2I3|B1N2I3_ENTHI	5759.rna_EHI_012360-1	2.36e-100	291.0	COG0100@1|root,KOG0407@2759|Eukaryota,3X8IS@554915|Amoebozoa	554915|Amoebozoa	J	40S ribosomal protein S14
tr|C4M2G9|C4M2G9_ENTHI	5759.rna_EHI_040400-1	0.0	1100.0	COG0442@1|root,KOG4163@2759|Eukaryota,3X83Q@554915|Amoebozoa	554915|Amoebozoa	J	Prolyl-tRNA synthetase
tr|C4M785|C4M785_ENTHI	5759.rna_EHI_044230-1	0.0	1075.0	COG5256@1|root,KOG0458@2759|Eukaryota,3XAM5@554915|Amoebozoa	554915|Amoebozoa	J	Elongation factor Tu C-terminal domain
tr|C4M4B2|C4M4B2_ENTHI	5759.rna_EHI_048210-1	1.6e-87	263.0	KOG0123@1|root,KOG0123@2759|Eukaryota	2759|Eukaryota	J	RNA binding
tr|C4LTQ5|C4LTQ5_ENTHI	5759.rna_EHI_050280-1	2.39e-179	499.0	COG1890@1|root,KOG1628@2759|Eukaryota,3X8PA@554915|Amoebozoa	554915|Amoebozoa	J	Belongs to the eukaryotic ribosomal protein eS1 family
tr|C4LV24|C4LV24_ENTHI	5759.rna_EHI_092640-1	0.0	919.0	COG0172@1|root,KOG2509@2759|Eukaryota,3X8E9@554915|Amoebozoa	554915|Amoebozoa	J	Seryl-tRNA synthetase
tr|C4M883|C4M883_ENTHI	5759.rna_EHI_098810-1	8.34e-181	503.0	COG5225@1|root,KOG1765@2759|Eukaryota,3X97B@554915|Amoebozoa	554915|Amoebozoa	J	Involved in ribosomal large subunit assembly
tr|C4LVM5|C4LVM5_ENTHI	5759.rna_EHI_103830-1	0.0	1252.0	COG0144@1|root,KOG2198@2759|Eukaryota,3X83V@554915|Amoebozoa	554915|Amoebozoa	J	Belongs to the class I-like SAM-binding methyltransferase superfamily. RsmB NOP family
tr|Q5NT00|Q5NT00_ENTHI	5759.rna_EHI_131170-1	2.52e-141	399.0	COG1100@1|root,KOG0087@2759|Eukaryota	2759|Eukaryota	J	GTPase activity
tr|C4LW30|C4LW30_ENTHI	5759.rna_EHI_141830-1	0.0	888.0	COG0621@1|root,KOG4355@2759|Eukaryota,3XIGV@554915|Amoebozoa	554915|Amoebozoa	J	Uncharacterized protein family UPF0004
tr|C4LSD9|C4LSD9_ENTHI	5759.rna_EHI_153480-1	5.65e-128	365.0	COG1601@1|root,KOG2768@2759|Eukaryota,3X97A@554915|Amoebozoa	554915|Amoebozoa	J	Translation initiation factor 2
tr|C4M2E5|C4M2E5_ENTHI	5759.rna_EHI_158260-1	1.05e-171	479.0	2CFDI@1|root,2RDJ4@2759|Eukaryota,3XCDC@554915|Amoebozoa	554915|Amoebozoa	J	THUMP
tr|C4LZM7|C4LZM7_ENTHI	5759.rna_EHI_175020-1	1.37e-250	689.0	COG0024@1|root,KOG2776@2759|Eukaryota,3X8IR@554915|Amoebozoa	554915|Amoebozoa	J	Metallopeptidase family M24
tr|C4LZN0|C4LZN0_ENTHI	5759.rna_EHI_175050-1	0.0	1082.0	COG0017@1|root,KOG0556@2759|Eukaryota,3X87V@554915|Amoebozoa	554915|Amoebozoa	J	aspartyl-tRNA synthetase
tr|C4M653|C4M653_ENTHI	5759.rna_EHI_180020-1	0.0	993.0	COG0124@1|root,KOG1936@2759|Eukaryota,3X872@554915|Amoebozoa	554915|Amoebozoa	J	histidyl-tRNA synthetase
tr|C4M4N3|C4M4N3_ENTHI	5759.rna_EHI_189490-1	0.0	1706.0	COG0480@1|root,KOG0469@2759|Eukaryota,3X8AW@554915|Amoebozoa	554915|Amoebozoa	J	Elongation factor
tr|C4LZT0|C4LZT0_ENTHI	5759.rna_EHI_194040-1	2.98e-95	281.0	COG3277@1|root,KOG3262@2759|Eukaryota,3X8Z6@554915|Amoebozoa	554915|Amoebozoa	J	Required for ribosome biogenesis. Part of a complex which catalyzes pseudouridylation of rRNA. This involves the isomerization of uridine such that the ribose is subsequently attached to C5, instead of the normal N1
tr|C4LZP1|C4LZP1_ENTHI	5759.rna_EHI_038570-1	3.13e-99	288.0	KOG3400@1|root,KOG3400@2759|Eukaryota,3X97I@554915|Amoebozoa	554915|Amoebozoa	K	RNA polymerase
tr|C4MB43|C4MB43_ENTHI	5759.rna_EHI_042690-1	7.04e-61	188.0	2CTXJ@1|root,2RI58@2759|Eukaryota,3XHVE@554915|Amoebozoa	554915|Amoebozoa	K	high mobility group
tr|C4LTB2|C4LTB2_ENTHI	5759.rna_EHI_044930-1	8.17e-90	286.0	COG1308@1|root,KOG2239@2759|Eukaryota,3X9GQ@554915|Amoebozoa	554915|Amoebozoa	K	Nascent polypeptide associated complex alpha subunit
tr|C4M758|C4M758_ENTHI	5759.rna_EHI_083250-1	3.05e-118	342.0	COG1308@1|root,KOG2239@2759|Eukaryota,3X9GQ@554915|Amoebozoa	554915|Amoebozoa	K	Nascent polypeptide associated complex alpha subunit
tr|C4M7Y3|C4M7Y3_ENTHI	5759.rna_EHI_119550-1	0.0	876.0	COG5665@1|root,KOG2150@2759|Eukaryota,3X937@554915|Amoebozoa	554915|Amoebozoa	K	Not1 N-terminal domain, CCR4-Not complex component
tr|Q6IUR3|Q6IUR3_ENTHI	5759.rna_EHI_121760-1	0.0	3179.0	COG0086@1|root,KOG0260@2759|Eukaryota,3X8C9@554915|Amoebozoa	554915|Amoebozoa	K	DNA-dependent RNA polymerase catalyzes the transcription of DNA into RNA using the four ribonucleoside triphosphates as substrates
tr|B1N3S3|B1N3S3_ENTHI	5759.rna_EHI_127960-1	2.78e-147	417.0	2EYR2@1|root,2T06R@2759|Eukaryota	2759|Eukaryota	K	sequence-specific DNA binding
tr|C4LXI3|C4LXI3_ENTHI	5759.rna_EHI_131150-1	1.1e-126	360.0	COG1095@1|root,KOG3298@2759|Eukaryota,3XE9W@554915|Amoebozoa	554915|Amoebozoa	K	DNA-directed RNA polymerase II subunit
tr|C4LT05|C4LT05_ENTHI	5759.rna_EHI_148350-1	4.3e-92	268.0	COG5204@1|root,KOG3490@2759|Eukaryota,3X9BZ@554915|Amoebozoa	554915|Amoebozoa	K	Spt4/RpoE2 zinc finger
tr|C4LSV6|C4LSV6_ENTHI	5759.rna_EHI_152730-1	0.0	967.0	KOG2587@1|root,KOG2587@2759|Eukaryota,3X904@554915|Amoebozoa	554915|Amoebozoa	K	RNA polymerase III subunit
tr|C4LV42|C4LV42_ENTHI	5759.rna_EHI_182610-1	1.42e-118	338.0	COG5147@1|root,KOG0048@2759|Eukaryota,3XEUK@554915|Amoebozoa	554915|Amoebozoa	K	SANT SWI3, ADA2, N-CoR and TFIIIB'' DNA-binding domains
tr|C4LVU5|C4LVU5_ENTHI	5759.rna_EHI_187280-1	0.0	1392.0	COG5164@1|root,KOG1999@2759|Eukaryota,3X8UQ@554915|Amoebozoa	554915|Amoebozoa	K	Early transcription elongation factor of RNA pol II, NGN section
tr|C4LWV5|C4LWV5_ENTHI	5759.rna_EHI_199100-1	0.0	951.0	KOG1861@1|root,KOG1861@2759|Eukaryota,3XF2A@554915|Amoebozoa	554915|Amoebozoa	K	SAC3/GANP family
tr|C4M4V5|C4M4V5_ENTHI	5759.rna_EHI_028890-1	0.0	1934.0	COG0514@1|root,KOG0351@2759|Eukaryota,3X8CD@554915|Amoebozoa	554915|Amoebozoa	L	RecQ zinc-binding
tr|C4M2S9|C4M2S9_ENTHI	5759.rna_EHI_076880-1	0.0	1498.0	COG1241@1|root,KOG0477@2759|Eukaryota,3X8E0@554915|Amoebozoa	554915|Amoebozoa	L	Belongs to the MCM family
tr|C4M491|C4M491_ENTHI	5759.rna_EHI_097930-1	2.24e-147	415.0	COG0494@1|root,KOG3041@2759|Eukaryota,3X924@554915|Amoebozoa	554915|Amoebozoa	L	NUDIX domain
tr|C4M0V9|C4M0V9_ENTHI	5759.rna_EHI_100400-1	0.0	1167.0	COG0258@1|root,KOG2520@2759|Eukaryota,3XBSA@554915|Amoebozoa	554915|Amoebozoa	L	Xeroderma pigmentosum G I-region
tr|C4LW70|C4LW70_ENTHI	5759.rna_EHI_155160-1	0.0	4858.0	COG5032@1|root,KOG0891@2759|Eukaryota,3XGNM@554915|Amoebozoa	554915|Amoebozoa	L	Rapamycin binding domain
tr|C4LW71|C4LW71_ENTHI	5759.rna_EHI_155170-1	0.0	1577.0	COG0323@1|root,KOG1978@2759|Eukaryota,3X8BY@554915|Amoebozoa	554915|Amoebozoa	L	DNA mismatch repair
tr|C4LV90|C4LV90_ENTHI	5759.rna_EHI_183170-1	0.0	1890.0	KOG2127@1|root,KOG2127@2759|Eukaryota	2759|Eukaryota	L	Rab guanyl-nucleotide exchange factor activity
tr|Q24841|Q24841_ENTHI	5759.rna_EHI_001420-1	9.23e-163	455.0	COG0450@1|root,KOG0852@2759|Eukaryota,3X8SI@554915|Amoebozoa	554915|Amoebozoa	O	Encoded by
tr|C4M9L2|C4M9L2_ENTHI	5759.rna_EHI_003010-1	5.22e-141	397.0	KOG0420@1|root,KOG0420@2759|Eukaryota,3X8V5@554915|Amoebozoa	554915|Amoebozoa	O	Belongs to the ubiquitin-conjugating enzyme family
tr|C4LYW1|C4LYW1_ENTHI	5759.rna_EHI_010740-1	0.0	4096.0	COG5021@1|root,KOG0940@2759|Eukaryota	2759|Eukaryota	O	ubiquitin protein ligase activity
tr|C4M5P4|C4M5P4_ENTHI	5759.rna_EHI_040650-1	0.0	2188.0	KOG2034@1|root,KOG2034@2759|Eukaryota,3X9E9@554915|Amoebozoa	554915|Amoebozoa	O	Ring finger
tr|C4M3S5|C4M3S5_ENTHI	5759.rna_EHI_052860-1	0.0	1255.0	COG0443@1|root,KOG0101@2759|Eukaryota,3X88W@554915|Amoebozoa	554915|Amoebozoa	O	Heat shock cognate 70 kDa protein
tr|C4M001|C4M001_ENTHI	5759.rna_EHI_065850-1	0.0	2154.0	293CS@1|root,2RA9P@2759|Eukaryota,3XGFT@554915|Amoebozoa	554915|Amoebozoa	O	Ring finger
tr|C4M2K3|C4M2K3_ENTHI	5759.rna_EHI_079720-1	5.93e-281	770.0	COG0484@1|root,KOG0712@2759|Eukaryota,3X88B@554915|Amoebozoa	554915|Amoebozoa	O	DnaJ central domain
tr|C4M7P3|C4M7P3_ENTHI	5759.rna_EHI_091060-1	0.0	1191.0	COG0464@1|root,KOG0733@2759|Eukaryota,3X889@554915|Amoebozoa	554915|Amoebozoa	O	AAA domain (Cdc48 subfamily)
tr|C4LUZ9|C4LUZ9_ENTHI	5759.rna_EHI_092360-1	0.0	5277.0	KOG1776@1|root,KOG1776@2759|Eukaryota,3X9HU@554915|Amoebozoa	554915|Amoebozoa	O	zinc ion binding
tr|C4M419|C4M419_ENTHI	5759.rna_EHI_114120-1	0.0	1025.0	COG0459@1|root,KOG0358@2759|Eukaryota,3X88A@554915|Amoebozoa	554915|Amoebozoa	O	T-complex protein 1 subunit delta
tr|C4LYL7|C4LYL7_ENTHI	5759.rna_EHI_118670-1	2.2e-115	330.0	COG5201@1|root,KOG1724@2759|Eukaryota,3X8RM@554915|Amoebozoa	554915|Amoebozoa	O	Belongs to the SKP1 family
tr|B1N5A8|B1N5A8_ENTHI	5759.rna_EHI_123390-1	3.54e-167	467.0	COG0450@1|root,KOG0852@2759|Eukaryota,3X8SI@554915|Amoebozoa	554915|Amoebozoa	O	Encoded by
tr|C4LWB9|C4LWB9_ENTHI	5759.rna_EHI_155700-1	2.92e-232	646.0	KOG0431@1|root,KOG0431@2759|Eukaryota,3X9H8@554915|Amoebozoa	554915|Amoebozoa	O	DnaJ molecular chaperone homology domain
tr|C4M731|C4M731_ENTHI	5759.rna_EHI_183520-1	0.0	1580.0	2CSIB@1|root,2RC12@2759|Eukaryota,3XA8E@554915|Amoebozoa	554915|Amoebozoa	O	AMP-binding enzyme
tr|C4M8K8|C4M8K8_ENTHI	5759.rna_EHI_197860-1	0.0	1278.0	COG0443@1|root,KOG0103@2759|Eukaryota,3X82S@554915|Amoebozoa	554915|Amoebozoa	O	heat shock
tr|O61123|O61123_ENTHI	5759.rna_EHI_198010-1	0.0	1627.0	COG5110@1|root,KOG2005@2759|Eukaryota,3X8D1@554915|Amoebozoa	554915|Amoebozoa	O	26S proteasome non-ATPase regulatory subunit
tr|C4M3Y7|C4M3Y7_ENTHI	5759.rna_EHI_200820-1	0.0	4242.0	COG5077@1|root,KOG1863@2759|Eukaryota,3XCBI@554915|Amoebozoa	554915|Amoebozoa	O	Belongs to the peptidase C19 family
tr|Q24818|Q24818_ENTHI	5759.rna_EHI_051060-1	0.0	2326.0	COG0155@1|root,KOG0560@2759|Eukaryota,3X9JQ@554915|Amoebozoa	554915|Amoebozoa	P	Pyruvate:ferredoxin oxidoreductase core domain II
tr|C4LY71|C4LY71_ENTHI	5759.rna_EHI_051760-1	0.0	923.0	COG5069@1|root,2RBWK@2759|Eukaryota,3XA1T@554915|Amoebozoa	554915|Amoebozoa	P	CAMSAP CH domain
tr|B1N4W6|B1N4W6_ENTHI	5759.rna_EHI_094800-1	0.0	966.0	298CG@1|root,2RDFH@2759|Eukaryota,3XC8K@554915|Amoebozoa	554915|Amoebozoa	P	Major Facilitator Superfamily
tr|Q9Y088|Q9Y088_ENTHI	5759.rna_EHI_168260-1	0.0	2050.0	KOG0210@1|root,KOG0210@2759|Eukaryota,3X8D8@554915|Amoebozoa	554915|Amoebozoa	P	Belongs to the cation transport ATPase (P-type) (TC 3.A.3) family. Type IV subfamily
tr|C4LXC5|C4LXC5_ENTHI	46681.XP_001737954.1	2.93e-87	281.0	KOG4297@1|root,KOG4297@2759|Eukaryota,3X8X2@554915|Amoebozoa	554915|Amoebozoa	S	carbohydrate binding
tr|C4LYA1|C4LYA1_ENTHI	46681.XP_001740011.1	1.14e-111	357.0	2997Y@1|root,2RG9J@2759|Eukaryota,3XFT3@554915|Amoebozoa	554915|Amoebozoa	S	RhoGEF domain
tr|C4M5K5|C4M5K5_ENTHI	5759.rna_EHI_001910-1	1.31e-305	833.0	KOG2059@1|root,KOG2059@2759|Eukaryota,3XCSS@554915|Amoebozoa	554915|Amoebozoa	S	ras GTPase-activating protein
tr|C4LYP1|C4LYP1_ENTHI	5759.rna_EHI_004170-1	2.43e-130	369.0	29738@1|root,2RE2Q@2759|Eukaryota,3XD06@554915|Amoebozoa	554915|Amoebozoa	S	zinc-ribbon domain
tr|C4M0H3|C4M0H3_ENTHI	5759.rna_EHI_007000-1	3.66e-276	762.0	2E7YM@1|root,2RSJX@2759|Eukaryota,3XG33@554915|Amoebozoa	554915|Amoebozoa	S	WH2 motif
tr|C4LZ17|C4LZ17_ENTHI	5759.rna_EHI_009390-1	0.0	1011.0	294ZM@1|root,2RBX9@2759|Eukaryota,3XA2U@554915|Amoebozoa	554915|Amoebozoa	S	PH domain
tr|C4M0Q3|C4M0Q3_ENTHI	5759.rna_EHI_009880-1	0.0	955.0	KOG3247@1|root,KOG3247@2759|Eukaryota,3X8Y3@554915|Amoebozoa	554915|Amoebozoa	S	SHQ1 protein
tr|C4M0R3|C4M0R3_ENTHI	5759.rna_EHI_009990-1	0.0	972.0	295RM@1|root,2RF9Y@2759|Eukaryota,3XEID@554915|Amoebozoa	554915|Amoebozoa	S	P21-Rho-binding domain
sp|C4LTM1|SEY11_ENTHI	5759.rna_EHI_012280-1	0.0	1811.0	KOG2203@1|root,KOG2203@2759|Eukaryota,3X874@554915|Amoebozoa	554915|Amoebozoa	S	GTP-binding protein that may be involved in cell development
tr|C4LTM6|C4LTM6_ENTHI	5759.rna_EHI_012330-1	0.0	4899.0	2CSW1@1|root,2RDFG@2759|Eukaryota,3XC8J@554915|Amoebozoa	554915|Amoebozoa	S	Encoded by
tr|C4M1T5|C4M1T5_ENTHI	5759.rna_EHI_027360-1	5.5e-162	452.0	KOG2497@1|root,KOG2497@2759|Eukaryota,3XF1E@554915|Amoebozoa	554915|Amoebozoa	S	Lysine methyltransferase
tr|C4M1V2|C4M1V2_ENTHI	5759.rna_EHI_027660-1	0.0	1646.0	2CPAV@1|root,2R14A@2759|Eukaryota,3XB44@554915|Amoebozoa	554915|Amoebozoa	S	Component of IIS longevity pathway SMK-1
tr|C4M1F4|C4M1F4_ENTHI	5759.rna_EHI_030870-1	0.0	1611.0	COG2409@1|root,2QRKM@2759|Eukaryota,3XCBN@554915|Amoebozoa	554915|Amoebozoa	S	MMPL family
tr|C4M438|C4M438_ENTHI	5759.rna_EHI_033750-1	0.0	1877.0	COG1444@1|root,KOG2036@2759|Eukaryota,3X848@554915|Amoebozoa	554915|Amoebozoa	S	RNA cytidine acetyltransferase with specificity toward both 18S rRNA and tRNAs. Catalyzes the formation of N(4)- acetylcytidine (ac4C) in 18S rRNA. Required for early nucleolar cleavages of precursor rRNA at sites A0, A1 and A2 during 18S rRNA synthesis. Catalyzes the formation of ac4C in serine and leucine tRNAs. Requires a tRNA-binding adapter protein for full tRNA acetyltransferase activity bu…
tr|C4M8Z9|C4M8Z9_ENTHI	5759.rna_EHI_038280-1	0.0	1801.0	295TS@1|root,2RCSA@2759|Eukaryota,3XBC3@554915|Amoebozoa	554915|Amoebozoa	S	Protein kinase C conserved region 1 (C1) domains (Cysteine-rich domains)
tr|C4MA89|C4MA89_ENTHI	5759.rna_EHI_039850-1	0.0	1233.0	KOG1729@1|root,KOG1729@2759|Eukaryota,3XDC4@554915|Amoebozoa	554915|Amoebozoa	S	Guanine nucleotide exchange factor
tr|C4M2F6|C4M2F6_ENTHI	5759.rna_EHI_040270-1	1.1e-232	641.0	COG5210@1|root,KOG4567@2759|Eukaryota,3XDA3@554915|Amoebozoa	554915|Amoebozoa	S	Domain in Tre-2, BUB2p, and Cdc16p. Probable Rab-GAPs.
tr|C4M4B8|C4M4B8_ENTHI	5759.rna_EHI_048280-1	3.63e-185	516.0	2979G@1|root,2RFIP@2759|Eukaryota,3XEVA@554915|Amoebozoa	554915|Amoebozoa	S	Belongs to the nucleosome assembly protein (NAP) family
tr|C4LTW1|C4LTW1_ENTHI	5759.rna_EHI_050910-1	0.0	1092.0	2BXDF@1|root,2RDI6@2759|Eukaryota,3XCC5@554915|Amoebozoa	554915|Amoebozoa	S	N-terminal C2 in EEIG1 and EHBP1 proteins
sp|C4M6U3|SEY12_ENTHI	5759.rna_EHI_054180-1	0.0	1622.0	KOG2203@1|root,KOG2203@2759|Eukaryota,3X9MS@554915|Amoebozoa	554915|Amoebozoa	S	GTP-binding protein that may be involved in cell development
tr|C4M6T9|C4M6T9_ENTHI	5759.rna_EHI_054250-1	0.0	1194.0	KOG3636@1|root,KOG3636@2759|Eukaryota,3X9CC@554915|Amoebozoa	554915|Amoebozoa	S	Rab-GTPase-TBC domain
tr|C4M9Q5|C4M9Q5_ENTHI	5759.rna_EHI_055420-1	1.29e-233	642.0	298E1@1|root,2RFEK@2759|Eukaryota,3XEPW@554915|Amoebozoa	554915|Amoebozoa	S	Ras family
tr|C4M7B2|C4M7B2_ENTHI	5759.rna_EHI_055700-1	6.95e-137	389.0	2946G@1|root,2RB3G@2759|Eukaryota,3XGPV@554915|Amoebozoa	554915|Amoebozoa	S	zinc finger
tr|C4M6Z4|C4M6Z4_ENTHI	5759.rna_EHI_056450-1	0.0	1207.0	KOG4406@1|root,KOG4406@2759|Eukaryota	2759|Eukaryota	S	negative regulation of endocytic recycling
tr|C4MA84|C4MA84_ENTHI	5759.rna_EHI_067260-1	2.58e-218	610.0	29JC9@1|root,2RSKI@2759|Eukaryota,3XDG1@554915|Amoebozoa	554915|Amoebozoa	S	TLD
tr|C4LU10|C4LU10_ENTHI	5759.rna_EHI_068170-1	3.33e-294	800.0	COG0535@1|root,2QTZU@2759|Eukaryota,3XAHW@554915|Amoebozoa	554915|Amoebozoa	S	4Fe-4S single cluster domain
tr|C4LU27|C4LU27_ENTHI	5759.rna_EHI_068340-1	0.0	1617.0	2971R@1|root,2RFJ1@2759|Eukaryota,3XEVP@554915|Amoebozoa	554915|Amoebozoa	S	Domain with 2 conserved Trp (W) residues
tr|C4LU44|C4LU44_ENTHI	5759.rna_EHI_068530-1	0.0	1385.0	KOG4270@1|root,KOG4270@2759|Eukaryota,3XBPA@554915|Amoebozoa	554915|Amoebozoa	S	Rho GTPase-activating protein
tr|C4LWL5|C4LWL5_ENTHI	5759.rna_EHI_069270-1	0.0	954.0	2CATY@1|root,2S72X@2759|Eukaryota,3X91Y@554915|Amoebozoa	554915|Amoebozoa	S	TMC domain
tr|C4M5S6|C4M5S6_ENTHI	5759.rna_EHI_070800-1	0.0	1266.0	2C0I4@1|root,2RGH0@2759|Eukaryota,3XG1C@554915|Amoebozoa	554915|Amoebozoa	S	IPT/TIG domain
tr|C4M608|C4M608_ENTHI	5759.rna_EHI_072030-1	5.62e-166	464.0	295EJ@1|root,2RE01@2759|Eukaryota,3XCWX@554915|Amoebozoa	554915|Amoebozoa	S	Belongs to the nucleosome assembly protein (NAP) family
tr|C4M2Z3|C4M2Z3_ENTHI	5759.rna_EHI_074040-1	1.75e-256	702.0	2BX4Z@1|root,2RBKZ@2759|Eukaryota,3X9ND@554915|Amoebozoa	554915|Amoebozoa	S	Rogdi leucine zipper containing protein
tr|C4M304|C4M304_ENTHI	5759.rna_EHI_074150-1	0.0	3690.0	28SKY@1|root,2RFRT@2759|Eukaryota,3XF3Q@554915|Amoebozoa	554915|Amoebozoa	S	Spatacsin C-terminus
tr|C4M550|C4M550_ENTHI	5759.rna_EHI_078310-1	0.0	880.0	28PZK@1|root,2QWNB@2759|Eukaryota,3X8J5@554915|Amoebozoa	554915|Amoebozoa	S	Sulfite exporter TauE/SafE
tr|C4M944|C4M944_ENTHI	5759.rna_EHI_083600-1	6.11e-142	401.0	29029@1|root,2R6X6@2759|Eukaryota,3XE37@554915|Amoebozoa	554915|Amoebozoa	S	Translocon-associated protein beta (TRAPB)
tr|C4M1K7|C4M1K7_ENTHI	5759.rna_EHI_084970-1	6.13e-231	635.0	295VM@1|root,2RCU7@2759|Eukaryota,3XBF6@554915|Amoebozoa	554915|Amoebozoa	S	Belongs to the nucleosome assembly protein (NAP) family
tr|C4M9E4|C4M9E4_ENTHI	5759.rna_EHI_091560-1	9.22e-268	733.0	KOG1477@1|root,KOG1477@2759|Eukaryota,3X91R@554915|Amoebozoa	554915|Amoebozoa	S	SPRY domain
tr|C4LYH7|C4LYH7_ENTHI	5759.rna_EHI_093860-1	0.0	1109.0	2E51I@1|root,2SBW6@2759|Eukaryota,3X988@554915|Amoebozoa	554915|Amoebozoa	S	MIT (microtubule interacting and transport) domain
tr|C4LYJ2|C4LYJ2_ENTHI	5759.rna_EHI_094010-1	3.39e-230	635.0	299DS@1|root,2RGFJ@2759|Eukaryota,3XFZX@554915|Amoebozoa	554915|Amoebozoa	S	PWWP domain
tr|B1N4W7|B1N4W7_ENTHI	5759.rna_EHI_094810-1	2.44e-99	288.0	294TZ@1|root,2RBRJ@2759|Eukaryota,3X9TJ@554915|Amoebozoa	554915|Amoebozoa	S	Ras family
tr|C4M3E2|C4M3E2_ENTHI	5759.rna_EHI_095850-1	2.82e-179	498.0	28P3U@1|root,2QVQD@2759|Eukaryota,3XCA0@554915|Amoebozoa	554915|Amoebozoa	S	AAA domain
tr|C4LWE8|C4LWE8_ENTHI	5759.rna_EHI_096350-1	7.54e-251	703.0	KOG1836@1|root,KOG1836@2759|Eukaryota,3XCS6@554915|Amoebozoa	554915|Amoebozoa	S	biological adhesion
tr|C4LXA9|C4LXA9_ENTHI	5759.rna_EHI_098260-1	0.0	1846.0	2C9QE@1|root,2RG3K@2759|Eukaryota,3XFJ5@554915|Amoebozoa	554915|Amoebozoa	S	RhoGEF domain
tr|C4M6G9|C4M6G9_ENTHI	5759.rna_EHI_099750-1	1.95e-284	783.0	28U1B@1|root,2R0RX@2759|Eukaryota,3XAJJ@554915|Amoebozoa	554915|Amoebozoa	S	Sas10 C-terminal domain
tr|B1N2Q4|B1N2Q4_ENTHI	5759.rna_EHI_103320-1	3.4e-138	392.0	KOG2950@1|root,KOG2950@2759|Eukaryota,3XGIY@554915|Amoebozoa	554915|Amoebozoa	S	spliceosomal tri-snRNP complex assembly
tr|C4LZ77|C4LZ77_ENTHI	5759.rna_EHI_104680-1	2.34e-151	430.0	29222@1|root,2R8YG@2759|Eukaryota,3XFIV@554915|Amoebozoa	554915|Amoebozoa	S	Snapin/Pallidin
tr|C4M126|C4M126_ENTHI	5759.rna_EHI_105210-1	6.4e-146	421.0	2BXQ7@1|root,2RDBX@2759|Eukaryota,3XC2H@554915|Amoebozoa	554915|Amoebozoa	S	Fes/CIP4, and EFC/F-BAR homology domain
tr|C4M143|C4M143_ENTHI	5759.rna_EHI_107020-1	2.34e-58	192.0	KOG2186@1|root,KOG2186@2759|Eukaryota,3X9EC@554915|Amoebozoa	554915|Amoebozoa	S	LYAR-type C2HC zinc finger
tr|C4M9J3|C4M9J3_ENTHI	5759.rna_EHI_107660-1	5.3e-303	825.0	28IPD@1|root,2QR0F@2759|Eukaryota,3XECI@554915|Amoebozoa	554915|Amoebozoa	S	Transmembrane family, TMEM144 of transporters
tr|C4M8M1|C4M8M1_ENTHI	5759.rna_EHI_114380-1	2.22e-296	809.0	295TH@1|root,2RCS0@2759|Eukaryota,3XBBS@554915|Amoebozoa	554915|Amoebozoa	S	UBA-like domain
tr|C4LYZ2|C4LYZ2_ENTHI	5759.rna_EHI_118080-1	0.0	1377.0	KOG0667@1|root,KOG0667@2759|Eukaryota,3XFEH@554915|Amoebozoa	554915|Amoebozoa	S	Serine/Threonine protein kinases, catalytic domain
tr|C4M7Q3|C4M7Q3_ENTHI	5759.rna_EHI_120870-1	0.0	1222.0	2CTGD@1|root,2RG8Z@2759|Eukaryota,3XFS9@554915|Amoebozoa	554915|Amoebozoa	S	Domain found in a variety of signalling proteins, always encircled by uDENN and dDENN
tr|C4M7R0|C4M7R0_ENTHI	5759.rna_EHI_121060-1	0.0	996.0	KOG3592@1|root,KOG3592@2759|Eukaryota,3XEJI@554915|Amoebozoa	554915|Amoebozoa	S	microtubule binding
tr|Q24807|Q24807_ENTHI	5759.rna_EHI_124610-1	2.33e-137	389.0	COG1100@1|root,KOG0395@2759|Eukaryota,3XGFX@554915|Amoebozoa	554915|Amoebozoa	S	Ras subfamily of RAS small GTPases
tr|C4LZJ6|C4LZJ6_ENTHI	5759.rna_EHI_124620-1	0.0	1132.0	KOG4307@1|root,KOG4307@2759|Eukaryota,3X8YB@554915|Amoebozoa	554915|Amoebozoa	S	RNA binding
tr|C4LVY9|C4LVY9_ENTHI	5759.rna_EHI_126040-1	0.0	1348.0	KOG3636@1|root,KOG3636@2759|Eukaryota,3X9CC@554915|Amoebozoa	554915|Amoebozoa	S	Rab-GTPase-TBC domain
tr|C4LX13|C4LX13_ENTHI	5759.rna_EHI_127420-1	0.0	1481.0	KOG3518@1|root,KOG3518@2759|Eukaryota,3XIGJ@554915|Amoebozoa	554915|Amoebozoa	S	Villin headpiece domain
tr|C4M8P9|C4M8P9_ENTHI	5759.rna_EHI_132360-1	0.0	1247.0	KOG0667@1|root,KOG0667@2759|Eukaryota,3XF83@554915|Amoebozoa	554915|Amoebozoa	S	Serine/Threonine protein kinases, catalytic domain
tr|Q9BLE5|Q9BLE5_ENTHI	5759.rna_EHI_133100-1	4.18e-147	414.0	KOG0084@1|root,KOG0084@2759|Eukaryota	2759|Eukaryota	S	GTPase activity
tr|C4M022|C4M022_ENTHI	5759.rna_EHI_134730-1	0.0	984.0	298CG@1|root,2RD7Z@2759|Eukaryota,3XBXE@554915|Amoebozoa	554915|Amoebozoa	S	Major Facilitator Superfamily
tr|C4M9S4|C4M9S4_ENTHI	5759.rna_EHI_135460-1	0.0	918.0	2D5YI@1|root,2T044@2759|Eukaryota,3XAJ1@554915|Amoebozoa	554915|Amoebozoa	S	UEV domain
tr|C4M9S6|C4M9S6_ENTHI	5759.rna_EHI_135480-1	0.0	1448.0	2CTA6@1|root,2RFJI@2759|Eukaryota,3XEWB@554915|Amoebozoa	554915|Amoebozoa	S	Leucine rich repeats (6 copies)
tr|C4M513|C4M513_ENTHI	5759.rna_EHI_141070-1	0.0	1008.0	COG1073@1|root,KOG1552@2759|Eukaryota,3X9EQ@554915|Amoebozoa	554915|Amoebozoa	S	Alpha/beta hydrolase family
tr|C4M8U0|C4M8U0_ENTHI	5759.rna_EHI_143820-1	0.0	3788.0	KOG1064@1|root,KOG1064@2759|Eukaryota,3X8UC@554915|Amoebozoa	554915|Amoebozoa	S	RAVE protein 1 C terminal
tr|C4M8S9|C4M8S9_ENTHI	5759.rna_EHI_146980-1	2.37e-198	554.0	COG0457@1|root,KOG0553@2759|Eukaryota,3X9TM@554915|Amoebozoa	554915|Amoebozoa	S	Tetratricopeptide repeat
tr|C4M8T1|C4M8T1_ENTHI	5759.rna_EHI_147000-1	8.85e-102	295.0	2BY71@1|root,2REG9@2759|Eukaryota,3XDGQ@554915|Amoebozoa	554915|Amoebozoa	S	OB-fold nucleic acid binding domain
tr|C4LSW9|C4LSW9_ENTHI	5759.rna_EHI_152860-1	0.0	1363.0	2974G@1|root,2RE3Z@2759|Eukaryota,3XD1E@554915|Amoebozoa	554915|Amoebozoa	S	RhoGEF domain
tr|B1N2G1|B1N2G1_ENTHI	5759.rna_EHI_152870-1	1.19e-114	338.0	295HD@1|root,2RCFF@2759|Eukaryota,3XAUT@554915|Amoebozoa	554915|Amoebozoa	S	SRP40, C-terminal domain
tr|C4LSA5|C4LSA5_ENTHI	5759.rna_EHI_153130-1	0.0	3269.0	297I4@1|root,2REHY@2759|Eukaryota,3XDIS@554915|Amoebozoa	554915|Amoebozoa	S	Beige/BEACH domain
tr|C4LSF8|C4LSF8_ENTHI	5759.rna_EHI_153780-1	0.0	8319.0	COG5271@1|root,KOG1808@2759|Eukaryota,3X862@554915|Amoebozoa	554915|Amoebozoa	S	Nuclear chaperone required for maturation and nuclear export of pre-60S ribosome subunits
tr|C4LWC4|C4LWC4_ENTHI	5759.rna_EHI_155750-1	0.0	1187.0	2C9QQ@1|root,2RCE6@2759|Eukaryota,3XASY@554915|Amoebozoa	554915|Amoebozoa	S	N-terminal C2 in EEIG1 and EHBP1 proteins
tr|C4M4D4|C4M4D4_ENTHI	5759.rna_EHI_156340-1	7.81e-225	625.0	2CSKV@1|root,2RCB2@2759|Eukaryota,3XAP1@554915|Amoebozoa	554915|Amoebozoa	S	UBX domain
tr|C4M4E0|C4M4E0_ENTHI	5759.rna_EHI_156410-1	0.0	2145.0	KOG1912@1|root,KOG1912@2759|Eukaryota,3XG1G@554915|Amoebozoa	554915|Amoebozoa	S	WD40 repeats
tr|C4M2E1|C4M2E1_ENTHI	5759.rna_EHI_158220-1	6.49e-172	490.0	2E7BV@1|root,2SDYG@2759|Eukaryota,3XEK9@554915|Amoebozoa	554915|Amoebozoa	S	zinc finger
tr|C4LX29|C4LX29_ENTHI	5759.rna_EHI_159470-1	3.63e-221	610.0	298P8@1|root,2RBXR@2759|Eukaryota,3XA3A@554915|Amoebozoa	554915|Amoebozoa	S	TLD
tr|C4M2Q5|C4M2Q5_ENTHI	5759.rna_EHI_160870-1	0.0	1396.0	2CHTS@1|root,2R9AY@2759|Eukaryota,3XG16@554915|Amoebozoa	554915|Amoebozoa	S	Regulator of G protein signalling domain
tr|C4M2S3|C4M2S3_ENTHI	5759.rna_EHI_161070-1	2.72e-149	420.0	296U2@1|root,2REJE@2759|Eukaryota,3XDKF@554915|Amoebozoa	554915|Amoebozoa	S	START domain
tr|C4M1R9|C4M1R9_ENTHI	5759.rna_EHI_164370-1	0.0	1152.0	COG1161@1|root,KOG2423@2759|Eukaryota,3X839@554915|Amoebozoa	554915|Amoebozoa	S	GTPase that associates with pre-60S ribosomal subunits in the nucleolus and is required for their nuclear export and maturation
tr|C4M207|C4M207_ENTHI	5759.rna_EHI_165290-1	0.0	949.0	COG5210@1|root,KOG1102@2759|Eukaryota,3X8UX@554915|Amoebozoa	554915|Amoebozoa	S	Domain in Tre-2, BUB2p, and Cdc16p. Probable Rab-GAPs.
tr|C4MAY4|C4MAY4_ENTHI	5759.rna_EHI_167500-1	0.0	1092.0	2CT6P@1|root,2RF33@2759|Eukaryota,3XE8U@554915|Amoebozoa	554915|Amoebozoa	S	Alpha/beta hydrolase family
tr|C4M1C7|C4M1C7_ENTHI	5759.rna_EHI_170050-1	1.28e-108	313.0	293W4@1|root,2RAT0@2759|Eukaryota,3XGM3@554915|Amoebozoa	554915|Amoebozoa	S	CUE domain
tr|C4M268|C4M268_ENTHI	5759.rna_EHI_174210-1	0.0	1316.0	KOG0667@1|root,KOG0667@2759|Eukaryota,3XEWR@554915|Amoebozoa	2759|Eukaryota	S	Serine threonine protein kinase ppk15
tr|C4LZL9|C4LZL9_ENTHI	5759.rna_EHI_174940-1	0.0	1273.0	COG1084@1|root,KOG1490@2759|Eukaryota,3X83R@554915|Amoebozoa	554915|Amoebozoa	S	Involved in the biogenesis of the 60S ribosomal subunit
tr|C4LZM0|C4LZM0_ENTHI	5759.rna_EHI_174950-1	4.48e-152	427.0	298P6@1|root,2RFQ5@2759|Eukaryota,3XF1M@554915|Amoebozoa	554915|Amoebozoa	S	Transcription initiation factor IIF, beta subunit
tr|C4M3B7|C4M3B7_ENTHI	5759.rna_EHI_175500-1	0.0	1007.0	2CSY2@1|root,2RDPW@2759|Eukaryota,3XCK5@554915|Amoebozoa	554915|Amoebozoa	S	CorA-like Mg2+ transporter protein
tr|C4MB74|C4MB74_ENTHI	5759.rna_EHI_176590-1	4.06e-229	634.0	2CTGZ@1|root,2RGAF@2759|Eukaryota,3XFUD@554915|Amoebozoa	554915|Amoebozoa	S	AIG1 family
tr|C4M553|C4M553_ENTHI	5759.rna_EHI_177990-1	0.0	1718.0	2CVRM@1|root,2RSMW@2759|Eukaryota,3X90J@554915|Amoebozoa	554915|Amoebozoa	S	Band 4.1 homologues
tr|C4LUV4|C4LUV4_ENTHI	5759.rna_EHI_178900-1	0.0	1025.0	COG1100@1|root,KOG0395@2759|Eukaryota,3XCCB@554915|Amoebozoa	554915|Amoebozoa	S	Src homology 3 domains
tr|C4M281|C4M281_ENTHI	5759.rna_EHI_180310-1	0.0	1307.0	2BXDB@1|root,2RFJQ@2759|Eukaryota,3XEWJ@554915|Amoebozoa	554915|Amoebozoa	S	RasGEF domain
tr|C4LV59|C4LV59_ENTHI	5759.rna_EHI_182780-1	0.0	1088.0	2CTFK@1|root,2RG64@2759|Eukaryota,3XFN8@554915|Amoebozoa	554915|Amoebozoa	S	GTPase-activator protein for Ras-like GTPase
tr|C4LVS3|C4LVS3_ENTHI	5759.rna_EHI_187060-1	0.0	882.0	COG5210@1|root,KOG4567@2759|Eukaryota,3XCGC@554915|Amoebozoa	554915|Amoebozoa	S	Domain in Tre-2, BUB2p, and Cdc16p. Probable Rab-GAPs.
tr|C4M196|C4M196_ENTHI	5759.rna_EHI_188220-1	0.0	1558.0	2971R@1|root,2RE15@2759|Eukaryota,3XCY8@554915|Amoebozoa	554915|Amoebozoa	S	Arrestin (or S-antigen), N-terminal domain
tr|C4M2V7|C4M2V7_ENTHI	5759.rna_EHI_188900-1	4.23e-67	204.0	2CGNY@1|root,2RHSW@2759|Eukaryota,3XHFH@554915|Amoebozoa	554915|Amoebozoa	S	ER protein Pkr1
tr|B1N5F3|B1N5F3_ENTHI	5759.rna_EHI_189870-1	1.33e-136	411.0	29281@1|root,2R94E@2759|Eukaryota,3XFSP@554915|Amoebozoa	554915|Amoebozoa	S	Vps54-like protein
tr|C4M754|C4M754_ENTHI	5759.rna_EHI_192140-1	0.0	1091.0	2C9QQ@1|root,2RBKP@2759|Eukaryota,3X9N4@554915|Amoebozoa	554915|Amoebozoa	S	DIL
tr|C4M1H2|C4M1H2_ENTHI	5759.rna_EHI_192520-1	1.64e-52	170.0	KOG2712@1|root,KOG2712@2759|Eukaryota,3X9AU@554915|Amoebozoa	554915|Amoebozoa	S	Transcriptional Coactivator p15 (PC4)
tr|C4M1I0|C4M1I0_ENTHI	5759.rna_EHI_192630-1	0.0	998.0	2CJ3P@1|root,2RCKD@2759|Eukaryota,3XB38@554915|Amoebozoa	554915|Amoebozoa	S	piRNA pathway germ-plasm component
tr|C4LZV2|C4LZV2_ENTHI	5759.rna_EHI_194390-1	1.01e-135	385.0	COG1100@1|root,KOG0393@2759|Eukaryota,3XBD7@554915|Amoebozoa	554915|Amoebozoa	S	Belongs to the small GTPase superfamily. Rho family
tr|C4LVB1|C4LVB1_ENTHI	5759.rna_EHI_196930-1	0.0	1401.0	2BZ1T@1|root,2RFMA@2759|Eukaryota,3XEYH@554915|Amoebozoa	554915|Amoebozoa	S	Eukaryotic initiation factor 4E
tr|C4MBI6|C4MBI6_ENTHI	46681.XP_001741137.1	7.72e-122	348.0	COG5126@1|root,KOG0034@2759|Eukaryota,3X8RE@554915|Amoebozoa	554915|Amoebozoa	T	EF-hand domain
tr|C4LZ94|C4LZ94_ENTHI	5759.rna_EHI_000430-1	0.0	1140.0	KOG3686@1|root,KOG3686@2759|Eukaryota,3XB6E@554915|Amoebozoa	554915|Amoebozoa	T	Rap/ran-GAP
tr|C4M5K6|C4M5K6_ENTHI	5759.rna_EHI_001920-1	0.0	922.0	2CSHZ@1|root,2RBZY@2759|Eukaryota,3XA6M@554915|Amoebozoa	554915|Amoebozoa	T	Protein phosphatase 2C
tr|C4MBB2|C4MBB2_ENTHI	5759.rna_EHI_002790-1	0.0	937.0	KOG0605@1|root,KOG0605@2759|Eukaryota,3X8CK@554915|Amoebozoa	554915|Amoebozoa	T	Protein kinase C terminal domain
tr|Q8WQH7|Q8WQH7_ENTHI	5759.rna_EHI_004790-1	5.01e-254	696.0	KOG0598@1|root,KOG0598@2759|Eukaryota,3XBRW@554915|Amoebozoa	554915|Amoebozoa	T	Protein kinase C terminal domain
tr|B1N506|B1N506_ENTHI	5759.rna_EHI_011920-1	3.16e-127	380.0	KOG0667@1|root,KOG0667@2759|Eukaryota,3XDR3@554915|Amoebozoa	554915|Amoebozoa	T	Protein tyrosine kinase
tr|C4LTN6|C4LTN6_ENTHI	5759.rna_EHI_012490-1	0.0	1243.0	COG5347@1|root,KOG0702@2759|Eukaryota,3XC9N@554915|Amoebozoa	554915|Amoebozoa	T	Putative GTP-ase activating proteins for the small GTPase, ARF
tr|C4LXP9|C4LXP9_ENTHI	5759.rna_EHI_014100-1	0.0	866.0	KOG0615@1|root,KOG0615@2759|Eukaryota,3XBNE@554915|Amoebozoa	554915|Amoebozoa	T	belongs to the protein kinase superfamily
tr|C4LXQ7|C4LXQ7_ENTHI	5759.rna_EHI_014190-1	1.44e-255	701.0	2CVR8@1|root,2RSK4@2759|Eukaryota,3X95W@554915|Amoebozoa	554915|Amoebozoa	T	GTPase-activator protein for Rho-like GTPases
tr|C4LUL3|C4LUL3_ENTHI	5759.rna_EHI_023010-1	0.0	1404.0	KOG0667@1|root,KOG0667@2759|Eukaryota,3XDVS@554915|Amoebozoa	554915|Amoebozoa	T	Serine/Threonine protein kinases, catalytic domain
tr|C4M4Z5|C4M4Z5_ENTHI	5759.rna_EHI_035150-1	0.0	1279.0	COG5210@1|root,KOG2197@2759|Eukaryota,3XEHE@554915|Amoebozoa	554915|Amoebozoa	T	Domain in Tre-2, BUB2p, and Cdc16p. Probable Rab-GAPs.
tr|C4LXY1|C4LXY1_ENTHI	5759.rna_EHI_035500-1	1.57e-285	778.0	KOG1290@1|root,KOG1290@2759|Eukaryota,3X8HR@554915|Amoebozoa	554915|Amoebozoa	T	Protein kinase domain
tr|C4LZS4|C4LZS4_ENTHI	5759.rna_EHI_039030-1	0.0	1074.0	KOG4270@1|root,KOG4270@2759|Eukaryota,3XC77@554915|Amoebozoa	554915|Amoebozoa	T	GTPase-activator protein for Rho-like GTPases
tr|C4M4B4|C4M4B4_ENTHI	5759.rna_EHI_048230-1	0.0	3724.0	COG0515@1|root,COG4886@1|root,KOG0192@2759|Eukaryota,KOG0619@2759|Eukaryota,3XEBV@554915|Amoebozoa	554915|Amoebozoa	T	Leucine rich repeat
tr|C4MBA7|C4MBA7_ENTHI	5759.rna_EHI_048410-1	0.0	922.0	KOG0589@1|root,KOG0589@2759|Eukaryota,3X8M9@554915|Amoebozoa	554915|Amoebozoa	T	belongs to the protein kinase superfamily
tr|Q6WKY8|Q6WKY8_ENTHI	5759.rna_EHI_049610-1	0.0	1214.0	COG5422@1|root,KOG4424@2759|Eukaryota,3XE32@554915|Amoebozoa	554915|Amoebozoa	T	Guanine nucleotide exchange factor
tr|C4LTQ2|C4LTQ2_ENTHI	5759.rna_EHI_050150-1	0.0	1243.0	KOG0211@1|root,KOG0211@2759|Eukaryota,3X8YD@554915|Amoebozoa	554915|Amoebozoa	T	regulatory subunit
tr|C4LTR1|C4LTR1_ENTHI	5759.rna_EHI_050360-1	0.0	1342.0	KOG2210@1|root,KOG2210@2759|Eukaryota,3X8IG@554915|Amoebozoa	554915|Amoebozoa	T	Belongs to the OSBP family
tr|C4LTV5|C4LTV5_ENTHI	5759.rna_EHI_050850-1	2.86e-194	541.0	KOG1704@1|root,KOG1701@2759|Eukaryota,3XEI6@554915|Amoebozoa	554915|Amoebozoa	T	Zinc-binding domain present in Lin-11, Isl-1, Mec-3.
tr|Q26334|Q26334_ENTHI	5759.rna_EHI_053130-1	2.76e-271	745.0	KOG0598@1|root,KOG0598@2759|Eukaryota,3X84T@554915|Amoebozoa	554915|Amoebozoa	T	kinase 2
tr|B1N4I0|B1N4I0_ENTHI	5759.rna_EHI_055340-1	0.0	876.0	KOG4269@1|root,KOG4269@2759|Eukaryota,3XC35@554915|Amoebozoa	2759|Eukaryota	T	GTPase-activator protein for Rho-like GTPases
tr|B1N4B4|B1N4B4_ENTHI	5759.rna_EHI_056130-1	8.69e-256	701.0	KOG4270@1|root,KOG4270@2759|Eukaryota,3XBVM@554915|Amoebozoa	554915|Amoebozoa	T	GTPase-activator protein for Rho-like GTPases
tr|C4M0B9|C4M0B9_ENTHI	5759.rna_EHI_064500-1	0.0	2274.0	COG0515@1|root,KOG0192@2759|Eukaryota,3XESF@554915|Amoebozoa	554915|Amoebozoa	T	Epidermal growth factor-like domain.
tr|C4M0D7|C4M0D7_ENTHI	5759.rna_EHI_064720-1	8.84e-243	667.0	COG0631@1|root,KOG0698@2759|Eukaryota,3XC3J@554915|Amoebozoa	554915|Amoebozoa	T	Sigma factor PP2C-like phosphatases
tr|C4M9G5|C4M9G5_ENTHI	5759.rna_EHI_067590-1	1.54e-100	291.0	COG5126@1|root,KOG0027@2759|Eukaryota,3XBX9@554915|Amoebozoa	554915|Amoebozoa	T	EF hand
tr|C4LTY5|C4LTY5_ENTHI	5759.rna_EHI_067890-1	0.0	2755.0	KOG3417@1|root,KOG3417@2759|Eukaryota,3XDX2@554915|Amoebozoa	554915|Amoebozoa	T	Guanine nucleotide exchange factor
tr|C4LU04|C4LU04_ENTHI	5759.rna_EHI_068100-1	0.0	941.0	2CTKW@1|root,2RGNR@2759|Eukaryota,3XG7N@554915|Amoebozoa	554915|Amoebozoa	T	Protein phosphatase 2C
tr|B1N2K6|B1N2K6_ENTHI	5759.rna_EHI_068600-1	0.0	933.0	KOG0605@1|root,KOG0605@2759|Eukaryota,3XCNK@554915|Amoebozoa	554915|Amoebozoa	T	Protein tyrosine kinase
tr|C4LWK6|C4LWK6_ENTHI	5759.rna_EHI_069180-1	8.51e-267	730.0	KOG4270@1|root,KOG4270@2759|Eukaryota,3XAZH@554915|Amoebozoa	554915|Amoebozoa	T	GTPase-activator protein for Rho-like GTPases
tr|C4MA62|C4MA62_ENTHI	5759.rna_EHI_069970-1	0.0	1056.0	COG0639@1|root,KOG0375@2759|Eukaryota,3XCV3@554915|Amoebozoa	554915|Amoebozoa	T	Protein phosphatase 2A homologues, catalytic domain.
tr|B1N4E9|B1N4E9_ENTHI	5759.rna_EHI_075640-1	0.0	1336.0	COG0631@1|root,KOG0698@2759|Eukaryota,3XFH9@554915|Amoebozoa	554915|Amoebozoa	T	Sigma factor PP2C-like phosphatases
tr|C4M4E9|C4M4E9_ENTHI	5759.rna_EHI_078740-1	0.0	1600.0	COG5422@1|root,KOG4424@2759|Eukaryota,3X8GI@554915|Amoebozoa	554915|Amoebozoa	T	Protein present in Fab1, YOTB, Vac1, and EEA1
tr|C4M5B3|C4M5B3_ENTHI	5759.rna_EHI_081280-1	0.0	1331.0	COG5422@1|root,KOG4305@2759|Eukaryota	2759|Eukaryota	T	Rho guanyl-nucleotide exchange factor activity
tr|C4M762|C4M762_ENTHI	5759.rna_EHI_083440-1	0.0	2319.0	COG0515@1|root,KOG0192@2759|Eukaryota,3X8QV@554915|Amoebozoa	554915|Amoebozoa	T	protein serine/threonine kinase activity
tr|C4M933|C4M933_ENTHI	5759.rna_EHI_097620-1	0.0	904.0	COG0515@1|root,KOG0690@2759|Eukaryota,3XBV6@554915|Amoebozoa	554915|Amoebozoa	T	Extension to Ser/Thr-type protein kinases
tr|C4LXB0|C4LXB0_ENTHI	5759.rna_EHI_098270-1	2.31e-257	706.0	28IV8@1|root,2QR6X@2759|Eukaryota,3X8WX@554915|Amoebozoa	554915|Amoebozoa	T	GTPase-activator protein for Rho-like GTPases
sp|P42649|14332_ENTHI	5759.rna_EHI_098280-1	3.93e-160	449.0	COG5040@1|root,KOG0841@2759|Eukaryota	2759|Eukaryota	T	protein domain specific binding
tr|C4M8B6|C4M8B6_ENTHI	5759.rna_EHI_101250-1	0.0	1194.0	KOG0578@1|root,KOG0578@2759|Eukaryota,3XBA4@554915|Amoebozoa	554915|Amoebozoa	T	Kinase-like
tr|Q24848|Q24848_ENTHI	5759.rna_EHI_103610-1	0.0	894.0	KOG0578@1|root,KOG0578@2759|Eukaryota,3XCC0@554915|Amoebozoa	554915|Amoebozoa	T	Kinase-like
tr|C4LZ58|C4LZ58_ENTHI	5759.rna_EHI_104470-1	1.09e-172	482.0	KOG3170@1|root,KOG3170@2759|Eukaryota,3X8VJ@554915|Amoebozoa	554915|Amoebozoa	T	Phosducin
tr|C4M831|C4M831_ENTHI	5759.rna_EHI_108670-1	2.66e-291	794.0	KOG0600@1|root,KOG0600@2759|Eukaryota,3X8G4@554915|Amoebozoa	554915|Amoebozoa	T	Serine/Threonine protein kinases, catalytic domain
tr|Q761X2|Q761X2_ENTHI	5759.rna_EHI_109700-1	2.69e-293	823.0	KOG1033@1|root,KOG1033@2759|Eukaryota,3X8V9@554915|Amoebozoa	554915|Amoebozoa	T	Protein tyrosine kinase
tr|C4M3L9|C4M3L9_ENTHI	5759.rna_EHI_110010-1	0.0	1070.0	KOG0588@1|root,KOG0588@2759|Eukaryota,3X851@554915|Amoebozoa	554915|Amoebozoa	T	Serine/Threonine protein kinases, catalytic domain
tr|C4M8X4|C4M8X4_ENTHI	5759.rna_EHI_120630-1	0.0	4732.0	KOG1997@1|root,KOG1997@2759|Eukaryota,3X98I@554915|Amoebozoa	554915|Amoebozoa	T	Belongs to the DOCK family
tr|C4LZJ1|C4LZJ1_ENTHI	5759.rna_EHI_124570-1	0.0	1244.0	KOG3686@1|root,KOG3686@2759|Eukaryota,3X8N0@554915|Amoebozoa	554915|Amoebozoa	T	Rap/ran-GAP
tr|C4M9W9|C4M9W9_ENTHI	5759.rna_EHI_129360-1	0.0	973.0	KOG4270@1|root,KOG4270@2759|Eukaryota,3XAWZ@554915|Amoebozoa	554915|Amoebozoa	T	GTPase-activator protein for Rho-like GTPases
tr|C4LXH5|C4LXH5_ENTHI	5759.rna_EHI_131070-1	0.0	870.0	COG2453@1|root,KOG2283@2759|Eukaryota,3X8RT@554915|Amoebozoa	554915|Amoebozoa	T	C2 domain of PTEN tumour-suppressor protein
tr|C4M5E9|C4M5E9_ENTHI	5759.rna_EHI_131930-1	0.0	1227.0	KOG4270@1|root,KOG4270@2759|Eukaryota,3XIGP@554915|Amoebozoa	554915|Amoebozoa	T	GTPase-activator protein for Rho-like GTPases
tr|C4M967|C4M967_ENTHI	5759.rna_EHI_135780-1	0.0	1033.0	KOG3629@1|root,KOG3542@2759|Eukaryota,3XC75@554915|Amoebozoa	554915|Amoebozoa	T	Guanine nucleotide exchange factor for Ras-like small GTPases
tr|C4M3I5|C4M3I5_ENTHI	5759.rna_EHI_138430-1	0.0	1228.0	KOG3417@1|root,KOG3417@2759|Eukaryota,3XF3Z@554915|Amoebozoa	554915|Amoebozoa	T	RasGEF domain
tr|C4M463|C4M463_ENTHI	5759.rna_EHI_140140-1	5.2e-252	692.0	COG5347@1|root,KOG0703@2759|Eukaryota,3X928@554915|Amoebozoa	554915|Amoebozoa	T	Putative GTP-ase activating proteins for the small GTPase, ARF
tr|C4M6D1|C4M6D1_ENTHI	5759.rna_EHI_142950-1	2.06e-260	715.0	KOG1029@1|root,KOG1029@2759|Eukaryota,3XF8Y@554915|Amoebozoa	554915|Amoebozoa	T	Src homology 3 domains
tr|C4MAJ3|C4MAJ3_ENTHI	5759.rna_EHI_143100-1	0.0	1487.0	KOG3417@1|root,KOG3417@2759|Eukaryota,3X8SR@554915|Amoebozoa	554915|Amoebozoa	T	Lissencephaly type-1-like homology motif
tr|C4MA06|C4MA06_ENTHI	5759.rna_EHI_146500-1	0.0	1170.0	KOG4724@1|root,KOG4724@2759|Eukaryota,3XIGW@554915|Amoebozoa	554915|Amoebozoa	T	RhoGAP domain
tr|C4LSG8|C4LSG8_ENTHI	5759.rna_EHI_151250-1	0.0	4809.0	KOG1997@1|root,KOG1997@2759|Eukaryota,3XG41@554915|Amoebozoa	554915|Amoebozoa	T	Belongs to the DOCK family
tr|C4LSE2|C4LSE2_ENTHI	5759.rna_EHI_153510-1	0.0	910.0	KOG1729@1|root,KOG1729@2759|Eukaryota,3XEA5@554915|Amoebozoa	554915|Amoebozoa	T	Guanine nucleotide exchange factor
tr|Q24823|Q24823_ENTHI	5759.rna_EHI_158080-1	0.0	1000.0	KOG1989@1|root,KOG1989@2759|Eukaryota,3XAXD@554915|Amoebozoa	554915|Amoebozoa	T	Protein tyrosine kinase
tr|C4M7G3|C4M7G3_ENTHI	5759.rna_EHI_158590-1	0.0	1329.0	KOG0667@1|root,KOG0667@2759|Eukaryota,3X8A7@554915|Amoebozoa	554915|Amoebozoa	T	Serine/Threonine protein kinases, catalytic domain
tr|C4LX23|C4LX23_ENTHI	5759.rna_EHI_159300-1	0.0	1120.0	KOG4270@1|root,KOG4270@2759|Eukaryota,3XGAY@554915|Amoebozoa	554915|Amoebozoa	T	GTPase-activator protein for Rho-like GTPases
tr|C4LX39|C4LX39_ENTHI	5759.rna_EHI_159580-1	0.0	1477.0	KOG0667@1|root,KOG0667@2759|Eukaryota,3XCXU@554915|Amoebozoa	554915|Amoebozoa	T	RIO1 family
tr|C4MAY5|C4MAY5_ENTHI	5759.rna_EHI_167510-1	0.0	1061.0	COG0639@1|root,KOG0375@2759|Eukaryota,3X8BX@554915|Amoebozoa	554915|Amoebozoa	T	serine threonine-protein phosphatase
tr|C4MBA4|C4MBA4_ENTHI	5759.rna_EHI_167940-1	0.0	1447.0	296E9@1|root,2RSMQ@2759|Eukaryota,3XBTX@554915|Amoebozoa	554915|Amoebozoa	T	Src homology 3 domains
tr|C4M1E0|C4M1E0_ENTHI	5759.rna_EHI_170180-1	0.0	4520.0	KOG1997@1|root,KOG1997@2759|Eukaryota,3XFUN@554915|Amoebozoa	554915|Amoebozoa	T	Belongs to the DOCK family
tr|C4LVA5|C4LVA5_ENTHI	5759.rna_EHI_182500-1	0.0	865.0	2953P@1|root,2RDGU@2759|Eukaryota,3XCAA@554915|Amoebozoa	554915|Amoebozoa	T	GTPase-activator protein for Rho-like GTPases
tr|C4LV70|C4LV70_ENTHI	5759.rna_EHI_182930-1	0.0	1816.0	KOG4724@1|root,KOG4724@2759|Eukaryota,3XDK3@554915|Amoebozoa	554915|Amoebozoa	T	GTPase-activator protein for Rho-like GTPases
tr|B1N2P4|B1N2P4_ENTHI	5759.rna_EHI_183070-1	0.0	1885.0	KOG0583@1|root,KOG0583@2759|Eukaryota,3XAG4@554915|Amoebozoa	554915|Amoebozoa	T	Serine/Threonine protein kinases, catalytic domain
tr|C4LVS4|C4LVS4_ENTHI	5759.rna_EHI_187070-1	0.0	1217.0	KOG3686@1|root,KOG3686@2759|Eukaryota,3XF2K@554915|Amoebozoa	554915|Amoebozoa	T	Rap/ran-GAP
tr|C4M185|C4M185_ENTHI	5759.rna_EHI_188110-1	0.0	1850.0	COG0515@1|root,KOG0192@2759|Eukaryota,3X8HZ@554915|Amoebozoa	554915|Amoebozoa	T	Serine threonine-protein kinase
tr|C4M2W2|C4M2W2_ENTHI	5759.rna_EHI_188950-1	0.0	1097.0	2CSJS@1|root,2RC6U@2759|Eukaryota,3XAH3@554915|Amoebozoa	554915|Amoebozoa	T	Pleckstrin homology domain.
tr|C4M4T3|C4M4T3_ENTHI	5759.rna_EHI_193290-1	0.0	1964.0	KOG0606@1|root,KOG0606@2759|Eukaryota,3X8CI@554915|Amoebozoa	554915|Amoebozoa	T	PhoX homologous domain, present in p47phox and p40phox.
tr|C4LZU0|C4LZU0_ENTHI	5759.rna_EHI_194260-1	1.31e-245	675.0	COG0631@1|root,KOG0698@2759|Eukaryota,3XF8J@554915|Amoebozoa	554915|Amoebozoa	T	Sigma factor PP2C-like phosphatases
tr|C4LZX4|C4LZX4_ENTHI	5759.rna_EHI_194630-1	0.0	1932.0	COG5422@1|root,KOG4424@2759|Eukaryota,3XDIK@554915|Amoebozoa	554915|Amoebozoa	T	Putative GTPase activating protein for Arf
tr|C4LYS7|C4LYS7_ENTHI	5759.rna_EHI_010300-1	0.0	989.0	KOG0998@1|root,KOG0998@2759|Eukaryota,3X9EU@554915|Amoebozoa	554915|Amoebozoa	TU	endocytosis
tr|C4LUK9|C4LUK9_ENTHI	5759.rna_EHI_022960-1	1.65e-231	649.0	KOG1703@1|root,KOG1703@2759|Eukaryota,3X8FQ@554915|Amoebozoa	554915|Amoebozoa	TZ	Zinc-binding domain present in Lin-11, Isl-1, Mec-3.
tr|C4LU80|C4LU80_ENTHI	5759.rna_EHI_110280-1	8.28e-198	550.0	KOG1703@1|root,KOG1703@2759|Eukaryota,3XBIG@554915|Amoebozoa	554915|Amoebozoa	TZ	Zinc-binding domain present in Lin-11, Isl-1, Mec-3.
tr|C4LW23|C4LW23_ENTHI	5759.rna_EHI_141380-1	0.0	941.0	KOG1859@1|root,KOG1259@2759|Eukaryota,3XGA9@554915|Amoebozoa	554915|Amoebozoa	TZ	Leucine rich repeat
tr|C4M2D4|C4M2D4_ENTHI	5759.rna_EHI_158150-1	2.29e-183	515.0	KOG1703@1|root,KOG1703@2759|Eukaryota,3XACX@554915|Amoebozoa	554915|Amoebozoa	TZ	Zinc-binding domain present in Lin-11, Isl-1, Mec-3.
tr|C4M3Z1|C4M3Z1_ENTHI	5759.rna_EHI_185230-1	0.0	3622.0	COG0515@1|root,COG4886@1|root,KOG0192@2759|Eukaryota,KOG0532@2759|Eukaryota,3XBIR@554915|Amoebozoa	554915|Amoebozoa	TZ	Myotubularin-like phosphatase domain
tr|C4LYW0|C4LYW0_ENTHI	5759.rna_EHI_010730-1	5.82e-272	746.0	KOG3063@1|root,KOG3063@2759|Eukaryota,3X9K7@554915|Amoebozoa	554915|Amoebozoa	U	Vacuolar protein sorting-associated protein 26
tr|Q1EQ27|Q1EQ27_ENTHI	5759.rna_EHI_023600-1	0.0	1337.0	COG5096@1|root,KOG1061@2759|Eukaryota,3X88K@554915|Amoebozoa	554915|Amoebozoa	U	AP complex subunit beta
tr|C4LXL5|C4LXL5_ENTHI	5759.rna_EHI_073550-1	0.0	2505.0	COG5307@1|root,KOG0929@2759|Eukaryota,3X9NY@554915|Amoebozoa	554915|Amoebozoa	U	Sec7 domain
tr|C4MA14|C4MA14_ENTHI	5759.rna_EHI_088450-1	0.0	1588.0	COG5411@1|root,KOG0565@2759|Eukaryota,3XD6N@554915|Amoebozoa	554915|Amoebozoa	U	Inositol polyphosphate phosphatase, catalytic domain homologues
tr|Q1EPZ6|Q1EPZ6_ENTHI	5759.rna_EHI_116720-1	1.96e-139	395.0	2CMDQ@1|root,2QQ25@2759|Eukaryota,3X9D2@554915|Amoebozoa	554915|Amoebozoa	U	vesicle fusion with Golgi apparatus
tr|B1N3K6|B1N3K6_ENTHI	5759.rna_EHI_138340-1	0.0	1035.0	298CG@1|root,2RDAD@2759|Eukaryota,3XC0D@554915|Amoebozoa	554915|Amoebozoa	U	Major Facilitator Superfamily
tr|Q1EQ09|Q1EQ09_ENTHI	5759.rna_EHI_139030-1	1.42e-195	545.0	COG5074@1|root,KOG0810@2759|Eukaryota,3X8X7@554915|Amoebozoa	554915|Amoebozoa	U	Belongs to the syntaxin family
tr|Q1EQ19|Q1EQ19_ENTHI	5759.rna_EHI_164810-1	0.0	1848.0	COG4354@1|root,KOG1059@2759|Eukaryota,3X8EN@554915|Amoebozoa	554915|Amoebozoa	U	Adaptin N terminal region
tr|C4MA41|C4MA41_ENTHI	5759.rna_EHI_166020-1	3.19e-284	776.0	KOG1092@1|root,KOG1092@2759|Eukaryota,3XCUU@554915|Amoebozoa	554915|Amoebozoa	U	Domain in Tre-2, BUB2p, and Cdc16p. Probable Rab-GAPs.
tr|Q9NHW8|Q9NHW8_ENTHI	5759.rna_EHI_192810-1	1.59e-150	422.0	KOG0394@1|root,KOG0394@2759|Eukaryota,3X8EX@554915|Amoebozoa	554915|Amoebozoa	U	Rab subfamily of small GTPases
tr|C4M7F9|C4M7F9_ENTHI	5759.rna_EHI_035930-1	4.28e-192	539.0	COG2453@1|root,COG4886@1|root,KOG0617@2759|Eukaryota,KOG1716@2759|Eukaryota,3XBV4@554915|Amoebozoa	554915|Amoebozoa	V	Dual specificity phosphatase, catalytic domain
tr|C4M955|C4M955_ENTHI	5759.rna_EHI_139970-1	0.0	970.0	KOG1826@1|root,KOG1826@2759|Eukaryota,3XD8F@554915|Amoebozoa	554915|Amoebozoa	V	GTPase-activator protein for Ras-like GTPase
tr|C4M8S4|C4M8S4_ENTHI	5759.rna_EHI_146930-1	0.0	1847.0	KOG1826@1|root,KOG1826@2759|Eukaryota,3XA1V@554915|Amoebozoa	554915|Amoebozoa	V	GTPase-activator protein for Ras-like GTPases
tr|C4LY33|C4LY33_ENTHI	5759.rna_EHI_177190-1	0.0	907.0	KOG1836@1|root,KOG1836@2759|Eukaryota,3X8ZZ@554915|Amoebozoa	554915|Amoebozoa	W	biological adhesion
sp|P11426|ACT_ENTHI	46681.XP_001734478.1	3.55e-280	764.0	COG5277@1|root,KOG0676@2759|Eukaryota,3X8DK@554915|Amoebozoa	554915|Amoebozoa	Z	Actins are highly conserved proteins that are involved in various types of cell motility and are ubiquitously expressed in all eukaryotic cells. Multiple isoforms are involved in various cellular functions such as cytoskeleton structure, cell mobility, chromosome movement and muscle contraction
tr|C4M9B6|C4M9B6_ENTHI	5759.rna_EHI_003930-1	0.0	1427.0	KOG0980@1|root,KOG0980@2759|Eukaryota,3X8HW@554915|Amoebozoa	554915|Amoebozoa	Z	I/LWEQ domain
tr|C4LYC0|C4LYC0_ENTHI	5759.rna_EHI_007480-1	0.0	1095.0	KOG0443@1|root,KOG0443@2759|Eukaryota,3XCJ9@554915|Amoebozoa	554915|Amoebozoa	Z	Villin headpiece domain
tr|C4LYC5|C4LYC5_ENTHI	5759.rna_EHI_007640-1	0.0	1613.0	COG5069@1|root,2RSJZ@2759|Eukaryota,3XEYD@554915|Amoebozoa	554915|Amoebozoa	Z	CAMSAP CH domain
tr|C4LZ32|C4LZ32_ENTHI	5759.rna_EHI_009570-1	0.0	2467.0	KOG0443@1|root,KOG0443@2759|Eukaryota,3XAPQ@554915|Amoebozoa	554915|Amoebozoa	Z	Gelsolin homology domain
tr|C4M2X6|C4M2X6_ENTHI	5759.rna_EHI_048630-1	1.75e-316	885.0	COG5277@1|root,KOG4307@1|root,KOG0676@2759|Eukaryota,KOG4307@2759|Eukaryota,3XAPH@554915|Amoebozoa	554915|Amoebozoa	Z	Belongs to the actin family
tr|C4M9P2|C4M9P2_ENTHI	5759.rna_EHI_080740-1	0.0	2527.0	KOG4261@1|root,KOG4261@2759|Eukaryota,3X8NX@554915|Amoebozoa	554915|Amoebozoa	Z	Band 4.1 homologues
tr|C4LZ72|C4LZ72_ENTHI	5759.rna_EHI_104630-1	0.0	1555.0	COG5069@1|root,KOG0518@2759|Eukaryota,3X8C7@554915|Amoebozoa	554915|Amoebozoa	Z	Filamin/ABP280 repeat
tr|C4LU72|C4LU72_ENTHI	5759.rna_EHI_110180-1	0.0	2362.0	COG5022@1|root,KOG0161@2759|Eukaryota,3X882@554915|Amoebozoa	554915|Amoebozoa	Z	Belongs to the TRAFAC class myosin-kinesin ATPase superfamily. Myosin family
tr|C4LYL2|C4LYL2_ENTHI	5759.rna_EHI_118620-1	0.0	3018.0	KOG1820@1|root,KOG1820@2759|Eukaryota,3X949@554915|Amoebozoa	554915|Amoebozoa	Z	TOG
tr|C4LXE4|C4LXE4_ENTHI	5759.rna_EHI_130660-1	1.68e-85	252.0	KOG1654@1|root,KOG1654@2759|Eukaryota,3X9EH@554915|Amoebozoa	554915|Amoebozoa	Z	Belongs to the ATG8 family
tr|C4M019|C4M019_ENTHI	5759.rna_EHI_134700-1	0.0	1467.0	2993T@1|root,2RG59@2759|Eukaryota,3XFM4@554915|Amoebozoa	554915|Amoebozoa	Z	Calponin homology domain
tr|C4M295|C4M295_ENTHI	5759.rna_EHI_136150-1	0.0	940.0	KOG2675@1|root,KOG2675@2759|Eukaryota,3X85C@554915|Amoebozoa	554915|Amoebozoa	Z	Adenylyl cyclase-associated protein
tr|C4LT54|C4LT54_ENTHI	5759.rna_EHI_148870-1	0.0	1747.0	COG5069@1|root,KOG0516@2759|Eukaryota,3XAG1@554915|Amoebozoa	554915|Amoebozoa	Z	Protein kinase C conserved region 2 (CalB)
tr|C4LYB3|C4LYB3_ENTHI	5759.rna_EHI_167130-1	0.0	2999.0	KOG0980@1|root,KOG4261@1|root,KOG0980@2759|Eukaryota,KOG4261@2759|Eukaryota,3XGNW@554915|Amoebozoa	554915|Amoebozoa	Z	FERM N-terminal domain
tr|C4M4P4|C4M4P4_ENTHI	5759.rna_EHI_168340-1	1.36e-100	291.0	KOG3655@1|root,KOG3655@2759|Eukaryota,3X96S@554915|Amoebozoa	554915|Amoebozoa	Z	Actin depolymerisation factor/cofilin -like domains
tr|C4M6H6|C4M6H6_ENTHI	5759.rna_EHI_172960-1	1.29e-128	365.0	KOG3155@1|root,KOG3155@2759|Eukaryota,3X8TD@554915|Amoebozoa	554915|Amoebozoa	Z	Functions as component of the Arp2 3 complex which is involved in regulation of actin polymerization and together with an activating nucleation-promoting factor (NPF) mediates the formation of branched actin networks
sp|P49230|PROF_ENTHI	5759.rna_EHI_176140-1	3.81e-87	256.0	KOG1755@1|root,KOG1755@2759|Eukaryota,3X9D5@554915|Amoebozoa	554915|Amoebozoa	Z	Binds to actin and affects the structure of the cytoskeleton. At high concentrations, profilin prevents the polymerization of actin, whereas it enhances it at low concentrations
tr|C4M741|C4M741_ENTHI	5759.rna_EHI_191900-1	0.0	1173.0	COG5069@1|root,KOG0518@2759|Eukaryota,3XDUV@554915|Amoebozoa	554915|Amoebozoa	Z	Calponin homology domain
tr|C4LZW4|C4LZW4_ENTHI	5759.rna_EHI_194520-1	4.06e-111	318.0	COG5069@1|root,KOG1700@2759|Eukaryota,3X99P@554915|Amoebozoa	554915|Amoebozoa	Z	Zinc-binding domain present in Lin-11, Isl-1, Mec-3.
tr|C4LVG4|C4LVG4_ENTHI	5759.rna_EHI_197480-1	6.67e-94	274.0	KOG1735@1|root,KOG1735@2759|Eukaryota,3X8ZW@554915|Amoebozoa	554915|Amoebozoa	Z	Belongs to the actin-binding proteins ADF family
sp|C4LWQ8|PECK3_ENTHI	5759.rna_EHI_198620-1	0.0	2362.0	28HY3@1|root,2QW6Z@2759|Eukaryota,3XE6Q@554915|Amoebozoa	554915|Amoebozoa	Z	Inorganic pyrophosphate (PPi)-dependent phosphoenolpyruvate carboxykinase, which regulates the carbon flow of the central metabolism by fixing CO(2) to phosphoenolpyruvate to produce oxaloacetate. Can also produce pyruvate and diphosphate from phosphoenolpyruvate and phosphate
tr|C4LWU6|C4LWU6_ENTHI	5759.rna_EHI_199000-1	0.0	1219.0	COG5069@1|root,KOG0035@2759|Eukaryota,3X893@554915|Amoebozoa	554915|Amoebozoa	Z	CAMSAP CH domain
tr|B1N480|B1N480_ENTHI	46681.XP_001733284.1	4.52e-163	492.0	298JF@1|root,2RFK9@2759|Eukaryota,3XEX8@554915|Amoebozoa	554915|Amoebozoa	-	-
tr|B1N3P6|B1N3P6_ENTHI	46681.XP_001741707.1	1.03e-18	82.8	29AMD@1|root,2RHQ3@2759|Eukaryota,3XHCC@554915|Amoebozoa	554915|Amoebozoa	-	-
tr|C4M2W9|C4M2W9_ENTHI	46681.XP_001741733.1	2.1e-90	268.0	2CJ3R@1|root,2R26J@2759|Eukaryota,3XC22@554915|Amoebozoa	554915|Amoebozoa	-	-
tr|C4M1J4|C4M1J4_ENTHI	5759.rna_EHI_001140-1	1.43e-251	692.0	2908A@1|root,2R73C@2759|Eukaryota,3XE63@554915|Amoebozoa	554915|Amoebozoa	-	-
tr|C4M823|C4M823_ENTHI	5759.rna_EHI_002210-1	0.0	979.0	299KR@1|root,2RGNU@2759|Eukaryota,3XG7R@554915|Amoebozoa	554915|Amoebozoa	-	-
tr|C4LYP8|C4LYP8_ENTHI	5759.rna_EHI_004350-1	2.78e-277	772.0	2C1PV@1|root,2RCK6@2759|Eukaryota,3XB2X@554915|Amoebozoa	554915|Amoebozoa	-	-
tr|C4LYQ0|C4LYQ0_ENTHI	5759.rna_EHI_004370-1	6.67e-237	652.0	2C3EX@1|root,2RDB8@2759|Eukaryota,3XC1J@554915|Amoebozoa	554915|Amoebozoa	-	-
tr|C4M082|C4M082_ENTHI	5759.rna_EHI_004870-1	0.0	1479.0	297WQ@1|root,2REX0@2759|Eukaryota,3XE1B@554915|Amoebozoa	554915|Amoebozoa	-	-
tr|C4M0E0|C4M0E0_ENTHI	5759.rna_EHI_006550-1	0.0	1398.0	29A2G@1|root,2RH4Y@2759|Eukaryota,3XGQY@554915|Amoebozoa	554915|Amoebozoa	-	-
tr|C4M0G8|C4M0G8_ENTHI	5759.rna_EHI_006950-1	0.0	884.0	2C24S@1|root,2RBP0@2759|Eukaryota,3X9QG@554915|Amoebozoa	554915|Amoebozoa	-	-
tr|C4LYD8|C4LYD8_ENTHI	5759.rna_EHI_008020-1	0.0	1036.0	299AB@1|root,2RGC1@2759|Eukaryota,3XFW3@554915|Amoebozoa	554915|Amoebozoa	-	-
tr|C4LTK1|C4LTK1_ENTHI	5759.rna_EHI_012080-1	4.31e-209	580.0	2CJ3M@1|root,2RGXT@2759|Eukaryota,3XGHI@554915|Amoebozoa	554915|Amoebozoa	-	-
tr|C4LX90|C4LX90_ENTHI	5759.rna_EHI_013240-1	0.0	3909.0	2945S@1|root,2RB2R@2759|Eukaryota,3XGPN@554915|Amoebozoa	554915|Amoebozoa	-	-
tr|B1N2X2|B1N2X2_ENTHI	5759.rna_EHI_013910-1	3.15e-173	483.0	28VIM@1|root,2R2A7@2759|Eukaryota,3XC5C@554915|Amoebozoa	5759.rna_EHI_013910-1|-	-	-
tr|C4MB05|C4MB05_ENTHI	5759.rna_EHI_015980-1	0.0	1454.0	2971R@1|root,2RD6W@2759|Eukaryota,3XBWA@554915|Amoebozoa	554915|Amoebozoa	-	-
tr|C4M044|C4M044_ENTHI	5759.rna_EHI_021290-1	0.0	1870.0	2971Z@1|root,2RE1E@2759|Eukaryota,3XCYP@554915|Amoebozoa	554915|Amoebozoa	-	-
tr|C4MAT9|C4MAT9_ENTHI	5759.rna_EHI_022130-1	0.0	1066.0	2CHTQ@1|root,2RSK5@2759|Eukaryota,3XEMV@554915|Amoebozoa	554915|Amoebozoa	-	-
tr|C4M9L5|C4M9L5_ENTHI	5759.rna_EHI_022260-1	0.0	1754.0	2C1Q1@1|root,2RAYY@2759|Eukaryota,3XGNK@554915|Amoebozoa	554915|Amoebozoa	-	-
tr|C4M320|C4M320_ENTHI	5759.rna_EHI_025330-1	2.72e-284	780.0	2981F@1|root,2RF1V@2759|Eukaryota,3XE78@554915|Amoebozoa	554915|Amoebozoa	-	-
tr|C4M324|C4M324_ENTHI	5759.rna_EHI_025370-1	0.0	1052.0	296R0@1|root,2RDQ8@2759|Eukaryota,3XCKK@554915|Amoebozoa	554915|Amoebozoa	-	-
tr|C4M940|C4M940_ENTHI	5759.rna_EHI_025860-1	0.0	1006.0	29814@1|root,2RF1I@2759|Eukaryota,3XE6W@554915|Amoebozoa	554915|Amoebozoa	-	-
tr|C4M442|C4M442_ENTHI	5759.rna_EHI_030080-1	3.2e-238	660.0	296DS@1|root,2RDCR@2759|Eukaryota,3XC3Z@554915|Amoebozoa	554915|Amoebozoa	-	-
tr|C4M4Z0|C4M4Z0_ENTHI	5759.rna_EHI_035230-1	5.17e-227	627.0	28UFY@1|root,2R16Q@2759|Eukaryota,3XB8C@554915|Amoebozoa	554915|Amoebozoa	-	-
tr|C4M7N2|C4M7N2_ENTHI	5759.rna_EHI_037160-1	5.57e-95	276.0	2CF6D@1|root,2RE4W@2759|Eukaryota,3XD2F@554915|Amoebozoa	554915|Amoebozoa	-	-
tr|C4MBC1|C4MBC1_ENTHI	5759.rna_EHI_037540-1	1.78e-239	658.0	2CKPQ@1|root,2RDII@2759|Eukaryota,3XCCI@554915|Amoebozoa	554915|Amoebozoa	-	-
tr|C4LZR1|C4LZR1_ENTHI	5759.rna_EHI_038890-1	0.0	2536.0	298N5@1|root,2RFP2@2759|Eukaryota,3XF0B@554915|Amoebozoa	554915|Amoebozoa	-	-
tr|C4M4H5|C4M4H5_ENTHI	5759.rna_EHI_042210-1	0.0	3240.0	298IR@1|root,2RFJF@2759|Eukaryota,3XEW6@554915|Amoebozoa	554915|Amoebozoa	-	-
tr|C4LT99|C4LT99_ENTHI	5759.rna_EHI_044800-1	8.51e-214	591.0	2CAN9@1|root,2RF5B@2759|Eukaryota,3XEBR@554915|Amoebozoa	554915|Amoebozoa	-	-
tr|C4LUJ3|C4LUJ3_ENTHI	5759.rna_EHI_049950-1	0.0	1065.0	2CMU7@1|root,2QRZ6@2759|Eukaryota,3X9EY@554915|Amoebozoa	554915|Amoebozoa	-	-
tr|C4LTR7|C4LTR7_ENTHI	5759.rna_EHI_050440-1	4.33e-315	860.0	295MP@1|root,2RCJZ@2759|Eukaryota,3XB2G@554915|Amoebozoa	554915|Amoebozoa	-	-
tr|C4LTT7|C4LTT7_ENTHI	5759.rna_EHI_050670-1	1.64e-282	772.0	2CKP4@1|root,2RE1H@2759|Eukaryota,3XCYX@554915|Amoebozoa	554915|Amoebozoa	-	-
tr|C4LTV0|C4LTV0_ENTHI	5759.rna_EHI_050800-1	0.0	1195.0	28J76@1|root,2RZ7Z@2759|Eukaryota,3XARC@554915|Amoebozoa	554915|Amoebozoa	-	-
tr|C4M859|C4M859_ENTHI	5759.rna_EHI_052040-1	1.09e-91	273.0	2CYD6@1|root,2S3NE@2759|Eukaryota	2759|Eukaryota	-	-
tr|B1N3L4|B1N3L4_ENTHI	5759.rna_EHI_052720-1	2.07e-135	384.0	2976C@1|root,2RE5T@2759|Eukaryota,3XD3K@554915|Amoebozoa	554915|Amoebozoa	-	-
tr|C4M8R1|C4M8R1_ENTHI	5759.rna_EHI_056240-1	5.27e-140	396.0	2C9QA@1|root,2RE6U@2759|Eukaryota,3XD4T@554915|Amoebozoa	554915|Amoebozoa	-	-
tr|C4M9T5|C4M9T5_ENTHI	5759.rna_EHI_056700-1	2.6e-277	767.0	297IM@1|root,2REIG@2759|Eukaryota,3XDJ7@554915|Amoebozoa	554915|Amoebozoa	-	-
tr|C4MAD9|C4MAD9_ENTHI	5759.rna_EHI_058920-1	3.38e-156	446.0	290H5@1|root,2R7C9@2759|Eukaryota,3XEAP@554915|Amoebozoa	554915|Amoebozoa	-	-
tr|C4M339|C4M339_ENTHI	5759.rna_EHI_059690-1	0.0	1640.0	295CP@1|root,2RCAM@2759|Eukaryota,3XANC@554915|Amoebozoa	554915|Amoebozoa	-	-
tr|C4M6J8|C4M6J8_ENTHI	5759.rna_EHI_060430-1	0.0	1498.0	29JC7@1|root,2RSKG@2759|Eukaryota,3XAVK@554915|Amoebozoa	554915|Amoebozoa	-	-
tr|B1N4N4|B1N4N4_ENTHI	5759.rna_EHI_063040-1	4.86e-204	595.0	298FQ@1|root,2RFGC@2759|Eukaryota,3XES6@554915|Amoebozoa	554915|Amoebozoa	-	-
tr|C4M8H1|C4M8H1_ENTHI	5759.rna_EHI_063040-1	0.0	1059.0	298FQ@1|root,2RFGC@2759|Eukaryota,3XES6@554915|Amoebozoa	554915|Amoebozoa	-	-
tr|C4M0D5|C4M0D5_ENTHI	5759.rna_EHI_064690-1	0.0	2274.0	2CCPZ@1|root,2R6Y9@2759|Eukaryota,3XE3X@554915|Amoebozoa	554915|Amoebozoa	-	-
tr|C4LU33|C4LU33_ENTHI	5759.rna_EHI_068410-1	0.0	958.0	2C15C@1|root,2RCBG@2759|Eukaryota,3XAPI@554915|Amoebozoa	554915|Amoebozoa	-	-
tr|C4LU34|C4LU34_ENTHI	5759.rna_EHI_068420-1	1.13e-255	704.0	2CJ3K@1|root,2R92B@2759|Eukaryota,3XFQ4@554915|Amoebozoa	554915|Amoebozoa	-	-
tr|C4LU36|C4LU36_ENTHI	5759.rna_EHI_068440-1	6.36e-256	702.0	2CJ3M@1|root,2RF50@2759|Eukaryota,3XEBE@554915|Amoebozoa	554915|Amoebozoa	-	-
tr|C4LU55|C4LU55_ENTHI	5759.rna_EHI_068650-1	8.11e-235	655.0	296NZ@1|root,2RDN3@2759|Eukaryota,3XCHG@554915|Amoebozoa	554915|Amoebozoa	-	-
tr|C4LWL6|C4LWL6_ENTHI	5759.rna_EHI_069280-1	4.27e-134	383.0	298ES@1|root,2RFFC@2759|Eukaryota,3XEQX@554915|Amoebozoa	554915|Amoebozoa	-	-
tr|C4LXM3|C4LXM3_ENTHI	5759.rna_EHI_073630-1	0.0	9695.0	295A5@1|root,2RC82@2759|Eukaryota,3XAJ2@554915|Amoebozoa	554915|Amoebozoa	-	-
tr|C4M2Z2|C4M2Z2_ENTHI	5759.rna_EHI_074030-1	0.0	1290.0	2CSJR@1|root,2RC6S@2759|Eukaryota,3XAH1@554915|Amoebozoa	554915|Amoebozoa	-	-
tr|C4MA73|C4MA73_ENTHI	5759.rna_EHI_075170-1	0.0	1075.0	2C3F3@1|root,2RGW9@2759|Eukaryota,3XGFS@554915|Amoebozoa	554915|Amoebozoa	-	-
tr|C4M2S6|C4M2S6_ENTHI	5759.rna_EHI_076850-1	0.0	1296.0	2CZ2U@1|root,2S836@2759|Eukaryota,3XBJS@554915|Amoebozoa	554915|Amoebozoa	-	-
tr|C4M2L9|C4M2L9_ENTHI	5759.rna_EHI_079990-1	0.0	1141.0	2C9QQ@1|root,2RFFG@2759|Eukaryota,3XER2@554915|Amoebozoa	554915|Amoebozoa	-	-
tr|C4M8Y0|C4M8Y0_ENTHI	5759.rna_EHI_080250-1	8.91e-308	838.0	2CRVN@1|root,2R9BK@2759|Eukaryota,3XG20@554915|Amoebozoa	554915|Amoebozoa	-	-
tr|C4MAD4|C4MAD4_ENTHI	5759.rna_EHI_080860-1	2.24e-252	697.0	294PZ@1|root,2RBMA@2759|Eukaryota,3X9NQ@554915|Amoebozoa	554915|Amoebozoa	-	-
tr|C4M5A6|C4M5A6_ENTHI	5759.rna_EHI_081380-1	3.31e-266	732.0	29035@1|root,2R6Y2@2759|Eukaryota,3XE3U@554915|Amoebozoa	554915|Amoebozoa	-	-
tr|C4M689|C4M689_ENTHI	5759.rna_EHI_081690-1	7.57e-215	594.0	2CKPT@1|root,2RCK3@2759|Eukaryota,3XB2T@554915|Amoebozoa	554915|Amoebozoa	-	-
tr|C4M5U6|C4M5U6_ENTHI	5759.rna_EHI_082240-1	3.13e-170	476.0	29A1B@1|root,2RH3U@2759|Eukaryota,3XGPT@554915|Amoebozoa	554915|Amoebozoa	-	-
tr|C4M946|C4M946_ENTHI	5759.rna_EHI_083620-1	0.0	2782.0	28N4I@1|root,2QUPQ@2759|Eukaryota,3X9DS@554915|Amoebozoa	554915|Amoebozoa	-	-
tr|C4MAV6|C4MAV6_ENTHI	5759.rna_EHI_085840-1	1.87e-113	325.0	28VNU@1|root,2R2EG@2759|Eukaryota,3XC92@554915|Amoebozoa	554915|Amoebozoa	-	-
tr|C4LXS7|C4LXS7_ENTHI	5759.rna_EHI_087340-1	2.05e-184	513.0	2CFD8@1|root,2R89Y@2759|Eukaryota,3XEVI@554915|Amoebozoa	554915|Amoebozoa	-	-
tr|B1N405|B1N405_ENTHI	5759.rna_EHI_088060-1	2.3e-84	251.0	29A5I@1|root,2RH7Z@2759|Eukaryota,3XGU7@554915|Amoebozoa	554915|Amoebozoa	-	-
tr|C4M9D7|C4M9D7_ENTHI	5759.rna_EHI_091490-1	2.66e-147	416.0	2950G@1|root,2RBY4@2759|Eukaryota,3XA3X@554915|Amoebozoa	554915|Amoebozoa	-	-
tr|C4LUX3|C4LUX3_ENTHI	5759.rna_EHI_092080-1	2.61e-46	175.0	29JCM@1|root,2RSKX@2759|Eukaryota,3XF3P@554915|Amoebozoa	554915|Amoebozoa	-	-
tr|C4LUY2|C4LUY2_ENTHI	5759.rna_EHI_092170-1	2.59e-143	405.0	2CJ2U@1|root,2RDWS@2759|Eukaryota,3XCTE@554915|Amoebozoa	554915|Amoebozoa	-	-
tr|C4M4T0|C4M4T0_ENTHI	5759.rna_EHI_095180-1	6.56e-186	520.0	296SB@1|root,2RDRK@2759|Eukaryota,3XCMV@554915|Amoebozoa	554915|Amoebozoa	-	-
tr|C4M3E4|C4M3E4_ENTHI	5759.rna_EHI_095870-1	0.0	1490.0	297P0@1|root,2REP0@2759|Eukaryota,3XDQZ@554915|Amoebozoa	554915|Amoebozoa	-	-
tr|C4LWE2|C4LWE2_ENTHI	5759.rna_EHI_096290-1	7.22e-266	731.0	298UF@1|root,2RFVP@2759|Eukaryota,3XF94@554915|Amoebozoa	554915|Amoebozoa	-	-
tr|C4M498|C4M498_ENTHI	5759.rna_EHI_098010-1	0.0	1328.0	2989E@1|root,2R6NK@2759|Eukaryota,3XDY0@554915|Amoebozoa	554915|Amoebozoa	-	-
tr|C4LXD8|C4LXD8_ENTHI	5759.rna_EHI_098580-1	0.0	1310.0	297PY@1|root,2REPZ@2759|Eukaryota,3XDS9@554915|Amoebozoa	554915|Amoebozoa	-	-
tr|C4LXE0|C4LXE0_ENTHI	5759.rna_EHI_098600-1	1.05e-272	746.0	2CFD9@1|root,2RG3W@2759|Eukaryota,3XFJF@554915|Amoebozoa	554915|Amoebozoa	-	-
tr|C4LXE2|C4LXE2_ENTHI	5759.rna_EHI_098620-1	8.39e-266	732.0	2EVIH@1|root,2SXHU@2759|Eukaryota,3X9FZ@554915|Amoebozoa	554915|Amoebozoa	-	-
tr|C4M873|C4M873_ENTHI	5759.rna_EHI_098760-1	0.0	2238.0	29523@1|root,2RBZV@2759|Eukaryota,3XA6J@554915|Amoebozoa	554915|Amoebozoa	-	-
tr|B1N478|B1N478_ENTHI	5759.rna_EHI_098870-1	2.61e-261	717.0	2CKPF@1|root,2R9F5@2759|Eukaryota,3XG50@554915|Amoebozoa	554915|Amoebozoa	-	-
tr|C4M6B5|C4M6B5_ENTHI	5759.rna_EHI_099220-1	0.0	1021.0	297NZ@1|root,2RENZ@2759|Eukaryota,3XDQY@554915|Amoebozoa	554915|Amoebozoa	-	-
tr|C4M6C6|C4M6C6_ENTHI	5759.rna_EHI_099270-1	0.0	925.0	295XP@1|root,2RCW9@2759|Eukaryota,3XBHQ@554915|Amoebozoa	554915|Amoebozoa	-	-
tr|C4LVK2|C4LVK2_ENTHI	5759.rna_EHI_103580-1	5.47e-238	671.0	29JCR@1|root,2RSM2@2759|Eukaryota,3XBQK@554915|Amoebozoa	554915|Amoebozoa	-	-
tr|C4M7E0|C4M7E0_ENTHI	5759.rna_EHI_109000-1	0.0	968.0	2C67G@1|root,2RGFI@2759|Eukaryota,3XFZW@554915|Amoebozoa	554915|Amoebozoa	-	-
tr|C4M578|C4M578_ENTHI	5759.rna_EHI_111800-1	3.83e-196	545.0	2C7R6@1|root,2RF2E@2759|Eukaryota,3XE7X@554915|Amoebozoa	554915|Amoebozoa	-	-
tr|B1N4L2|B1N4L2_ENTHI	5759.rna_EHI_113560-1	6.53e-308	839.0	2CKPQ@1|root,2RCXC@2759|Eukaryota,3XBJ8@554915|Amoebozoa	554915|Amoebozoa	-	-
tr|C4M8W1|C4M8W1_ENTHI	5759.rna_EHI_113950-1	3.82e-18	90.9	29AF1@1|root,2RHHP@2759|Eukaryota,3XH56@554915|Amoebozoa	554915|Amoebozoa	-	-
tr|C4M8M8|C4M8M8_ENTHI	5759.rna_EHI_114330-1	5.23e-122	352.0	2EU6X@1|root,2SWE7@2759|Eukaryota,3XEC5@554915|Amoebozoa	554915|Amoebozoa	-	-
tr|C4M8E4|C4M8E4_ENTHI	5759.rna_EHI_115330-1	0.0	1348.0	2C1M7@1|root,2RFT2@2759|Eukaryota,3XF5H@554915|Amoebozoa	554915|Amoebozoa	-	-
tr|C4MBL9|C4MBL9_ENTHI	5759.rna_EHI_116480-1	6.54e-38	131.0	29AZP@1|root,2RI2I@2759|Eukaryota,3XHSD@554915|Amoebozoa	554915|Amoebozoa	-	-
tr|C4LZ07|C4LZ07_ENTHI	5759.rna_EHI_118250-1	1.49e-96	283.0	2CAMP@1|root,2RBUR@2759|Eukaryota,3X9YX@554915|Amoebozoa	554915|Amoebozoa	-	-
tr|C4M4Y5|C4M4Y5_ENTHI	5759.rna_EHI_119370-1	0.0	1010.0	2957Y@1|root,2RC5U@2759|Eukaryota,3XAFQ@554915|Amoebozoa	554915|Amoebozoa	-	-
tr|C4M629|C4M629_ENTHI	5759.rna_EHI_125390-1	0.0	1982.0	298J6@1|root,2RFK0@2759|Eukaryota,3XEWV@554915|Amoebozoa	554915|Amoebozoa	-	-
tr|C4LVY1|C4LVY1_ENTHI	5759.rna_EHI_125960-1	7.36e-229	632.0	2C251@1|root,2RCZM@2759|Eukaryota,3XBMY@554915|Amoebozoa	554915|Amoebozoa	-	-
tr|C4LWX1|C4LWX1_ENTHI	5759.rna_EHI_126950-1	1.19e-234	647.0	297IK@1|root,2REIF@2759|Eukaryota,3XDJ6@554915|Amoebozoa	554915|Amoebozoa	-	-
tr|C4LXH3|C4LXH3_ENTHI	5759.rna_EHI_131050-1	0.0	890.0	2CKPD@1|root,2RERU@2759|Eukaryota,3XDUF@554915|Amoebozoa	554915|Amoebozoa	-	-
tr|C4M014|C4M014_ENTHI	5759.rna_EHI_134650-1	6.84e-275	751.0	297H7@1|root,2REGZ@2759|Eukaryota,3XDHK@554915|Amoebozoa	554915|Amoebozoa	-	-
tr|C4M0Y5|C4M0Y5_ENTHI	5759.rna_EHI_134980-1	0.0	1361.0	295Q5@1|root,2RCNG@2759|Eukaryota,3XB6V@554915|Amoebozoa	554915|Amoebozoa	-	-
tr|C4M4I2|C4M4I2_ENTHI	5759.rna_EHI_138760-1	0.0	1029.0	294U7@1|root,2RE0I@2759|Eukaryota,3XCXK@554915|Amoebozoa	554915|Amoebozoa	-	-
tr|C4M3M5|C4M3M5_ENTHI	5759.rna_EHI_140520-1	3.41e-86	255.0	297GG@1|root,2REG7@2759|Eukaryota,3XDGN@554915|Amoebozoa	554915|Amoebozoa	-	-
tr|C4M3P4|C4M3P4_ENTHI	5759.rna_EHI_140720-1	0.0	1337.0	29JD6@1|root,2RSMI@2759|Eukaryota,3XFQY@554915|Amoebozoa	554915|Amoebozoa	-	-
tr|C4M508|C4M508_ENTHI	5759.rna_EHI_141010-1	1.55e-195	544.0	295Y4@1|root,2RCWR@2759|Eukaryota,3XBIC@554915|Amoebozoa	554915|Amoebozoa	-	-
tr|C4LW28|C4LW28_ENTHI	5759.rna_EHI_141810-1	1.72e-90	265.0	295KX@1|root,2RCJ7@2759|Eukaryota,3XB19@554915|Amoebozoa	554915|Amoebozoa	-	-
tr|C4LW55|C4LW55_ENTHI	5759.rna_EHI_142100-1	8.2e-108	312.0	2952P@1|root,2RFWG@2759|Eukaryota,3XFA4@554915|Amoebozoa	554915|Amoebozoa	-	-
tr|C4LW65|C4LW65_ENTHI	5759.rna_EHI_142210-1	1.67e-133	380.0	2995T@1|root,2RG7C@2759|Eukaryota,3XFPV@554915|Amoebozoa	554915|Amoebozoa	-	-
tr|C4M6D8|C4M6D8_ENTHI	5759.rna_EHI_142910-1	2.56e-289	791.0	2971M@1|root,2RE11@2759|Eukaryota,3XCY1@554915|Amoebozoa	554915|Amoebozoa	-	-
tr|C4M808|C4M808_ENTHI	5759.rna_EHI_143620-1	0.0	1633.0	2982R@1|root,2RSMK@2759|Eukaryota,3XA5S@554915|Amoebozoa	554915|Amoebozoa	-	-
tr|C4M6L9|C4M6L9_ENTHI	5759.rna_EHI_147550-1	4.06e-178	498.0	2970T@1|root,2RE05@2759|Eukaryota,3XCX3@554915|Amoebozoa	554915|Amoebozoa	-	-
tr|C4LT27|C4LT27_ENTHI	5759.rna_EHI_148570-1	0.0	1054.0	2968P@1|root,2RD7E@2759|Eukaryota,3XBWV@554915|Amoebozoa	554915|Amoebozoa	-	-
tr|C4LT30|C4LT30_ENTHI	5759.rna_EHI_148600-1	0.0	1674.0	2C1M7@1|root,2RC34@2759|Eukaryota,3XABQ@554915|Amoebozoa	554915|Amoebozoa	-	-
tr|C4M216|C4M216_ENTHI	5759.rna_EHI_150130-1	0.0	2575.0	298N5@1|root,2RC3Q@2759|Eukaryota,3XACG@554915|Amoebozoa	554915|Amoebozoa	-	-
tr|C4M219|C4M219_ENTHI	5759.rna_EHI_150380-1	1.4e-210	583.0	295YX@1|root,2RFUP@2759|Eukaryota,3XF7U@554915|Amoebozoa	554915|Amoebozoa	-	-
tr|C4LSP3|C4LSP3_ENTHI	5759.rna_EHI_152040-1	3.56e-235	648.0	298G4@1|root,2RFGS@2759|Eukaryota,3XESN@554915|Amoebozoa	554915|Amoebozoa	-	-
tr|C4LSQ7|C4LSQ7_ENTHI	5759.rna_EHI_152190-1	0.0	865.0	2CAMW@1|root,2REIQ@2759|Eukaryota,3XDJF@554915|Amoebozoa	554915|Amoebozoa	-	-
tr|C4LSW1|C4LSW1_ENTHI	5759.rna_EHI_152780-1	1.5e-149	421.0	2952K@1|root,2RENF@2759|Eukaryota,3XDQ8@554915|Amoebozoa	554915|Amoebozoa	-	-
tr|Q1EPZ8|Q1EPZ8_ENTHI	5759.rna_EHI_155680-1	1.97e-69	211.0	29AA5@1|root,2RHCQ@2759|Eukaryota,3XGZJ@554915|Amoebozoa	554915|Amoebozoa	-	-
tr|C4LWC5|C4LWC5_ENTHI	5759.rna_EHI_155760-1	0.0	1377.0	2C3F4@1|root,2R97H@2759|Eukaryota,3XFWU@554915|Amoebozoa	554915|Amoebozoa	-	-
tr|Q1EQ00|Q1EQ00_ENTHI	5759.rna_EHI_156430-1	5.53e-68	206.0	2CY6P@1|root,2S2F7@2759|Eukaryota,3X9DM@554915|Amoebozoa	554915|Amoebozoa	-	-
tr|C4M2R6|C4M2R6_ENTHI	5759.rna_EHI_160980-1	2.91e-144	415.0	295ER@1|root,2RCCS@2759|Eukaryota,3XAR9@554915|Amoebozoa	554915|Amoebozoa	-	-
tr|C4M6N6|C4M6N6_ENTHI	5759.rna_EHI_161930-1	2.24e-202	560.0	2C7R6@1|root,2RFJU@2759|Eukaryota,3XEWP@554915|Amoebozoa	554915|Amoebozoa	-	-
tr|C4M1Z7|C4M1Z7_ENTHI	5759.rna_EHI_165160-1	1.23e-185	520.0	2952D@1|root,2RC05@2759|Eukaryota,3XA70@554915|Amoebozoa	554915|Amoebozoa	-	-
tr|B1N3E6|B1N3E6_ENTHI	5759.rna_EHI_165230-1	4.71e-111	324.0	29566@1|root,2RC40@2759|Eukaryota,3XAD0@554915|Amoebozoa	554915|Amoebozoa	-	-
tr|C4MBF2|C4MBF2_ENTHI	5759.rna_EHI_165780-1	4.19e-141	405.0	29AJW@1|root,2RHNJ@2759|Eukaryota,3XHAM@554915|Amoebozoa	554915|Amoebozoa	-	-
tr|C4LY98|C4LY98_ENTHI	5759.rna_EHI_166940-1	0.0	3063.0	2BYM7@1|root,2RGJ2@2759|Eukaryota,3XG3M@554915|Amoebozoa	554915|Amoebozoa	-	-
tr|C4LYB2|C4LYB2_ENTHI	5759.rna_EHI_167120-1	1.67e-117	337.0	2C4XQ@1|root,2REW6@2759|Eukaryota,3XE09@554915|Amoebozoa	554915|Amoebozoa	-	-
tr|C4M1B7|C4M1B7_ENTHI	5759.rna_EHI_169950-1	1.33e-123	352.0	296UX@1|root,2RDU7@2759|Eukaryota,3XCQH@554915|Amoebozoa	554915|Amoebozoa	-	-
tr|C4M1B9|C4M1B9_ENTHI	5759.rna_EHI_169970-1	1.05e-236	654.0	2954E@1|root,2RC26@2759|Eukaryota,3XAAE@554915|Amoebozoa	554915|Amoebozoa	-	-
tr|C4M1D8|C4M1D8_ENTHI	5759.rna_EHI_170160-1	5.39e-130	369.0	2984M@1|root,2RF54@2759|Eukaryota,3XEBI@554915|Amoebozoa	554915|Amoebozoa	-	-
tr|Q9BI12|Q9BI12_ENTHI	5759.rna_EHI_170460-1	1.24e-235	648.0	2CFDM@1|root,2RGJT@2759|Eukaryota,3XG4H@554915|Amoebozoa	554915|Amoebozoa	-	-
tr|C4M6H9|C4M6H9_ENTHI	5759.rna_EHI_173420-1	3.37e-307	839.0	297EY@1|root,2REEN@2759|Eukaryota,3XDEH@554915|Amoebozoa	554915|Amoebozoa	-	-
tr|C4LY42|C4LY42_ENTHI	5759.rna_EHI_177380-1	2.08e-213	590.0	2CE23@1|root,2RFJ2@2759|Eukaryota,3XEVQ@554915|Amoebozoa	554915|Amoebozoa	-	-
tr|C4LY53|C4LY53_ENTHI	5759.rna_EHI_177500-1	4.9e-158	442.0	296HB@1|root,2RDGB@2759|Eukaryota,3XC9Q@554915|Amoebozoa	554915|Amoebozoa	-	-
tr|C4LUW0|C4LUW0_ENTHI	5759.rna_EHI_178970-1	1.31e-247	691.0	29570@1|root,2RF9T@2759|Eukaryota,3XEI8@554915|Amoebozoa	554915|Amoebozoa	-	-
tr|C4M286|C4M286_ENTHI	5759.rna_EHI_180360-1	1.13e-291	796.0	29516@1|root,2RBYX@2759|Eukaryota,3XA51@554915|Amoebozoa	554915|Amoebozoa	-	-
tr|C4M5Z3|C4M5Z3_ENTHI	5759.rna_EHI_181210-1	0.0	1226.0	2C8T0@1|root,2RDNK@2759|Eukaryota,3XCI7@554915|Amoebozoa	554915|Amoebozoa	-	-
tr|C4LV82|C4LV82_ENTHI	5759.rna_EHI_183090-1	4.21e-213	589.0	2CJ3M@1|root,2RCAR@2759|Eukaryota,3XANI@554915|Amoebozoa	554915|Amoebozoa	-	-
tr|C4MB88|C4MB88_ENTHI	5759.rna_EHI_184690-1	0.0	1490.0	2C6WE@1|root,2RC3E@2759|Eukaryota,3XAC2@554915|Amoebozoa	554915|Amoebozoa	-	-
tr|C4M3Z3|C4M3Z3_ENTHI	5759.rna_EHI_185250-1	2.19e-276	760.0	29AN9@1|root,2RHR1@2759|Eukaryota,3XHDE@554915|Amoebozoa	554915|Amoebozoa	-	-
tr|C4LVN3|C4LVN3_ENTHI	5759.rna_EHI_186320-1	0.0	1124.0	298XT@1|root,2RFZ1@2759|Eukaryota,3XFDG@554915|Amoebozoa	554915|Amoebozoa	-	-
tr|C4M1A0|C4M1A0_ENTHI	5759.rna_EHI_188260-1	0.0	1057.0	2CGNW@1|root,2R9N2@2759|Eukaryota,3XG8H@554915|Amoebozoa	554915|Amoebozoa	-	-
tr|C4M4N4|C4M4N4_ENTHI	5759.rna_EHI_189500-1	0.0	1510.0	2CVRQ@1|root,2RSMZ@2759|Eukaryota,3XBY5@554915|Amoebozoa	554915|Amoebozoa	-	-
tr|C4M9U9|C4M9U9_ENTHI	5759.rna_EHI_190870-1	9.2e-306	833.0	28VHH@1|root,2R291@2759|Eukaryota,3XC4F@554915|Amoebozoa	554915|Amoebozoa	-	-
tr|C4LZT3|C4LZT3_ENTHI	5759.rna_EHI_194180-1	2.97e-227	629.0	2994I@1|root,2RG61@2759|Eukaryota,3XFN4@554915|Amoebozoa	554915|Amoebozoa	-	-
tr|C4LZV9|C4LZV9_ENTHI	5759.rna_EHI_194470-1	5.11e-285	778.0	2CKPQ@1|root,2RD7U@2759|Eukaryota,3XBX8@554915|Amoebozoa	554915|Amoebozoa	-	-
tr|C4M402|C4M402_ENTHI	5759.rna_EHI_194870-1	4.29e-219	629.0	2951N@1|root,2RBZE@2759|Eukaryota,3XA5U@554915|Amoebozoa	554915|Amoebozoa	-	-
tr|C4M403|C4M403_ENTHI	5759.rna_EHI_194980-1	4.01e-287	789.0	2CHT8@1|root,2RCVK@2759|Eukaryota,3XBGR@554915|Amoebozoa	554915|Amoebozoa	-	-
tr|C4LVC1|C4LVC1_ENTHI	5759.rna_EHI_197040-1	0.0	1589.0	295TS@1|root,2RBKV@2759|Eukaryota,3X9NA@554915|Amoebozoa	554915|Amoebozoa	-	-
tr|C4LVG0|C4LVG0_ENTHI	5759.rna_EHI_197440-1	6.79e-126	385.0	2CT4E@1|root,2RESH@2759|Eukaryota,3XDVB@554915|Amoebozoa	554915|Amoebozoa	-	-
tr|C4LWQ4|C4LWQ4_ENTHI	5759.rna_EHI_198580-1	8.77e-137	387.0	2BXSM@1|root,2RDEB@2759|Eukaryota,3XC6S@554915|Amoebozoa	554915|Amoebozoa	-	-
tr|C4M779|C4M779_ENTHI	5759.rna_EHI_199660-1	6.56e-114	329.0	298M0@1|root,2RFMW@2759|Eukaryota,3XEZ6@554915|Amoebozoa	554915|Amoebozoa	-	-
tr|C4M6P9|C4M6P9_ENTHI	5759.rna_EHI_201200-1	3.98e-206	572.0	2BZ1Q@1|root,2RA1Z@2759|Eukaryota,3XGD7@554915|Amoebozoa	554915|Amoebozoa	-	-

## Sheet: 3.COG-ID(344)
seed_ortholog	COG_category	Description
5759.rna_EHI_002200-1	A	Domain of unknown function (DUF4187)
5759.rna_EHI_014120-1	A	RNA recognition motif. (a.k.a. RRM, RBD, or RNP domain)
5759.rna_EHI_026440-1	A	Pfam:RRM_6
5759.rna_EHI_050780-1	A	small nuclear ribonucleoprotein
5759.rna_EHI_053170-1	A	RNA recognition motif
5759.rna_EHI_056380-1	A	RNA recognition motif. (a.k.a. RRM, RBD, or RNP domain)
5759.rna_EHI_077270-1	A	Programmed cell death protein
5759.rna_EHI_077640-1	A	Helicase
5759.rna_EHI_098300-1	A	Pfam:RRM_6
5759.rna_EHI_105200-1	A	RNA recognition motif
5759.rna_EHI_129760-1	A	Zinc knuckle
5759.rna_EHI_131080-1	A	Sec63 Brl domain
5759.rna_EHI_137710-1	A	Pfam:RRM_6
5759.rna_EHI_138050-1	A	RNA recognition motif. (a.k.a. RRM, RBD, or RNP domain)
5759.rna_EHI_142020-1	A	Required for 40S ribosome biogenesis. Involved in nucleolar processing of pre-18S ribosomal RNA and ribosome assembly
5759.rna_EHI_148930-1	A	Helicase associated domain (HA2) Add an annotation
5759.rna_EHI_151990-1	A	Zinc knuckle
5759.rna_EHI_153280-1	A	Sas10/Utp3/C1D family
5759.rna_EHI_160960-1	A	RNA recognition motif. (a.k.a. RRM, RBD, or RNP domain)
5759.rna_EHI_175030-1	A	Belongs to the DEAD box helicase family
5759.rna_EHI_183100-1	A	RNA recognition motif
5759.rna_EHI_192780-1	A	Zinc knuckle
5759.rna_EHI_198880-1	A	Belongs to the class I-like SAM-binding methyltransferase superfamily. RsmB NOP family
46681.XP_001735160.1	B	auxin efflux carrier
46681.XP_001736226.1	B	Histone H3
5759.rna_EHI_000780-1	B	Chromo (CHRromatin Organisation MOdifier) domain
5759.rna_EHI_115350-1	B	Chromo (CHRromatin Organisation MOdifier) domain
5759.rna_EHI_120640-1	B	Control of topological states of DNA by transient breakage and subsequent rejoining of DNA strands. Topoisomerase II makes double-strand breaks
5759.rna_EHI_131950-1	B	Required for replication-independent chromatin assembly and for the periodic repression of histone gene transcription during the cell cycle
5759.rna_EHI_141900-1	B	Chromo (CHRromatin Organisation MOdifier) domain
5759.rna_EHI_164820-1	B	Structural maintenance of chromosomes protein
5759.rna_EHI_179340-1	B	LisH
5759.rna_EHI_182990-1	B	Histone H2B
5759.rna_EHI_106280-1	BDL	AAA domain
5759.rna_EHI_007500-1	BK	Sir2 family
5759.rna_EHI_014030-1	C	NADP transhydrogenase
5759.rna_EHI_030810-1	C	Malate dehydrogenase
5759.rna_EHI_049620-1	C	Scaffold protein for the de novo synthesis of iron- sulfur (Fe-S) clusters within mitochondria, which is required for maturation of both mitochondrial and cytoplasmic 2Fe-2S and 4Fe-4S proteins
5759.rna_EHI_148480-1	C	negative regulation of gluconeogenesis
5759.rna_EHI_152670-1	C	Malate dehydrogenase
5759.rna_EHI_125650-1	D	Belongs to the argonaute family
5759.rna_EHI_148520-1	D	Mob1/phocein family
5759.rna_EHI_075850-1	DZ	RasGEF N-terminal motif
46681.XP_001734598.1	E	serine O-acetyltransferase activity
5759.rna_EHI_098380-1	E	Orn/Lys/Arg decarboxylase, C-terminal domain
5759.rna_EHI_125770-1	E	asparagine synthase (glutamine-hydrolyzing) activity
5759.rna_EHI_009530-1	F	Belongs to the PEP-utilizing enzyme family
5759.rna_EHI_053610-1	F	Apyrase
5759.rna_EHI_110510-1	F	Metal dependent phosphohydrolases with conserved 'HD' motif.
5759.rna_EHI_120890-1	F	Adenosine/AMP deaminase
5759.rna_EHI_130700-1	F	phosphopyruvate hydratase activity
5759.rna_EHI_153770-1	F	Phosphatidylinositol-4-phosphate 5-Kinase
5759.rna_EHI_008200-1	G	Glyceraldehyde-3-phosphate dehydrogenase
5759.rna_EHI_048590-1	G	Protein phosphatase 2A homologues, catalytic domain.
5759.rna_EHI_096830-1	G	Phosphorylase is an important allosteric enzyme in carbohydrate metabolism. Enzymes from different sources differ in their regulatory mechanisms and in their natural substrates. However, all known phosphorylases share catalytic and structural properties
5759.rna_EHI_110120-1	G	Belongs to the phosphohexose mutase family
5759.rna_EHI_131660-1	G	protein serine/threonine kinase activity
5759.rna_EHI_134750-1	G	Protein tyrosine kinase
5759.rna_EHI_138380-1	G	Phosphorylase is an important allosteric enzyme in carbohydrate metabolism. Enzymes from different sources differ in their regulatory mechanisms and in their natural substrates. However, all known phosphorylases share catalytic and structural properties
5759.rna_EHI_146350-1	G	Protein phosphatase 2A homologues, catalytic domain.
5759.rna_EHI_152200-1	G	RasGEF domain
5759.rna_EHI_193300-1	G	Phosphoribulokinase / Uridine kinase family
5759.rna_EHI_196580-1	G	Phosphoribulokinase / Uridine kinase family
5759.rna_EHI_159500-1	H	Guanine nucleotide exchange factor
5759.rna_EHI_009800-1	I	Phosphatidylserine synthase
5759.rna_EHI_065690-1	I	Ankyrin repeat
5759.rna_EHI_070720-1	I	synthase
5759.rna_EHI_098820-1	I	Rho guanyl-nucleotide exchange factor activity
46681.XP_001734801.1	J	60S ribosomal protein L36
46681.XP_001740808.1	J	Belongs to the universal ribosomal protein uS19 family
5759.rna_EHI_005100-1	J	eukaryotic translation initiation factor 2
5759.rna_EHI_012320-1	J	Pumilio-like repeats
5759.rna_EHI_012360-1	J	40S ribosomal protein S14
5759.rna_EHI_040400-1	J	Prolyl-tRNA synthetase
5759.rna_EHI_044230-1	J	Elongation factor Tu C-terminal domain
5759.rna_EHI_048210-1	J	RNA binding
5759.rna_EHI_050280-1	J	Belongs to the eukaryotic ribosomal protein eS1 family
5759.rna_EHI_092640-1	J	Seryl-tRNA synthetase
5759.rna_EHI_098810-1	J	Involved in ribosomal large subunit assembly
5759.rna_EHI_103830-1	J	Belongs to the class I-like SAM-binding methyltransferase superfamily. RsmB NOP family
5759.rna_EHI_131170-1	J	GTPase activity
5759.rna_EHI_141830-1	J	Uncharacterized protein family UPF0004
5759.rna_EHI_153480-1	J	Translation initiation factor 2
5759.rna_EHI_158260-1	J	THUMP
5759.rna_EHI_175020-1	J	Metallopeptidase family M24
5759.rna_EHI_175050-1	J	aspartyl-tRNA synthetase
5759.rna_EHI_180020-1	J	histidyl-tRNA synthetase
5759.rna_EHI_189490-1	J	Elongation factor
5759.rna_EHI_194040-1	J	Required for ribosome biogenesis. Part of a complex which catalyzes pseudouridylation of rRNA. This involves the isomerization of uridine such that the ribose is subsequently attached to C5, instead of the normal N1
5759.rna_EHI_038570-1	K	RNA polymerase
5759.rna_EHI_042690-1	K	high mobility group
5759.rna_EHI_044930-1	K	Nascent polypeptide associated complex alpha subunit
5759.rna_EHI_083250-1	K	Nascent polypeptide associated complex alpha subunit
5759.rna_EHI_119550-1	K	Not1 N-terminal domain, CCR4-Not complex component
5759.rna_EHI_121760-1	K	DNA-dependent RNA polymerase catalyzes the transcription of DNA into RNA using the four ribonucleoside triphosphates as substrates
5759.rna_EHI_127960-1	K	sequence-specific DNA binding
5759.rna_EHI_131150-1	K	DNA-directed RNA polymerase II subunit
5759.rna_EHI_148350-1	K	Spt4/RpoE2 zinc finger
5759.rna_EHI_152730-1	K	RNA polymerase III subunit
5759.rna_EHI_182610-1	K	SANT SWI3, ADA2, N-CoR and TFIIIB'' DNA-binding domains
5759.rna_EHI_187280-1	K	Early transcription elongation factor of RNA pol II, NGN section
5759.rna_EHI_199100-1	K	SAC3/GANP family
5759.rna_EHI_028890-1	L	RecQ zinc-binding
5759.rna_EHI_076880-1	L	Belongs to the MCM family
5759.rna_EHI_097930-1	L	NUDIX domain
5759.rna_EHI_100400-1	L	Xeroderma pigmentosum G I-region
5759.rna_EHI_155160-1	L	Rapamycin binding domain
5759.rna_EHI_155170-1	L	DNA mismatch repair
5759.rna_EHI_183170-1	L	Rab guanyl-nucleotide exchange factor activity
5759.rna_EHI_001420-1	O	Encoded by
5759.rna_EHI_003010-1	O	Belongs to the ubiquitin-conjugating enzyme family
5759.rna_EHI_010740-1	O	ubiquitin protein ligase activity
5759.rna_EHI_040650-1	O	Ring finger
5759.rna_EHI_052860-1	O	Heat shock cognate 70 kDa protein
5759.rna_EHI_065850-1	O	Ring finger
5759.rna_EHI_079720-1	O	DnaJ central domain
5759.rna_EHI_091060-1	O	AAA domain (Cdc48 subfamily)
5759.rna_EHI_092360-1	O	zinc ion binding
5759.rna_EHI_114120-1	O	T-complex protein 1 subunit delta
5759.rna_EHI_118670-1	O	Belongs to the SKP1 family
5759.rna_EHI_123390-1	O	Encoded by
5759.rna_EHI_155700-1	O	DnaJ molecular chaperone homology domain
5759.rna_EHI_183520-1	O	AMP-binding enzyme
5759.rna_EHI_197860-1	O	heat shock
5759.rna_EHI_198010-1	O	26S proteasome non-ATPase regulatory subunit
5759.rna_EHI_200820-1	O	Belongs to the peptidase C19 family
5759.rna_EHI_051060-1	P	Pyruvate:ferredoxin oxidoreductase core domain II
5759.rna_EHI_051760-1	P	CAMSAP CH domain
5759.rna_EHI_094800-1	P	Major Facilitator Superfamily
5759.rna_EHI_168260-1	P	Belongs to the cation transport ATPase (P-type) (TC 3.A.3) family. Type IV subfamily
46681.XP_001737954.1	S	carbohydrate binding
46681.XP_001740011.1	S	RhoGEF domain
5759.rna_EHI_001910-1	S	ras GTPase-activating protein
5759.rna_EHI_004170-1	S	zinc-ribbon domain
5759.rna_EHI_007000-1	S	WH2 motif
5759.rna_EHI_009390-1	S	PH domain
5759.rna_EHI_009880-1	S	SHQ1 protein
5759.rna_EHI_009990-1	S	P21-Rho-binding domain
5759.rna_EHI_012280-1	S	GTP-binding protein that may be involved in cell development
5759.rna_EHI_012330-1	S	Encoded by
5759.rna_EHI_027360-1	S	Lysine methyltransferase
5759.rna_EHI_027660-1	S	Component of IIS longevity pathway SMK-1
5759.rna_EHI_030870-1	S	MMPL family
5759.rna_EHI_033750-1	S	RNA cytidine acetyltransferase with specificity toward both 18S rRNA and tRNAs. Catalyzes the formation of N(4)- acetylcytidine (ac4C) in 18S rRNA. Required for early nucleolar cleavages of precursor rRNA at sites A0, A1 and A2 during 18S rRNA synthesis. Catalyzes the formation of ac4C in serine and leucine tRNAs. Requires a tRNA-binding adapter protein for full tRNA acetyltransferase activity bu…
5759.rna_EHI_038280-1	S	Protein kinase C conserved region 1 (C1) domains (Cysteine-rich domains)
5759.rna_EHI_039850-1	S	Guanine nucleotide exchange factor
5759.rna_EHI_040270-1	S	Domain in Tre-2, BUB2p, and Cdc16p. Probable Rab-GAPs.
5759.rna_EHI_048280-1	S	Belongs to the nucleosome assembly protein (NAP) family
5759.rna_EHI_050910-1	S	N-terminal C2 in EEIG1 and EHBP1 proteins
5759.rna_EHI_054180-1	S	GTP-binding protein that may be involved in cell development
5759.rna_EHI_054250-1	S	Rab-GTPase-TBC domain
5759.rna_EHI_055420-1	S	Ras family
5759.rna_EHI_055700-1	S	zinc finger
5759.rna_EHI_056450-1	S	negative regulation of endocytic recycling
5759.rna_EHI_067260-1	S	TLD
5759.rna_EHI_068170-1	S	4Fe-4S single cluster domain
5759.rna_EHI_068340-1	S	Domain with 2 conserved Trp (W) residues
5759.rna_EHI_068530-1	S	Rho GTPase-activating protein
5759.rna_EHI_069270-1	S	TMC domain
5759.rna_EHI_070800-1	S	IPT/TIG domain
5759.rna_EHI_072030-1	S	Belongs to the nucleosome assembly protein (NAP) family
5759.rna_EHI_074040-1	S	Rogdi leucine zipper containing protein
5759.rna_EHI_074150-1	S	Spatacsin C-terminus
5759.rna_EHI_078310-1	S	Sulfite exporter TauE/SafE
5759.rna_EHI_083600-1	S	Translocon-associated protein beta (TRAPB)
5759.rna_EHI_084970-1	S	Belongs to the nucleosome assembly protein (NAP) family
5759.rna_EHI_091560-1	S	SPRY domain
5759.rna_EHI_093860-1	S	MIT (microtubule interacting and transport) domain
5759.rna_EHI_094010-1	S	PWWP domain
5759.rna_EHI_094810-1	S	Ras family
5759.rna_EHI_095850-1	S	AAA domain
5759.rna_EHI_096350-1	S	biological adhesion
5759.rna_EHI_098260-1	S	RhoGEF domain
5759.rna_EHI_099750-1	S	Sas10 C-terminal domain
5759.rna_EHI_103320-1	S	spliceosomal tri-snRNP complex assembly
5759.rna_EHI_104680-1	S	Snapin/Pallidin
5759.rna_EHI_105210-1	S	Fes/CIP4, and EFC/F-BAR homology domain
5759.rna_EHI_107020-1	S	LYAR-type C2HC zinc finger
5759.rna_EHI_107660-1	S	Transmembrane family, TMEM144 of transporters
5759.rna_EHI_114380-1	S	UBA-like domain
5759.rna_EHI_118080-1	S	Serine/Threonine protein kinases, catalytic domain
5759.rna_EHI_120870-1	S	Domain found in a variety of signalling proteins, always encircled by uDENN and dDENN
5759.rna_EHI_121060-1	S	microtubule binding
5759.rna_EHI_124610-1	S	Ras subfamily of RAS small GTPases
5759.rna_EHI_124620-1	S	RNA binding
5759.rna_EHI_126040-1	S	Rab-GTPase-TBC domain
5759.rna_EHI_127420-1	S	Villin headpiece domain
5759.rna_EHI_132360-1	S	Serine/Threonine protein kinases, catalytic domain
5759.rna_EHI_133100-1	S	GTPase activity
5759.rna_EHI_134730-1	S	Major Facilitator Superfamily
5759.rna_EHI_135460-1	S	UEV domain
5759.rna_EHI_135480-1	S	Leucine rich repeats (6 copies)
5759.rna_EHI_141070-1	S	Alpha/beta hydrolase family
5759.rna_EHI_143820-1	S	RAVE protein 1 C terminal
5759.rna_EHI_146980-1	S	Tetratricopeptide repeat
5759.rna_EHI_147000-1	S	OB-fold nucleic acid binding domain
5759.rna_EHI_152860-1	S	RhoGEF domain
5759.rna_EHI_152870-1	S	SRP40, C-terminal domain
5759.rna_EHI_153130-1	S	Beige/BEACH domain
5759.rna_EHI_153780-1	S	Nuclear chaperone required for maturation and nuclear export of pre-60S ribosome subunits
5759.rna_EHI_155750-1	S	N-terminal C2 in EEIG1 and EHBP1 proteins
5759.rna_EHI_156340-1	S	UBX domain
5759.rna_EHI_156410-1	S	WD40 repeats
5759.rna_EHI_158220-1	S	zinc finger
5759.rna_EHI_159470-1	S	TLD
5759.rna_EHI_160870-1	S	Regulator of G protein signalling domain
5759.rna_EHI_161070-1	S	START domain
5759.rna_EHI_164370-1	S	GTPase that associates with pre-60S ribosomal subunits in the nucleolus and is required for their nuclear export and maturation
5759.rna_EHI_165290-1	S	Domain in Tre-2, BUB2p, and Cdc16p. Probable Rab-GAPs.
5759.rna_EHI_167500-1	S	Alpha/beta hydrolase family
5759.rna_EHI_170050-1	S	CUE domain
5759.rna_EHI_174210-1	S	Serine threonine protein kinase ppk15
5759.rna_EHI_174940-1	S	Involved in the biogenesis of the 60S ribosomal subunit
5759.rna_EHI_174950-1	S	Transcription initiation factor IIF, beta subunit
5759.rna_EHI_175500-1	S	CorA-like Mg2+ transporter protein
5759.rna_EHI_176590-1	S	AIG1 family
5759.rna_EHI_177990-1	S	Band 4.1 homologues
5759.rna_EHI_178900-1	S	Src homology 3 domains
5759.rna_EHI_180310-1	S	RasGEF domain
5759.rna_EHI_182780-1	S	GTPase-activator protein for Ras-like GTPase
5759.rna_EHI_187060-1	S	Domain in Tre-2, BUB2p, and Cdc16p. Probable Rab-GAPs.
5759.rna_EHI_188220-1	S	Arrestin (or S-antigen), N-terminal domain
5759.rna_EHI_188900-1	S	ER protein Pkr1
5759.rna_EHI_189870-1	S	Vps54-like protein
5759.rna_EHI_192140-1	S	DIL
5759.rna_EHI_192520-1	S	Transcriptional Coactivator p15 (PC4)
5759.rna_EHI_192630-1	S	piRNA pathway germ-plasm component
5759.rna_EHI_194390-1	S	Belongs to the small GTPase superfamily. Rho family
5759.rna_EHI_196930-1	S	Eukaryotic initiation factor 4E
46681.XP_001741137.1	T	EF-hand domain
5759.rna_EHI_000430-1	T	Rap/ran-GAP
5759.rna_EHI_001920-1	T	Protein phosphatase 2C
5759.rna_EHI_002790-1	T	Protein kinase C terminal domain
5759.rna_EHI_004790-1	T	Protein kinase C terminal domain
5759.rna_EHI_011920-1	T	Protein tyrosine kinase
5759.rna_EHI_012490-1	T	Putative GTP-ase activating proteins for the small GTPase, ARF
5759.rna_EHI_014100-1	T	belongs to the protein kinase superfamily
5759.rna_EHI_014190-1	T	GTPase-activator protein for Rho-like GTPases
5759.rna_EHI_023010-1	T	Serine/Threonine protein kinases, catalytic domain
5759.rna_EHI_035150-1	T	Domain in Tre-2, BUB2p, and Cdc16p. Probable Rab-GAPs.
5759.rna_EHI_035500-1	T	Protein kinase domain
5759.rna_EHI_039030-1	T	GTPase-activator protein for Rho-like GTPases
5759.rna_EHI_048230-1	T	Leucine rich repeat
5759.rna_EHI_048410-1	T	belongs to the protein kinase superfamily
5759.rna_EHI_049610-1	T	Guanine nucleotide exchange factor
5759.rna_EHI_050150-1	T	regulatory subunit
5759.rna_EHI_050360-1	T	Belongs to the OSBP family
5759.rna_EHI_050850-1	T	Zinc-binding domain present in Lin-11, Isl-1, Mec-3.
5759.rna_EHI_053130-1	T	kinase 2
5759.rna_EHI_055340-1	T	GTPase-activator protein for Rho-like GTPases
5759.rna_EHI_056130-1	T	GTPase-activator protein for Rho-like GTPases
5759.rna_EHI_064500-1	T	Epidermal growth factor-like domain.
5759.rna_EHI_064720-1	T	Sigma factor PP2C-like phosphatases
5759.rna_EHI_067590-1	T	EF hand
5759.rna_EHI_067890-1	T	Guanine nucleotide exchange factor
5759.rna_EHI_068100-1	T	Protein phosphatase 2C
5759.rna_EHI_068600-1	T	Protein tyrosine kinase
5759.rna_EHI_069180-1	T	GTPase-activator protein for Rho-like GTPases
5759.rna_EHI_069970-1	T	Protein phosphatase 2A homologues, catalytic domain.
5759.rna_EHI_075640-1	T	Sigma factor PP2C-like phosphatases
5759.rna_EHI_078740-1	T	Protein present in Fab1, YOTB, Vac1, and EEA1
5759.rna_EHI_081280-1	T	Rho guanyl-nucleotide exchange factor activity
5759.rna_EHI_083440-1	T	protein serine/threonine kinase activity
5759.rna_EHI_097620-1	T	Extension to Ser/Thr-type protein kinases
5759.rna_EHI_098270-1	T	GTPase-activator protein for Rho-like GTPases
5759.rna_EHI_098280-1	T	protein domain specific binding
5759.rna_EHI_101250-1	T	Kinase-like
5759.rna_EHI_103610-1	T	Kinase-like
5759.rna_EHI_104470-1	T	Phosducin
5759.rna_EHI_108670-1	T	Serine/Threonine protein kinases, catalytic domain
5759.rna_EHI_109700-1	T	Protein tyrosine kinase
5759.rna_EHI_110010-1	T	Serine/Threonine protein kinases, catalytic domain
5759.rna_EHI_120630-1	T	Belongs to the DOCK family
5759.rna_EHI_124570-1	T	Rap/ran-GAP
5759.rna_EHI_129360-1	T	GTPase-activator protein for Rho-like GTPases
5759.rna_EHI_131070-1	T	C2 domain of PTEN tumour-suppressor protein
5759.rna_EHI_131930-1	T	GTPase-activator protein for Rho-like GTPases
5759.rna_EHI_135780-1	T	Guanine nucleotide exchange factor for Ras-like small GTPases
5759.rna_EHI_138430-1	T	RasGEF domain
5759.rna_EHI_140140-1	T	Putative GTP-ase activating proteins for the small GTPase, ARF
5759.rna_EHI_142950-1	T	Src homology 3 domains
5759.rna_EHI_143100-1	T	Lissencephaly type-1-like homology motif
5759.rna_EHI_146500-1	T	RhoGAP domain
5759.rna_EHI_151250-1	T	Belongs to the DOCK family
5759.rna_EHI_153510-1	T	Guanine nucleotide exchange factor
5759.rna_EHI_158080-1	T	Protein tyrosine kinase
5759.rna_EHI_158590-1	T	Serine/Threonine protein kinases, catalytic domain
5759.rna_EHI_159300-1	T	GTPase-activator protein for Rho-like GTPases
5759.rna_EHI_159580-1	T	RIO1 family
5759.rna_EHI_167510-1	T	serine threonine-protein phosphatase
5759.rna_EHI_167940-1	T	Src homology 3 domains
5759.rna_EHI_170180-1	T	Belongs to the DOCK family
5759.rna_EHI_182500-1	T	GTPase-activator protein for Rho-like GTPases
5759.rna_EHI_182930-1	T	GTPase-activator protein for Rho-like GTPases
5759.rna_EHI_183070-1	T	Serine/Threonine protein kinases, catalytic domain
5759.rna_EHI_187070-1	T	Rap/ran-GAP
5759.rna_EHI_188110-1	T	Serine threonine-protein kinase
5759.rna_EHI_188950-1	T	Pleckstrin homology domain.
5759.rna_EHI_193290-1	T	PhoX homologous domain, present in p47phox and p40phox.
5759.rna_EHI_194260-1	T	Sigma factor PP2C-like phosphatases
5759.rna_EHI_194630-1	T	Putative GTPase activating protein for Arf
5759.rna_EHI_010300-1	TU	endocytosis
5759.rna_EHI_022960-1	TZ	Zinc-binding domain present in Lin-11, Isl-1, Mec-3.
5759.rna_EHI_110280-1	TZ	Zinc-binding domain present in Lin-11, Isl-1, Mec-3.
5759.rna_EHI_141380-1	TZ	Leucine rich repeat
5759.rna_EHI_158150-1	TZ	Zinc-binding domain present in Lin-11, Isl-1, Mec-3.
5759.rna_EHI_185230-1	TZ	Myotubularin-like phosphatase domain
5759.rna_EHI_010730-1	U	Vacuolar protein sorting-associated protein 26
5759.rna_EHI_023600-1	U	AP complex subunit beta
5759.rna_EHI_073550-1	U	Sec7 domain
5759.rna_EHI_088450-1	U	Inositol polyphosphate phosphatase, catalytic domain homologues
5759.rna_EHI_116720-1	U	vesicle fusion with Golgi apparatus
5759.rna_EHI_138340-1	U	Major Facilitator Superfamily
5759.rna_EHI_139030-1	U	Belongs to the syntaxin family
5759.rna_EHI_164810-1	U	Adaptin N terminal region
5759.rna_EHI_166020-1	U	Domain in Tre-2, BUB2p, and Cdc16p. Probable Rab-GAPs.
5759.rna_EHI_192810-1	U	Rab subfamily of small GTPases
5759.rna_EHI_035930-1	V	Dual specificity phosphatase, catalytic domain
5759.rna_EHI_139970-1	V	GTPase-activator protein for Ras-like GTPase
5759.rna_EHI_146930-1	V	GTPase-activator protein for Ras-like GTPases
5759.rna_EHI_177190-1	W	biological adhesion
46681.XP_001734478.1	Z	Actins are highly conserved proteins that are involved in various types of cell motility
5759.rna_EHI_003930-1	Z	I/LWEQ domain
5759.rna_EHI_007480-1	Z	Villin headpiece domain
5759.rna_EHI_007640-1	Z	CAMSAP CH domain
5759.rna_EHI_009570-1	Z	Gelsolin homology domain
5759.rna_EHI_048630-1	Z	Belongs to the actin family
5759.rna_EHI_080740-1	Z	Band 4.1 homologues
5759.rna_EHI_104630-1	Z	Filamin/ABP280 repeat
5759.rna_EHI_110180-1	Z	Belongs to the TRAFAC class myosin-kinesin ATPase superfamily. Myosin family
5759.rna_EHI_118620-1	Z	TOG
5759.rna_EHI_130660-1	Z	Belongs to the ATG8 family
5759.rna_EHI_134700-1	Z	Calponin homology domain
5759.rna_EHI_136150-1	Z	Adenylyl cyclase-associated protein
5759.rna_EHI_148870-1	Z	Protein kinase C conserved region 2 (CalB)
5759.rna_EHI_167130-1	Z	FERM N-terminal domain
5759.rna_EHI_168340-1	Z	Actin depolymerisation factor/cofilin -like domains
5759.rna_EHI_172960-1	Z	Functions as component of the Arp2 3 complex which is involved in regulation of actin polymerization
5759.rna_EHI_176140-1	Z	Binds to actin and affects the structure of the cytoskeleton.
5759.rna_EHI_191900-1	Z	Calponin homology domain
5759.rna_EHI_194520-1	Z	Zinc-binding domain present in Lin-11, Isl-1, Mec-3.
5759.rna_EHI_197480-1	Z	Belongs to the actin-binding proteins ADF family
5759.rna_EHI_198620-1	Z	Inorganic pyrophosphate (PPi)-dependent phosphoenolpyruvate carboxykinase,
5759.rna_EHI_199000-1	Z	CAMSAP CH domain

## Sheet: 4.COG-AmoebaDB-ID
seed_ortholog	COG_category	Description	Gene ID		Product Description
5759.rna_EHI_002200-1	A	Domain of unknown function (DUF4187)	EHI_002200		hypothetical protein, conserved
5759.rna_EHI_014120-1	A	RNA recognition motif. (a.k.a. RRM, RBD, or RNP domain)	EHI_014120		RNA recognition motif domain containing protein
5759.rna_EHI_026440-1	A	Pfam:RRM_6	EHI_026440		RNA recognition motif domain containing protein
5759.rna_EHI_050780-1	A	small nuclear ribonucleoprotein	EHI_050780		U1snRNP-specific protein, putative
5759.rna_EHI_053170-1	A	RNA recognition motif	EHI_053170		RNA-binding protein, putative
5759.rna_EHI_056380-1	A	RNA recognition motif. (a.k.a. RRM, RBD, or RNP domain)	EHI_056380		enhancer binding protein 2 (EBP2), putative
5759.rna_EHI_077270-1	A	Programmed cell death protein	EHI_077270		S1 RNA binding domain-containing protein
5759.rna_EHI_077640-1	A	Helicase	EHI_077640		ATP-dependent helicase, putative
5759.rna_EHI_098300-1	A	Pfam:RRM_6	EHI_098300		U2 snRNP auxiliary factor large subunit, putative
5759.rna_EHI_105200-1	A	RNA recognition motif	EHI_105200		RNA recognition motif domain containing protein
5759.rna_EHI_129760-1	A	Zinc knuckle	EHI_129760		zinc knuckle-domain containing protein
5759.rna_EHI_131080-1	A	Sec63 Brl domain	EHI_131080		DEAD/DEAH box helicase, putative
5759.rna_EHI_137710-1	A	Pfam:RRM_6	EHI_137710		RNA recognition motif domain containing protein
5759.rna_EHI_138050-1	A	RNA recognition motif. (a.k.a. RRM, RBD, or RNP domain)	EHI_138050		hypothetical protein, conserved
5759.rna_EHI_142020-1	A	Required for 40S ribosome biogenesis. Involved in nucleolar processing of pre-18S ribosomal RNA and ribosome assembly	EHI_142020		RNA-binding protein, putative
5759.rna_EHI_148930-1	A	Helicase associated domain (HA2) Add an annotation	EHI_148930		helicase, putative
5759.rna_EHI_151990-1	A	Zinc knuckle	EHI_151990		RNA-binding protein, putative
5759.rna_EHI_153280-1	A	Sas10/Utp3/C1D family	EHI_153280		hypothetical protein, conserved
5759.rna_EHI_160960-1	A	RNA recognition motif. (a.k.a. RRM, RBD, or RNP domain)	EHI_160960		RNA recognition motif domain containing protein
5759.rna_EHI_175030-1	A	Belongs to the DEAD box helicase family	EHI_175030		DEAD/DEAH box helicase, putative
5759.rna_EHI_183100-1	A	RNA recognition motif	EHI_183100		RNA recognition motif domain containing protein
5759.rna_EHI_192780-1	A	Zinc knuckle	EHI_192780		hypothetical protein
5759.rna_EHI_198880-1	A	Belongs to the class I-like SAM-binding methyltransferase superfamily. RsmB NOP family	EHI_198880		Proliferating-cell nucleolar antigen p120, putative
46681.XP_001735160.1	B	auxin efflux carrier	001735160.		Auxin efflux carrier family protein, putative
46681.XP_001736226.1	B	Histone H3	001736226.		Histone H3
5759.rna_EHI_000780-1	B	Chromo (CHRromatin Organisation MOdifier) domain	EHI_000780		chromodomain-helicase-DNA-binding protein, putative
5759.rna_EHI_115350-1	B	Chromo (CHRromatin Organisation MOdifier) domain	EHI_115350		chromodomain-helicase-DNA-binding protein, putative
5759.rna_EHI_120640-1	B	Control of topological states of DNA by transient breakage and subsequent rejoining of DNA strands.	EHI_120640		DNA topoisomerase II, putative
5759.rna_EHI_131950-1	B	Required for replication-independent chromatin assembly and for the periodic repression of histone gene transcription during the cell cycle	EHI_131950		WD domain containing protein
5759.rna_EHI_141900-1	B	Chromo (CHRromatin Organisation MOdifier) domain	EHI_141900		chromodomain-helicase-DNA-binding protein, putative
5759.rna_EHI_164820-1	B	Structural maintenance of chromosomes protein	EHI_164820		hypothetical protein
5759.rna_EHI_179340-1	B	LisH	EHI_179340		HMG box protein
5759.rna_EHI_182990-1	B	Histone H2B	EHI_182990		histone H2B, putative
5759.rna_EHI_106280-1	BDL	AAA domain	EHI_106280		RecF/RecN/SMC domain containing protein
5759.rna_EHI_007500-1	BK	Sir2 family	EHI_007500		Sir2 family transcriptional regulator, putative
5759.rna_EHI_014030-1	C	NADP transhydrogenase	EHI_014030		NAD(P) transhydrogenase subunit alpha, putative
5759.rna_EHI_030810-1	C	Malate dehydrogenase	EHI_030810		malate dehydrogenase,cytoplasmic, putative
5759.rna_EHI_049620-1	C	Scaffold protein for the de novo synthesis of iron- sulfur (Fe-S) clusters within mitochondria,	EHI_049620		Fe-S cluster assembly protein NifU, putative
5759.rna_EHI_148480-1	C	negative regulation of gluconeogenesis	EHI_148480		WD domain containing protein
5759.rna_EHI_152670-1	C	Malate dehydrogenase	EHI_152670		malate dehydrogenase, putative
5759.rna_EHI_125650-1	D	Belongs to the argonaute family	EHI_125650		PIWI, putative
5759.rna_EHI_148520-1	D	Mob1/phocein family	EHI_148520		Mob1/phocein family protein
5759.rna_EHI_075850-1	DZ	RasGEF N-terminal motif	EHI_075850		hypothetical protein
46681.XP_001734598.1	E	serine O-acetyltransferase activity	001734598.		Serine O-acetyltransferase (EC 2.3.1.30)
5759.rna_EHI_098380-1	E	Orn/Lys/Arg decarboxylase, C-terminal domain	EHI_098380		Orn/Arg/Lys decarboxylase, putative
5759.rna_EHI_125770-1	E	asparagine synthase (glutamine-hydrolyzing) activity	EHI_125770		hypothetical protein, conserved
5759.rna_EHI_009530-1	F	Belongs to the PEP-utilizing enzyme family	EHI_009530		pyruvate phosphate dikinase
5759.rna_EHI_053610-1	F	Apyrase	EHI_053610		apyrase, putative
5759.rna_EHI_110510-1	F	Metal dependent phosphohydrolases with conserved 'HD' motif.	EHI_110510		hypothetical protein, conserved
5759.rna_EHI_120890-1	F	Adenosine/AMP deaminase	EHI_120890		AMP deaminase, putative
5759.rna_EHI_130700-1	F	phosphopyruvate hydratase activity	EHI_130700		enolase, putative
5759.rna_EHI_153770-1	F	Phosphatidylinositol-4-phosphate 5-Kinase	EHI_153770		phosphatidylinositol-4-phosphate 5-kinase, putative
5759.rna_EHI_008200-1	G	Glyceraldehyde-3-phosphate dehydrogenase	EHI_008200		glyceraldehyde-3-phosphate dehydrogenase, putative
5759.rna_EHI_048590-1	G	Protein phosphatase 2A homologues, catalytic domain.	EHI_048590		calcineurin catalytic subunit A, putative
5759.rna_EHI_096830-1	G	Phosphorylase is an important allosteric enzyme in carbohydrate metabolism.	EHI_096830		glycogen phosphorylase, putative
5759.rna_EHI_110120-1	G	Belongs to the phosphohexose mutase family	EHI_110120		phosphoglucomutase, putative
5759.rna_EHI_131660-1	G	protein serine/threonine kinase activity	EHI_131660		protein kinase domain containing protein
5759.rna_EHI_134750-1	G	Protein tyrosine kinase	EHI_134750		protein tyrosine kinase domain-containing protein
5759.rna_EHI_138380-1	G	Phosphorylase is an important allosteric enzyme in carbohydrate metabolism	EHI_138380		glycogen phosphorylase, putative
5759.rna_EHI_146350-1	G	Protein phosphatase 2A homologues, catalytic domain.	EHI_146350		calcineurin catalytic subunit A, putative
5759.rna_EHI_152200-1	G	RasGEF domain	EHI_152200		hypothetical protein
5759.rna_EHI_193300-1	G	Phosphoribulokinase / Uridine kinase family	EHI_193300		phosphoribulokinase/uridine kinase family protein
5759.rna_EHI_196580-1	G	Phosphoribulokinase / Uridine kinase family	EHI_196580		phosphoribulokinase /uridine kinase family protein
5759.rna_EHI_159500-1	H	Guanine nucleotide exchange factor	EHI_159500		Rho guanine nucleotide exchange factor, putative
5759.rna_EHI_009800-1	I	Phosphatidylserine synthase	EHI_009800		phosphatidylserine synthase, putative
5759.rna_EHI_065690-1	I	Ankyrin repeat	EHI_065690		phospholipase, patatin family protein
5759.rna_EHI_070720-1	I	synthase	EHI_070720		L-myo-inositol-1-phosphate synthase
5759.rna_EHI_098820-1	I	Rho guanyl-nucleotide exchange factor activity	EHI_098820		hypothetical protein
46681.XP_001734801.1	J	60S ribosomal protein L36	001734801.		60S ribosomal protein L36, putative
46681.XP_001740808.1	J	Belongs to the universal ribosomal protein uS19 family	001740808.		40S ribosomal protein S15, putative
5759.rna_EHI_005100-1	J	eukaryotic translation initiation factor 2	EHI_005100		eukaryotic translation initiation factor 2 alpha subunit, putative
5759.rna_EHI_012320-1	J	Pumilio-like repeats	EHI_012320		pumilio domain-containing protein C6G9.14, putative
5759.rna_EHI_012360-1	J	40S ribosomal protein S14	EHI_012360		ribosomal protein S14, putative
5759.rna_EHI_040400-1	J	Prolyl-tRNA synthetase	EHI_040400		prolyl-tRNA synthetase, putative
5759.rna_EHI_044230-1	J	Elongation factor Tu C-terminal domain	EHI_044230		elongation factor-1alpha, putative
5759.rna_EHI_048210-1	J	RNA binding	EHI_048210		splicing factor, arginine/serine-rich, putative
5759.rna_EHI_050280-1	J	Belongs to the eukaryotic ribosomal protein eS1 family	EHI_050280		40S ribosomal protein S3a, putative
5759.rna_EHI_092640-1	J	Seryl-tRNA synthetase	EHI_092640		seryl-tRNA synthetase, putative
5759.rna_EHI_098810-1	J	Involved in ribosomal large subunit assembly	EHI_098810		ribosome biogenesis regulatory protein, putative
5759.rna_EHI_103830-1	J	Belongs to the class I-like SAM-binding methyltransferase superfamily. RsmB NOP family	EHI_103830		tRNA (cytosine-5-)-methyltransferase, putative
5759.rna_EHI_131170-1	J	GTPase activity	EHI_131170		Rab family GTPase
5759.rna_EHI_141830-1	J	Uncharacterized protein family UPF0004	EHI_141830		RNA modification enzymes, MiaB-family
5759.rna_EHI_153480-1	J	Translation initiation factor 2	EHI_153480		translation initiation factor 2 beta subunit, putative
5759.rna_EHI_158260-1	J	THUMP	EHI_158260		hypothetical protein
5759.rna_EHI_175020-1	J	Metallopeptidase family M24	EHI_175020		peptidase, putative
5759.rna_EHI_175050-1	J	aspartyl-tRNA synthetase	EHI_175050		aspartyl-tRNA synthetase, putative
5759.rna_EHI_180020-1	J	histidyl-tRNA synthetase	EHI_180020		histidyl-tRNA synthetase, putative
5759.rna_EHI_189490-1	J	Elongation factor	EHI_189490		elongation factor 2
5759.rna_EHI_194040-1	J	Required for ribosome biogenesis. Part of a complex which catalyzes pseudouridylation of rRNA.	EHI_194040		snoRNP protein gar1, putative
5759.rna_EHI_038570-1	K	RNA polymerase	EHI_038570		RNA polymerase subunit Rpb8
5759.rna_EHI_042690-1	K	high mobility group	EHI_042690		high mobility group (HMG) box domain containing protein
5759.rna_EHI_044930-1	K	Nascent polypeptide associated complex alpha subunit	EHI_044930		eukaryotic translation initiation factor 4 gamma, putative
5759.rna_EHI_083250-1	K	Nascent polypeptide associated complex alpha subunit	EHI_083250		alpha-NAC protein, putative
5759.rna_EHI_119550-1	K	Not1 N-terminal domain, CCR4-Not complex component	EHI_119550		CCR4/NOT transcription complex subunit 3, putative
5759.rna_EHI_121760-1	K	DNA-dependent RNA polymerase catalyzes the transcription of DNA into RNA using the four ribonucleoside triphosphates as substrates	EHI_121760		DNA-directed RNA polymerase II large subunit, putative
5759.rna_EHI_127960-1	K	sequence-specific DNA binding	EHI_127960		transcriptional regulator cudA, putative
5759.rna_EHI_131150-1	K	DNA-directed RNA polymerase II subunit	EHI_131150		DNA-directed RNA polymerase II subunit, putative
5759.rna_EHI_148350-1	K	Spt4/RpoE2 zinc finger	EHI_148350		transcription initiation protein SPT4, putative
5759.rna_EHI_152730-1	K	RNA polymerase III subunit	EHI_152730		RNA polymerase III subunit, putative
5759.rna_EHI_182610-1	K	SANT SWI3, ADA2, N-CoR and TFIIIB'' DNA-binding domains	EHI_182610		myb-like DNA-binding domain containing protein
5759.rna_EHI_187280-1	K	Early transcription elongation factor of RNA pol II, NGN section	EHI_187280		transcription initiation factor SPT5, putative
5759.rna_EHI_199100-1	K	SAC3/GANP family	EHI_199100		SAC3/GANP family protein
5759.rna_EHI_028890-1	L	RecQ zinc-binding	EHI_028890		recQ family helicase, putative
5759.rna_EHI_076880-1	L	Belongs to the MCM family	EHI_076880		DNA replication licensing factor, putative
5759.rna_EHI_097930-1	L	NUDIX domain	EHI_097930		muT/nudix family protein
5759.rna_EHI_100400-1	L	Xeroderma pigmentosum G I-region	EHI_100400		DNA-repair protein, putative
5759.rna_EHI_155160-1	L	Rapamycin binding domain	EHI_155160		FKBP-rapamycin associated protein (FRAP), putative
5759.rna_EHI_155170-1	L	DNA mismatch repair	EHI_155170		DNA mismatch repair protein PMS1, putative
5759.rna_EHI_183170-1	L	Rab guanyl-nucleotide exchange factor activity	EHI_183170		hypothetical protein, conserved
5759.rna_EHI_001420-1	O	Encoded by	EHI_001420		peroxiredoxin
5759.rna_EHI_003010-1	O	Belongs to the ubiquitin-conjugating enzyme family	EHI_003010		ubiquitin-conjugating enzyme family protein
5759.rna_EHI_010740-1	O	ubiquitin protein ligase activity	EHI_010740		hypothetical protein
5759.rna_EHI_040650-1	O	Ring finger	EHI_040650		hypothetical protein
5759.rna_EHI_052860-1	O	Heat shock cognate 70 kDa protein	EHI_052860		heat shock protein 70, putative
5759.rna_EHI_065850-1	O	Ring finger	EHI_065850		hypothetical protein
5759.rna_EHI_079720-1	O	DnaJ central domain	EHI_079720		DnaJ family protein
5759.rna_EHI_091060-1	O	AAA domain (Cdc48 subfamily)	EHI_091060		ATPase, AAA family protein
5759.rna_EHI_092360-1	O	zinc ion binding	EHI_092360		hypothetical protein
5759.rna_EHI_114120-1	O	T-complex protein 1 subunit delta	EHI_114120		chaperonin containing TCP-1 delta subunit, putative
5759.rna_EHI_118670-1	O	Belongs to the SKP1 family	EHI_118670		Skp1 family protein
5759.rna_EHI_123390-1	O	Encoded by	EHI_123390		peroxiredoxin
5759.rna_EHI_155700-1	O	DnaJ molecular chaperone homology domain	EHI_155700		hypothetical protein, conserved
5759.rna_EHI_183520-1	O	AMP-binding enzyme	EHI_183520		hypothetical protein
5759.rna_EHI_197860-1	O	heat shock	EHI_197860		heat shock protein 70, putative
5759.rna_EHI_198010-1	O	26S proteasome non-ATPase regulatory subunit	EHI_198010		19S cap proteasome S2 subunit
5759.rna_EHI_200820-1	O	Belongs to the peptidase C19 family	EHI_200820		ubiquitin carboxyl-terminal hydrolase domain containing protein
5759.rna_EHI_051060-1	P	Pyruvate:ferredoxin oxidoreductase core domain II	EHI_051060		pyruvate:ferredoxin oxidoreductase
5759.rna_EHI_051760-1	P	CAMSAP CH domain	EHI_051760		hypothetical protein
5759.rna_EHI_094800-1	P	Major Facilitator Superfamily	EHI_094800		major facilitator superfamily protein
5759.rna_EHI_168260-1	P	Belongs to the cation transport ATPase (P-type) (TC 3.A.3) family. Type IV subfamily	EHI_168260		phospholipid-transporting P-type ATPase, putative
46681.XP_001737954.1	S	carbohydrate binding	001737954.		Uncharacterized protein
46681.XP_001740011.1	S	RhoGEF domain	001740011.		DH domain-containing protein
5759.rna_EHI_001910-1	S	ras GTPase-activating protein	EHI_001910		Ras GTPase-activating protein, putative
5759.rna_EHI_004170-1	S	zinc-ribbon domain	EHI_004170		LIM zinc finger domain containing protein
5759.rna_EHI_007000-1	S	WH2 motif	EHI_007000		hypothetical protein
5759.rna_EHI_009390-1	S	PH domain	EHI_009390		hypothetical protein, conserved
5759.rna_EHI_009880-1	S	SHQ1 protein	EHI_009880		hypothetical protein, conserved
5759.rna_EHI_009990-1	S	P21-Rho-binding domain	EHI_009990		hypothetical protein
5759.rna_EHI_012280-1	S	GTP-binding protein that may be involved in cell development	EHI_012280		hypothetical protein, conserved
5759.rna_EHI_012330-1	S	Encoded by	EHI_012330		serine-threonine-isoleucine rich protein, putative
5759.rna_EHI_027360-1	S	Lysine methyltransferase	EHI_027360		hypothetical protein, conserved
5759.rna_EHI_027660-1	S	Component of IIS longevity pathway SMK-1	EHI_027660		hypothetical protein
5759.rna_EHI_030870-1	S	MMPL family	EHI_030870		MmpL efflux pump, putative
5759.rna_EHI_033750-1	S	RNA cytidine acetyltransferase with specificity toward both 18S rRNA and tRNAs.	EHI_033750		hypothetical protein, conserved
5759.rna_EHI_038280-1	S	Protein kinase C conserved region 1 (C1) domains (Cysteine-rich domains)	EHI_038280		hypothetical protein
5759.rna_EHI_039850-1	S	Guanine nucleotide exchange factor	EHI_039850		Rho guanine nucleotide exchange factor, putative
5759.rna_EHI_040270-1	S	Domain in Tre-2, BUB2p, and Cdc16p. Probable Rab-GAPs.	EHI_040270		TBC domain containing protein
5759.rna_EHI_048280-1	S	Belongs to the nucleosome assembly protein (NAP) family	EHI_048280		nucleosome assembly protein, putative
5759.rna_EHI_050910-1	S	N-terminal C2 in EEIG1 and EHBP1 proteins	EHI_050910		hypothetical protein
5759.rna_EHI_054180-1	S	GTP-binding protein that may be involved in cell development	EHI_054180		GTP-binding protein, putative
5759.rna_EHI_054250-1	S	Rab-GTPase-TBC domain	EHI_054250		hypothetical protein, conserved
5759.rna_EHI_055420-1	S	Ras family	EHI_055420		GTP-binding protein, Ras family
5759.rna_EHI_055700-1	S	zinc finger	EHI_055700		zinc finger protein, putative
5759.rna_EHI_056450-1	S	negative regulation of endocytic recycling	EHI_056450		Rho GTPase activating protein, putative
5759.rna_EHI_067260-1	S	TLD	EHI_067260		hypothetical protein
5759.rna_EHI_068170-1	S	4Fe-4S single cluster domain	EHI_068170		radical SAM domain protein
5759.rna_EHI_068340-1	S	Domain with 2 conserved Trp (W) residues	EHI_068340		hypothetical protein
5759.rna_EHI_068530-1	S	Rho GTPase-activating protein	EHI_068530		hypothetical protein
5759.rna_EHI_069270-1	S	TMC domain	EHI_069270		hypothetical protein
5759.rna_EHI_070800-1	S	IPT/TIG domain	EHI_070800		hypothetical protein
5759.rna_EHI_072030-1	S	Belongs to the nucleosome assembly protein (NAP) family	EHI_072030		nucleosome assembly protein, putative
5759.rna_EHI_074040-1	S	Rogdi leucine zipper containing protein	EHI_074040		hypothetical protein
5759.rna_EHI_074150-1	S	Spatacsin C-terminus	EHI_074150		hypothetical protein
5759.rna_EHI_078310-1	S	Sulfite exporter TauE/SafE	EHI_078310		hypothetical protein, conserved
5759.rna_EHI_083600-1	S	Translocon-associated protein beta (TRAPB)	EHI_083600		hypothetical protein
5759.rna_EHI_084970-1	S	Belongs to the nucleosome assembly protein (NAP) family	EHI_084970		nucleosome assembly protein, putative
5759.rna_EHI_091560-1	S	SPRY domain	EHI_091560		hypothetical protein, conserved domain containing
5759.rna_EHI_093860-1	S	MIT (microtubule interacting and transport) domain	EHI_093860		MIT domain protein
5759.rna_EHI_094010-1	S	PWWP domain	EHI_094010		hypothetical protein
5759.rna_EHI_094810-1	S	Ras family	EHI_094810		Ras family protein
5759.rna_EHI_095850-1	S	AAA domain	EHI_095850		hypothetical protein, conserved
5759.rna_EHI_096350-1	S	biological adhesion	EHI_096350		hypothetical protein
5759.rna_EHI_098260-1	S	RhoGEF domain	EHI_098260		hypothetical protein, conserved
5759.rna_EHI_099750-1	S	Sas10 C-terminal domain	EHI_099750		hypothetical protein
5759.rna_EHI_103320-1	S	spliceosomal tri-snRNP complex assembly	EHI_103320		hypothetical protein, conserved
5759.rna_EHI_104680-1	S	Snapin/Pallidin	EHI_104680		hypothetical protein
5759.rna_EHI_105210-1	S	Fes/CIP4, and EFC/F-BAR homology domain	EHI_105210		hypothetical protein, conserved
5759.rna_EHI_107020-1	S	LYAR-type C2HC zinc finger	EHI_107020		hypothetical protein
5759.rna_EHI_107660-1	S	Transmembrane family, TMEM144 of transporters	EHI_107660		hypothetical protein, conserved
5759.rna_EHI_114380-1	S	UBA-like domain	EHI_114380		hypothetical protein
5759.rna_EHI_118080-1	S	Serine/Threonine protein kinases, catalytic domain	EHI_118080		protein kinase, putative
5759.rna_EHI_120870-1	S	Domain found in a variety of signalling proteins, always encircled by uDENN and dDENN	EHI_120870		hypothetical protein
5759.rna_EHI_121060-1	S	microtubule binding	EHI_121060		hypothetical protein, conserved
5759.rna_EHI_124610-1	S	Ras subfamily of RAS small GTPases	EHI_124610		Ras family GTPase
5759.rna_EHI_124620-1	S	RNA binding	EHI_124620		hypothetical protein
5759.rna_EHI_126040-1	S	Rab-GTPase-TBC domain	EHI_126040		hypothetical protein, conserved
5759.rna_EHI_127420-1	S	Villin headpiece domain	EHI_127420		cell division control protein CDC24, putative
5759.rna_EHI_132360-1	S	Serine/Threonine protein kinases, catalytic domain	EHI_132360		serine/threonine-protein kinase, putative
5759.rna_EHI_133100-1	S	GTPase activity	EHI_133100		Rab family GTPase
5759.rna_EHI_134730-1	S	Major Facilitator Superfamily	EHI_134730		transporter, major facilitator family
5759.rna_EHI_135460-1	S	UEV domain	EHI_135460		hypothetical protein
5759.rna_EHI_135480-1	S	Leucine rich repeats (6 copies)	EHI_135480		leucine-rich repeat containing protein
5759.rna_EHI_141070-1	S	Alpha/beta hydrolase family	EHI_141070		hypothetical protein
5759.rna_EHI_143820-1	S	RAVE protein 1 C terminal	EHI_143820		hypothetical protein, conserved
5759.rna_EHI_146980-1	S	Tetratricopeptide repeat	EHI_146980		hypothetical protein, conserved domain containing
5759.rna_EHI_147000-1	S	OB-fold nucleic acid binding domain	EHI_147000		hypothetical protein
5759.rna_EHI_152860-1	S	RhoGEF domain	EHI_152860		hypothetical protein
5759.rna_EHI_152870-1	S	SRP40, C-terminal domain	EHI_152870		hypothetical protein, conserved
5759.rna_EHI_153130-1	S	Beige/BEACH domain	EHI_153130		hypothetical protein
5759.rna_EHI_153780-1	S	Nuclear chaperone required for maturation and nuclear export of pre-60S ribosome subunits	EHI_153780		hypothetical protein
5759.rna_EHI_155750-1	S	N-terminal C2 in EEIG1 and EHBP1 proteins	EHI_155750		hypothetical protein
5759.rna_EHI_156340-1	S	UBX domain	EHI_156340		hypothetical protein, conserved
5759.rna_EHI_156410-1	S	WD40 repeats	EHI_156410		WD domain containing protein
5759.rna_EHI_158220-1	S	zinc finger	EHI_158220		hypothetical protein
5759.rna_EHI_159470-1	S	TLD	EHI_159470		hypothetical protein
5759.rna_EHI_160870-1	S	Regulator of G protein signalling domain	EHI_160870		hypothetical protein
5759.rna_EHI_161070-1	S	START domain	EHI_161070		hypothetical protein
5759.rna_EHI_164370-1	S	GTPase that associates with pre-60S ribosomal subunits in the nucleolus and is required for their nuclear export and maturation	EHI_164370		putative GTPase
5759.rna_EHI_165290-1	S	Domain in Tre-2, BUB2p, and Cdc16p. Probable Rab-GAPs.	EHI_165290		Rab GTPase activating protein, putative
5759.rna_EHI_167500-1	S	Alpha/beta hydrolase family	EHI_167500		hypothetical protein
5759.rna_EHI_170050-1	S	CUE domain	EHI_170050		hypothetical protein
5759.rna_EHI_174210-1	S	Serine threonine protein kinase ppk15	EHI_174210		serine/threonine-protein kinase, putative
5759.rna_EHI_174940-1	S	Involved in the biogenesis of the 60S ribosomal subunit	EHI_174940		nucleolar GTP-binding protein 1, putative
5759.rna_EHI_174950-1	S	Transcription initiation factor IIF, beta subunit	EHI_174950		hypothetical protein
5759.rna_EHI_175500-1	S	CorA-like Mg2+ transporter protein	EHI_175500		magnesium and cobalt transport protein CorA, putative
5759.rna_EHI_176590-1	S	AIG1 family	EHI_176590		AIG1 family protein, putative
5759.rna_EHI_177990-1	S	Band 4.1 homologues	EHI_177990		leucine-rich repeat containing protein
5759.rna_EHI_178900-1	S	Src homology 3 domains	EHI_178900		Ras family protein
5759.rna_EHI_180310-1	S	RasGEF domain	EHI_180310		hypothetical protein
5759.rna_EHI_182780-1	S	GTPase-activator protein for Ras-like GTPase	EHI_182780		Ras GTPase-activating protein, putative
5759.rna_EHI_187060-1	S	Domain in Tre-2, BUB2p, and Cdc16p. Probable Rab-GAPs.	EHI_187060		Rab GTPase activating protein, putative
5759.rna_EHI_188220-1	S	Arrestin (or S-antigen), N-terminal domain	EHI_188220		hypothetical protein
5759.rna_EHI_188900-1	S	ER protein Pkr1	EHI_188900		hypothetical protein
5759.rna_EHI_189870-1	S	Vps54-like protein	EHI_189870		hypothetical protein
5759.rna_EHI_192140-1	S	DIL	EHI_192140		hypothetical protein
5759.rna_EHI_192520-1	S	Transcriptional Coactivator p15 (PC4)	EHI_192520		transcriptional coactivator, putative
5759.rna_EHI_192630-1	S	piRNA pathway germ-plasm component	EHI_192630		hypothetical protein
5759.rna_EHI_194390-1	S	Belongs to the small GTPase superfamily. Rho family	EHI_194390		Rho family GTPase
5759.rna_EHI_196930-1	S	Eukaryotic initiation factor 4E	EHI_196930		hypothetical protein
46681.XP_001741137.1	T	EF-hand domain	EHI_106670		Calcineurin B subunit, putative
5759.rna_EHI_000430-1	T	Rap/ran-GAP	EHI_000430		Rap/Ran GTPase-activating protein, putative
5759.rna_EHI_001920-1	T	Protein phosphatase 2C	EHI_001920		hypothetical protein
5759.rna_EHI_002790-1	T	Protein kinase C terminal domain	EHI_002790		protein kinase, putative
5759.rna_EHI_004790-1	T	Protein kinase C terminal domain	EHI_004790		protein kinase, putative
5759.rna_EHI_011920-1	T	Protein tyrosine kinase	EHI_011920		protein kinase, putative
5759.rna_EHI_012490-1	T	Putative GTP-ase activating proteins for the small GTPase, ARF	EHI_012490		ARF GTPase activating protein, putative
5759.rna_EHI_014100-1	T	belongs to the protein kinase superfamily	EHI_014100		protein kinase, putative
5759.rna_EHI_014190-1	T	GTPase-activator protein for Rho-like GTPases	EHI_014190		RhoGAP domain containing protein
5759.rna_EHI_023010-1	T	Serine/Threonine protein kinases, catalytic domain	EHI_023010		protein kinase, putative
5759.rna_EHI_035150-1	T	Domain in Tre-2, BUB2p, and Cdc16p. Probable Rab-GAPs.	EHI_035150		TBC domain containing protein
5759.rna_EHI_035500-1	T	Protein kinase domain	EHI_035500		protein kinase, putative
5759.rna_EHI_039030-1	T	GTPase-activator protein for Rho-like GTPases	EHI_039030		RhoGAP domain containing protein
5759.rna_EHI_048230-1	T	Leucine rich repeat	EHI_048230		hypothetical protein
5759.rna_EHI_048410-1	T	belongs to the protein kinase superfamily	EHI_048410		serine/threonine protein kinase, putative
5759.rna_EHI_049610-1	T	Guanine nucleotide exchange factor	EHI_049610		guanine nucleotide exchange factor
5759.rna_EHI_050150-1	T	regulatory subunit	EHI_050150		HEAT repeat domain containing protein
5759.rna_EHI_050360-1	T	Belongs to the OSBP family	EHI_050360		oxysterol binding protein, putative
5759.rna_EHI_050850-1	T	Zinc-binding domain present in Lin-11, Isl-1, Mec-3.	EHI_050850		LIM zinc finger domain containing protein
5759.rna_EHI_053130-1	T	kinase 2	EHI_053130		protein kinase 2, putative
5759.rna_EHI_055340-1	T	GTPase-activator protein for Rho-like GTPases	EHI_055340		RhoGAP domain containing protein
5759.rna_EHI_056130-1	T	GTPase-activator protein for Rho-like GTPases	EHI_056130		RhoGAP domain containing protein
5759.rna_EHI_064500-1	T	Epidermal growth factor-like domain.	EHI_064500		protein tyrosine kinase domain-containing protein
5759.rna_EHI_064720-1	T	Sigma factor PP2C-like phosphatases	EHI_064720		protein phosphatase domain-containing protein
5759.rna_EHI_067590-1	T	EF hand	EHI_067590		troponin-like protein, putative
5759.rna_EHI_067890-1	T	Guanine nucleotide exchange factor	EHI_067890		Ras guanine nucleotide exchange factor, putative
5759.rna_EHI_068100-1	T	Protein phosphatase 2C	EHI_068100		hypothetical protein, conserved
5759.rna_EHI_068600-1	T	Protein tyrosine kinase	EHI_068600		protein kinase, putative
5759.rna_EHI_069180-1	T	GTPase-activator protein for Rho-like GTPases	EHI_069180		Rho GTPase activating protein, putative
5759.rna_EHI_069970-1	T	Protein phosphatase 2A homologues, catalytic domain.	EHI_069970		calcineurin catalytic subunit A, putative
5759.rna_EHI_075640-1	T	Sigma factor PP2C-like phosphatases	EHI_075640		protein phosphatase domain-containing protein
5759.rna_EHI_078740-1	T	Protein present in Fab1, YOTB, Vac1, and EEA1	EHI_078740		Rho guanine nucleotide exchange factor, putative
5759.rna_EHI_081280-1	T	Rho guanyl-nucleotide exchange factor activity	EHI_081280		Rho guanine nucleotide exchange factor, putative
5759.rna_EHI_083440-1	T	protein serine/threonine kinase activity	EHI_083440		tyrosine kinase, putative
5759.rna_EHI_097620-1	T	Extension to Ser/Thr-type protein kinases	EHI_097620		PH domain containing protein kinase, putative
5759.rna_EHI_098270-1	T	GTPase-activator protein for Rho-like GTPases	EHI_098270		RhoGAP domain containing protein
5759.rna_EHI_098280-1	T	protein domain specific binding	EHI_098280		14-3-3 protein 2
5759.rna_EHI_101250-1	T	Kinase-like	EHI_101250		serine/threonine-protein kinase, putative
5759.rna_EHI_103610-1	T	Kinase-like	EHI_103610		protein kinase, putative
5759.rna_EHI_104470-1	T	Phosducin	EHI_104470		phosducin-like protein
5759.rna_EHI_108670-1	T	Serine/Threonine protein kinases, catalytic domain	EHI_108670		protein kinase domain containing protein
5759.rna_EHI_109700-1	T	Protein tyrosine kinase	EHI_109700		protein kinase domain containing protein
5759.rna_EHI_110010-1	T	Serine/Threonine protein kinases, catalytic domain	EHI_110010		serine/threonine protein kinase, putative
5759.rna_EHI_120630-1	T	Belongs to the DOCK family	EHI_120630		hypothetical protein, conserved
5759.rna_EHI_124570-1	T	Rap/ran-GAP	EHI_124570		Rap/Ran GTPase-activating protein, putative
5759.rna_EHI_129360-1	T	GTPase-activator protein for Rho-like GTPases	EHI_129360		RhoGAP domain containing protein
5759.rna_EHI_131070-1	T	C2 domain of PTEN tumour-suppressor protein	EHI_131070		Pten 3-phosphoinositide phosphatase, putative
5759.rna_EHI_131930-1	T	GTPase-activator protein for Rho-like GTPases	EHI_131930		Rho GTPase activating protein, putative
5759.rna_EHI_135780-1	T	Guanine nucleotide exchange factor for Ras-like small GTPases	EHI_135780		hypothetical protein
5759.rna_EHI_138430-1	T	RasGEF domain	EHI_138430		hypothetical protein
5759.rna_EHI_140140-1	T	Putative GTP-ase activating proteins for the small GTPase, ARF	EHI_140140		gtpase activating protein, putative
5759.rna_EHI_142950-1	T	Src homology 3 domains	EHI_142950		hypothetical protein
5759.rna_EHI_143100-1	T	Lissencephaly type-1-like homology motif	EHI_143100		Ras guanine nucleotide exchange factor, putative
5759.rna_EHI_146500-1	T	RhoGAP domain	EHI_146500		Rho GTPase activating protein, putative
5759.rna_EHI_151250-1	T	Belongs to the DOCK family	EHI_151250		hypothetical protein, conserved
5759.rna_EHI_153510-1	T	Guanine nucleotide exchange factor	EHI_153510		Rho guanine nucleotide exchange factor, putative
5759.rna_EHI_158080-1	T	Protein tyrosine kinase	EHI_158080		protein kinase, putative
5759.rna_EHI_158590-1	T	Serine/Threonine protein kinases, catalytic domain	EHI_158590		protein kinase, putative
5759.rna_EHI_159300-1	T	GTPase-activator protein for Rho-like GTPases	EHI_159300		RhoGAP domain containing protein
5759.rna_EHI_159580-1	T	RIO1 family	EHI_159580		protein kinase, putative
5759.rna_EHI_167510-1	T	serine threonine-protein phosphatase	EHI_167510		calcineurin catalytic subunit A, putative
5759.rna_EHI_167940-1	T	Src homology 3 domains	EHI_167940		hypothetical protein
5759.rna_EHI_170180-1	T	Belongs to the DOCK family	EHI_170180		hypothetical protein, conserved
5759.rna_EHI_182500-1	T	GTPase-activator protein for Rho-like GTPases	EHI_182500		RhoGAP domain containing protein
5759.rna_EHI_182930-1	T	GTPase-activator protein for Rho-like GTPases	EHI_182930		RhoGAP domain containing protein
5759.rna_EHI_183070-1	T	Serine/Threonine protein kinases, catalytic domain	EHI_183070		protein kinase domain containing protein
5759.rna_EHI_187070-1	T	Rap/ran-GAP	EHI_187070		Rap/Ran GTPase-activating protein, putative
5759.rna_EHI_188110-1	T	Serine threonine-protein kinase	EHI_188110		protein kinase, putative
5759.rna_EHI_188950-1	T	Pleckstrin homology domain.	EHI_188950		PH domain containing protein
5759.rna_EHI_193290-1	T	PhoX homologous domain, present in p47phox and p40phox.	EHI_193290		hypothetical protein
5759.rna_EHI_194260-1	T	Sigma factor PP2C-like phosphatases	EHI_194260		protein phosphatase domain-containing protein
5759.rna_EHI_194630-1	T	Putative GTPase activating protein for Arf	EHI_194630		protein with RhoGEF and ArfGAP domains
5759.rna_EHI_010300-1	TU	endocytosis	EHI_010300		hypothetical protein, conserved
5759.rna_EHI_022960-1	TZ	Zinc-binding domain present in Lin-11, Isl-1, Mec-3.	EHI_022960		LIM zinc finger domain containing protein
5759.rna_EHI_110280-1	TZ	Zinc-binding domain present in Lin-11, Isl-1, Mec-3.	EHI_110280		LIM zinc finger domain containing protein
5759.rna_EHI_141380-1	TZ	Leucine rich repeat	EHI_141380		leucine-rich repeat containing protein
5759.rna_EHI_158150-1	TZ	Zinc-binding domain present in Lin-11, Isl-1, Mec-3.	EHI_158150		LIM zinc finger domain containing protein
5759.rna_EHI_185230-1	TZ	Myotubularin-like phosphatase domain	EHI_185230		protein kinase, putative
5759.rna_EHI_010730-1	U	Vacuolar protein sorting-associated protein 26	EHI_010730		vacuolar sorting protein 26, putative
5759.rna_EHI_023600-1	U	AP complex subunit beta	EHI_023600		adaptor protein (AP) family protein
5759.rna_EHI_073550-1	U	Sec7 domain	EHI_073550		Sec7 domain containing protein
5759.rna_EHI_088450-1	U	Inositol polyphosphate phosphatase, catalytic domain homologues	EHI_088450		inositol polyphosphate 5-phosphatase, putative
5759.rna_EHI_116720-1	U	vesicle fusion with Golgi apparatus	EHI_116720		hypothetical protein
5759.rna_EHI_138340-1	U	Major Facilitator Superfamily	EHI_138340		major facilitator superfamily protein
5759.rna_EHI_139030-1	U	Belongs to the syntaxin family	EHI_139030		syntaxin, putative
5759.rna_EHI_164810-1	U	Adaptin N terminal region	EHI_164810		Adapter-related protein complex 3 (AP-3) subunit, putative
5759.rna_EHI_166020-1	U	Domain in Tre-2, BUB2p, and Cdc16p. Probable Rab-GAPs.	EHI_166020		TBC domain containing protein
5759.rna_EHI_192810-1	U	Rab subfamily of small GTPases	EHI_192810		small GTPase Rab7A
5759.rna_EHI_035930-1	V	Dual specificity phosphatase, catalytic domain	EHI_035930		leucine rich repeat and phosphatase domain containing protein
5759.rna_EHI_139970-1	V	GTPase-activator protein for Ras-like GTPase	EHI_139970		Ras GTPase-activating protein, putative
5759.rna_EHI_146930-1	V	GTPase-activator protein for Ras-like GTPases	EHI_146930		Ras GTPase-activating protein, putative
5759.rna_EHI_177190-1	W	biological adhesion	EHI_177190		hypothetical protein, conserved
46681.XP_001734478.1	Z	Actins are highly conserved proteins that are involved in various types of cell motility and are ubiquitously expressed in all eukaryotic cells.	EHI_107290		Actin
5759.rna_EHI_003930-1	Z	I/LWEQ domain	EHI_003930		I/LWEQ domain protein
5759.rna_EHI_007480-1	Z	Villin headpiece domain	EHI_007480		villin, putative
5759.rna_EHI_007640-1	Z	CAMSAP CH domain	EHI_007640		hypothetical protein, conserved
5759.rna_EHI_009570-1	Z	Gelsolin homology domain	EHI_009570		gelsolin repeat protein, putative
5759.rna_EHI_048630-1	Z	Belongs to the actin family	EHI_048630		actin, putative
5759.rna_EHI_080740-1	Z	Band 4.1 homologues	EHI_080740		filopodin, putative
5759.rna_EHI_104630-1	Z	Filamin/ABP280 repeat	EHI_104630		filamin 2, putative
5759.rna_EHI_110180-1	Z	Belongs to the TRAFAC class myosin-kinesin ATPase superfamily. Myosin family	EHI_110180		myosin heavy chain
5759.rna_EHI_118620-1	Z	TOG	EHI_118620		HEAT repeat domain containing protein
5759.rna_EHI_130660-1	Z	Belongs to the ATG8 family	EHI_130660		microtubule associated protein, putative
5759.rna_EHI_134700-1	Z	Calponin homology domain	EHI_134700		hypothetical protein
5759.rna_EHI_136150-1	Z	Adenylyl cyclase-associated protein	EHI_136150		adenylyl cyclase-associated protein, putative
5759.rna_EHI_148870-1	Z	Protein kinase C conserved region 2 (CalB)	EHI_148870		hypothetical protein
5759.rna_EHI_167130-1	Z	FERM N-terminal domain	EHI_167130		filopodin, putative
5759.rna_EHI_168340-1	Z	Actin depolymerisation factor/cofilin -like domains	EHI_168340		actin-binding protein, cofilin/tropomyosin family
5759.rna_EHI_172960-1	Z	Functions as component of the Arp2 3 complex	EHI_172960		ARP2/3 complex 21 kDa subunit, putative
5759.rna_EHI_176140-1	Z	Binds to actin and affects the structure of the cytoskeleton	EHI_176140		profilin, putative
5759.rna_EHI_191900-1	Z	Calponin homology domain	EHI_191900		cortexillin, putative
5759.rna_EHI_194520-1	Z	Zinc-binding domain present in Lin-11, Isl-1, Mec-3.	EHI_194520		LIM zinc finger domain containing protein
5759.rna_EHI_197480-1	Z	Belongs to the actin-binding proteins ADF family	EHI_197480		actophorin, putative
5759.rna_EHI_198620-1	Z	Inorganic pyrophosphate (PPi)-dependent phosphoenolpyruvate carboxykinase,	EHI_198620		hypothetical protein
5759.rna_EHI_199000-1	Z	CAMSAP CH domain	EHI_199000		calponin homology domain protein, putative
