# Supplementary material for: Live Cells Imaging and Comparative Phosphoproteomics Uncover Proteins from the Mechanobiome in Entamoeba histolytica
Source: Int J Mol Sci. 2023 May 13;24(10):8726. doi: 10.3390/ijms24108726 (PMC10217974; doi:10.3390/ijms24108726)
Supplement: Supplementary file 1 [file ijms-24-08726-s001.zip › Table 4. Signalling.xlsx]

## Sheet: 1.PHOSPHO-SIGNALING 290
Table 4.1. Proteins from the phosphoproteome with signaling activities
GeneID	COG_category	Product description
EHI_098280	T	14-3-3 protein 2
EHI_083430	U	Adapter-related protein complex 3 (AP-3) subunit, putative
EHI_164810	U	Adapter-related protein complex 3 (AP-3) subunit, putative
EHI_023600	U	adaptor protein (AP) family protein
EHI_124460	U	AP-1 complex subunit mu-2, putative
EHI_124560	U	AP-2 complex subunit mu, putative
EHI_012490	T	ARF GTPase activating protein, putative
EHI_069440	T	ARF GTPase activating protein, putative
EHI_069950	S	C2 domain containing protein
EHI_106670	T	calcineurin B subunit, putative
EHI_048590	G	calcineurin catalytic subunit A, putative
EHI_051020	G	calcineurin catalytic subunit A, putative
EHI_069970	T	calcineurin catalytic subunit A, putative
EHI_118600	T	calcineurin catalytic subunit A, putative
EHI_146350	G	calcineurin catalytic subunit A, putative
EHI_151180	T	calcineurin catalytic subunit A, putative
EHI_167510	T	calcineurin catalytic subunit A, putative
EHI_143440	T	calmodulin, putative
EHI_151950	T	casein kinase, putative
EHI_118050	U	coatomer alpha subunit, putative
EHI_040700	U	coatomer protein gamma subunit, putative
EHI_202810	U	coatomer subunit delta, putative
EHI_068070	G	cyclin-dependent kinase protein, putative
EHI_159600	T	cysteine protease inhibitor 1 (EhICP1)
EHI_052740	U	dynamin-like protein
EHI_189490	J	elongation factor 2
EHI_155160	L	FKBP-rapamycin associated protein (FRAP), putative
EHI_098570	G	fructose-1,6-bisphosphate aldolase, putative
EHI_140350	DT	G protein alpha subunit, putative
EHI_135420	T	glucosidase 2 subunit beta precursor, putative
EHI_082590	U	glutamic acid-rich protein precursor, putative
EHI_096830	G	glycogen phosphorylase, putative
EHI_138380	G	glycogen phosphorylase, putative
EHI_118460	U	Golgi membrane protein, putative
EHI_110300	S	GTP-binding protein EhRabX36, putative
EHI_054180	S	GTP-binding protein, putative
EHI_055420	S	GTP-binding protein, Ras family
EHI_140140	T	gtpase activating protein, putative
EHI_049610	T	guanine nucleotide exchange factor
EHI_050150	T	HEAT repeat domain containing protein
EHI_146520	S	HEAT repeat domain containing protein
EHI_151640	UY	HEAT repeat domain containing protein
EHI_001920	T	hypothetical protein
EHI_010510	T	hypothetical protein
EHI_017670	BDLT	hypothetical protein
EHI_021410	U	hypothetical protein
EHI_026450	UY	hypothetical protein
EHI_037200	T	hypothetical protein
EHI_038280	S	hypothetical protein
EHI_048230	T	hypothetical protein
EHI_048540	U	hypothetical protein
EHI_054200	T	hypothetical protein
EHI_068530	S	hypothetical protein
EHI_072010	U	hypothetical protein
EHI_075850	DZ	hypothetical protein
EHI_098820	I	hypothetical protein
EHI_106260	T	hypothetical protein
EHI_111560	S	hypothetical protein
EHI_116720	U	hypothetical protein
EHI_118700	U	hypothetical protein
EHI_126990	U	hypothetical protein
EHI_135010	T	hypothetical protein
EHI_135780	T	hypothetical protein
EHI_138430	T	hypothetical protein
EHI_142950	T	hypothetical protein
EHI_152200	G	hypothetical protein
EHI_152860	S	hypothetical protein
EHI_160870	S	hypothetical protein
EHI_166990	S	hypothetical protein
EHI_167940	T	hypothetical protein
EHI_180310	S	hypothetical protein
EHI_181600	S	hypothetical protein
EHI_188030	S	hypothetical protein
EHI_188990	TV	hypothetical protein
EHI_189170	S	hypothetical protein
EHI_193090	U	hypothetical protein
EHI_193290	T	hypothetical protein
EHI_193320	T	hypothetical protein
EHI_196580	G	hypothetical protein
EHI_010300	TU	hypothetical protein, conserved
EHI_012280	S	hypothetical protein, conserved
EHI_012580	U	hypothetical protein, conserved
EHI_021510	D	hypothetical protein, conserved
EHI_050590	D	hypothetical protein, conserved
EHI_054250	S	hypothetical protein, conserved
EHI_068100	T	hypothetical protein, conserved
EHI_098260	S	hypothetical protein, conserved
EHI_114220	T	hypothetical protein, conserved
EHI_120630	T	hypothetical protein, conserved
EHI_126040	S	hypothetical protein, conserved
EHI_148770	V	hypothetical protein, conserved
EHI_151250	T	hypothetical protein, conserved
EHI_170180	T	hypothetical protein, conserved
EHI_183170	L	hypothetical protein, conserved
EHI_198330	S	hypothetical protein, conserved
EHI_127250	T	hypothetical protein, conserved domain containing
EHI_135120	T	hypothetical protein, conserved domain containing
EHI_088450	U	inositol polyphosphate 5-phosphatase, putative
EHI_153490	U	inositol polyphosphate 5-phosphatase, putative
EHI_160860	U	inositol polyphosphate 5-phosphatase, putative
EHI_140990	T	leucine rich repeat / protein phosphatase 2C domain containing protein
EHI_035930	V	leucine rich repeat and phosphatase domain containing protein
EHI_078170	T	leucine-rich repeat domain-containing protein
EHI_050850	T	LIM zinc finger domain containing protein
EHI_119910	I	lipid phosphate phosphatase, putative
EHI_138340	U	major facilitator superfamily protein
EHI_073650	T	mitogen-activated protein kinase
EHI_065750	D	Mob1/phocein family protein
EHI_148520	D	Mob1/phocein family protein
EHI_161190	IU	myotubularin, putative
EHI_050360	T	oxysterol binding protein, putative
EHI_086250	U	oxysterol-binding protein, putative
EHI_183060	H	pantothenate kinase 1, putative
EHI_011890	UZ	peptidase, C54 family
EHI_188950	T	PH domain containing protein
EHI_097620	T	PH domain containing protein kinase, putative
EHI_104470	T	phosducin-like protein
EHI_153770	F	phosphatidylinositol-4-phosphate 5-kinase, putative
EHI_050610	I	phospholipase, patatin family protein
EHI_193300	G	phosphoribulokinase/uridine kinase family protein
EHI_053130	T	protein kinase 2, putative
EHI_003900	T	protein kinase domain containing protein
EHI_062780	S	protein kinase domain containing protein
EHI_108670	T	protein kinase domain containing protein
EHI_109700	T	protein kinase domain containing protein
EHI_110250	G	protein kinase domain containing protein
EHI_118810	T	protein kinase domain containing protein
EHI_121880	T	protein kinase domain containing protein
EHI_127410	T	protein kinase domain containing protein
EHI_131660	G	protein kinase domain containing protein
EHI_141870	T	protein kinase domain containing protein
EHI_166470	D	protein kinase domain containing protein
EHI_183070	T	protein kinase domain containing protein
EHI_044190	T	protein kinase with WD repeats
EHI_002790	T	protein kinase, putative
EHI_004780	T	protein kinase, putative
EHI_004790	T	protein kinase, putative
EHI_011510	T	protein kinase, putative
EHI_011920	T	protein kinase, putative
EHI_014100	T	protein kinase, putative
EHI_023010	T	protein kinase, putative
EHI_035500	T	protein kinase, putative
EHI_043140	T	protein kinase, putative
EHI_055710	T	protein kinase, putative
EHI_068600	T	protein kinase, putative
EHI_092530	T	protein kinase, putative
EHI_103610	T	protein kinase, putative
EHI_105830	PT	protein kinase, putative
EHI_106700	H	protein kinase, putative
EHI_118080	S	protein kinase, putative
EHI_125930	T	protein kinase, putative
EHI_140330	T	protein kinase, putative
EHI_148220	T	protein kinase, putative
EHI_158080	T	protein kinase, putative
EHI_158590	T	protein kinase, putative
EHI_159580	T	protein kinase, putative
EHI_185230	TZ	protein kinase, putative
EHI_188110	T	protein kinase, putative
EHI_199030	T	protein kinase, putative
EHI_064720	T	protein phosphatase domain-containing protein
EHI_075640	T	protein phosphatase domain-containing protein
EHI_157140	T	protein phosphatase domain-containing protein
EHI_194220	T	protein phosphatase domain-containing protein
EHI_194260	T	protein phosphatase domain-containing protein
EHI_198860	T	protein phosphatase domain-containing protein
EHI_196990	U	protein phosphatase, putative
EHI_197120	T	protein phosphatase, putative
EHI_064500	T	protein tyrosine kinase domain-containing protein
EHI_101280	G	protein tyrosine kinase domain-containing protein
EHI_134750	G	protein tyrosine kinase domain-containing protein
EHI_035770	T	protein with RhoGEF and ArfGAP domains
EHI_194630	T	protein with RhoGEF and ArfGAP domains
EHI_131070	T	Pten 3-phosphoinositide phosphatase, putative
EHI_164370	S	putative GTPase
EHI_060320	U	PX domain protein
EHI_009530	F	pyruvate phosphate dikinase
EHI_040310	S	Rab family GTPase
EHI_053150	U	Rab family GTPase
EHI_053420	U	Rab family GTPase
EHI_056100	U	Rab family GTPase
EHI_059670	U	Rab family GTPase
EHI_131170	J	Rab family GTPase
EHI_133100	S	Rab family GTPase
EHI_153690	U	Rab family GTPase
EHI_161030	U	Rab family GTPase
EHI_164900	U	Rab family GTPase
EHI_169280	S	Rab family GTPase
EHI_165290	S	Rab GTPase activating protein, putative
EHI_187060	S	Rab GTPase activating protein, putative
EHI_196990	U	Rab GTPase activating protein, putative
EHI_013650	U	rac-like GTP-binding protein RAC2, putative
EHI_139960	S	Rap/Ran GTPase activating protein, putative
EHI_000430	T	Rap/Ran GTPase-activating protein, putative
EHI_074060	T	Rap/Ran GTPase-activating protein, putative
EHI_124570	T	Rap/Ran GTPase-activating protein, putative
EHI_137690	T	Rap/Ran GTPase-activating protein, putative
EHI_187070	T	Rap/Ran GTPase-activating protein, putative
EHI_196550	T	Rap/Ran GTPase-activating protein, putative
EHI_124610	S	Ras family GTPase
EHI_137700	S	Ras family GTPase
EHI_094810	S	Ras family protein
EHI_178900	S	Ras family protein
EHI_001910	S	Ras GTPase-activating protein, putative
EHI_010720	T	Ras GTPase-activating protein, putative
EHI_139970	V	Ras GTPase-activating protein, putative
EHI_146930	V	Ras GTPase-activating protein, putative
EHI_182780	S	Ras GTPase-activating protein, putative
EHI_013140	T	Ras guanine nucleotide exchange factor, putative
EHI_023270	T	Ras guanine nucleotide exchange factor, putative
EHI_067890	T	Ras guanine nucleotide exchange factor, putative
EHI_068110	G	Ras guanine nucleotide exchange factor, putative
EHI_128480	T	Ras guanine nucleotide exchange factor, putative
EHI_131260	T	Ras guanine nucleotide exchange factor, putative
EHI_139450	T	Ras guanine nucleotide exchange factor, putative
EHI_143100	T	Ras guanine nucleotide exchange factor, putative
EHI_148500	T	Ras guanine nucleotide exchange factor, putative
EHI_170600	T	Ras guanine nucleotide exchange factor, putative
EHI_037140	G	receptor protein kinase, putative
EHI_153460	S	Rho family GTPase
EHI_035940	T	Rho GTPase activating protein, putative
EHI_056450	S	Rho GTPase activating protein, putative
EHI_069180	T	Rho GTPase activating protein, putative
EHI_092650	T	Rho GTPase activating protein, putative
EHI_131930	T	Rho GTPase activating protein, putative
EHI_146500	T	Rho GTPase activating protein, putative
EHI_005910	T	Rho guanine nucleotide exchange factor, putative
EHI_039480	T	Rho guanine nucleotide exchange factor, putative
EHI_039850	S	Rho guanine nucleotide exchange factor, putative
EHI_062800	T	Rho guanine nucleotide exchange factor, putative
EHI_068270	T	Rho guanine nucleotide exchange factor, putative
EHI_078740	T	Rho guanine nucleotide exchange factor, putative
EHI_081280	T	Rho guanine nucleotide exchange factor, putative
EHI_100140	T	Rho guanine nucleotide exchange factor, putative
EHI_151830	T	Rho guanine nucleotide exchange factor, putative
EHI_153510	T	Rho guanine nucleotide exchange factor, putative
EHI_159500	H	Rho guanine nucleotide exchange factor, putative
EHI_012540	T	RhoGAP domain containing protein
EHI_014190	T	RhoGAP domain containing protein
EHI_039030	T	RhoGAP domain containing protein
EHI_049570	T	RhoGAP domain containing protein
EHI_055340	T	RhoGAP domain containing protein
EHI_056130	T	RhoGAP domain containing protein
EHI_068310	T	RhoGAP domain containing protein
EHI_069170	T	RhoGAP domain containing protein
EHI_072080	T	RhoGAP domain containing protein
EHI_098270	T	RhoGAP domain containing protein
EHI_129360	T	RhoGAP domain containing protein
EHI_153150	T	RhoGAP domain containing protein
EHI_159300	T	RhoGAP domain containing protein
EHI_182500	T	RhoGAP domain containing protein
EHI_182930	T	RhoGAP domain containing protein
EHI_189510	S	RhoGAP domain containing protein
EHI_170330	T	RIO1 family protein
EHI_151990	A	RNA-binding protein, putative
EHI_093130	U	Sec1 family protein
EHI_073550	U	Sec7 domain containing protein
EHI_048270	U	Sec7 domain protein
EHI_017600	G	Ser/Thr protein phosphatase, putative
EHI_199120	T	Ser/Thr protein phosphatase, putative
EHI_104940	D	serine/threonine protein kinase 6, putative
EHI_009590	D	serine/threonine protein kinase, putative
EHI_025300	D	serine/threonine protein kinase, putative
EHI_048410	T	serine/threonine protein kinase, putative
EHI_110010	T	serine/threonine protein kinase, putative
EHI_162340	T	serine/threonine protein kinase, putative
EHI_164910	T	serine/threonine protein kinase, putative
EHI_177010	L	serine/threonine- protein kinase 6 , putative
EHI_156670	T	serine/threonine-protein kinase 3, putative
EHI_101250	T	serine/threonine-protein kinase, putative
EHI_132360	S	serine/threonine-protein kinase, putative
EHI_174210	S	serine/threonine-protein kinase, putative
EHI_147500	DT	serine/threonine-protein phosphatase ppe1, putative
EHI_147720	GT	serine/threonine-protein phosphatase, putative
EHI_107250	U	small GTPase Rab11B
EHI_192810	U	small GTPase Rab7A
EHI_194390	S	SNF7 family protein
EHI_194400	U	SNF7 family protein
EHI_080870	U	syntaxin, putative
EHI_139030	U	syntaxin, putative
EHI_035150	T	TBC domain containing protein
EHI_040270	S	TBC domain containing protein
EHI_166020	U	TBC domain containing protein
EHI_121850	T	TBC/Rab GTPase activating domain containing protein
EHI_170310	U	TBC1 domain family member 5, putative
EHI_177540	F	thymidine kinase, putative
EHI_051700	U	transporter, major facilitator family
EHI_067590	T	troponin-like protein, putative
EHI_083440	T	tyrosine kinase, putative
EHI_010730	U	vacuolar sorting protein 26, putative
EHI_092140	U	vesicular transport protein Yip1, putative

## Sheet: 2.SIGNALING FC=1, 159
Table 4-2. Proteins with non modified phosphorylation abundance upon tretment with wortmannin
Gene ID	Product Description	PFam Description	Interpro Description
EHI_083430	Adapter-related protein complex 3 (AP-3) subunit, putative	Clathrin/coatomer adaptor, adaptin-like, N-terminal	Clathrin/coatomer adaptor, adaptin-like, N-terminal;Armadillo-type fold;AP complex subunit beta;AP-3 complex subunit beta
EHI_124460	AP-1 complex subunit mu-2, putative	Mu homology domain;AP complex, mu/sigma subunit	Clathrin adaptor, mu subunit;Longin-like domain superfamily;Clathrin adaptor, mu subunit, conserved site;AP complex, mu/sigma subunit;Mu homology domain;AP-2 complex subunit mu, C-terminal superfamily
EHI_124560	AP-2 complex subunit mu, putative	Mu homology domain;AP complex, mu/sigma subunit	Clathrin adaptor, mu subunit;Longin-like domain superfamily;Clathrin adaptor, mu subunit, conserved site;AP complex, mu/sigma subunit;Mu homology domain;AP-2 complex subunit mu, C-terminal superfamily;Mu2, C-terminal domain
EHI_118050	coatomer alpha subunit, putative	WD40 repeat;Coatomer, WD associated region	WD40 repeat;Coatomer, WD associated region;WD40 repeat, conserved site;G-protein beta WD-40 repeat;WD40-repeat-containing domain superfamily
EHI_040700	coatomer protein gamma subunit, putative	Clathrin/coatomer adaptor, adaptin-like, N-terminal;Coatomer, gamma subunit,	Clathrin/coatomer adaptor, adaptin-like, N-terminal;Coatomer/calthrin adaptor appendage, C-terminal subdomain;Coatomer, gamma subunit, appendage, Ig-like subdomain;Clathrin adaptor, appendage, Ig-like subdomain superfamily;Armadillo-type fold;Coatomer gamma subunit;Coatomer subunit gamma, C-terminal
EHI_202810	coatomer subunit delta, putative	N/A	Longin-like domain superfamily;Coatomer delta subunit
EHI_159600	cysteine protease inhibitor 1 (EhICP1)	Proteinase inhibitor I42, chagasin	Proteinase inhibitor I42, chagasin;Chagasin-like superfamily
EHI_118460	Golgi membrane protein, putative	N/A	N/A
EHI_151640	HEAT repeat domain containing protein	Importin repeat 4	Armadillo-type fold;Importin beta family;Importin repeat 4
EHI_021410	hypothetical protein	Target SNARE coiled-coil homology domain	Target SNARE coiled-coil homology domain
EHI_026450	hypothetical protein	Nuclear pore localisation protein NPL4, C-terminal	Nuclear pore localisation protein NPL4, C-terminal
EHI_048540	hypothetical protein	Exocyst complex component EXOC2/Sec5, N-terminal domain	Exocyst complex component EXOC2/Sec5;Exocyst complex component EXOC2/Sec5, N-terminal domain
EHI_072010	hypothetical protein	Autophagy-related protein 9	Autophagy-related protein 9
EHI_106260	hypothetical protein	Dedicator of cytokinesis, C-terminal	Dedicator of cytokinesis, C-terminal;Dedicator of cytokinesis
EHI_012580	hypothetical protein, conserved	Vacuolar protein sorting-associated protein 13, N-terminal domain;	Vacuolar protein sorting-associated protein 13;Vacuolar protein sorting-associated protein 13, N-terminal domain;VPS13, repeated coiled region;Vacuolar protein sorting-associated protein 13, C-terminal;Vacuolar protein sorting-associated protein 13, second N-terminal domain
EHI_114220	hypothetical protein, conserved	Dedicator of cytokinesis, C-terminal;DHR-1 domain	Dedicator of cytokinesis, C-terminal;Dedicator of cytokinesis;DHR-1 domain
EHI_011890	peptidase, C54 family	Peptidase C54	Peptidase C54;Papain-like cysteine peptidase superfamily
EHI_093130	Sec1 family protein	Sec1-like protein	Sec1-like protein;Sec1-like superfamily
EHI_048270	Sec7 domain protein	Sec7 domain;Guanine nucleotide exchange factor, N-terminal	Sec7 domain;Armadillo-type fold;Guanine nucleotide exchange factor, N-terminal;Sec7 domain superfamily
EHI_194400	SNF7 family protein	Snf7 family	Calcineurin-like phosphoesterase domain, ApaH type;Serine/threonine-specific protein phosphatase/bis(5-nucleosyl)-tetraphosphatase;PP2B, metallophosphatase domain;PP2B
EHI_080870	syntaxin, putative	Target SNARE coiled-coil homology domain	Protein kinase domain;Serine/threonine-protein kinase, active site;Protein kinase-like domain superfamily;Protein kinase, ATP binding site;Aurora kinase
EHI_051700	transporter, major facilitator family	Major facilitator superfamily	Protein kinase domain;Serine-threonine/tyrosine-protein kinase, catalytic domain;Serine/threonine-protein kinase, active site;Protein kinase-like domain superfamily;Protein kinase, ATP binding site
EHI_092140	vesicular transport protein Yip1, putative	Yip1 domain	Protein kinase domain;Serine/threonine-protein kinase, active site;Protein kinase-like domain superfamily;Protein kinase, ATP binding site
EHI_069440	ARF GTPase activating protein, putative	Arf GTPase activating protein	Arf GTPase activating protein;ARFGAP/RecO-like zinc finger
EHI_069950	C2 domain containing protein	C2 domain	C2 domain
EHI_106670	calcineurin B subunit, putative	EF-hand domain	EF-hand domain;EF-hand domain pair;EF-Hand 1, calcium-binding site
EHI_051020	calcineurin catalytic subunit A, putative	Calcineurin-like phosphoesterase domain, ApaH type	Calcineurin-like phosphoesterase domain, ApaH type;Serine/threonine-specific protein phosphatase/bis(5-nucleosyl)-tetraphosphatase;PP2B
EHI_118600	calcineurin catalytic subunit A, putative	Calcineurin-like phosphoesterase domain, ApaH type	Calcineurin-like phosphoesterase domain, ApaH type;Serine/threonine-specific protein phosphatase/bis(5-nucleosyl)-tetraphosphatase;PP2B
EHI_151180	calcineurin catalytic subunit A, putative	Calcineurin-like phosphoesterase domain, ApaH type	Calcineurin-like phosphoesterase domain, ApaH type;Serine/threonine-specific protein phosphatase/bis(5-nucleosyl)-tetraphosphatase;PP2B
EHI_143440	calmodulin, putative	EF-hand domain	EF-hand domain;EF-hand domain pair;EF-Hand 1, calcium-binding site
EHI_189500	calponin homology domain protein, putative	N/A	CH domain superfamily
EHI_151950	casein kinase, putative	Protein kinase domain	Protein kinase domain;Serine/threonine-protein kinase, active site;Protein kinase-like domain superfamily;Protein kinase, ATP binding site
EHI_068070	cyclin-dependent kinase protein, putative	Protein kinase domain	Protein kinase domain;Tyrosine-protein kinase, active site;Protein kinase-like domain superfamily;Tyrosine-protein kinase, catalytic domain
EHI_052740	dynamin-like protein	Dynamin superfamily;Dynamin central domain;Dynamin GTPase effector	Dynamin central domain;Dynamin, GTPase domain;Dynamin GTPase effector;Dynamin, GTPase region, conserved site;Dynamin superfamily;P-loop containing nucleoside triphosphate hydrolase
EHI_140350	G protein alpha subunit, putative	Guanine nucleotide binding protein (G-protein), alpha subunit	Guanine nucleotide binding protein (G-protein), alpha subunit;G protein alpha subunit, helical insertion;P-loop containing nucleoside triphosphate hydrolase
EHI_135420	glucosidase 2 subunit beta precursor, putative	Glucosidase II beta subunit, N-terminal;Glucosidase 2 subunit beta-like	Low-density lipoprotein (LDL) receptor class A repeat;Glucosidase II beta subunit, N-terminal;Glucosidase 2 subunit beta-like;Glucosidase II beta subunit-like
EHI_082590	glutamic acid-rich protein precursor, putative	Ran binding domain	Ran binding domain
EHI_110300	GTP-binding protein EhRabX36, putative	Small GTPase	Small GTPase;P-loop containing nucleoside triphosphate hydrolase
EHI_146520	HEAT repeat domain containing protein	N/A	Protein kinase-like domain superfamily;Armadillo-type fold
EHI_010510	hypothetical protein	SH3 domain;Pleckstrin homology domain	SH3 domain;Pleckstrin homology domain;SH3-like domain superfamily
EHI_017670	hypothetical protein	Phosphatidylinositol 3-/4-kinase, catalytic domain;FATC domain	Phosphatidylinositol 3-/4-kinase, catalytic domain;FATC domain;Protein kinase-like domain superfamily;Serine/threonine-protein kinase ATM/Tel1;Phosphatidylinositol 3/4-kinase, conserved site
EHI_037200	hypothetical protein	N/A	PPM-type phosphatase domain superfamily
EHI_054200	hypothetical protein	N/A	PPM-type phosphatase domain superfamily
EHI_098760	hypothetical protein	N/A	Protein kinase-like domain superfamily
EHI_111560	hypothetical protein	Dbl homology (DH) domain	Dbl homology (DH) domain;Dbl homology (DH) domain superfamily
EHI_118700	hypothetical protein	N/A	N/A
EHI_126990	hypothetical protein	N/A	Longin-like domain superfamily;Coatomer delta subunit;AP-2 complex subunit mu, C-terminal superfamily
EHI_135010	hypothetical protein	Myotubularin-like phosphatase domain;Serine-threonine/tyrosine-protein kinase, catalytic domain;Leucine-rich repeat	Protein kinase domain;Serine-threonine/tyrosine-protein kinase, catalytic domain;Leucine-rich repeat;Myotubularin-like phosphatase domain;Protein kinase-like domain superfamily;Protein-tyrosine phosphatase-like
EHI_166990	hypothetical protein	Dbl homology (DH) domain	Dbl homology (DH) domain;Dbl homology (DH) domain superfamily;Pleckstrin homology domain-containing family G member 5/7
EHI_181600	hypothetical protein	Ras guanine-nucleotide exchange factors catalytic domain	Ras guanine-nucleotide exchange factors catalytic domain;Ras-like guanine nucleotide exchange factor;Ras guanine nucleotide exchange factor domain superfamily
EHI_188030	hypothetical protein	Dbl homology (DH) domain	Dbl homology (DH) domain;Dbl homology (DH) domain superfamily;Pleckstrin homology domain-containing family G member 5/7
EHI_188990	hypothetical protein	N/A	N/A
EHI_189170	hypothetical protein	C2 domain	C2 domain
EHI_193090	hypothetical protein	N/A	Vacuolar protein sorting-associated protein 11
EHI_193320	hypothetical protein	N/A	PPM-type phosphatase domain superfamily
EHI_197040	hypothetical protein	N/A	Protein kinase C-like, phorbol ester/diacylglycerol-binding domain
EHI_021510	hypothetical protein, conserved	N/A	SIT4 phosphatase-associated protein family;Armadillo-type fold
EHI_050590	hypothetical protein, conserved	N/A	SIT4 phosphatase-associated protein family;Armadillo-type fold
EHI_148770	hypothetical protein, conserved	N/A	Armadillo-type fold
EHI_127250	hypothetical protein, conserved domain containing	Pleckstrin homology domain	Pleckstrin homology domain
EHI_135120	hypothetical protein, conserved domain containing	cDENN domain	cDENN domain;DENN domain-containing protein 1A/1B/1C
EHI_153490	inositol polyphosphate 5-phosphatase, putative	N/A	Rho GTPase-activating protein domain;Inositol polyphosphate-related phosphatase;Rho GTPase activation protein;Endonuclease/exonuclease/phosphatase superfamily
EHI_160860	inositol polyphosphate 5-phosphatase, putative	Endonuclease/exonuclease/phosphatase	Inositol polyphosphate-related phosphatase;Endonuclease/exonuclease/phosphatase;Endonuclease/exonuclease/phosphatase superfamily
EHI_140990	leucine rich repeat / protein phosphatase 2C domain containing protein	PPM-type phosphatase domain;Leucine-rich repeat	PPM-type phosphatase, divalent cation binding;Leucine-rich repeat;PPM-type phosphatase domain;Leucine-rich repeat, typical subtype;Protein phosphatase 2C family;PPM-type phosphatase domain superfamily
EHI_078170	leucine-rich repeat domain-containing protein	Myotubularin-like phosphatase domain;Serine-threonine/tyrosine-protein kinase, catalytic domain;Leucine-rich repeat	Protein kinase domain;Serine-threonine/tyrosine-protein kinase, catalytic domain;Leucine-rich repeat;Serine/threonine-protein kinase, active site;Myotubularin-like phosphatase domain;Protein kinase-like domain superfamily;Protein-tyrosine phosphatase-like
EHI_073650	mitogen-activated protein kinase	Protein kinase domain	Protein kinase domain;Mitogen-activated protein (MAP) kinase, conserved site;Serine/threonine-protein kinase, active site;Protein kinase-like domain superfamily;Protein kinase, ATP binding site
EHI_065750	Mob1/phocein family protein	MOB kinase activator family	MOB kinase activator family;MOB kinase activator superfamily
EHI_161190	myotubularin, putative	GRAM domain;Myotubularin-like phosphatase domain	Protein-tyrosine phosphatase, catalytic;GRAM domain;Myotubularin-like phosphatase domain;Protein-tyrosine phosphatase, active site;Protein-tyrosine phosphatase-like;Myotubularin family
EHI_086250	oxysterol-binding protein, putative	Oxysterol-binding protein	Oxysterol-binding protein;Oxysterol-binding protein superfamily
EHI_183060	pantothenate kinase 1, putative	Type II pantothenate kinase	Type II pantothenate kinase;ATPase, nucleotide binding domain
EHI_050610	phospholipase, patatin family protein	Patatin-like phospholipase domain;Ankyrin repeat	Ankyrin repeat;Patatin-like phospholipase domain;Acyl transferase/acyl hydrolase/lysophospholipase;Ankyrin repeat-containing domain superfamily
EHI_003900	protein kinase domain containing protein	Protein kinase domain	Protein kinase domain;Serine/threonine-protein kinase, active site;Protein kinase-like domain superfamily;Glycogen synthase kinase 3, catalytic domain
EHI_062780	protein kinase domain containing protein	Protein kinase domain	Protein kinase domain;Serine/threonine-protein kinase, active site;Protein kinase-like domain superfamily;Protein kinase, ATP binding site
EHI_110250	protein kinase domain containing protein	Protein kinase domain	Protein kinase domain;Protein kinase-like domain superfamily
EHI_118810	protein kinase domain containing protein	Serine-threonine/tyrosine-protein kinase, catalytic domain	Protein kinase domain;Serine-threonine/tyrosine-protein kinase, catalytic domain;Serine/threonine-protein kinase, active site;Protein kinase-like domain superfamily;EGF-like, conserved site
EHI_119930	protein kinase domain containing protein	Protein kinase domain	Protein kinase domain;Protein kinase-like domain superfamily
EHI_121880	protein kinase domain containing protein	Protein kinase domain	Protein kinase domain;Serine/threonine-protein kinase, active site;Protein kinase-like domain superfamily;Protein kinase, ATP binding site;Glycogen synthase kinase 3, catalytic domain
EHI_127410	protein kinase domain containing protein	Protein kinase domain	Protein kinase domain;Serine/threonine-protein kinase, active site;Protein kinase-like domain superfamily;Protein kinase, ATP binding site
EHI_141870	protein kinase domain containing protein	Protein kinase domain	Protein kinase domain;Serine/threonine-protein kinase, active site;Protein kinase-like domain superfamily;Protein kinase, ATP binding site
EHI_166470	protein kinase domain containing protein	Protein kinase domain	Protein kinase domain;Serine/threonine-protein kinase, active site;Protein kinase-like domain superfamily
EHI_044190	protein kinase with WD repeats	Protein kinase domain;WD40 repeat	Protein kinase domain;WD40 repeat;Serine/threonine-protein kinase, active site;Protein kinase-like domain superfamily;Armadillo-type fold;WD40 repeat, conserved site;WD40-repeat-containing domain superfamily
EHI_004780	protein kinase, putative	Protein kinase domain	Protein kinase domain;Serine/threonine-protein kinase, active site;Protein kinase-like domain superfamily;Protein kinase, ATP binding site
EHI_011510	protein kinase, putative	Protein kinase domain;Forkhead-associated (FHA) domain	Forkhead-associated (FHA) domain;Protein kinase domain;Serine/threonine-protein kinase, active site;SMAD/FHA domain superfamily;Protein kinase-like domain superfamily
EHI_043140	protein kinase, putative	Protein kinase domain;Pleckstrin homology domain;CRIB domain	CRIB domain;Protein kinase domain;Pleckstrin homology domain;Protein kinase-like domain superfamily;Protein kinase, ATP binding site
EHI_055710	protein kinase, putative	Protein kinase domain	Protein kinase domain;Pleckstrin homology domain;Serine/threonine-protein kinase, active site;Protein kinase-like domain superfamily
EHI_092530	protein kinase, putative	Protein kinase domain	Protein kinase domain;Serine/threonine-protein kinase, active site;Protein kinase-like domain superfamily;Protein kinase, ATP binding site
EHI_105830	protein kinase, putative	MHCK/EF2 kinase;SH3 domain	SH3 domain;MHCK/EF2 kinase;Protein kinase-like domain superfamily;SH3-like domain superfamily
EHI_106700	protein kinase, putative	Protein kinase domain	Protein kinase domain;Serine/threonine-protein kinase, active site;Protein kinase-like domain superfamily
EHI_125930	protein kinase, putative	Serine-threonine/tyrosine-protein kinase, catalytic domain;Ankyrin repeat-containing domain	Protein kinase domain;Serine-threonine/tyrosine-protein kinase, catalytic domain;Ankyrin repeat;Serine/threonine-protein kinase, active site;Protein kinase-like domain superfamily;Protein kinase, ATP binding site;Ankyrin repeat-containing domain;Ankyrin repeat-containing domain superfamily
EHI_140330	protein kinase, putative	Kelch repeat type 1;Serine-threonine/tyrosine-protein kinase, catalytic domain	Serine-threonine/tyrosine-protein kinase, catalytic domain;Kelch repeat type 1;Tyrosine-protein kinase, active site;Protein kinase-like domain superfamily;Kelch-type beta propeller;Protein kinase, ATP binding site;Tyrosine-protein kinase, catalytic domain
EHI_148220	protein kinase, putative	Protein kinase domain	Protein kinase domain;Serine/threonine-protein kinase, active site;Protein kinase-like domain superfamily;Protein kinase, ATP binding site;Glycogen synthase kinase 3, catalytic domain
EHI_199030	protein kinase, putative	Protein kinase domain;Forkhead-associated (FHA) domain	Forkhead-associated (FHA) domain;Protein kinase domain;Serine/threonine-protein kinase, active site;SMAD/FHA domain superfamily;Protein kinase-like domain superfamily;Protein kinase, ATP binding site
EHI_157140	protein phosphatase domain-containing protein	PPM-type phosphatase domain	PPM-type phosphatase, divalent cation binding;PPM-type phosphatase domain;Protein phosphatase 2C family;PPM-type phosphatase domain superfamily
EHI_194220	protein phosphatase domain-containing protein	PPM-type phosphatase domain	PPM-type phosphatase domain;Protein phosphatase 2C family;PPM-type phosphatase domain superfamily
EHI_198860	protein phosphatase domain-containing protein	PPM-type phosphatase domain	PPM-type phosphatase domain;Protein phosphatase 2C family;PPM-type phosphatase domain superfamily
EHI_197120	protein phosphatase, putative	PPM-type phosphatase domain	PPM-type phosphatase domain;Protein phosphatase 2C family;PPM-type phosphatase domain superfamily
EHI_101280	protein tyrosine kinase domain-containing protein	Serine-threonine/tyrosine-protein kinase, catalytic domain	Protein kinase domain;Serine-threonine/tyrosine-protein kinase, catalytic domain;Serine/threonine-protein kinase, active site;PapD-like superfamily;Protein kinase-like domain superfamily;Protein kinase, ATP binding site
EHI_035770	protein with RhoGEF and ArfGAP domains	Dbl homology (DH) domain;Arf GTPase activating protein	Dbl homology (DH) domain;Arf GTPase activating protein;Pleckstrin homology domain;Dbl homology (DH) domain superfamily;CH domain superfamily;ARFGAP/RecO-like zinc finger
EHI_060320	PX domain protein	Phox homologous domain	Phox homologous domain;PX domain superfamily
EHI_040310	Rab family GTPase	Small GTPase	Small GTPase;Small GTP-binding protein domain;P-loop containing nucleoside triphosphate hydrolase
EHI_053150	Rab family GTPase	Small GTPase	Small GTPase;Small GTP-binding protein domain;P-loop containing nucleoside triphosphate hydrolase
EHI_053420	Rab family GTPase	Small GTPase	Small GTPase;Small GTP-binding protein domain;P-loop containing nucleoside triphosphate hydrolase
EHI_056100	Rab family GTPase	Small GTPase	Small GTPase;Small GTP-binding protein domain;P-loop containing nucleoside triphosphate hydrolase
EHI_059670	Rab family GTPase	Small GTPase	Small GTPase;Small GTP-binding protein domain;P-loop containing nucleoside triphosphate hydrolase
EHI_153690	Rab family GTPase	Small GTPase	Small GTPase;Small GTP-binding protein domain;Sigma-54 interaction domain, ATP-binding site 1;P-loop containing nucleoside triphosphate hydrolase
EHI_161030	Rab family GTPase	Small GTPase	Small GTPase;Small GTP-binding protein domain;P-loop containing nucleoside triphosphate hydrolase
EHI_164900	Rab family GTPase	Small GTPase	Small GTPase;Small GTP-binding protein domain;P-loop containing nucleoside triphosphate hydrolase
EHI_169280	Rab family GTPase	Small GTPase	Small GTPase;Small GTP-binding protein domain;P-loop containing nucleoside triphosphate hydrolase
EHI_196990	Rab GTPase activating protein, putative	Rab-GTPase-TBC domain	Rab-GTPase-TBC domain;Rab-GTPase-TBC domain superfamily
EHI_013650	rac-like GTP-binding protein RAC2, putative	Small GTPase	Small GTPase;Small GTP-binding protein domain;P-loop containing nucleoside triphosphate hydrolase
EHI_139960	Rap/Ran GTPase activating protein, putative	Rap GTPase activating protein domain	Rap GTPase activating protein domain;Tuberin/Ral GTPase-activating protein subunit alpha;Rap/Ran-GAP superfamily
EHI_074060	Rap/Ran GTPase-activating protein, putative	Rap GTPase activating protein domain	Rap GTPase activating protein domain;Rap/Ran-GAP superfamily
EHI_137690	Rap/Ran GTPase-activating protein, putative	Rap GTPase activating protein domain	Rap GTPase activating protein domain;Rap/Ran-GAP superfamily
EHI_196550	Rap/Ran GTPase-activating protein, putative	Rap GTPase activating protein domain	Rap GTPase activating protein domain;Rap/Ran-GAP superfamily
EHI_137700	Ras family GTPase	Small GTPase	Small GTPase;Small GTP-binding protein domain;Small GTPase superfamily, Ras-type;P-loop containing nucleoside triphosphate hydrolase
EHI_198330	Ras family GTPase	Small GTPase	Small GTPase;Small GTP-binding protein domain;Small GTPase superfamily, Ras-type;P-loop containing nucleoside triphosphate hydrolase
EHI_010720	Ras GTPase-activating protein, putative	Ras GTPase-activating domain	Ras GTPase-activating domain;Rho GTPase activation protein;Ras GTPase-activating protein, conserved site;Ras GTPase-activating protein
EHI_013140	Ras guanine nucleotide exchange factor, putative	Ras guanine-nucleotide exchange factors catalytic domain;Ras-like guanine nucleotide exchange factor, N-terminal	Ras-like guanine nucleotide exchange factor, N-terminal;Ras guanine-nucleotide exchange factors catalytic domain;Rho GTPase activation protein;Ras-like guanine nucleotide exchange factor;Ras guanine-nucleotide exchange factor, conserved site;Ras guanine nucleotide exchange factor domain superfamily
EHI_023270	Ras guanine nucleotide exchange factor, putative	Ras guanine-nucleotide exchange factors catalytic domain;Ras-like guanine nucleotide exchange factor, N-terminal	Ras-like guanine nucleotide exchange factor, N-terminal;Ras guanine-nucleotide exchange factors catalytic domain;Ras-like guanine nucleotide exchange factor;Ras guanine nucleotide exchange factor domain superfamily
EHI_068110	Ras guanine nucleotide exchange factor, putative	Ras guanine-nucleotide exchange factors catalytic domain	Ras guanine-nucleotide exchange factors catalytic domain;Ras-like guanine nucleotide exchange factor;Ras guanine nucleotide exchange factor domain superfamily
EHI_128480	Ras guanine nucleotide exchange factor, putative	Ras guanine-nucleotide exchange factors catalytic domain	Ras guanine-nucleotide exchange factors catalytic domain;Ras-like guanine nucleotide exchange factor;Ras guanine nucleotide exchange factor domain superfamily
EHI_131260	Ras guanine nucleotide exchange factor, putative	Ras guanine-nucleotide exchange factors catalytic domain	Ras guanine-nucleotide exchange factors catalytic domain;Ras-like guanine nucleotide exchange factor;Ras guanine nucleotide exchange factor domain superfamily
EHI_139450	Ras guanine nucleotide exchange factor, putative	Ras guanine-nucleotide exchange factors catalytic domain;Ras-like guanine nucleotide exchange factor, N-terminal	Ras-like guanine nucleotide exchange factor, N-terminal;Ras guanine-nucleotide exchange factors catalytic domain;Ras-like guanine nucleotide exchange factor;Ras guanine nucleotide exchange factor domain superfamily
EHI_148500	Ras guanine nucleotide exchange factor, putative	Ras guanine-nucleotide exchange factors catalytic domain;Ras-like guanine nucleotide exchange factor, N-terminal	Ras-like guanine nucleotide exchange factor, N-terminal;Ras guanine-nucleotide exchange factors catalytic domain;Ras-like guanine nucleotide exchange factor;Ras guanine nucleotide exchange factor domain superfamily
EHI_170600	Ras guanine nucleotide exchange factor, putative	Ras guanine-nucleotide exchange factors catalytic domain;Ras-like guanine nucleotide exchange factor, N-terminal	Ras-like guanine nucleotide exchange factor, N-terminal;Ras guanine-nucleotide exchange factors catalytic domain;Ras-like guanine nucleotide exchange factor;Ras guanine nucleotide exchange factor domain superfamily
EHI_037140	receptor protein kinase, putative	Protein kinase domain	Protein kinase domain;Furin-like repeat;Serine/threonine-protein kinase, active site;Growth factor receptor cysteine-rich domain superfamily;Protein kinase-like domain superfamily;Protein kinase, ATP binding site
EHI_153460	Rho family GTPase	Small GTPase	Small GTPase;P-loop containing nucleoside triphosphate hydrolase
EHI_035940	Rho GTPase activating protein, putative	Rho GTPase-activating protein domain	Rho GTPase-activating protein domain;Rho GTPase activation protein
EHI_092650	Rho GTPase activating protein, putative	Rho GTPase-activating protein domain	Rho GTPase-activating protein domain;Rho GTPase activation protein
EHI_005910	Rho guanine nucleotide exchange factor, putative	Dbl homology (DH) domain	Dbl homology (DH) domain;Dbl homology (DH) domain superfamily
EHI_039480	Rho guanine nucleotide exchange factor, putative	Dbl homology (DH) domain	Dbl homology (DH) domain;Armadillo-type fold;Dbl homology (DH) domain superfamily
EHI_062800	Rho guanine nucleotide exchange factor, putative	Dbl homology (DH) domain	Dbl homology (DH) domain;Dbl homology (DH) domain superfamily
EHI_068270	Rho guanine nucleotide exchange factor, putative	Pleckstrin homology domain;Dbl homology (DH) domain;FYVE zinc finger	Dbl homology (DH) domain;FYVE zinc finger;Guanine-nucleotide dissociation stimulator, CDC24, conserved site;Pleckstrin homology domain;Zinc finger, FYVE/PHD-type;Dbl homology (DH) domain superfamily;Phafin, PH domain
EHI_100140	Rho guanine nucleotide exchange factor, putative	Dbl homology (DH) domain;FYVE zinc finger	Dbl homology (DH) domain;FYVE zinc finger;Guanine-nucleotide dissociation stimulator, CDC24, conserved site;Pleckstrin homology domain;Zinc finger, FYVE/PHD-type;Dbl homology (DH) domain superfamily
EHI_151830	Rho guanine nucleotide exchange factor, putative	Dbl homology (DH) domain	Dbl homology (DH) domain;Dbl homology (DH) domain superfamily
EHI_152020	Rho guanine nucleotide exchange factor, putative	Dbl homology (DH) domain	Dbl homology (DH) domain;Dbl homology (DH) domain superfamily
EHI_012540	RhoGAP domain containing protein	Rho GTPase-activating protein domain	Rho GTPase-activating protein domain;Protein kinase C-like, phorbol ester/diacylglycerol-binding domain;Rho GTPase activation protein;WD40-repeat-containing domain superfamily
EHI_049570	RhoGAP domain containing protein	Rho GTPase-activating protein domain	Rho GTPase-activating protein domain;Rho GTPase activation protein
EHI_068310	RhoGAP domain containing protein	Rho GTPase-activating protein domain	Rho GTPase-activating protein domain;Rho GTPase activation protein
EHI_069170	RhoGAP domain containing protein	Rho GTPase-activating protein domain	Rho GTPase-activating protein domain;Rho GTPase activation protein
EHI_072080	RhoGAP domain containing protein	Rho GTPase-activating protein domain	Rho GTPase-activating protein domain;Rho GTPase activation protein
EHI_153150	RhoGAP domain containing protein	Rho GTPase-activating protein domain	Rho GTPase-activating protein domain;Rho GTPase activation protein
EHI_189510	RhoGAP domain containing protein	Rho GTPase-activating protein domain	Rho GTPase-activating protein domain;Rho GTPase activation protein
EHI_170330	RIO1 family protein	RIO2 kinase winged helix domain, N-terminal	RIO kinase;Protein kinase-like domain superfamily;RIO2 kinase winged helix domain, N-terminal;Serine/threonine-protein kinase Rio2;Winged helix DNA-binding domain superfamily
EHI_017600	Ser/Thr protein phosphatase, putative	Calcineurin-like phosphoesterase domain, ApaH type	Calcineurin-like phosphoesterase domain, ApaH type;Serine/threonine-specific protein phosphatase/bis(5-nucleosyl)-tetraphosphatase;PP2B
EHI_199120	Ser/Thr protein phosphatase, putative	Calcineurin-like phosphoesterase domain, ApaH type	Protein kinase domain;Serine/threonine-protein kinase, active site;Protein kinase-like domain superfamily;Protein kinase, ATP binding site
EHI_104940	serine/threonine protein kinase 6, putative	Protein kinase domain	Protein kinase domain;Serine/threonine-protein kinase, active site;Protein kinase-like domain superfamily;Protein kinase, ATP binding site
EHI_009590	serine/threonine protein kinase, putative	Protein kinase domain	Protein kinase domain;Endonuclease V;Serine/threonine-protein kinase, active site;Protein kinase-like domain superfamily;Protein kinase, ATP binding site;Aurora kinase
EHI_025300	serine/threonine protein kinase, putative	Protein kinase domain	Protein kinase domain;Serine/threonine-protein kinase, active site;Protein kinase-like domain superfamily;Armadillo-type fold;Protein kinase, ATP binding site
EHI_162340	serine/threonine protein kinase, putative	Protein kinase domain	Calcineurin-like phosphoesterase domain, ApaH type;Serine/threonine-specific protein phosphatase/bis(5-nucleosyl)-tetraphosphatase
EHI_164910	serine/threonine protein kinase, putative	Protein kinase domain	Calcineurin-like phosphoesterase domain, ApaH type;Serine/threonine-specific protein phosphatase/bis(5-nucleosyl)-tetraphosphatase
EHI_177010	serine/threonine- protein kinase 6 , putative	Protein kinase domain;Endonuclease V	Small GTPase;Small GTP-binding protein domain;P-loop containing nucleoside triphosphate hydrolase
EHI_156670	serine/threonine-protein kinase 3, putative	Protein kinase domain	Snf7 family
EHI_147500	serine/threonine-protein phosphatase ppe1, putative	Calcineurin-like phosphoesterase domain, ApaH type	Target SNARE coiled-coil homology domain;SNARE
EHI_147720	serine/threonine-protein phosphatase, putative	Calcineurin-like phosphoesterase domain, ApaH type	Rab-GTPase-TBC domain;Rab-GTPase-TBC domain superfamily
EHI_107250	small GTPase Rab11B	Small GTPase	Rab-GTPase-TBC domain;Rab-GTPase-TBC domain superfamily
EHI_121850	TBC/Rab GTPase activating domain containing protein	Rab-GTPase-TBC domain	Thymidine kinase;Thymidine kinase, conserved site;P-loop containing nucleoside triphosphate hydrolase
EHI_170310	TBC1 domain family member 5, putative	Rab-GTPase-TBC domain	Major facilitator superfamily;MFS transporter superfamily
EHI_177540	thymidine kinase, putative	Thymidine kinase	Yip1 domain

## Sheet: 3.GOTerms-MF
Table 4-3. GO Terms enrichment of Molecular Function for proteins with non modified phosphorylation abundance upon tretment with wortmannin
ID	Name	Bgd count	Result count	Result gene list	Pct of bgd	Fold enrichment	Odds ratio	P-value	Benjamini
GO:0003824	catalytic activity	2111	75	EHI_003900,EHI_004780,EHI_009590,EHI_011510,EHI_011890,EHI_013650,EHI_017600,EHI_017670,EHI_025300,EHI_037140,EHI_037200,EHI_040310,EHI_043140,EHI_044190,EHI_051020,EHI_052740,EHI_053150,EHI_053420,EHI_055710,EHI_056100,EHI_059670,EHI_062780,EHI_065750,EHI_068070,EHI_073650,EHI_078170,EHI_092530,EHI_101280,EHI_104940,EHI_105830,EHI_106700,EHI_107250,EHI_110250,EHI_110300,EHI_118600,EHI_118810,EHI…	3.6	1.17	1.37	0.0386132	0.0643553
GO:0097159	organic cyclic compound binding	1461	57	EHI_003900,EHI_004780,EHI_009590,EHI_011510,EHI_013650,EHI_025300,EHI_037140,EHI_040310,EHI_043140,EHI_044190,EHI_052740,EHI_053150,EHI_053420,EHI_055710,EHI_056100,EHI_059670,EHI_062780,EHI_068070,EHI_073650,EHI_078170,EHI_086250,EHI_092530,EHI_101280,EHI_104940,EHI_105830,EHI_106700,EHI_107250,EHI_110250,EHI_110300,EHI_118810,EHI_119930,EHI_121880,EHI_125930,EHI_127410,EHI_135010,EHI_137700,EHI…	3.9	1.28	1.49	0.0143411	0.0325935
GO:1901363	heterocyclic compound binding	1459	56	EHI_003900,EHI_004780,EHI_009590,EHI_011510,EHI_013650,EHI_025300,EHI_037140,EHI_040310,EHI_043140,EHI_044190,EHI_052740,EHI_053150,EHI_053420,EHI_055710,EHI_056100,EHI_059670,EHI_062780,EHI_068070,EHI_073650,EHI_078170,EHI_092530,EHI_101280,EHI_104940,EHI_105830,EHI_106700,EHI_107250,EHI_110250,EHI_110300,EHI_118810,EHI_119930,EHI_121880,EHI_125930,EHI_127410,EHI_135010,EHI_137700,EHI_140330,EHI…	3.8	1.26	1.45	0.0215811	0.0407191
GO:0016740	transferase activity	806	39	EHI_003900,EHI_004780,EHI_009590,EHI_011510,EHI_017670,EHI_025300,EHI_037140,EHI_043140,EHI_044190,EHI_055710,EHI_062780,EHI_068070,EHI_073650,EHI_078170,EHI_092530,EHI_101280,EHI_104940,EHI_105830,EHI_106700,EHI_110250,EHI_118810,EHI_119930,EHI_121880,EHI_125930,EHI_127410,EHI_135010,EHI_140330,EHI_141870,EHI_148220,EHI_151950,EHI_156670,EHI_162340,EHI_164910,EHI_166470,EHI_170330,EHI_177010,EHI…	4.8	1.59	1.86	0.0013721	0.0042878
GO:0004672	protein kinase activity	344	37	EHI_003900,EHI_004780,EHI_009590,EHI_011510,EHI_017670,EHI_025300,EHI_037140,EHI_043140,EHI_044190,EHI_055710,EHI_062780,EHI_068070,EHI_073650,EHI_078170,EHI_092530,EHI_101280,EHI_104940,EHI_105830,EHI_106700,EHI_110250,EHI_118810,EHI_119930,EHI_121880,EHI_125930,EHI_127410,EHI_135010,EHI_140330,EHI_141870,EHI_148220,EHI_151950,EHI_156670,EHI_162340,EHI_164910,EHI_166470,EHI_170330,EHI_177010,EHI…	10.8	3.54	4.85	0.0290541	2.90541
GO:0016773	phosphotransferase activity, alcohol group as acceptor	397	38	EHI_003900,EHI_004780,EHI_009590,EHI_011510,EHI_017670,EHI_025300,EHI_037140,EHI_043140,EHI_044190,EHI_055710,EHI_062780,EHI_068070,EHI_073650,EHI_078170,EHI_092530,EHI_101280,EHI_104940,EHI_105830,EHI_106700,EHI_110250,EHI_118810,EHI_119930,EHI_121880,EHI_125930,EHI_127410,EHI_135010,EHI_140330,EHI_141870,EHI_148220,EHI_151950,EHI_156670,EHI_162340,EHI_164910,EHI_166470,EHI_170330,EHI_177010,EHI…	9.6	3.15	4.25	0.513136	105.107
GO:0004713	protein tyrosine kinase activity	104	11	EHI_009590,EHI_025300,EHI_037140,EHI_043140,EHI_068070,EHI_101280,EHI_104940,EHI_125930,EHI_140330,EHI_156670,EHI_162340,	10.6	3.48	4.01	0.000274214	0.000945565
GO:0004674	protein serine/threonine kinase activity	38	5	EHI_017670,EHI_055710,EHI_073650,EHI_105830,EHI_170330,	13.2	4.33	4.97	0.00540725	0.0163856
GO:0004707	MAP kinase activity	1	1	EHI_073650,	100.0	32.9	inf	0.0303938	0.051515
GO:0019136	deoxynucleoside kinase activity	1	1	EHI_177540,	100.0	32.9	inf	0.0303938	0.051515
GO:0004797	thymidine kinase activity	1	1	EHI_177540,	100.0	32.9	inf	0.0303938	0.051515
GO:0004594	pantothenate kinase activity	1	1	EHI_183060,	100.0	32.9	inf	0.0303938	0.051515
GO:0003924	GTPase activity	213	17	EHI_013650,EHI_040310,EHI_052740,EHI_053150,EHI_053420,EHI_056100,EHI_059670,EHI_107250,EHI_110300,EHI_137700,EHI_140350,EHI_153460,EHI_153690,EHI_161030,EHI_164900,EHI_169280,EHI_198330,	8.0	2.63	3.01	0.000211024	0.000753656
GO:0017111	nucleoside-triphosphatase activity	289	17	EHI_013650,EHI_040310,EHI_052740,EHI_053150,EHI_053420,EHI_056100,EHI_059670,EHI_107250,EHI_110300,EHI_137700,EHI_140350,EHI_153460,EHI_153690,EHI_161030,EHI_164900,EHI_169280,EHI_198330,	5.9	1.94	2.13	0.00614953	0.0180869
GO:0019001	guanyl nucleotide binding	295	17	EHI_013650,EHI_040310,EHI_052740,EHI_053150,EHI_053420,EHI_056100,EHI_059670,EHI_107250,EHI_110300,EHI_137700,EHI_140350,EHI_153460,EHI_153690,EHI_161030,EHI_164900,EHI_169280,EHI_198330,	5.8	1.9	2.08	0.00752602	0.0215029
GO:0016462	pyrophosphatase activity	308	17	EHI_013650,EHI_040310,EHI_052740,EHI_053150,EHI_053420,EHI_056100,EHI_059670,EHI_107250,EHI_110300,EHI_137700,EHI_140350,EHI_153460,EHI_153690,EHI_161030,EHI_164900,EHI_169280,EHI_198330,	5.5	1.82	1.98	0.0113694	0.0298233
GO:0016817	hydrolase activity, acting on acid anhydrides	312	17	EHI_013650,EHI_040310,EHI_052740,EHI_053150,EHI_053420,EHI_056100,EHI_059670,EHI_107250,EHI_110300,EHI_137700,EHI_140350,EHI_153460,EHI_153690,EHI_161030,EHI_164900,EHI_169280,EHI_198330,	5.4	1.79	1.95	0.012824	0.0298233
GO:0016818	hydrolase activity, acting on acid anhydrides, in phosphorus-containing anhydrides	312	17	EHI_013650,EHI_040310,EHI_052740,EHI_053150,EHI_053420,EHI_056100,EHI_059670,EHI_107250,EHI_110300,EHI_137700,EHI_140350,EHI_153460,EHI_153690,EHI_161030,EHI_164900,EHI_169280,EHI_198330,	5.4	1.79	1.95	0.012824	0.0298233
GO:0005525	GTP binding	294	16	EHI_013650,EHI_040310,EHI_052740,EHI_053150,EHI_053420,EHI_056100,EHI_059670,EHI_107250,EHI_110300,EHI_137700,EHI_153460,EHI_153690,EHI_161030,EHI_164900,EHI_169280,EHI_198330,	5.4	1.79	1.94	0.0158049	0.0336274
GO:0032561	guanyl ribonucleotide binding	294	16	EHI_013650,EHI_040310,EHI_052740,EHI_053150,EHI_053420,EHI_056100,EHI_059670,EHI_107250,EHI_110300,EHI_137700,EHI_153460,EHI_153690,EHI_161030,EHI_164900,EHI_169280,EHI_198330,	5.4	1.79	1.94	0.0158049	0.0336274
GO:0005096	GTPase activator activity	150	10	EHI_010720,EHI_017670,EHI_035770,EHI_069440,EHI_072080,EHI_074060,EHI_121850,EHI_137690,EHI_139960,EHI_196550,	6.7	2.19	2.38	0.0152225	0.0336274
GO:0008047	enzyme activator activity	158	10	EHI_010720,EHI_017670,EHI_035770,EHI_069440,EHI_072080,EHI_074060,EHI_121850,EHI_137690,EHI_139960,EHI_196550,	6.3	2.08	2.24	0.0211805	0.0407191
GO:0031683	G-protein beta/gamma-subunit complex binding	1	1	EHI_140350,	100.0	32.9	inf	0.0303938	0.051515
GO:0016788	hydrolase activity, acting on ester bonds	336	22	EHI_017600,EHI_051020,EHI_056100,EHI_107250,EHI_118600,EHI_137700,EHI_140990,EHI_147500,EHI_147720,EHI_151180,EHI_153490,EHI_157140,EHI_160860,EHI_161030,EHI_161190,EHI_169280,EHI_177010,EHI_194220,EHI_197120,EHI_198330,EHI_198860,EHI_199120,	6.5	2.15	2.46	0.000430476	0.00143492
GO:0019903	protein phosphatase binding	7	2	EHI_021510,EHI_050590,	28.6	9.4	12.93	0.0174256	0.0348513
GO:0019902	phosphatase binding	7	2	EHI_021510,EHI_050590,	28.6	9.4	12.93	0.0174256	0.0348513
GO:0004722	protein serine/threonine phosphatase activity	25	5	EHI_140990,EHI_157140,EHI_194220,EHI_197120,EHI_198860,	20.0	6.58	8.23	0.000785817	0.00253489
GO:0034593	phosphatidylinositol bisphosphate phosphatase activity	6	2	EHI_153490,EHI_160860,	33.3	10.97	16.16	0.0126982	0.0298233
GO:0034595	phosphatidylinositol phosphate 5-phosphatase activity	6	2	EHI_153490,EHI_160860,	33.3	10.97	16.16	0.0126982	0.0298233
GO:0004439	phosphatidylinositol-4,5-bisphosphate 5-phosphatase activity	6	2	EHI_153490,EHI_160860,	33.3	10.97	16.16	0.0126982	0.0298233
GO:0106019	phosphatidylinositol-4,5-bisphosphate phosphatase activity	6	2	EHI_153490,EHI_160860,	33.3	10.97	16.16	0.0126982	0.0298233

## Sheet: 4.KINASES
Table 4.4. Kinases from the phosphoproteome with no changes upon Wn treatment
Gene ID	Product Description	Known as	PFam Description	# TM Domains	SignalP Peptide
EHI_151950	casein kinase, putative	CK	Protein kinase domain	0	N/A
EHI_068070	cyclin-dependent kinase protein, putative, CMGC	CDK	Protein kinase domain	0	N/A
EHI_017670	hypothetical protein	Pi3K	Phosphatidylinositol 3-/4-kinase, catalytic domain;FATC domain	1	N/A
EHI_135010	hypothetical protein	LRR	Myotubularin-like phosphatase domain;Serine-threonine/tyrosine-protein kinase, Leucine-rich repeat	0	N/A
EHI_078170	leucine-rich repeat domain-containing protein UNCLASS	LRR	Myotubularin-like phosphatase domain;Serine-threonine/tyrosine-protein kinase, Leucine-rich repeat	0	N/A
EHI_073650	mitogen-activated protein kinase, CMGC	MAPK	Protein kinase domain	0	N/A
EHI_110250	protein kinase domain containing protein	Non Known	Protein kinase domain	1	NN: MLFFTLIFCFIFGVFG
EHI_141870	protein kinase domain containing protein	Non Known	Protein kinase domain	0	N/A
EHI_121880	protein kinase domain containing protein, CAMK	Non Known	Protein kinase domain	0	N/A
EHI_003900	protein kinase domain containing protein, CMGC	Non Known	Protein kinase domain	0	N/A
EHI_062780	protein kinase domain containing protein, CMGC	Non Known	Protein kinase domain	0	N/A
EHI_118810	protein kinase domain containing protein, PTK	TMK65	Serine-threonine/tyrosine-protein kinase, catalytic domain	2	NN: MTLYTLFLFIYFCYS
EHI_119930	protein kinase domain containing protein, UNCLASS	Non Known	Protein kinase domain	0	N/A
EHI_127410	protein kinase domain containing protein, UNCLASS	Non Known	Protein kinase domain	0	N/A
EHI_166470	protein kinase domain containing protein, UNCLASS	Non Known	Protein kinase domain	0	N/A
EHI_044190	protein kinase with WD repeats, UNCLASS	WD40	Protein kinase domain;WD40 repeat,	0	N/A
EHI_105830	protein kinase, putative	Alpha-K	MHCK/EF2 kinase;SH3 domain	0	N/A
EHI_106700	protein kinase, putative	Non Known	Protein kinase domain	0	N/A
EHI_055710	protein kinase, putative, AGC	Non Known	Protein kinase domain	0	N/A
EHI_199030	protein kinase, putative, AGC	FHA	Protein kinase domain;Forkhead-associated (FHA) domain	0	N/A
EHI_011510	protein kinase, putative, CAMK	FHA	Protein kinase domain;Forkhead-associated (FHA) domain	0	N/A
EHI_092530	protein kinase, putative, CAMK	Non Known	Protein kinase domain	0	N/A
EHI_148220	protein kinase, putative, CAMK	Non Known	Protein kinase domain	0	N/A
EHI_004780	protein kinase, putative, CMGC	Non Known	Protein kinase domain	0	N/A
EHI_043140	protein kinase, putative, OPK	CRIB	Protein kinase domain;Pleckstrin homology domain;CRIB domain	0	N/A
EHI_125930	protein kinase, putative, PTK	ANK	Serine-threonine/tyrosine-protein kinase, catalytic domain;Ankyrin repeat	0	N/A
EHI_140330	protein kinase, putative, PTK	Src-KELCH	Kelch repeat type 1;Serine-threonine/tyrosine-protein kinase, catalytic domain	0	N/A
EHI_101280	protein tyrosine kinase domain-containing protein,PTK	Non Known	Serine-threonine/tyrosine-protein kinase, catalytic domain	2	NN: MVMILCLFIIFVGINA
EHI_037140	receptor protein kinase, putative, PTK	TMK39	Protein kinase domain	1	NN: MFLLFTILFYSNAIDCSDG
EHI_170330	RIO1 family protein, UNCLASS	RIO	RIO2 kinase winged helix domain, N-terminal	0	N/A
EHI_104940	serine/threonine protein kinase 6, putative, CAMK	Non Known	Protein kinase domain	0	N/A
EHI_162340	serine/threonine protein kinase, putative	Non Known	Protein kinase domain	0	N/A
EHI_009590	serine/threonine protein kinase, putative, OPK	Non Known	Protein kinase domain	0	N/A
EHI_164910	serine/threonine protein kinase, putative, OPK	Non Known	Protein kinase domain	0	N/A
EHI_025300	serine/threonine protein kinase, putative,CAMK	Non Known	Protein kinase domain	0	N/A
EHI_177010	serine/threonine- protein kinase 6 , putative, CAMK	ENDO-V	Protein kinase domain;Endonuclease V	0	N/A
EHI_156670	serine/threonine-protein kinase 3, putative, OPK	Non Known	Protein kinase domain	0	N/A

## Sheet: 5.STRING-Kinase
Table 4.5. Clustering by STRING functions phosphoproteome proteins with no changes upon Wn treatment
cluster number	STRING-cluster color	gene count	protein name	protein identifier	protein description
1	Red	11	EHI_003900	5759.rna_EHI_003900-1	Protein kinase domain containing protein
1	Red	11	EHI_025300	5759.rna_EHI_025300-1	Serine/threonine-protein kinase, putative
1	Red	11	EHI_068070	5759.rna_EHI_068070-1	Protein kinase domain containing protein
1	Red	11	EHI_104940	5759.rna_EHI_104940-1	Serine/threonine-protein kinase Eg2-like, putative ; Belongs to the protein kinase superfamily
1	Red	11	EHI_106700	5759.rna_EHI_106700-1	Protein kinase domain containing protein
1	Red	11	EHI_125930	5759.rna_EHI_125930-1	Protein kinase, putative
1	Red	11	EHI_127410	5759.rna_EHI_127410-1	Protein kinase domain containing protein
1	Red	11	EHI_141870	5759.rna_EHI_141870-1	Dual specificity tyrosine-phosphorylation-regulated kinase 1; Protein kinase domain containing protein ; Belongs to the protein kinase superfamily
1	Red	11	EHI_148220	5759.rna_EHI_148220-1	Protein kinase, putative ; Belongs to the protein kinase superfamily
1	Red	11	EHI_166470	5759.rna_EHI_166470-1	Protein kinase domain containing protein
1	Red	11	EHI_177010	5759.rna_EHI_177010-1	Serine/threonine-protein kinase 6 , ENDO-V
2	Green	16	EHI_009590	5759.rna_EHI_009590-1	Serine/threonine protein kinase, putative
2	Green	16	EHI_011510	5759.rna_EHI_011510-1	Serine/threonine-protein kinase chek2; Protein kinase, putative
2	Green	16	EHI_043140	5759.rna_EHI_043140-1	Protein kinase, putative,Pleckstrin homology domain;CRIB domain
2	Green	16	EHI_073650	5759.rna_EHI_073650-1	Mitogen-activated protein kinase 15; Belongs to the protein kinase superfamily. Ser/Thr protein kinase family. MAP kinase subfamily
2	Green	16	EHI_092530	5759.rna_EHI_092530-1	Protein kinase domain containing protein ; Belongs to the protein kinase superfamily
2	Green	16	EHI_101280	5759.rna_EHI_101280-1	Protein tyrosine kinase domain-containing protein
2	Green	16	EHI_105830	5759.rna_EHI_105830-1	Protein kinase, putative, ALPHA-KINASE
2	Green	16	EHI_110250	5759.rna_EHI_110250-1	Protein kinase domain containing protein
2	Green	16	EHI_118810	5759.rna_EHI_118810-1	Protein kinase domain containing protein ; Belongs to the protein kinase superfamily, TMK65
2	Green	16	EHI_119930	5759.rna_EHI_119930-1	Protein kinase domain containing protein
2	Green	16	EHI_121880	5759.rna_EHI_121880-1	Protein kinase domain containing protein ; Belongs to the protein kinase superfamily
2	Green	16	EHI_140330	5759.rna_EHI_140330-1	Protein kinase, putative ; Belongs to the protein kinase superfamily. Tyr protein kinase family,Src-KELCH
2	Green	16	EHI_151950	5759.rna_EHI_151950-1	Casein kinase 1, epsilon; Casein kinase, putative ; Belongs to the protein kinase superfamily
2	Green	16	EHI_164910	5759.rna_EHI_164910-1	Serine/threonine-protein kinase, putative ; Belongs to the protein kinase superfamily
2	Green	16	EHI_170330	5759.rna_EHI_170330-1	RIO1 family protein
2	Green	16	EHI_199030	5759.rna_EHI_199030-1	Protein kinase, putative
3	Blue	10	EHI_004780	5759.rna_EHI_004780-1	Protein kinase, putative; Serine-threonine protein kinase YAK1
3	Blue	10	EHI_017670	5759.rna_EHI_017670-1	Serine-protein kinase atm; Belongs to the PI3/PI4-kinase family
3	Blue	10	EHI_037140	5759.rna_EHI_037140-1	Receptor protein kinase, putative, TMK39
3	Blue	10	EHI_044190	5759.rna_EHI_044190-1	Phosphoinositide-3-kinase, regulatory subunit 4; Protein kinase with WD repeats
3	Blue	10	EHI_055710	5759.rna_EHI_055710-1	Hypothetical protein; Protein kinase putative
3	Blue	10	EHI_062780	5759.rna_EHI_062780-1	Protein kinase domain containing protein
3	Blue	10	EHI_078170	5759.rna_EHI_078170-1	Leucine-rich repeat domain-containing protein; Protein kinase domain containing protein
3	Blue	10	EHI_135010	5759.rna_EHI_135010-1	Protein kinase domain containing protein
3	Blue	10	EHI_156670	5759.rna_EHI_156670-1	Serine/threonine-protein kinase 3, putative ; Belongs to the protein kinase superfamily
3	Blue	10	EHI_162340	5759.rna_EHI_162340-1	Serine/threonine kinase 3, putative

## Sheet: 6.GTPASes
Table 4.6. GTPAses from the phosphoproteome with no changes upon Wn treatment
Gene ID	Product Description	PFam Description
EHI_052740	dynamin-like protein	Dynamin superfamily;Dynamin central domain;Dynamin GTPase effector
EHI_140350	G protein alpha subunit, putative	Guanine nucleotide binding protein (G-protein), alpha subunit
EHI_069440	ARF GTPase activating protein, putative	Arf GTPase activating protein
EHI_035770	protein with RhoGEF and ArfGAP domains	Dbl homology (DH) domain;Arf GTPase activating protein
EHI_121850	TBC/Rab GTPase activating domain containing protein	Rab-GTPase-TBC domain
EHI_139960	Rap/Ran GTPase activating protein, putative	Rap GTPase activating protein domain
EHI_074060	Rap/Ran GTPase-activating protein, putative	Rap GTPase activating protein domain
EHI_137690	Rap/Ran GTPase-activating protein, putative	Rap GTPase activating protein domain
EHI_196550	Rap/Ran GTPase-activating protein, putative	Rap GTPase activating protein domain
EHI_010720	Ras GTPase-activating protein, putative	Ras GTPase-activating domain
EHI_072080	RhoGAP domain containing protein	Rho GTPase-activating protein domain
EHI_110300	RabX36, putative	Small GTPase
EHI_040310	Rab family GTPase	Small GTPase
EHI_053150	Rab family GTPase	Small GTPase
EHI_053420	Rab family GTPase	Small GTPase
EHI_056100	Rab family GTPase	Small GTPase
EHI_059670	Rab family GTPase	Small GTPase
EHI_153690	Rab family GTPase	Small GTPase
EHI_161030	Rab family GTPase	Small GTPase
EHI_164900	Rab family GTPase	Small GTPase
EHI_169280	Rab family GTPase	Small GTPase
EHI_013650	RAC2, putative	Small GTPase
EHI_137700	Ras family GTPase	Small GTPase
EHI_198330	Ras family GTPase	Small GTPase
EHI_153460	Rho family GTPase	Small GTPase
EHI_107250	Rab11B	Small GTPase

## Sheet: 7.PHOS¨HATASES
Table 4.7. Phosphatases from the phosphoproteome with no changes upon Wn treatment
Gene ID	Product Description	PFam Description
EHI_051020	calcineurin catalytic subunit A, putative	Calcineurin-like phosphoesterase domain, ApaH type
EHI_118600	calcineurin catalytic subunit A, putative	Calcineurin-like phosphoesterase domain, ApaH type
EHI_151180	calcineurin catalytic subunit A, putative	Calcineurin-like phosphoesterase domain, ApaH type
EHI_017600	Ser/Thr protein phosphatase, putative	Calcineurin-like phosphoesterase domain, ApaH type
EHI_199120	Ser/Thr protein phosphatase, putative	Calcineurin-like phosphoesterase domain, ApaH type
EHI_147500	serine/threonine-protein phosphatase ppe1, putative	Calcineurin-like phosphoesterase domain, ApaH type
EHI_147720	serine/threonine-protein phosphatase, putative	Calcineurin-like phosphoesterase domain, ApaH type
EHI_160860	inositol polyphosphate 5-phosphatase, putative	Endonuclease/exonuclease/phosphatase
EHI_161190	myotubularin, putative	GRAM domain;Myotubularin-like phosphatase domain
EHI_153490	inositol polyphosphate 5-phosphatase, putative	N/A
EHI_157140	protein phosphatase domain-containing protein	PPM-type phosphatase domain
EHI_194220	protein phosphatase domain-containing protein	PPM-type phosphatase domain
EHI_198860	protein phosphatase domain-containing protein	PPM-type phosphatase domain
EHI_197120	protein phosphatase, putative	PPM-type phosphatase domain
EHI_140990	leucine rich repeat / protein phosphatase 2C domain containing protein	PPM-type phosphatase domain;Leucine-rich repeat

## Sheet: 8.Traffic
Table 4-8. Traffic proteins with non modified phosphorylation abundance upon tretment with wortmannin
Gene ID	Product Description	PFam Description	Interpro Description
EHI_083430	Adapter-related protein complex 3 (AP-3) subunit, putative	Clathrin/coatomer adaptor, adaptin-like, N-terminal	Clathrin/coatomer adaptor, adaptin-like, N-terminal;Armadillo-type fold;AP complex subunit beta;AP-3 complex subunit beta
EHI_124460	AP-1 complex subunit mu-2, putative	Mu homology domain;AP complex, mu/sigma subunit	Clathrin adaptor, mu subunit;Longin-like domain superfamily;Clathrin adaptor, mu subunit, conserved site;AP complex, mu/sigma subunit;Mu homology domain;AP-2 complex subunit mu, C-terminal superfamily
EHI_124560	AP-2 complex subunit mu, putative	Mu homology domain;AP complex, mu/sigma subunit	Clathrin adaptor, mu subunit;Longin-like domain superfamily;Clathrin adaptor, mu subunit, conserved site;AP complex, mu/sigma subunit;Mu homology domain;AP-2 complex subunit mu, C-terminal superfamily;Mu2, C-terminal domain
EHI_118050	coatomer alpha subunit, putative	WD40 repeat;Coatomer, WD associated region	WD40 repeat;Coatomer, WD associated region;WD40 repeat, conserved site;G-protein beta WD-40 repeat;WD40-repeat-containing domain superfamily
EHI_040700	coatomer protein gamma subunit, putative	Clathrin/coatomer adaptor, adaptin-like, N-terminal;Coatomer, gamma subunit,	Clathrin/coatomer adaptor, adaptin-like, N-terminal;Coatomer/calthrin adaptor appendage, C-terminal subdomain;Coatomer, gamma subunit, appendage, Ig-like subdomain;Clathrin adaptor, appendage, Ig-like subdomain superfamily;Armadillo-type fold;Coatomer gamma subunit;Coatomer subunit gamma, C-terminal
EHI_202810	coatomer subunit delta, putative	N/A	Longin-like domain superfamily;Coatomer delta subunit
EHI_159600	cysteine protease inhibitor 1 (EhICP1)	Proteinase inhibitor I42, chagasin	Proteinase inhibitor I42, chagasin;Chagasin-like superfamily
EHI_118460	Golgi membrane protein, putative	N/A	N/A
EHI_151640	HEAT repeat domain containing protein	Importin repeat 4	Armadillo-type fold;Importin beta family;Importin repeat 4
EHI_021410	hypothetical protein	Target SNARE coiled-coil homology domain	Target SNARE coiled-coil homology domain
EHI_026450	hypothetical protein	Nuclear pore localisation protein NPL4, C-terminal	Nuclear pore localisation protein NPL4, C-terminal
EHI_048540	hypothetical protein	Exocyst complex component EXOC2/Sec5, N-terminal domain	Exocyst complex component EXOC2/Sec5;Exocyst complex component EXOC2/Sec5, N-terminal domain
EHI_072010	hypothetical protein	Autophagy-related protein 9	Autophagy-related protein 9
EHI_106260	hypothetical protein	Dedicator of cytokinesis, C-terminal	Dedicator of cytokinesis, C-terminal;Dedicator of cytokinesis
EHI_012580	hypothetical protein, conserved	Vacuolar protein sorting-associated protein 13, N-terminal domain;	Vacuolar protein sorting-associated protein 13;Vacuolar protein sorting-associated protein 13, N-terminal domain;VPS13, repeated coiled region;Vacuolar protein sorting-associated protein 13, C-terminal;Vacuolar protein sorting-associated protein 13, second N-terminal domain
EHI_114220	hypothetical protein, conserved	Dedicator of cytokinesis, C-terminal;DHR-1 domain	Dedicator of cytokinesis, C-terminal;Dedicator of cytokinesis;DHR-1 domain
EHI_011890	peptidase, C54 family	Peptidase C54	Peptidase C54;Papain-like cysteine peptidase superfamily
EHI_093130	Sec1 family protein	Sec1-like protein	Sec1-like protein;Sec1-like superfamily
EHI_048270	Sec7 domain protein	Sec7 domain;Guanine nucleotide exchange factor, N-terminal	Sec7 domain;Armadillo-type fold;Guanine nucleotide exchange factor, N-terminal;Sec7 domain superfamily
EHI_194400	SNF7 family protein	Snf7 family	Calcineurin-like phosphoesterase domain, ApaH type;Serine/threonine-specific protein phosphatase/bis(5-nucleosyl)-tetraphosphatase;PP2B, metallophosphatase domain;PP2B
EHI_080870	syntaxin, putative	Target SNARE coiled-coil homology domain	Protein kinase domain;Serine/threonine-protein kinase, active site;Protein kinase-like domain superfamily;Protein kinase, ATP binding site;Aurora kinase
EHI_051700	transporter, major facilitator family	Major facilitator superfamily	Protein kinase domain;Serine-threonine/tyrosine-protein kinase, catalytic domain;Serine/threonine-protein kinase, active site;Protein kinase-like domain superfamily;Protein kinase, ATP binding site
EHI_092140	vesicular transport protein Yip1, putative	Yip1 domain	Protein kinase domain;Serine/threonine-protein kinase, active site;Protein kinase-like domain superfamily;Protein kinase, ATP binding site
