# Supplementary material for: Live Cells Imaging and Comparative Phosphoproteomics Uncover Proteins from the Mechanobiome in Entamoeba histolytica
Source: Int J Mol Sci. 2023 May 13;24(10):8726. doi: 10.3390/ijms24108726 (PMC10217974; doi:10.3390/ijms24108726)
Supplement: Supplementary file 1 [file ijms-24-08726-s001.zip › Table 5. Signalling WtmnFC2.xlsx]

## Sheet: 1.SIGNALING.-2<FC>2, 131
Table 5.1. Signaling proteins with phosphorylation abundance modified upon tretment with wortmannin
A. INCREASED ABUNDANCE OF PHOSPHORYLATED PEPTIDES
EEG-ID	COG	FoldChange	EEG-description	Gene-ID	AmoebaDB-description	Interpro Description	PFam Description
GTPases signaling
5759.rna_EHI_170180-1	T	3.92469	Belongs to the DOCK family	EHI_170180	hypothetical protein, conserved	Dedicator of cytokinesis, C-terminal;Dedicator of cytokinesis;DHR-1 domain	Dedicator of cytokinesis, C-terminal;DHR-1 domain
5759.rna_EHI_194390-1	S	3.6479	Belongs to the small GTPase superfamily. Rho family	EHI_194390	Rho family GTPase	Small GTPase;Small GTP-binding protein domain;P-loop containing nucleoside triphosphate hydrolase	Small GTPase
5759.rna_EHI_166020-1	U	3.54913	Domain in Tre-2, BUB2p, and Cdc16p. Probable Rab-GAPs.	EHI_166020	TBC domain containing protein	Rab-GTPase-TBC domain;Rab-GTPase-TBC domain superfamily	Rab-GTPase-TBC domain
5759.rna_EHI_187060-1	S	2.89223	Domain in Tre-2, BUB2p, and Cdc16p. Probable Rab-GAPs.	EHI_187060	Rab GTPase activating protein, putative	Rab-GTPase-TBC domain;Rab-GTPase-TBC domain superfamily	Rab-GTPase-TBC domain
5759.rna_EHI_054180-1	S	3.73493	GTP-binding protein that may be involved in cell development	EHI_054180	GTP-binding protein, putative	RHD3/Sey1;P-loop containing nucleoside triphosphate hydrolase	RHD3/Sey1
5759.rna_EHI_131170-1	J	3.55069	GTPase activity	EHI_131170	Rab family GTPase	Small GTPase;Small GTP-binding protein domain;P-loop containing nucleoside triphosphate hydrolase	Small GTPase
5759.rna_EHI_133100-1	S	3.49483	GTPase activity	EHI_133100	Rab family GTPase	Small GTPase;Small GTP-binding protein domain;P-loop containing nucleoside triphosphate hydrolase	Small GTPase
5759.rna_EHI_164370-1	S	3.20601	GTPase that associates with pre-60S ribosomal subunits in the nucleolus and is required for their nuclear export and maturation	EHI_164370	putative GTPase	GTP binding domain;Nucleolar GTP-binding protein 2, N-terminal domain;Nucleolar GTP-binding protein 2;P-loop containing nucleoside triphosphate hydrolase	GTP binding domain;Nucleolar GTP-binding protein 2, N-terminal domain
5759.rna_EHI_182780-1	S	2.62337	GTPase-activator protein for Ras-like GTPase	EHI_182780	Ras GTPase-activating protein, putative	Ras GTPase-activating domain;Rho GTPase activation protein;Ras GTPase-activating protein	Ras GTPase-activating domain
5759.rna_EHI_146930-1	V	4.16466	GTPase-activator protein for Ras-like GTPases	EHI_146930	Ras GTPase-activating protein, putative	CRAL-TRIO lipid binding domain;Ras GTPase-activating domain;Rho GTPase activation protein;CRAL-TRIO lipid binding domain superfamily;Ras GTPase-activating protein	Ras GTPase-activating domain;CRAL-TRIO lipid binding domain
5759.rna_EHI_159300-1	T	3.87041	GTPase-activator protein for Rho-like GTPases	EHI_159300	RhoGAP domain containing protein	Rho GTPase-activating protein domain;Rho GTPase activation protein	Rho GTPase-activating protein domain
5759.rna_EHI_056130-1	T	3.7597	GTPase-activator protein for Rho-like GTPases	EHI_056130	RhoGAP domain containing protein	Rho GTPase-activating protein domain;Rho GTPase activation protein	Rho GTPase-activating protein domain
5759.rna_EHI_182500-1	T	3.44418	GTPase-activator protein for Rho-like GTPases	EHI_182500	RhoGAP domain containing protein	Rho GTPase-activating protein domain;Rho GTPase activation protein	Rho GTPase-activating protein domain
5759.rna_EHI_129360-1	T	3.26212	GTPase-activator protein for Rho-like GTPases	EHI_129360	RhoGAP domain containing protein	Rho GTPase-activating protein domain;Rho GTPase activation protein	Rho GTPase-activating protein domain
5759.rna_EHI_182930-1	T	3.09576	GTPase-activator protein for Rho-like GTPases	EHI_182930	RhoGAP domain containing protein	Rho GTPase-activating protein domain;Dbl homology (DH) domain;Rho GTPase activation protein;Dbl homology (DH) domain superfamily	Rho GTPase-activating protein domain;Dbl homology (DH) domain
5759.rna_EHI_069180-1	T	2.77019	GTPase-activator protein for Rho-like GTPases	EHI_069180	Rho GTPase activating protein, putative	Rho GTPase-activating protein domain;Rho GTPase activation protein	Rho GTPase-activating protein domain
5759.rna_EHI_067890-1	T	3.78905	Guanine nucleotide exchange factor	EHI_067890	Ras guanine nucleotide exchange factor, putative	Ras-like guanine nucleotide exchange factor, N-terminal;Ras guanine-nucleotide exchange factors catalytic domain;Rho GTPase activation protein;Ras-like guanine nucleotide exchange factor;Ras guanine-nucleotide exchange factor, conserved site;Ras guanine nucleotide exchange factor domain superfamily	Ras guanine-nucleotide exchange factors catalytic domain;Ras-like guanine nucleotide exchange factor, N-terminal
5759.rna_EHI_153510-1	T	3.57618	Guanine nucleotide exchange factor	EHI_153510	Rho guanine nucleotide exchange factor, putative	Dbl homology (DH) domain;FYVE zinc finger;Pleckstrin homology domain;Zinc finger, FYVE/PHD-type;Dbl homology (DH) domain superfamily	Pleckstrin homology domain;Dbl homology (DH) domain;FYVE zinc finger
5759.rna_EHI_049610-1	T	3.11631	Guanine nucleotide exchange factor	EHI_049610	guanine nucleotide exchange factor	Dbl homology (DH) domain;Guanine-nucleotide dissociation stimulator, CDC24, conserved site;Dbl homology (DH) domain superfamily	Dbl homology (DH) domain
5759.rna_EHI_159500-1	H	3.70548	Guanine nucleotide exchange factor	EHI_159500	Rho guanine nucleotide exchange factor, putative	Dbl homology (DH) domain;Dbl homology (DH) domain superfamily	Dbl homology (DH) domain
5759.rna_EHI_039850-1	S	3.13716	Guanine nucleotide exchange factor	EHI_039850	Rho guanine nucleotide exchange factor, putative	Dbl homology (DH) domain;FYVE zinc finger;Guanine-nucleotide dissociation stimulator, CDC24, conserved site;Pleckstrin homology domain;Zinc finger, FYVE/PHD-type;Dbl homology (DH) domain superfamily;Phafin, PH domain	Pleckstrin homology domain;Dbl homology (DH) domain;FYVE zinc finger
5759.rna_EHI_135780-1	T	3.86606	Guanine nucleotide exchange factor for Ras-like small GTPases	EHI_135780	hypothetical protein	Ras guanine-nucleotide exchange factors catalytic domain;Ras-like guanine nucleotide exchange factor;Ras guanine nucleotide exchange factor domain superfamily	Ras guanine-nucleotide exchange factors catalytic domain
5759.rna_EHI_056450-1	S	2.93913	negative regulation of endocytic recycling	EHI_056450	Rho GTPase activating protein, putative	Rho GTPase-activating protein domain;Rho GTPase activation protein	Rho GTPase-activating protein domain
5759.rna_EHI_012490-1	T	4.21369	Putative GTP-ase activating proteins for the small GTPase, ARF	EHI_012490	ARF GTPase activating protein, putative	Arf GTPase activating protein;ARFGAP/RecO-like zinc finger	Arf GTPase activating protein
5759.rna_EHI_140140-1	T	3.4677	Putative GTP-ase activating proteins for the small GTPase, ARF	EHI_140140	gtpase activating protein, putative	Arf GTPase activating protein;ARFGAP/RecO-like zinc finger	Arf GTPase activating protein
5759.rna_EHI_192810-1	U	3.3896	Rab subfamily of small GTPases	EHI_192810	small GTPase Rab7A	Small GTPase;Small GTP-binding protein domain;P-loop containing nucleoside triphosphate hydrolase	Small GTPase
5759.rna_EHI_054250-1	S	3.17787	Rab-GTPase-TBC domain	EHI_054250	hypothetical protein, conserved	Rab-GTPase-TBC domain superfamily;Rhodanese-like domain superfamily;TBC1 domain family member 23	N/A
5759.rna_EHI_126040-1	S	3.01092	Rab-GTPase-TBC domain	EHI_126040	hypothetical protein, conserved	Rab-GTPase-TBC domain;Rhodanese-like domain;Rab-GTPase-TBC domain superfamily;Rhodanese-like domain superfamily;TBC1 domain family member 23	Rab-GTPase-TBC domain;Rhodanese-like domain
5759.rna_EHI_000430-1	T	2.85074	Rap/ran-GAP	EHI_000430	Rap/Ran GTPase-activating protein, putative	Rap GTPase activating protein domain;Rap/Ran-GAP superfamily	Rap GTPase activating protein domain
5759.rna_EHI_055420-1	S	2.5283	Ras family	EHI_055420	GTP-binding protein, Ras family	Small GTPase;P-loop containing nucleoside triphosphate hydrolase	Small GTPase
5759.rna_EHI_124610-1	S	3.0292	Ras subfamily of RAS small GTPases	EHI_124610	Ras family GTPase	Small GTPase;Small GTP-binding protein domain;Small GTPase superfamily, Ras-type;P-loop containing nucleoside triphosphate hydrolase	Small GTPase
5759.rna_EHI_138430-1	T	3.50709	RasGEF domain	EHI_138430	hypothetical protein	Ras guanine-nucleotide exchange factors catalytic domain;Ras-like guanine nucleotide exchange factor;Ras guanine nucleotide exchange factor domain superfamily	Ras guanine-nucleotide exchange factors catalytic domain
5759.rna_EHI_160870-1	S	3.11501	Regulator of G protein signalling domain	EHI_160870	hypothetical protein	RGS domain;RGS domain superfamily	RGS domain
5759.rna_EHI_068530-1	S	3.21943	Rho GTPase-activating protein	EHI_068530	hypothetical protein	Rho GTPase-activating protein domain;Rho GTPase activation protein;EF-hand domain pair;EF-Hand 1, calcium-binding site;Abr/Bcr	Rho GTPase-activating protein domain
5759.rna_EHI_146500-1	T	2.64144	RhoGAP domain	EHI_146500	Rho GTPase activating protein, putative	Rho GTPase-activating protein domain;Rho GTPase activation protein	Rho GTPase-activating protein domain
5759.rna_EHI_098260-1	S	3.31602	RhoGEF domain	EHI_098260	hypothetical protein, conserved	Dbl homology (DH) domain;Dbl homology (DH) domain superfamily	Dbl homology (DH) domain
5759.rna_EHI_152860-1	S	3.14286	RhoGEF domain	EHI_152860	hypothetical protein	Dbl homology (DH) domain;Dbl homology (DH) domain superfamily	Dbl homology (DH) domain
5759.rna_EHI_178900-1	S	3.36101	Src homology 3 domains	EHI_178900	Ras family protein	Small GTPase;Small GTPase superfamily, Ras-type;P-loop containing nucleoside triphosphate hydrolase	Small GTPase
Kinase activity
5759.rna_EHI_009530-1	F	4.1	Belongs to the PEP-utilizing enzyme family	EHI_009530	pyruvate phosphate dikinase	PEP-utilising enzyme, C-terminal;Pyruvate phosphate dikinase, AMP/ATP-binding;PEP-utilising enzyme, mobile domain;Pyruvate, phosphate dikinase;Pyruvate/Phosphoenolpyruvate kinase-like domain superfamily;PEP-utilising enzyme, active site;PEP-utilising enzyme, conserved site;Phosphohistidine domain superfamily	PEP-utilising enzyme, mobile domain;Pyruvate phosphate dikinase, AMP/ATP-binding;PEP-utilising enzyme, C-terminal
5759.rna_EHI_048410-1	T	2.97813	belongs to the protein kinase superfamily	EHI_048410	serine/threonine protein kinase, putative	Protein kinase domain;Serine/threonine-protein kinase, active site;Protein kinase-like domain superfamily;Protein kinase, ATP binding site	Protein kinase domain
5759.rna_EHI_097620-1	T	2.34921	Extension to Ser/Thr-type protein kinases	EHI_097620	PH domain containing protein kinase, putative	Protein kinase domain;AGC-kinase, C-terminal;Pleckstrin homology domain;Serine/threonine-protein kinase, active site;Protein kinase-like domain superfamily;Protein kinase, ATP binding site	Protein kinase domain;Pleckstrin homology domain
5759.rna_EHI_103610-1	T	3.05276	Kinase-like	EHI_103610	protein kinase, putative	Protein kinase domain;Serine/threonine-protein kinase, active site;Protein kinase-like domain superfamily;Protein kinase, ATP binding site	Protein kinase domain
5759.rna_EHI_148520-1	D	2.8	Mob1/phocein family	EHI_148520	Mob1/phocein family protein	MOB kinase activator family;MOB kinase activator superfamily	MOB kinase activator family
5759.rna_EHI_193300-1	G	3.8	Phosphoribulokinase / Uridine kinase family	EHI_193300	phosphoribulokinase/uridine kinase family protein	Uridine kinase-like;Phosphoribulokinase/uridine kinase;P-loop containing nucleoside triphosphate hydrolase	Phosphoribulokinase/uridine kinase
5759.rna_EHI_196580-1	G	3.8	Phosphoribulokinase / Uridine kinase family	EHI_196580	phosphoribulokinase /uridine kinase family protein	Uridine kinase-like;Phosphoribulokinase/uridine kinase;P-loop containing nucleoside triphosphate hydrolase	Phosphoribulokinase/uridine kinase
5759.rna_EHI_096830-1	G	3.5	Phosphorylase is an important allosteric enzyme in carbohydrate metabolism. Enzymes from different sources differ in their regulatory mechanisms and in their natural substrates. However, all known phosphorylases share catalytic and structural properties	EHI_096830	glycogen phosphorylase, putative	Glycosyl transferase, family 35;Glycogen/starch/alpha-glucan phosphorylase;Phosphorylase pyridoxal-phosphate attachment site	Glycosyl transferase, family 35
5759.rna_EHI_138380-1	G	3.1	Phosphorylase is an important allosteric enzyme in carbohydrate metabolism. Enzymes from different sources differ in their regulatory mechanisms and in their natural substrates. However, all known phosphorylases share catalytic and structural properties	EHI_138380	glycogen phosphorylase, putative	Glycosyl transferase, family 35;Glycogen/starch/alpha-glucan phosphorylase;Phosphorylase pyridoxal-phosphate attachment site	Glycosyl transferase, family 35
5759.rna_EHI_193290-1	T	3.47487	PhoX homologous domain, present in p47phox and p40phox.	EHI_193290	hypothetical protein	Protein kinase domain;Phox homologous domain;Pleckstrin homology domain;Serine/threonine-protein kinase, active site;Protein kinase-like domain superfamily;PX domain superfamily	Protein kinase domain;Pleckstrin homology domain;Phox homologous domain
5759.rna_EHI_188950-1	T	3.32726	Pleckstrin homology domain.	EHI_188950	PH domain containing protein	Pleckstrin homology domain	Pleckstrin homology domain
5759.rna_EHI_083440-1	T	3.54664	protein serine/threonine kinase activity	EHI_083440	tyrosine kinase, putative	Protein kinase domain;Serine-threonine/tyrosine-protein kinase, catalytic domain;Serine/threonine-protein kinase, active site;Growth factor receptor cysteine-rich domain superfamily;Protein kinase-like domain superfamily;Concanavalin A-like lectin/glucanase domain superfamily;Protein kinase, ATP binding site	Serine-threonine/tyrosine-protein kinase, catalytic domain
5759.rna_EHI_131660-1	G	3.6	protein serine/threonine kinase activity	EHI_131660	protein kinase domain containing protein	Protein kinase domain;Serine/threonine-protein kinase, active site;Protein kinase-like domain superfamily	Protein kinase domain
5759.rna_EHI_109700-1	T	2.36285	Protein tyrosine kinase	EHI_109700	protein kinase domain containing protein	Protein kinase domain;Protein kinase-like domain superfamily	Protein kinase domain
5759.rna_EHI_134750-1	G	3.6	Protein tyrosine kinase TMK46	EHI_134750	protein tyrosine kinase domain-containing protein	Protein kinase domain;Serine-threonine/tyrosine-protein kinase, catalytic domain;Serine/threonine-protein kinase, active site;Protein kinase-like domain superfamily;Protein kinase, ATP binding site	Serine-threonine/tyrosine-protein kinase, catalytic domain
5759.rna_EHI_159580-1	T	3.33094	RIO1 family	EHI_159580	protein kinase, putative	Protein kinase domain;Serine/threonine-protein kinase, active site;Protein kinase-like domain superfamily;Protein kinase, ATP binding site	Protein kinase domain
5759.rna_EHI_174210-1	S	3.5	Serine threonine protein kinase ppk15	EHI_174210	serine/threonine-protein kinase, putative	Protein kinase domain;Serine/threonine-protein kinase, active site;Protein kinase-like domain superfamily;Protein kinase, ATP binding site	Protein kinase domain
5759.rna_EHI_023010-1	T	3.7416	Serine/Threonine protein kinases, catalytic domain	EHI_023010	protein kinase, putative	Protein kinase domain;Serine/threonine-protein kinase, active site;Protein kinase-like domain superfamily;Protein kinase, ATP binding site	Protein kinase domain
5759.rna_EHI_108670-1	T	3.6479	Serine/Threonine protein kinases, catalytic domain	EHI_108670	protein kinase domain containing protein	Protein kinase domain;Serine/threonine-protein kinase, active site;Protein kinase-like domain superfamily;Protein kinase, ATP binding site	Protein kinase domain
5759.rna_EHI_158590-1	T	3.37027	Serine/Threonine protein kinases, catalytic domain	EHI_158590	protein kinase, putative	Protein kinase domain;Serine/threonine-protein kinase, active site;Protein kinase-like domain superfamily;Protein kinase, ATP binding site	Protein kinase domain
5759.rna_EHI_118080-1	S	3.9	Serine/Threonine protein kinases, catalytic domain	EHI_118080	protein kinase, putative	Protein kinase domain;Serine/threonine-protein kinase, active site;Protein kinase-like domain superfamily;Protein kinase, ATP binding site	Protein kinase domain
Phosphatase activity
5759.rna_EHI_131070-1	T	4.02372	C2 domain of PTEN tumour-suppressor protein	EHI_131070	Pten 3-phosphoinositide phosphatase, putative	PTP type protein phosphatase;Protein-tyrosine phosphatase, catalytic;Tensin phosphatase, C2 domain;Protein-tyrosine phosphatase, active site;Protein-tyrosine phosphatase-like	PTP type protein phosphatase;Tensin phosphatase, C2 domain
5759.rna_EHI_088450-1	U	2.45826	Inositol polyphosphate phosphatase, catalytic domain homologues	EHI_088450	inositol polyphosphate 5-phosphatase, putative	Inositol polyphosphate-related phosphatase;Endonuclease/exonuclease/phosphatase;Endonuclease/exonuclease/phosphatase superfamily	Endonuclease/exonuclease/phosphatase
5759.rna_EHI_185230-1	TZ	3.52361	Myotubularin-like phosphatase domain	EHI_185230	protein kinase, putative	Protein kinase domain;Serine-threonine/tyrosine-protein kinase, catalytic domain;Serine/threonine-protein kinase, active site;Myotubularin-like phosphatase domain;Protein kinase-like domain superfamily;Protein kinase, ATP binding site;Protein-tyrosine phosphatase-like	Myotubularin-like phosphatase domain;Serine-threonine/tyrosine-protein kinase, catalytic domain
5759.rna_EHI_146350-1	G	3.44316	Protein phosphatase 2A homologues, catalytic domain.	EHI_146350	calcineurin catalytic subunit A, putative	Calcineurin-like phosphoesterase domain, ApaH type;Serine/threonine-specific protein phosphatase/bis(5-nucleosyl)-tetraphosphatase;PP2B	Calcineurin-like phosphoesterase domain, ApaH type
5759.rna_EHI_069970-1	T	3.3558	Protein phosphatase 2A homologues, catalytic domain.	EHI_069970	calcineurin catalytic subunit A, putative	Calcineurin-like phosphoesterase domain, ApaH type;Serine/threonine-specific protein phosphatase/bis(5-nucleosyl)-tetraphosphatase;PP2B	Calcineurin-like phosphoesterase domain, ApaH type
5759.rna_EHI_068100-1	T	3.54878	Protein phosphatase 2C	EHI_068100	hypothetical protein, conserved	PPM-type phosphatase domain superfamily	N/A
5759.rna_EHI_001920-1	T	2.94063	Protein phosphatase 2C	EHI_001920	hypothetical protein	PPM-type phosphatase domain superfamily	N/A
5759.rna_EHI_194260-1	T	3.88142	Sigma factor PP2C-like phosphatases	EHI_194260	protein phosphatase domain-containing protein	PPM-type phosphatase domain;Protein phosphatase 2C family;PPM-type phosphatase domain superfamily	PPM-type phosphatase domain
5759.rna_EHI_075640-1	T	3.80387	Sigma factor PP2C-like phosphatases	EHI_075640	protein phosphatase domain-containing protein	PPM-type phosphatase domain;Protein phosphatase 2C family;PPM-type phosphatase domain superfamily	PPM-type phosphatase domain
5759.rna_EHI_064720-1	T	3.26181	Sigma factor PP2C-like phosphatases	EHI_064720	protein phosphatase domain-containing protein	PPM-type phosphatase domain;Protein phosphatase 2C family;PPM-type phosphatase domain superfamily	PPM-type phosphatase domain
Vesicles Traffic
5759.rna_EHI_139030-1	U	3.82889	Belongs to the syntaxin family	EHI_139030	syntaxin, putative	Target SNARE coiled-coil homology domain;Syntaxin, N-terminal domain;SNARE;Syntaxin-2	Syntaxin, N-terminal domain;Target SNARE coiled-coil homology domain
5759.rna_EHI_010300-1	TU	2.88926	endocytosis	EHI_010300	hypothetical protein, conserved	EF-hand domain pair	N/A
5759.rna_EHI_073550-1	U	3.11914	Sec7 domain	EHI_073550	Sec7 domain containing protein	Sec7 domain;Zinc finger, RING-type, conserved site;Sec7 domain superfamily	Sec7 domain
OTHERS
5759.rna_EHI_050360-1	T	3.17165	Belongs to the OSBP family	EHI_050360	oxysterol binding protein, putative	Oxysterol-binding protein;Oxysterol-binding protein, conserved site;Oxysterol-binding protein superfamily	Oxysterol-binding protein
5759.rna_EHI_138340-1	U	3.43813	Major Facilitator Superfamily	EHI_138340	major facilitator superfamily protein	Major facilitator superfamily;MFS transporter superfamily	Major facilitator superfamily
5759.rna_EHI_098280-1	T	3.57353	protein domain specific binding	EHI_098280	14-3-3 protein 2	14-3-3 protein;14-3-3 protein, conserved site;14-3-3 domain;14-3-3 domain superfamily	14-3-3 domain
5759.rna_EHI_050150-1	T	3.66516	regulatory subunit	EHI_050150	HEAT repeat domain containing protein	Armadillo-type fold	N/A
5759.rna_EHI_167940-1	T	3.61696	Src homology 3 domains	EHI_167940	hypothetical protein	SH3 domain;SH3-like domain superfamily	SH3 domain;SH3 domain
B. REDUCED ABUNDANCE OF PHOSPHORYLATED PEPTIDES
EEG-ID	COG	FoldChange	EEG-description	Gene-ID	AmoebaDB-description	Interpro Description	PFam Description
GTPases signaling
5759.rna_EHI_151250-1	T	0.318244	Belongs to the DOCK family	EHI_151250	hypothetical protein, conserved	Dedicator of cytokinesis, C-terminal;EF-hand domain pair;Armadillo-type fold;Dedicator of cytokinesis;DHR-1 domain	Dedicator of cytokinesis, C-terminal;DHR-1 domain
5759.rna_EHI_120630-1	T	0.314991	Belongs to the DOCK family	EHI_120630	hypothetical protein, conserved	Dedicator of cytokinesis, C-terminal;Dedicator of cytokinesis;DHR-1 domain	Dedicator of cytokinesis, C-terminal;DHR-1 domain
5759.rna_EHI_035150-1	T	0.248669	Domain in Tre-2, BUB2p, and Cdc16p. Probable Rab-GAPs.	EHI_035150	TBC domain containing protein	Rab-GTPase-TBC domain;Rab-GTPase-TBC domain superfamily	Rab-GTPase-TBC domain
5759.rna_EHI_165290-1	S	0.3	Domain in Tre-2, BUB2p, and Cdc16p. Probable Rab-GAPs.	EHI_165290	Rab GTPase activating protein, putative	Rab-GTPase-TBC domain;Rab-GTPase-TBC domain superfamily;Ankyrin repeat-containing domain superfamily	Rab-GTPase-TBC domain
5759.rna_EHI_040270-1	S	0.3	Domain in Tre-2, BUB2p, and Cdc16p. Probable Rab-GAPs.	EHI_040270	TBC domain containing protein	Rab-GTPase-TBC domain;Rab-GTPase-TBC domain superfamily	Rab-GTPase-TBC domain
5759.rna_EHI_139970-1	V	0.288466	GTPase-activator protein for Ras-like GTPase	EHI_139970	Ras GTPase-activating protein, putative	Ras GTPase-activating domain;Rho GTPase activation protein;Ras GTPase-activating protein	Ras GTPase-activating domain
5759.rna_EHI_098270-1	T	0.358402	GTPase-activator protein for Rho-like GTPases	EHI_098270	RhoGAP domain containing protein	Rho GTPase-activating protein domain;Rho GTPase activation protein	Rho GTPase-activating protein domain
5759.rna_EHI_039030-1	T	0.303955	GTPase-activator protein for Rho-like GTPases	EHI_039030	RhoGAP domain containing protein	Rho GTPase-activating protein domain;Rho GTPase activation protein	Rho GTPase-activating protein domain
5759.rna_EHI_055340-1	T	0.302313	GTPase-activator protein for Rho-like GTPases	EHI_055340	RhoGAP domain containing protein	Rho GTPase-activating protein domain;Rho GTPase activation protein	Rho GTPase-activating protein domain
5759.rna_EHI_014190-1	T	0.279261	GTPase-activator protein for Rho-like GTPases	EHI_014190	RhoGAP domain containing protein	Rho GTPase-activating protein domain;Rho GTPase activation protein	Rho GTPase-activating protein domain
5759.rna_EHI_131930-1	T	0.269794	GTPase-activator protein for Rho-like GTPases	EHI_131930	Rho GTPase activating protein, putative	Rho GTPase-activating protein domain;Rho GTPase activation protein	Rho GTPase-activating protein domain
5759.rna_EHI_078740-1	T	0.41978	Protein present in Fab1, YOTB, Vac1, and EEA1	EHI_078740	Rho guanine nucleotide exchange factor, putative	Dbl homology (DH) domain;FYVE zinc finger;Guanine-nucleotide dissociation stimulator, CDC24, conserved site;Pleckstrin homology domain;Zinc finger, FYVE/PHD-type;Dbl homology (DH) domain superfamily	Pleckstrin homology domain;Dbl homology (DH) domain;FYVE zinc finger
5759.rna_EHI_194630-1	T	0.403592	Putative GTPase activating protein for Arf	EHI_194630	protein with RhoGEF and ArfGAP domains	Dbl homology (DH) domain;Arf GTPase activating protein;Calponin homology domain;Pleckstrin homology domain;Dbl homology (DH) domain superfamily;CH domain superfamily;ARFGAP/RecO-like zinc finger	Calponin homology domain;Dbl homology (DH) domain;Arf GTPase activating protein
5759.rna_EHI_183170-1	L	0.3	Rab guanyl-nucleotide exchange factor activity	EHI_183170	hypothetical protein, conserved	C2 domain;cDENN domain;dDENN domain;SBF1/SBF2 domain	C2 domain;cDENN domain;SBF1/SBF2 domain
5759.rna_EHI_124570-1	T	0.461178	Rap/ran-GAP	EHI_124570	Rap/Ran GTPase-activating protein, putative	Rap GTPase activating protein domain;Rap/Ran-GAP superfamily	Rap GTPase activating protein domain
5759.rna_EHI_187070-1	T	0.289678	Rap/ran-GAP	EHI_187070	Rap/Ran GTPase-activating protein, putative	Rap GTPase activating protein domain;Rap/Ran-GAP superfamily	Rap GTPase activating protein domain
5759.rna_EHI_094810-1	S	0.3	Ras family	EHI_094810	Ras family protein	Small GTPase;Small GTPase superfamily, Ras-type;P-loop containing nucleoside triphosphate hydrolase	Small GTPase
5759.rna_EHI_001910-1	S	0.2	ras GTPase-activating protein	EHI_001910	Ras GTPase-activating protein, putative	Rho GTPase activation protein;Ras GTPase-activating protein	N/A
5759.rna_EHI_143100-1	T	0.385064	Ras guanine nucleotide exchange factor	EHI_143100	Ras guanine nucleotide exchange factor, putative	Ras guanine-nucleotide exchange factors catalytic domain;LIS1 homology motif;Ras-like guanine nucleotide exchange factor;Ras guanine nucleotide exchange factor domain superfamily	Ras guanine-nucleotide exchange factors catalytic domain
5759.rna_EHI_152200-1	G	0.3	RasGEF domain	EHI_152200	hypothetical protein	Ras guanine-nucleotide exchange factors catalytic domain;Ras-like guanine nucleotide exchange factor;Ras guanine nucleotide exchange factor domain superfamily	Ras guanine-nucleotide exchange factors catalytic domain
5759.rna_EHI_180310-1	S	0.3	RasGEF domain	EHI_180310	hypothetical protein	Ras guanine-nucleotide exchange factors catalytic domain;Ras-like guanine nucleotide exchange factor;Ras guanine nucleotide exchange factor domain superfamily	Ras guanine-nucleotide exchange factors catalytic domain
5759.rna_EHI_075850-1	DZ	0.5	RasGEF N-terminal motif	EHI_075850	hypothetical protein	Ras-like guanine nucleotide exchange factor, N-terminal;Ras guanine-nucleotide exchange factors catalytic domain;Ras-like guanine nucleotide exchange factor;Regulator of chromosome condensation 1/beta-lactamase-inhibitor protein II;Ras guanine nucleotide exchange factor domain superfamily	Ras guanine-nucleotide exchange factors catalytic domain;Ras-like guanine nucleotide exchange factor, N-terminal
5759.rna_EHI_081280-1	T	0.248946	Rho guanyl-nucleotide exchange factor activity	EHI_081280	Rho guanine nucleotide exchange factor, putative	Dbl homology (DH) domain;Dbl homology (DH) domain superfamily	Dbl homology (DH) domain
5759.rna_EHI_098820-1	I	0.3	Rho guanyl-nucleotide exchange factor activity	EHI_098820	hypothetical protein	Dbl homology (DH) domain;Armadillo-type fold;Dbl homology (DH) domain superfamily	Dbl homology (DH) domain
Kinase activity
5759.rna_EHI_014100-1	T	0.322028	belongs to the protein kinase superfamily	EHI_014100	protein kinase, putative	Forkhead-associated (FHA) domain;Protein kinase domain;Serine/threonine-protein kinase, active site;SMAD/FHA domain superfamily;Protein kinase-like domain superfamily;Protein kinase, ATP binding site	Protein kinase domain;Forkhead-associated (FHA) domain
5759.rna_EHI_064500-1	T	0.293882	Epidermal growth factor-like domain. TMK 40	EHI_064500	protein tyrosine kinase domain-containing protein	Protein kinase domain;Serine-threonine/tyrosine-protein kinase, catalytic domain;Serine/threonine-protein kinase, active site;PapD-like superfamily;Protein kinase-like domain superfamily;EGF-like, conserved site;Protein kinase, ATP binding site	Serine-threonine/tyrosine-protein kinase, catalytic domain
5759.rna_EHI_053130-1	T	0.271288	kinase 2	EHI_053130	protein kinase 2, putative	Protein kinase domain;AGC-kinase, C-terminal;Serine/threonine-protein kinase, active site;Protein kinase-like domain superfamily;Protein kinase, ATP binding site	Protein kinase domain
5759.rna_EHI_101250-1	T	0.371664	Kinase-like	EHI_101250	serine/threonine-protein kinase, putative	Protein kinase domain;Serine/threonine-protein kinase, active site;Protein kinase-like domain superfamily;Protein kinase, ATP binding site	Protein kinase domain
5759.rna_EHI_048230-1	T	0.286178	Leucine rich repeat	EHI_048230	hypothetical protein	Protein kinase domain;Serine-threonine/tyrosine-protein kinase, catalytic domain;Leucine-rich repeat;Leucine-rich repeat, typical subtype;Rho GTPase activation protein;Myotubularin-like phosphatase domain;Protein kinase-like domain superfamily;Protein-tyrosine phosphatase-like	Myotubularin-like phosphatase domain;Serine-threonine/tyrosine-protein kinase, catalytic domain;Leucine-rich repeat
5759.rna_EHI_153770-1	F	0.3	Phosphatidylinositol-4-phosphate 5-Kinase	EHI_153770	phosphatidylinositol-4-phosphate 5-kinase, putative	Phosphatidylinositol-4-phosphate 5-kinase, core;Phosphatidylinositol-4-phosphate 5-kinase	Phosphatidylinositol-4-phosphate 5-kinase, core
5759.rna_EHI_038280-1	S	0.4	Protein kinase C conserved region 1 (C1) domains (Cysteine-rich domains)	EHI_038280	hypothetical protein	N/A	N/A
5759.rna_EHI_002790-1	T	0.297988	Protein kinase C terminal domain	EHI_002790	protein kinase, putative	Protein kinase domain;AGC-kinase, C-terminal;Serine/threonine-protein kinase, active site;Protein kinase-like domain superfamily;Protein kinase, ATP binding site;Protein kinase, C-terminal	Protein kinase domain;Protein kinase, C-terminal
5759.rna_EHI_004790-1	T	0.275277	Protein kinase C terminal domain	EHI_004790	protein kinase, putative	Protein kinase domain;AGC-kinase, C-terminal;Serine/threonine-protein kinase, active site;Protein kinase-like domain superfamily;Protein kinase, ATP binding site;Protein kinase, C-terminal	Protein kinase domain;Protein kinase, C-terminal
5759.rna_EHI_035500-1	T	0.267169	Protein kinase domain	EHI_035500	protein kinase, putative	Protein kinase domain;Serine/threonine-protein kinase, active site;Protein kinase-like domain superfamily	Protein kinase domain
5759.rna_EHI_011920-1	T	0.33872	Protein tyrosine kinase	EHI_011920	protein kinase, putative	Protein kinase domain;Serine/threonine-protein kinase, active site;Protein kinase-like domain superfamily;Protein kinase, ATP binding site	Protein kinase domain
5759.rna_EHI_158080-1	T	0.321173	Protein tyrosine kinase	EHI_158080	protein kinase, putative	Protein kinase domain;Serine/threonine-protein kinase, active site;Protein kinase-like domain superfamily;Protein kinase, ATP binding site	Protein kinase domain
5759.rna_EHI_068600-1	T	0.267924	Protein tyrosine kinase	EHI_068600	protein kinase, putative	Protein kinase domain;AGC-kinase, C-terminal;Serine/threonine-protein kinase, active site;Protein kinase-like domain superfamily;Protein kinase, ATP binding site	Protein kinase domain
5759.rna_EHI_155160-1	L	0.3	Rapamycin binding domain	EHI_155160	FKBP-rapamycin associated protein (FRAP), putative	Phosphatidylinositol 3-/4-kinase, catalytic domain;PIK-related kinase, FAT;FATC domain;FKBP12-rapamycin binding domain;Protein kinase-like domain superfamily;Armadillo-type fold;Phosphatidylinositol 3/4-kinase, conserved site;Domain of unknown function DUF3385, target of rapamycin protein;Serine/threonine-protein kinase TOR;FKBP12-rapamycin binding domain superfamily	Phosphatidylinositol 3-/4-kinase, catalytic domain;PIK-related kinase, FAT;FATC domain;FKBP12-rapamycin binding domain;Domain of unknown function DUF3385, target of rapamycin protein
5759.rna_EHI_188110-1	T	0.290497	Serine threonine-protein kinase TMK54	EHI_188110	protein kinase, putative	Protein kinase domain;Serine-threonine/tyrosine-protein kinase, catalytic domain;Serine/threonine-protein kinase, active site;Protein kinase-like domain superfamily;Protein kinase, ATP binding site	Serine-threonine/tyrosine-protein kinase, catalytic domain
5759.rna_EHI_110010-1	T	0.393049	Serine/Threonine protein kinases, catalytic domain	EHI_110010	serine/threonine protein kinase, putative	Protein kinase domain;Serine/threonine-protein kinase, active site;Protein kinase-like domain superfamily	Protein kinase domain
5759.rna_EHI_183070-1	T	0.313511	Serine/Threonine protein kinases, catalytic domain	EHI_183070	protein kinase domain containing protein	Protein kinase domain;GTP binding domain;Serine/threonine-protein kinase, active site;Protein kinase-like domain superfamily;EF-hand domain pair;P-loop containing nucleoside triphosphate hydrolase	Protein kinase domain;GTP binding domain
5759.rna_EHI_132360-1	S	0.5	Serine/Threonine protein kinases, catalytic domain	EHI_132360	serine/threonine-protein kinase, putative	Protein kinase domain;Serine/threonine-protein kinase, active site;Protein kinase-like domain superfamily;Protein kinase, ATP binding site	Protein kinase domain
Phosphatase activity
5759.rna_EHI_035930-1	V	0.279202	Dual specificity phosphatase, catalytic domain	EHI_035930	leucine rich repeat and phosphatase domain containing protein	Dual specificity phosphatase, catalytic domain;Leucine-rich repeat;Leucine-rich repeat, typical subtype;Protein-tyrosine phosphatase, active site;Dual specificity protein phosphatase domain;Protein-tyrosine phosphatase-like	Dual specificity phosphatase, catalytic domain;Leucine-rich repeat
5759.rna_EHI_048590-1	G	0.3	Protein phosphatase 2A homologues, catalytic domain.	EHI_048590	calcineurin catalytic subunit A, putative	Calcineurin-like phosphoesterase domain, ApaH type;Serine/threonine-specific protein phosphatase/bis(5-nucleosyl)-tetraphosphatase;PP2B	Calcineurin-like phosphoesterase domain, ApaH type
5759.rna_EHI_167510-1	T	0.271076	serine threonine-protein phosphatase	EHI_167510	calcineurin catalytic subunit A, putative	Calcineurin-like phosphoesterase domain, ApaH type;Serine/threonine-specific protein phosphatase/bis(5-nucleosyl)-tetraphosphatase;PP2B	Calcineurin-like phosphoesterase domain, ApaH type
5759.rna_EHI_012280-1	S	0.4	GTP-binding protein that may be involved in cell development	EHI_012280	hypothetical protein, conserved	RHD3/Sey1;P-loop containing nucleoside triphosphate hydrolase	RHD3/Sey1
Vesicles Traffic
5759.rna_EHI_164810-1	U	0.27788	Adaptin N terminal region	EHI_164810	Adapter-related protein complex 3 (AP-3) subunit, putative	Clathrin/coatomer adaptor, adaptin-like, N-terminal;Armadillo-type fold;Adaptor protein complex AP-3, delta subunit	Clathrin/coatomer adaptor, adaptin-like, N-terminal
5759.rna_EHI_023600-1	U	0.272366	AP complex subunit beta	EHI_023600	adaptor protein (AP) family protein	Clathrin/coatomer adaptor, adaptin-like, N-terminal;Armadillo-type fold;AP-1/2/4 complex subunit beta;AP complex subunit beta	Clathrin/coatomer adaptor, adaptin-like, N-terminal
5759.rna_EHI_010730-1	U	0.359712	Vacuolar protein sorting-associated protein 26	EHI_010730	vacuolar sorting protein 26, putative	Vacuolar protein sorting protein 26 related	Vacuolar protein sorting protein 26 related
5759.rna_EHI_116720-1	U	0.31481	vesicle fusion with Golgi apparatus	EHI_116720	hypothetical protein	Vesicle transport V-SNARE protein VTI1	V-SNARE_C
OTHERS
5759.rna_EHI_067590-1	T	0.362566	EF hand	EHI_067590	troponin-like protein, putative	EF-hand domain;EF-hand domain pair;EF-Hand 1, calcium-binding site;EF-hand domain pair protein CML-like	EF-hand domain
5759.rna_EHI_104470-1	T	0.310127	Phosducin	EHI_104470	phosducin-like protein	Phosducin, thioredoxin-like domain;Thioredoxin-like superfamily	Phosducin, thioredoxin-like domain
5759.rna_EHI_050850-1	T	0.364151	Zinc-binding domain present in Lin-11, Isl-1, Mec-3.	EHI_050850	LIM zinc finger domain containing protein	Zinc finger, LIM-type	Zinc finger, LIM-type
5759.rna_EHI_142950-1	T	0.266673	Src homology 3 domains	EHI_142950	hypothetical protein	SH3 domain;AH/BAR domain superfamily;SH3-like domain superfamily	SH3 domain

## Sheet: 2.STRING-KINASES FC><2
Table 5.2. Clustering by STRING functions phosphoproteome proteins with changes upon Wn treatment
A. INCREASED ABUNDANCE OF PHOSPHORYLATED PEPTIDES
cluster number	STRING-cluster color	gene count	protein name	protein identifier	protein description
1	Red	8	EHI_083440	5759.rna_EHI_083440-1	Tyrosine kinase, PTK2B
1	Red	8	EHI_097620	5759.rna_EHI_097620-1	Ph-protein kinase domain containing protein; Belongs to the protein kinase superfamily
1	Red	8	EHI_103610	5759.rna_EHI_103610-1	P21-activated kinase; Protein kinase, putative
1	Red	8	EHI_109700	5759.rna_EHI_109700-1	Eukaryotic translation initiation factor 2-alpha kinase 4; Protein kinase domain containing protein
1	Red	8	EHI_134750	5759.rna_EHI_134750-1	Protein tyrosine kinase domain-containing protein, TMK46
1	Red	8	EHI_148520	5759.rna_EHI_148520-1	Mob1/phocein family protein
1	Red	8	EHI_193300	5759.rna_EHI_193300-1	Phosphoribulokinase/uridine kinase family protein
1	Red	8	EHI_196580	5759.rna_EHI_196580-1	Phosphoribulokinase /uridine kinase family protein
2	Green	7	EHI_023010	5759.rna_EHI_023010-1	Protein kinase, putative
2	Green	7	EHI_043240	5759.rna_EHI_138380-1	Glycogen phosphorylase; Phosphorylase is an important allosteric enzyme in carbohydrate metabolism.
2	Green	7	EHI_096830	5759.rna_EHI_096830-1	Glycogen phosphorylase; Phosphorylase is an important allosteric enzyme in carbohydrate metabolism.
2	Green	7	EHI_108670	5759.rna_EHI_108670-1	Protein kinase domain containing protein ; Belongs to the protein kinase superfamily
2	Green	7	EHI_131660	5759.rna_EHI_131660-1	Protein kinase domain containing protein
2	Green	7	EHI_159580	5759.rna_EHI_159580-1	Protein kinase, putative
2	Green	7	EHI_174210	5759.rna_EHI_174210-1	Serine/threonine-protein kinase, putative
3	Blue	6	EHI_009530	5759.rna_EHI_009530-1	Pyruvate, orthophosphate dikinase; Catalyzes the reversible phosphorylation of pyruvate and phosphate.
3	Blue	6	EHI_048410	5759.rna_EHI_048410-1	Protein kinase, putative ; Belongs to the protein kinase superfamily
3	Blue	6	EHI_118080	5759.rna_EHI_118080-1	Protein kinase, putative
3	Blue	6	EHI_158590	5759.rna_EHI_158590-1	Dual specificity protein kinase yak1; Protein kinase, putative
3	Blue	6	EHI_188950	5759.rna_EHI_188950-1	PH domain containing protein
3	Blue	6	EHI_193290	5759.rna_EHI_193290-1	Hypothetical protein; Pleckstrin homology domain;Phox homologous domain
B. REDUCED ABUNDANCE OF PHOSPHORYLATED PEPTIDES
cluster number	STRING-cluster color	gene count	protein name	protein identifier	protein description
1	Red	12	EHI_002790	5759.rna_EHI_002790-1	Protein-serine/threonine kinase; Belongs to the protein kinase superfamily, AGC-kinase_C
1	Red	12	EHI_004790	5759.rna_EHI_004790-1	Non-specific serine/threonine protein kinase; Belongs to the protein kinase superfamily, AGC-kinase_C
1	Red	12	EHI_011920	5759.rna_EHI_011920-1	Dual specificity protein kinase yak1; Protein kinase, putative
1	Red	12	EHI_014100	5759.rna_EHI_014100-1	Protein kinase, putative ; Belongs to the protein kinase superfamily, Forkhead-associated (FHA) domain
1	Red	12	EHI_038280	5759.rna_EHI_038280-1	Hypothetical protein; Uncharacterized protein
1	Red	12	EHI_053130	5759.rna_EHI_053130-1	Serum/glucocorticoid-regulated kinase 2; Belongs to the protein kinase superfamily, AKT2 - PH
1	Red	12	EHI_068600	5759.rna_EHI_110490-1	Protein kinase, putative
1	Red	12	EHI_132360	5759.rna_EHI_132360-1	Serine/threonine-protein kinase, putative
1	Red	12	EHI_153770	5759.rna_EHI_153770-1	1-phosphatidylinositol-4-phosphate 5-kinase; Phosphatidylinositol-4-phosphate 5-kinase, Pi4,5
1	Red	12	EHI_155160	5759.rna_EHI_155160-1	Serine/threonine-protein kinase TOR; FKBP-rapamycin associated protein (FRAP), Pi3,4
1	Red	12	EHI_158080	5759.rna_EHI_158080-1	PEhS4; Protein kinase, putative ; Belongs to the protein kinase superfamily
1	Red	12	EHI_183070	5759.rna_EHI_183070-1	Protein kinase domain containing protein
2	Green	4	EHI_048230	5759.rna_EHI_048230-1	Protein kinase domain containing protein
2	Green	4	EHI_064500	5759.rna_EHI_064500-1	Protein tyrosine kinase domain-containing protein, TMK40
2	Green	4	EHI_101250	5759.rna_EHI_101250-1	Serine/threonine-protein kinase, putative
2	Green	4	EHI_188110	5759.rna_EHI_188110-1	Protein kinase, putative, TMK54
3	Blue	2	EHI_035500	5759.rna_EHI_035500-1	Serine/threonine-protein kinase srpk3; Protein kinase, putative
3	Blue	2	EHI_110010	5759.rna_EHI_110010-1	Protein kinase, putative
