# Supplementary material for: Live Cells Imaging and Comparative Phosphoproteomics Uncover Proteins from the Mechanobiome in Entamoeba histolytica
Source: Int J Mol Sci. 2023 May 13;24(10):8726. doi: 10.3390/ijms24108726 (PMC10217974; doi:10.3390/ijms24108726)
Supplement: Supplementary file 1 [file ijms-24-08726-s001.zip › Table 6. CYTOSKELETON.xlsx]

## Sheet: 1.Cytoskeleton
Table 6.1. Proteins from the cytoskeleton found phosphorylated
Gene ID	Product Description	PFam Description
Adhesive structure
EHI_080740	filopodin, Talin	FERM central domain;I/LWEQ domain;Talin, N-terminal F0 domain
EHI_167130	filopodin, Talin	FERM central domain;I/LWEQ domain;FERM, N-terminal
EHI_199000	Alpha-actinin 2	Calponin homology domain
EHI_083620	Vinculin like	N/A
EHI_022960	Paxillin-LIM zinc finger domain containing protein	Zinc finger, LIM-type
Networking Microfilaments
EHI_122800	ABPH, Villidin	WD40 repeat;Gelsolin-like domain;Villin headpiece;Domain of unknown function DUF1899
EHI_103430	cortexillin II, putative	Calponin homology domain
EHI_104560	cortexillin, putative	Calponin homology domain
EHI_191900	cortexillin, putative	Calponin homology domain
EHI_104630	filamin 2, ABP120	Calponin homology domain;Filamin/ABP280 repeat-like
EHI_104390	Fimbrin/Plastin domain	Filamin/ABP280 repeat-like
EHI_134700	Fimbrin/Plastin domain	Calponin homology domain
EHI_154330	Fimbrin/Plastin domain	Calponin homology domain
EHI_156420	Fimbrin/Plastin domain	Calponin homology domain
EHI_009570	gelsolin repeat protein, putative	Gelsolin-like domain
EHI_003930	I/LWEQ domain protein	I/LWEQ domain
EHI_110180	myosin heavy chain	Myosin head, motor domain;Myosin tail
EHI_007640	PH domain-like	Calponin homology domain;Zinc finger, LIM-type, PH domains, C2 domain
EHI_067590	troponin-like protein, putative	EF-hand domain
EHI_021260	villidin, putative	Gelsolin-like domain;Villin headpiece
EHI_021270	villidin, putative	Gelsolin-like domain;Villin headpiece;Leucine-rich repeat
EHI_007480	villin, putative	Gelsolin-like domain;Villin headpiece
Dynamics of microfilaments
EHI_107290	Actin	Actin family
EHI_048630	Orphan actin related ARPv2	Actin family
EHI_131230	Orphan actin related ARPv1	Actin family
EHI_163580	Orphan actin related ARPi	Actin family
EHI_172960	ARP2/3 complex 21 kDa subunit ARPC3	Actin-related protein 2/3 complex subunit ARPC3/p21
EHI_094120	ARP2/3 complex 41 kDa subunit, ARPC1/p41-ARC	WD40 repeat;Anaphase-promoting complex subunit 4, WD40 domain
EHI_125300	diaphanous protein, formin	Formin, FH2 domain;Formin, FH3 domain;Formin, GTPase-binding domain
EHI_110810	unconventional myosin IB	SH3 domain;Myosin head, motor domain;Class I myosin tail homology domain
EHI_136150	adenylyl cyclase-associated protein, putative	Adenylate cyclase-associated CAP, N-terminal;Adenylate cyclase-associated CAP, C-terminal
EHI_005020	F-actin capping protein beta subunit, putative	F-actin-capping protein subunit beta
EHI_168340	actin-binding protein, coactosin	Actin-depolymerising factor homology domain
EHI_186770	actin-binding protein, cofilin/tropomyosin family	Actin-depolymerising factor homology domain
EHI_039020	actobindin, putative	WH2 domain
EHI_158570	actobindin, putative	WH2 domain
EHI_197480	actophorin, putative	Actin-depolymerising factor homology domain
EHI_176140	profilin, putative	Profilin
Dynamics of microtubules
EHI_113570	kinesin, putative	Kinesin motor domain
EHI_130660	microtubule associated protein, putative	Autophagy protein Atg8 ubiquitin-like
EHI_093860	MIT domain protein	MIT
EHI_049920	beta-tubulin	Tubulin/FtsZ, GTPase domain;Tubulin/FtsZ, 2-layer sandwich domain
EHI_103790	tubulin interacting protein, putative	Gamma tubulin complex component, C-terminal;Gamma tubulin complex component protein, N-terminal
EHI_118620	HEAT repeat domain containing protein	N/A
EHI_105210	hypothetical protein, conserved	FCH domain
Regulation of microfilaments
EHI_001070	LIM zinc finger domain containing protein	Zinc finger, LIM-type
EHI_025450	LIM zinc finger domain containing protein	Zinc finger, LIM-type
EHI_030800	LIM zinc finger domain containing protein	Zinc finger, LIM-type
EHI_096420	LIM zinc finger domain containing protein	Zinc finger, LIM-type
EHI_110280	LIM zinc finger domain containing protein	Zinc finger, LIM-type
EHI_111790	LIM zinc finger domain containing protein	Zinc finger, LIM-type
EHI_158150	LIM zinc finger domain containing protein	Zinc finger, LIM-type
EHI_161940	LIM zinc finger domain containing protein	Zinc finger, LIM-type

## Sheet: 2. WN-FC=1
Table 6.2. Cytoskeletal proteins whose phosphorylated status does not change with Wmn treatment
GeneID	UniProtID	Protein name	Amino acid sequence target	Position of Phosphorylated AA within protein
EHI_104390	C4LZ50	Actin binding protein, Fimbrin/Plastin domain	237-EPGKHHIDVQVETPVTPPEGEKINPDNKEM-267	249
EHI_186770	C4LVP4	Actin-binding protein, cofilin/tropomyosin family	130-DFGKSGYEAFLRHEMSAPPLTEEEEEREKEI-160	145
EHI_039020	C4LZS3	Actobindin	40-LLSGIKEGKELKKVESNDRSAPVIAADAKLQ-70	55
EHI_158570	C4M7H1	Actobindin	4-KALAGIADAKLKHTETVDKSAPVIENVEIK-33	19
EHI_094120	C4LYJ9	ARP2/3 complex 41 kDa subunit ARPC1B/p41-ARC	287-FVKELDQKQAPKSTGTMSAMDHFKSLSSRGT-317	302
EHI_122800	C4M5M6	Coronin and Gelsolin domains	403-SSQQGGSKRNSRRRSSVSLKPEHMKSIYEIG-433	418
EHI_104560	B1N341	Cortexillin	393-EGESMASKFVEENKRSAELGDKKTDLVEEIE-423	408
EHI_103430	C4LVI7	Cortexillin II	1-MEGTDNVLNTPRDITEEEKEKREQKNKRWI-30	15
	C4LVI7	Cortexillin II	1-MEGTDNVLNTPRDITEEEKEKREQK-24	10
EHI_125300	C4M622	Diaphanous / Formin	444-VTKNNNEKSNKKKIESGDNEEERIKIDEVFD-473	459
EHI_005020	C4M096	F-actin capping protein beta subunit	1-MSQTDPLDYALDLMRRL-17	2
EHI_154330	C4M596	Fimbrin/Plastin domain	256-VTNLYQTVNAPKKEISNEEYQDEEEIRKKNE-287	272
	C4M596	Fimbrin/Plastin domain	643-NEKLIDAENANVDADSELQDEQEKLDQMNEE-673	658
EHI_156420	C4M4E1	Fimbrin/Plastin domain	162-QHEVDVLKGQKKQIESEEHVEGNIEEIQSLL-192	177
EHI_113570	C4M9W2	Kinesin	668-KDNGNEEKIMKKMKDSIEEEKQKNRFEQEVF-698	683
EHI_030800	B1N3B2	LIM zinc finger domain containing protein	1-MSLECSGCHKLFKELNS	2
EHI_096420	C4LWF5	LIM zinc finger domain containing protein	56-CKNHVPKATATAVTDSIAIKQALNAPKKEAE-86	71
EHI_001070	C4M1I7	LIM zinc finger domain containing protein	1-MTEEQINNLKKGETLEV	2
EHI_025450	C4M332	LIM zinc finger domain containing protein	168-GKLGIADVNAIAQSKSSQSLYNAQVRGAGRN-198	183
	C4M332	LIM zinc finger domain containing protein	171-GIADVNAIAQSKSSQSLYNAQVRGAGRNCQA-201	186
	C4M332	LIM zinc finger domain containing protein	119-NSQVRGCCEQRTNTGSMGLAERNAIAQSKSS-184	134
EHI_111790	C4M577	LIM zinc finger domain containing protein	92-KEEYHIEPKKEEATFSPETKTLIENILKQLD-122	107
EHI_161940	C4M6N7	LIM zinc finger domain containing protein	61-REKGNYDEGFGYSKHSADWEKKDEEHHVEQK-91	76
EHI_163580	C4M3T9	Orphan actin related ARPi	5-TIIIDNGSGLIKAGESSEELPKIVFPCVVGH-35	20
EHI_131230	C4LXI9	Orphan actin related ARPv1	479-KKKRKRQKKKIMISQSAFFTHENEEKANAML-510	495
EHI_049920	C4LUJ0	Tubulin family protein	439-EGELLTEVHEDSLAHSPTNQV-459	454
	C4LUJ0	Tubulin family protein	435-QPDQEGELLTEVHEDSLAHSPTNQV-459	450
EHI_103790	C4LVM1	Tubulin interacting protein	19-NEEKIKEDNEIEEHESIEIDKDSNIKENAVF-49	34
EHI_110810	C4LUC7	Unconventional Myosin IB	743-EAASILKGKKERRRESVDYTNNKWTADYINY-772	757
EHI_021260	C4M041	Villidin	1-MSDEEIRKQEEELKRLQ-17	2
EHI_021270	C4M042	Villidin	546-SPSPSSSRSSHIRRTSGSHLRNSGDFSSRSP-574	559
	C4M042	Villidin	529-DMVTSNTTDFSDIIRSPSPSSSRSSHIRRTS-559	544

## Sheet: 3.W-<FC>2
Table 6.3. Cytoskeletal proteins whose phosphorylated status changes with Wmn treatment
GeneID	UniProtID	Protein name	Fold Change	Amino acid sequence target	Position of Phosphorylated amino acid within proteins
Increased Abundance
EHI_107290	B1N2P0	Actin	2.38423	189-YLMKILTERGYAFTTTAEREIVRDIKEKLCY-219	204
	B1N2P0	Actin	0.317799	351-STFQNMWITKEEYDESGPAIVHRKCF-376	366
	B1N2P0	Actin	3.19	218-CYVAEDFNEEMQKAASSSELEKSYELPDGQV-248	233
EHI_172960	C4M6H6	Actin-related protein 2/3 complex subunit ARPC3	4	112-DGKFCLGGIVEPLKASEKEVVRQYMTAIRNE-143	128
EHI_136150	C4M295	Adenylyl cyclase-associated protein CAP	3.67	222-GVASAQAAPVAPKVETPKEEPKPVVKQQQPN-252	237
	C4M295	Adenylyl cyclase-associated protein CAP	3.32831	284-PEDKVPLEPKKVTTNTPKPATAKSVVQKPPK-344	299
	C4M295	Adenylyl cyclase-associated protein CAP	2.85967	292-PKKVTTNTPKPATAKSVVQKPPKIEKNLNKW-321	307
EHI_130660	C4LXE4	Autophagy-related protein, Atg8	3.30849	1-MESQPKLPFKQRVSFEERKAFAIQLRQKK-29	14
EHI_199000	C4LWU6	Alpha-actinin	3.7683	565-EQLNEIFSTIAAGKDSITETDMQKAGMSAEQ-595	580
EHI_007640	C4LYC5	Calponin homology; Pleckstrin	3.9	991-YYKQQQVRFNKQREGSINEVPKVIDLAFAEI-1020	1005
EHI_104630	C4LZ72	Filamin 2 / ABP120	3.29	229-LGEAERLAREAELMRTPDPSKCVMSGPGLKT-259	244
	C4LZ72	Filamin 2 / ABP120	3.2	835-EYHINCKLNRRHIAGSPFKQTVN-857	850
EHI_080740	C4M9P2	Filopodin/Talin : FERM and IL/WEQ domains	3.66	761-SNAKIILTNADQTVYSPNKNDDIREAAGLTA-791	776
EHI_167130	C4LYB3	Filopodin/Talin : FERM and IL/WEQ domains	4.04689	1522-PTHPRANGFIGRTRPTPKPEEPKQEETVSRT-1552	1537
EHI_134700	C4M019	Fimbrin like	3.5	528-PTQLSYSYQEKSYIESPRKRGTSLSSISRQA-558	543
	C4M019	Fimbrin like	0.413528	535-YQEKSYIESPRKRGTSLSSISRQAENNSIEL-565	550
	C4M019	Fimbrin like	3.5	519-RINKIEFYKPTQLSYSYQEKSYIESPRKRGT-549	534
EHI_009570	C4LZ32	Gelsolin repeat protein	3.37	1-MSEEEGKKGITEEITNEKSELTNEED-26	11
EHI_110280	C4LU80	LIM zinc finger domain containing protein	3.78266	105-STPAKQPTTPAKTPATVAPSTPSKTEPTPAS-135	120
	C4LU80	LIM zinc finger domain containing protein	0.354199	122-APSTPSKTEPTPASPSKPKFCTNCGAKLSGG-152	137
EHI_093860	C4LYH7	Microtubule Interacting and Trafficking domain protein	3.6	181-PLFPEPSQPIEEKKDSTVIEQGEEQQNKSKV-211	196
EHI_048630	C4M2X6	Orphan actin-related ARPv2	2.41	318-TGKKTIKKKKMGVAQSAFFAHENEEKANAML-348	333
EHI_176140	C4MB21	Profilin	3.5	66-GGKKYMITRVDADEGTAMGKKGAEGISIYKT-95	80
Decreased Abundance
EHI_197480	C4LVG4	Actophorin	0.3	1-MAGIQLADEVTSVYNDFKLSHKYRYIV-27	12
EHI_168340	C4M4P4	Coactosin	0.38	1-MSGFDLSEVAGPVAEVI-17	2
	C4M4P4	Coactosin	0.3	1-MSGFDLSEVAGPVAEVIDDKNE-22	7
	C4M4P4	Coactosin	0.3	59-ALQFAYYRTISGDEESKRVKFVFISWAGEGI-89	74
EHI_191900	C4M741	Cortexillin	0.305297	1-MSDSVLTKAASKTKILE-17	2
	C4M741	Cortexillin	0.31	342-EIKMMEKELKIQKRNTLPNSQTPRLDEKERM-372	357
EHI_105210	C4M126	F-BAR domain-containing protein / FCH domain binds to MT	0.322885	317-TEEEKKEETPVEEQKTE-332	332
	C4M126	F-BAR domain-containing protein / FCH domain binds to MT	0.32	310-EEKKEVPTEEEKKEETPVEEQKTE-333	325
EHI_118620	C4LYL2	HEAT repeat domain containing protein / MT binding	0.3	1265-VENKPLEKITPPKRMSEENNGIKLIDLEEET-1295	1280
EHI_003930	C4M9B6	I/LWEQ domain protein	0.281379	260-TLGHPRSPTPPPKEPTPPPKQEPQQQAFEPF-290	275
	C4M9B6	I/LWEQ domain protein	0.32	253-PPDFSVITLGHPRSPTPPPKEPTPPPKQEPQ-282	268
EHI_158150	C4M2D4	LIM zinc finger domain containing protein	0.353126	168-KEEKKKPKENIKKEESKENIKKEEPKEEHSC-198	183
EHI_110180	C4LU72	Myosin II heavy chain	0.33	1540-LNELRSKADKDKKKISELEEQVNELESRPVG-1570	1555
	C4LU72	Myosin II heavy chain	0.337157	2088-KKYQQQVRDDETRMSSLEDEIKKGTDALANK-2123	2104
EHI_022960	C4LUK9	Paxillin (4 LIM zinc finger domain containing protein)	0.38	197-PKDDLDDLLDGIDSTTPKRQSNAPVPITAVI-228	212
	C4LUK9	Paxillin (4 LIM zinc finger domain containing protein)	0.369041	43-TNKQKKEDDLDDLLDSLDAKPKEEPKPKKAD-73	58
EHI_067590	C4M9G5	Troponin C-like protein	0.36	58-DLNEFKNMIEFYLKNSEEEDPYVLLFKRCDV-88	73
EHI_007480	C4LYC0	Villin	0.3	66-EKAGSSTSRVERVSSSADTAEEAREKRRLER-96	81
EHI_083620	C4M946	Vinculin like	0.28	489-VKNKDVKKKKIAENLSEDLAPSINDSKASLV-519	504
